# Supplementary material for: Introduction of Mycobacterium ulcerans disease in the Bankim Health District of Cameroon follows damming of the Mapé River
Source: PLoS Negl Trop Dis. 2020 Sep 4;14(9):e0008501. doi: 10.1371/journal.pntd.0008501 (PMC7473558; doi:10.1371/journal.pntd.0008501)
Supplement: S1 Table — (XLSX) [file pntd.0008501.s005.xlsx]

## Sheet: Sheet1
Isolate name	Case Discovery Date	District / Country	Avg Coverage (x)	Avg read length (bp)	Accession Number	Study
BP81	2011-03-08	Malantouen / Cameroon	61.3878	97.5444	ERR350117	Bolz et al. 2015
BP130	2012-02-26	Malantouen / Cameroon	75.6155	97.5448	ERR350146	Bolz et al. 2015
BP131	2011-11-08	Malantouen / Cameroon	64.6771	97.5064	ERR350147	Bolz et al. 2015
BP33	2010-10-20	Bankim / Cameroon	60.558	97.5712	ERR350089	Bolz et al. 2015
BP129	2012-02-07	Bankim / Cameroon	75.8363	97.6017	ERR350145	Bolz et al. 2015
BP76	2010-10-02	Bankim / Cameroon	74.339	97.4584	ERR350114	Bolz et al. 2015
BP132	2012-01-13	Nwa / Cameroon	63.3591	97.5713	ERR350148	Bolz et al. 2015
BP141	2012-05-21	Bankim / Cameroon	59.631	97.5958	ERR350155	Bolz et al. 2015
BP45	2011-06-09	Bankim / Cameroon	59.3864	97.5066	ERR350094	Bolz et al. 2015
BP139	2012-03-13	Bankim / Cameroon	62.0052	97.5333	ERR350151	Bolz et al. 2015
BP150	2012-06-20	Bankim / Cameroon	60.114	97.4843	ERR350160	Bolz et al. 2015
BP140	2012-02-15	Bankim / Cameroon	74.8982	97.5327	ERR350153	Bolz et al. 2015
BP105	2011-06-13	Bankim / Cameroon	71.1715	97.4662	ERR350129	Bolz et al. 2015
BP134	2012-01-08	Bankim / Cameroon	65.0182	97.5516	ERR350149	Bolz et al. 2015
BP146	2012-04-19	Foumban / Cameroon	62.5931	97.5898	ERR350158	Bolz et al. 2015
BP75	2010-11-06	Bankim / Cameroon	70.7961	97.4331	ERR350113	Bolz et al. 2015
BP119	2011-11-25	Yoko / Cameroon	67.4769	97.5848	ERR350138	Bolz et al. 2015
BP55	2010-12-15	Bankim / Cameroon	60.9797	97.4564	ERR350100	Bolz et al. 2015
BP46	2011-03-02	Malantouen / Cameroon	67.6101	97.4739	ERR350095	Bolz et al. 2015
BP143	2012-03-27	Malantouen / Cameroon	73.3217	97.5853	ERR350154	Bolz et al. 2015
BP138	2011-04-02	Bankim / Cameroon	61.2304	97.5341	ERR350152	Bolz et al. 2015
BP137	2011-12-30	Malantouen / Cameroon	69.8656	97.5678	ERR350150	Bolz et al. 2015
BP66	2011-03-08	Malantouen / Cameroon	71.3545	97.5287	ERR350106	Bolz et al. 2015
BP83	2011-03-07	Bankim / Cameroon	74.1328	97.5041	ERR350119	Bolz et al. 2015
BP117	2012-01-23	Bankim / Cameroon	58.7401	97.5942	ERR350137	Bolz et al. 2015
BP70	2011-05-27	Malantouen / Cameroon	73.4933	97.5929	ERR350110	Bolz et al. 2015
BP114	2011-10-04	Bankim / Cameroon	67.1421	97.5553	ERR350134	Bolz et al. 2015
BP48	2011-08-01	Bankim / Cameroon	70.1662	97.6153	ERR350096	Bolz et al. 2015
BP148	2012-06-02	Bankim / Cameroon	61.3784	97.542	ERR350159	Bolz et al. 2015
BP28	2011-05-05	Bankim / Cameroon	57.9413	97.5388	ERR350085	Bolz et al. 2015
BP127	2011-07-04	Bankim / Cameroon	70.1853	97.5419	ERR350144	Bolz et al. 2015
BP24	2011-07-04	Bankim / Cameroon	60.2291	97.512	ERR350082	Bolz et al. 2015
BP94	2010-11-22	Bankim / Cameroon	60.3105	97.4825	ERR350125	Bolz et al. 2015
BP100	2011-03-08	Bankim / Cameroon	70.3463	97.4836	ERR350127	Bolz et al. 2015
BP31	2011-03-08	Malantouen / Cameroon	68.1087	97.6023	ERR350087	Bolz et al. 2015
BP20	2011-04-04	Yoko / Cameroon	60.4731	97.5088	ERR350079	Bolz et al. 2015
BP87	2011-03-08	Malantouen / Cameroon	58.8452	97.3938	ERR350123	Bolz et al. 2015
BP50	2011-04-04	Yoko / Cameroon	67.9554	97.5734	ERR350097	Bolz et al. 2015
BP115	2011-11-24	Bankim / Cameroon	65.4611	97.5548	ERR350135	Bolz et al. 2015
ITM_073478	2007	Angola	46.8989	135.044	SRS1338010	Vandelannoote et al. 2017
ITM_960658	1996	Angola	55.4254	136.979	SRS1337998	Vandelannoote et al. 2017
ITM_960657	1996	Angola	78.653	137.504	SRS1337997	Vandelannoote et al. 2017
ITM_083232	2008	Angola	56.1054	136.672	SRS1337990	Vandelannoote et al. 2017
ITM_072814	2007	Benin	44.4423	136.265	SRS1338078	Vandelannoote et al. 2017
ITM_940512	1994	Benin	62.9182	135.817	SRS1338077	Vandelannoote et al. 2017
ITM_010157	2001	Benin	39.3472	135.202	SRS1338076	Vandelannoote et al. 2017
ITM_000951	2000	Benin	73.4793	137.226	SRS1338074	Vandelannoote et al. 2017
ITM_970435	1997	Benin	82.8637	138.338	SRS1338075	Vandelannoote et al. 2017
ITM_970301	1997	Benin	58.2318	137.87	SRS1338073	Vandelannoote et al. 2017
ITM_092100	2009	Benin	50.276	131.353	SRS1338072	Vandelannoote et al. 2017
ITM_083865	2008	Benin	91.5922	114.711	SRS1338071	Vandelannoote et al. 2017
ITM_093013	2009	Benin	83.069	242.657	SRS1338070	Vandelannoote et al. 2017
ITM_093695	2009	Benin	107.621	244.015	SRS1338069	Vandelannoote et al. 2017
ITM_101300	2010	Benin	111.172	241.193	SRS1338068	Vandelannoote et al. 2017
ITM_101302	2010	Benin	115.538	242.899	SRS1338067	Vandelannoote et al. 2017
ITM_102554	2010	Benin	97.1682	239.579	SRS1338066	Vandelannoote et al. 2017
ITM_081919	2008	Benin	57.9611	102.973	SRS1338064	Vandelannoote et al. 2017
ITM_092997	2009	Benin	55.0457	245.338	SRS1338065	Vandelannoote et al. 2017
ITM_080066	2008	Benin	93.9757	128.681	SRS1338063	Vandelannoote et al. 2017
ITM_070381	2007	Benin	76.6493	127.184	SRS1338062	Vandelannoote et al. 2017
ITM_073151	2007	Benin	80.3592	132.674	SRS1338061	Vandelannoote et al. 2017
ITM_070131	2007	Benin	98.4088	110.721	SRS1338059	Vandelannoote et al. 2017
ITM_092473	2009	Benin	75.9699	244.239	SRS1338060	Vandelannoote et al. 2017
ITM_082549	2008	Benin	50.6234	118.409	SRS1338058	Vandelannoote et al. 2017
ITM_090149	2009	Benin	85.6732	230.679	SRS1338057	Vandelannoote et al. 2017
ITM_083584	2008	Benin	317.169	184.131	SRS1338056	Vandelannoote et al. 2017
ITM_991721	1999	Benin	70.6135	133.161	SRS1338055	Vandelannoote et al. 2017
ITM_092472	2009	Benin	39.3473	130.465	SRS1338054	Vandelannoote et al. 2017
ITM_070383	2007	Benin	43.6374	135.459	SRS1338052	Vandelannoote et al. 2017
ITM_081676	2008	Benin	72.4442	136.902	SRS1338051	Vandelannoote et al. 2017
ITM_081681	2008	Benin	65.9914	138.727	SRS1338050	Vandelannoote et al. 2017
ITM_082696	2008	Benin	62.3053	137.443	SRS1338049	Vandelannoote et al. 2017
ITM_091801	2009	Benin	40.5871	129.563	SRS1338048	Vandelannoote et al. 2017
ITM_092101	2009	Benin	54.372	130.768	SRS1338047	Vandelannoote et al. 2017
ITM_093694	2009	Benin	90.0497	137.384	SRS1338046	Vandelannoote et al. 2017
ITM_100126	2010	Benin	76.3121	137.501	SRS1338045	Vandelannoote et al. 2017
ITM_951009	1995	Benin	59.6739	138.514	SRS1338044	Vandelannoote et al. 2017
ITM_021433	2002	Benin	59.9397	136.123	SRS1338043	Vandelannoote et al. 2017
ITM_022045	2002	Benin	74.9291	137.72	SRS1338042	Vandelannoote et al. 2017
ITM_022287	2002	Benin	58.5878	136.326	SRS1338041	Vandelannoote et al. 2017
ITM_022875	2002	Benin	63.9358	135.103	SRS1338040	Vandelannoote et al. 2017
ITM_030717	2003	Benin	53.9378	137.432	SRS1338038	Vandelannoote et al. 2017
ITM_030718	2003	Benin	56.6655	136.226	SRS1338039	Vandelannoote et al. 2017
ITM_031892	2003	Benin	39.5933	128.218	SRS1338037	Vandelannoote et al. 2017
ITM_071804	2007	Benin	61.2685	136.073	SRS1338036	Vandelannoote et al. 2017
ITM_030791	2003	Benin	55.8977	130.481	SRS1338033	Vandelannoote et al. 2017
ITM_970680	1997	Benin	68.2694	137.393	SRS1338035	Vandelannoote et al. 2017
ITM_021434	2002	Benin	45.6101	134.998	SRS1338034	Vandelannoote et al. 2017
ITM_012596	2001	Benin	80.515	137.397	SRS1338032	Vandelannoote et al. 2017
ITM_071938	2007	Benin	58.672	135.725	SRS1338031	Vandelannoote et al. 2017
ITM_073459	2007	Benin	83.541	138.874	SRS1338013	Vandelannoote et al. 2017
ITM_030950	2003	Benin	69.875	131.946	SRS1337993	Vandelannoote et al. 2017
ITM_030716	2003	Benin	66.9127	137.946	SRS1337992	Vandelannoote et al. 2017
ITM_020585	2001	Benin	48.225	117.587	SRS1337946	Vandelannoote et al. 2017
ITM_052188	2005	Benin	98.268	120.859	SRS1337945	Vandelannoote et al. 2017
ITM_060218	2005	Benin	86.5661	121.933	SRS1337944	Vandelannoote et al. 2017
ITM_121000	2012	Benin	51.7879	119.991	SRS1337943	Vandelannoote et al. 2017
ITM_120140	2011	Cameroon	78.2626	138.614	SRS1337994	Vandelannoote et al. 2017
ITM_020280	2002	Cameroon	39.3812	132.837	SRS1337956	Vandelannoote et al. 2017
ITM_021081	2002	Cameroon	51.5962	136.2	SRS1337955	Vandelannoote et al. 2017
ITM_9103	1970	Cameroon	59.2352	130.59	SRS1337954	Vandelannoote et al. 2017
ITM_120141	2011	Cameroon	89.804	138.5	SRS1337951	Vandelannoote et al. 2017
ITM_120142	2011	Cameroon	51.2493	137.063	SRS1337950	Vandelannoote et al. 2017
Mu_12-29	2012	Cameroon	117.121	230.671	SRS1337939	Vandelannoote et al. 2017
Mu_08-51	2008	Cameroon	114.567	232.261	SRS1337938	Vandelannoote et al. 2017
Mu_12-79	2012	Cameroon	114.057	226.969	SRS1337937	Vandelannoote et al. 2017
Mu_08-47	2008	Cameroon	112.212	228.237	SRS1337936	Vandelannoote et al. 2017
Mu_11-30	2011	Cameroon	98.9309	222.345	SRS1337935	Vandelannoote et al. 2017
Mu_11-210	2011	Cameroon	98.7204	244.253	SRS1337934	Vandelannoote et al. 2017
Mu_12-98	2012	Cameroon	94.51	133.037	SRS1337933	Vandelannoote et al. 2017
Mu_08-186	2008	Cameroon	92.4108	244.118	SRS1337932	Vandelannoote et al. 2017
Mu_11-33	2011	Cameroon	90.9193	244.133	SRS1337931	Vandelannoote et al. 2017
Mu_11-263	2011	Cameroon	87.5855	241.562	SRS1337930	Vandelannoote et al. 2017
Mu_12-53	2012	Cameroon	85.9206	133.974	SRS1337929	Vandelannoote et al. 2017
Mu_11-20	2011	Cameroon	77.251	137.17	SRS1337928	Vandelannoote et al. 2017
ITM_071924	2007	Congo	52.7961	135.767	SRS1338025	Vandelannoote et al. 2017
ITM_071925	2007	Congo	53.7469	136.049	SRS1338023	Vandelannoote et al. 2017
ITM_050303	1979	Congo	58.8383	131.374	SRS1337999	Vandelannoote et al. 2017
ITM_070123	2006	DRC	72.3883	135.609	SRS1338028	Vandelannoote et al. 2017
ITM_092479	2009	DRC	67.3394	132.136	SRS1338027	Vandelannoote et al. 2017
ITM_063519	2006	DRC	56.4341	135.337	SRS1338024	Vandelannoote et al. 2017
ITM_072398	2006	DRC	65.2482	136.898	SRS1338022	Vandelannoote et al. 2017
ITM_072401	2007	DRC	73.9124	137.526	SRS1338021	Vandelannoote et al. 2017
ITM_072732	2007	DRC	44.1514	136.253	SRS1338019	Vandelannoote et al. 2017
ITM_072733	2007	DRC	57.0187	136.901	SRS1338020	Vandelannoote et al. 2017
ITM_072734	2007	DRC	40.1085	136.208	SRS1338018	Vandelannoote et al. 2017
ITM_072735	2007	DRC	39.7374	135.312	SRS1338017	Vandelannoote et al. 2017
ITM_072840	2007	DRC	82.6602	138.268	SRS1338014	Vandelannoote et al. 2017
ITM_072841	2007	DRC	51.9637	138.056	SRS1338016	Vandelannoote et al. 2017
ITM_073453	2007	DRC	66.6271	137.077	SRS1338015	Vandelannoote et al. 2017
ITM_073463	2007	DRC	73.8716	136.589	SRS1338012	Vandelannoote et al. 2017
ITM_073477	2007	DRC	48.1814	135.634	SRS1338011	Vandelannoote et al. 2017
ITM_073479	2007	DRC	49.7535	137.915	SRS1338008	Vandelannoote et al. 2017
ITM_082600	2007	DRC	41.3525	135.741	SRS1338007	Vandelannoote et al. 2017
ITM_100140	2009	DRC	50.6631	137.068	SRS1338009	Vandelannoote et al. 2017
ITM_100141	2009	DRC	68.5011	137.232	SRS1338006	Vandelannoote et al. 2017
ITM_100142	2009	DRC	47.7352	137.058	SRS1338005	Vandelannoote et al. 2017
ITM_100832	2009	DRC	56.4948	135.793	SRS1338004	Vandelannoote et al. 2017
ITM_100833	2009	DRC	53.647	136.941	SRS1338003	Vandelannoote et al. 2017
ITM_032481	2003	DRC	89.2947	132.728	SRS1338002	Vandelannoote et al. 2017
ITM_5151	1972	DRC	59.1247	145.318	SRS1337984	Vandelannoote et al. 2017
ITM_101500	2010	Gabon	70.1419	137.765	SRS1337953	Vandelannoote et al. 2017
ITM_110893	2011	Gabon	72.559	136.139	SRS1337952	Vandelannoote et al. 2017
ITM_111662	2011	Gabon	46.9601	142.466	SRS1337926	Vandelannoote et al. 2017
ITM_040149	2003	Ghana	60.486	132.581	SRS1338001	Vandelannoote et al. 2017
ITM_072646	2007	Ghana	74.0149	136.71	SRS1337996	Vandelannoote et al. 2017
ITM_072651	2007	Ghana	54.9422	137.093	SRS1337995	Vandelannoote et al. 2017
ITM_970359	1997	Ghana	46.2187	136.719	SRS1337983	Vandelannoote et al. 2017
ITM_970606	1997	Ghana	63.7826	137.629	SRS1337982	Vandelannoote et al. 2017
ITM_970677	1997	Ghana	77.8894	137.82	SRS1337981	Vandelannoote et al. 2017
ITM_970678	1997	Ghana	68.892	137.957	SRS1337980	Vandelannoote et al. 2017
ITM_970959	1997	Ghana	81.1528	139.048	SRS1337979	Vandelannoote et al. 2017
ITM_970964	1997	Ghana	64.5153	137.175	SRS1337978	Vandelannoote et al. 2017
ITM_971351	1997	Ghana	76.3919	138.088	SRS1337977	Vandelannoote et al. 2017
ITM_980063	1998	Ghana	66.275	137.409	SRS1337976	Vandelannoote et al. 2017
ITM_072634	2007	Ghana	86.3827	137.859	SRS1337971	Vandelannoote et al. 2017
ITM_072652	2007	Ghana	72.7982	137.37	SRS1337970	Vandelannoote et al. 2017
ITM_072654	2007	Ghana	84.4544	137.723	SRS1337969	Vandelannoote et al. 2017
ITM_072657	2007	Ghana	39.7478	136.124	SRS1337968	Vandelannoote et al. 2017
ITM_072658	2007	Ghana	51.4408	135.33	SRS1337967	Vandelannoote et al. 2017
ITM_072650	2007	Ghana	77.5756	136.125	SRS1337966	Vandelannoote et al. 2017
ITM_072630	2007	Ghana	45.044	134.986	SRS1337965	Vandelannoote et al. 2017
ITM_072656	2007	Ghana	46.6553	136.502	SRS1337964	Vandelannoote et al. 2017
ITM_072655	2007	Ghana	64.7994	136.577	SRS1337963	Vandelannoote et al. 2017
ITM_072653	2007	Ghana	53.2504	135.587	SRS1337962	Vandelannoote et al. 2017
ITM_072645	2007	Ghana	78.3471	137.332	SRS1337961	Vandelannoote et al. 2017
ITM_000483	2000	Ivory_Coast	150.414	136.259	SRS1338029	Vandelannoote et al. 2017
ITM_000870	2000	Ivory_Coast	44.9083	133.287	SRS1338026	Vandelannoote et al. 2017
ITM_000869	2000	Ivory_Coast	47.6797	135.86	SRS1337989	Vandelannoote et al. 2017
ITM_990007	1998	Ivory_Coast	59.0222	137.717	SRS1337988	Vandelannoote et al. 2017
ITM_991633	1999	Ivory_Coast	94.2583	138.595	SRS1337987	Vandelannoote et al. 2017
ITM_990008	1998	Ivory_Coast	80.5057	138.928	SRS1337986	Vandelannoote et al. 2017
ITM_940662	1994	Ivory_Coast	42.7132	136.466	SRS1337975	Vandelannoote et al. 2017
ITM_990006	1998	Ivory_Coast	72.8037	139.076	SRS1337974	Vandelannoote et al. 2017
ITM_990734	1999	Ivory_Coast	43.66	136.476	SRS1337973	Vandelannoote et al. 2017
ITM_991632	1999	Ivory_Coast	112.142	139.439	SRS1337972	Vandelannoote et al. 2017
ITM_001211	2000	Ivory_Coast	57.2471	136.373	SRS1337960	Vandelannoote et al. 2017
ITM_940659	1994	Ivory_Coast	39.0756	141.38	SRS1337925	Vandelannoote et al. 2017
ITM_940815	1994	Ivory_Coast	62.1562	142.376	SRS1337924	Vandelannoote et al. 2017
ITM_940816	1994	Ivory_Coast	42.5042	141.588	SRS1337923	Vandelannoote et al. 2017
ITM_940821	1994	Ivory_Coast	45.7316	137.586	SRS1337922	Vandelannoote et al. 2017
ITM_980341	1998	Ivory_Coast	51.9651	139.766	SRS1337921	Vandelannoote et al. 2017
ITM_980342	1998	Ivory_Coast	48.5744	143.012	SRS1337920	Vandelannoote et al. 2017
ITM_990012	1998	Ivory_Coast	44.9233	141.243	SRS1337919	Vandelannoote et al. 2017
ITM_990321	1998	Ivory_Coast	44.5889	136.415	SRS1337918	Vandelannoote et al. 2017
ITM_991770	1999	Ivory_Coast	40.0174	139.568	SRS1337917	Vandelannoote et al. 2017
ITM_070625	2007	Nigeria	62.3703	137.04	SRS1338053	Vandelannoote et al. 2017
ITM_102686	2010	Nigeria	55.6305	136.926	SRS1337991	Vandelannoote et al. 2017
ITM_070386	2007	Nigeria	67.8094	137.001	SRS1337985	Vandelannoote et al. 2017
ITM_112512	2011	Nigeria	187.309	127.22	SRS1337948	Vandelannoote et al. 2017
ITM_121398	2012	Nigeria	39.4274	120.028	SRS1337947	Vandelannoote et al. 2017
ITM_121474	2012	Nigeria	48.2319	139.045	SRS1337927	Vandelannoote et al. 2017
ITM_000909	1999	Togo	48.6446	142.137	SRS1338030	Vandelannoote et al. 2017
ITM_991591	1999	Togo	79.2923	144.485	SRS1338000	Vandelannoote et al. 2017
ITM_993355	1999	Togo	48.5964	140.538	SRS1337916	Vandelannoote et al. 2017
ITM_051459	1964	Uganda	119.428	135.941	SRS1337949	Vandelannoote et al. 2017
