# Supplementary material for: Introduction of Mycobacterium ulcerans disease in the Bankim Health District of Cameroon follows damming of the Mapé River
Source: PLoS Negl Trop Dis. 2020 Sep 4;14(9):e0008501. doi: 10.1371/journal.pntd.0008501 (PMC7473558; doi:10.1371/journal.pntd.0008501)
Supplement: S1 File — (FASTA) [file pntd.0008501.s006.fasta]

>BP20_2011.25479452055
GCCCCGCTCGTGTGGGGGCTCGGCCTCGAAACTTCTTGCTTGAATAGTTGCTGAGTCCCCCTCCCTTATGCACTTCCTACCCCTTGAGGTGTTCTCTTGGTTGCATACTCTGTTTTCACGGGCCCCCTGTGGGGGTCTCGTCTGAGCTTCCTGGAAGAGTGCACTTCGTCCCGCATCGACCCCAAGGCTACCCCACTACCCCAACATCTCGGCAGTCTGCCCGCTCGACTCCTCTTACGACCCCGCACGGCGCGGCGTAACCATCGGGAGCGCCTGGCTCTCTTCCCTCAGGCCGCTTGCTCACACGGCACGGGGTCTTCACGCTATTCGCCTATCGCAGGTCTGCCGTCTGCCGCGGGCGACGTCCCTCAATCCGTCTGCAAGAGGCCTGCTTAAATGACGCTGCCCACCCGATGATCTGTCGAACGCCAATAAGAAGACAGTCGCCTTCACGACCGGGCTAATTCGGTCACTCCACCAATCAGCGACACAGCCATGACGATCAGCTCACGCCTGTGTCCCCCGTCCCCAGGGCCTTGGGTCCGGAGCGCCATCCCTCTGGTTAGGCCTGAATAGCGTTGACACTCGGCTAAGTGACTATGCGTCCGCGGACGCGTTGTGGACGGGATATCCGCCCTACGTGCGGCATCCCCCTATCGCCTACTGCCAGGCGCAACGTACAATCCCAGCAATGCCTTGCCTACCTGTCGCGCCTCAGCTCGGCCACCTCCCTCCCCACGTAAAAAGAGCCCGCTATGGCTCAGCCCCCGCTCCGCGTCCGCCACTTGCAGCACCCTCAAGTGTGTCTGGTGCTAGACGACCTAGTGCTCCTCCCTAAACACTTATTCAAACAGTTCGCCATACACGCGATTCCCGCGCCATGTCTCTCCCCACTCGACCGCAGCATCATGTTGGTCGCCTTAGAGGGAACGTTCCGATGCCGCAAAAAACCCCCGAACCAGCCCTACCCTCACCTGTGTCAGCCCCCCCCGCCGCACTCGCCCCCTTGATAAGACTGTGTCTGCCCGACTCTGGCAGAACCGGTGCGCTAGATTCAGTCTTCTTGGATGCACCCCCGTACAACGCCAAATTCCGATACGTCTTCCGTTCCTCTCTCACATTTCCACGGCGTGGCTCCTACCTCTGCTGCGGTCCCGGCCATATGACCCCCTTGTACACAGACGCTACCAGACAGAAACCAGTTATCGTCAACGGGGTGACTACCCGTTAGCAGCGTCCGTTTGGTCATCGAAGCGCGCTCACCTCAGACCGGTCCCCTTGAACCTCTCTTTGCTCCGCGAAAGTAACGGGACCAGGGGTCTTCCCCGCCTATAGAGCTCGGCCTGCCCGCGTAGGCAGTGGTCCGCACCGTCGCTTAAATTCTCTCCGCGCACCGCCAGGGTCTGAACCTGACGTTAGCGCGCGCGCTCCGATTTTTCGATCACCCGCCACCATCCGGGTGCGAACCCCTTGTGTCCTAGATCTTAGTGCTCACAGTCACTGCCAGAGGCCGCACCAGCTCCCTTCCCCACAACCCAGACTTCCCCCGCACCCCTGGGCGCACGGCCTGACGAACTAACATCGCATGCGTCCCCCCAATTGTCTGCTCGTTGGATTCTAAGGGTCGTCCTCAGGCCGTCCCCGCAGTTTCGAGCCGAGCTCCCGCCTGACCTATACCTCGTCCAATAACCGCGCAACGACTCTATCCGTCAAGCCCTCCTATATCGTCTGCCCACACCACCCCTAGGGCCGTTATTACCACAGTTGCGCCCCCTGTTACCTAAACTTCCAACACTGATCTCGGACGGTGGCGCGCGCTACACCCTAGCTACAGTCATATTAAGTTGCCCCCACGGCCCCGGCCTCCCCACCCTCTCCCCCCGTGTTGTCCTACTCTTACGAACCTTTGCTAAAGCCGAGCCCCGAAGTACCCCCTGCAAGTTAACCGCCTCCTTCGTCCAACCAACGCGCGTTCCAGCCCCTCAACCCTATCAGGCGTTGCGTGACCGTCCGCCATCGCTCGGAGCGGATGCTCGGTGAAGATAGAAGCCGCGCATGCTGGGACTGCTGGGTCAAGGGGCCGGCGCAATGACAAATGATGCCAGCAAGAGCGGGCGTGAGTCAACTTAGCGACGGTCTACCCACCCGGAAGCGGATGGGGTCGGAAGAACTGGGCCGGAGAGTACGGGAAGCGCGTCGCCACGCGTCCGACAGCAGGCCAGCCTGAGGCCGATCCGTAGCAGCCCCCTACGAGGATCCCGCGAGGTAGAAGAACATGTTGGTAGCCGTGTCTGTCTTACGCGCAGGGTGGCTCGGCCCTCTCAGCTCTAGTCTGGGCGACCGGACAGCAGGGGGAGAGCAACGTGGCGGGGTGCAACGTACGATTGTAGAGGATTCACGTGAGGTCCACCGCGTCAATGGCGGGAGGCAAAGGCAGGTACGCTAATGTCGATGCTGGCGAAGAGGGTGCATAGGGGCCGAGGAGTTACGGCCTTCAAAAAAGCGATAACAGGAAGATGCTACAATGCAGTTGGGGCGGTCGGCCAGGCCGGCGGGGCGACAGGGGACATGGCTCACGTGGTTAGTGGGATGTGGAAGCCAGCCGGGACGGCAGTAAAAATAGGTATAGCTTGAGAAGCAACTAGGCGTAGATCAAGCGTTAGTCGACGAGACCCGCATAAAAGCATGATCAGTTGGGTACAGTTCAGGTTGGCTATTGTAAAAGTGGCCCAGGGCCTTGAACGGCCGGTACTAGAGCAAGGCACGGCGAAAGCTGTTCCCAAGGCGCGGCGCACGATTATAGAACGGGGAGCAGACCAAGTAGACATCTCCATCGCGCTGTAGGACATGTCGAGCGTCAACCCTGAATGCCCAGGCCTGCGCCGGTCCACTTAGAGTAGCGCTACGCGGGGCGAATTGCGCCTAGATCTGCGGCATGAGTGTAAGGCGCCGCCGCCAACCCAGTGTCCATTGACTCGGGCGCCGGCGACGGTCGTCGAGTGAAACCGTCTTGCAAGAGCTGAGTCGGGACGGACCGCGGAGATAAAGTACCGAGGTACCTAGCCTTAACGGCCATATAACGGCGACCCAAGGGTGTGGCGGAGAGACCGAGGCTCACCTGTACGTGCTTGCGGCGTTAAACGCCGTGGGGGCGCGTGGCCGGTCGGTAGTACAAGCCCCTGGAACGACCAGGGGCGCCGTGTGGTGCGGCGCCTAGTACGCCGGCGGCCTGTAGAGTCGGGCCCGAGCGCAACAGGCCCACGGCGGGGTTGATGTAGAGGGGACATGCAGCGGCATTAAAAGGGGCACTGGCGATTGCAGTCGCCACGTCTATGCAAACAAGCGACCAGCAAGGAAAGCGGATTCATCAGGGGCTTACGGATCTGGAGGACCTCGCGTGTTATTGATCGGAGGGTAGGCAGGGTGGGTTGCAAGCCGTAGGCTTCTAACTTGCCGCGGTTACAATAGCAGAGTTGAACGTATGCCCCAGGGGCACTCTGGGCGAACGGGCAGGCGCAAAGGCCGAAGGAGACGCAAGCCGCTGTGAGGGCGGCGGGGGGAGTCGTAGCCATGCCTCCTCAAATATGAGGAAGCAATCTACCCGACTATTAAAGCGAAGCGCCGGACCTCTGCTAAGGATCGCTAGTGTTTAACTGGCAAGTCTTGTGCAACAATGCGATAAAAATCGTTCAGTTCAAAAGGTGGATTGCTGGGACAGGTTGCCGCCGAAGATATGGGGGCAAATGCGATTTCGATGCCCATACTGAATCGATGCGGGCAGCCCAAGCGTTAGTATTCTGGTCAACGGGTGGGCGGCTGCTGATCGGGTCACATAAGATTGGACGTGCGTTAATCGACATGGGGCAATGAAGAATAAGCCAGAGCCAGGTCGCACGTTGAGACAGGTTAGGCGGAGAAAATGGAGACCTTAACAAAGACATACGAAATTACGCGTGCTCCGGGCCTACGTTC
>BP24_2011.50410958904
GCCCCGCTCGTGTGGGGGCTCGGCCTCGAAACTTCTTGCTTGAATAGTTGCTGAGTCCCCCTCCCTTATGCACTTCCTACCCCTTGAGGTGTTCTCTTGGTTGCATACTCTGTTTTCACGGGCCCCCTGTGGGGGTCTCGTCTGAGCTTCCTGGAAGAGTGCACTTCGTCCCGCATCGACCCCAAGGCTACCCCACTACCCCAACATCTCGGCAGTCTGCCCGCTCGACTCCTCTTACGACCCCGCACGGCGCGGCGTAACCATCGGGAGCGCCTGGCTCTCTTCCCTCAGGCCGCTTGCTCACACGGCACGGGGTCTTCACGCTATTCGCCTATCGCAGGTCTGCCGTCTGCCGCGGGCGACGTCCCTCAATCCGTCTGCAAGAGGCCTGCTTAAATGACGCTGCCCACCCGATGATCTGTCGAACGCCAATAAGAAGACAGTCGCCTTCACGACCGGGCTAATTCGGTCACTCCACCAATCAGCGACACAGCCATGACGATCAGCTCACGCCTGTGTCCCCCGTCCCCAGGGCCTTGGGTCCGGAGCGCCATCCCTCTGGTTAGGCCTGAATAGCGTTGACACTCGGCTAAGTGACTATGCGTCCGCGGACGCGTTGTGGACGGGATATCCGCCCTACGTGCGGCATCCCCCTATCGCCTACTGCCAGGCGCAACGTACAATCCCAGCAATGCCTTGCCTACCTGTCGCGCCTCAGCTCGGCCACCTCCCTCCCCACGTAAAAAGAGCCCGCTATGGCTCAGCCCCCGCTCCGCGTCCGCCACTTGCAGCACCCTCAAGTGTGTCTGGTGCTAGACGACCTAGTGCTCCTCCCTAAACACTTATTCAAACAGTTCGCCATACACGCGATTCCCGCGCCATGTCTCTCCCCACTCGACCGCAGCATCATGTTGGTCGCCTTAGAGGGAACGTTCCGATGCCGCAAAAAACCCCCGAACCAGCCCTACCCTCACCTGTGTCAGCCCCCCCCGCCGCACTCGCCCCCTTGATAAGACTGTGTCTGCCCGACTCTGGCAGAACCGGTGCGCTAGATTCAGTCTTCTTGGATGCACCCCCGTACAACGCCAAATTCCGATACGTCTTCCGTTCCTCTCTCACATTTCCACGGCGTGGCTCCTACCTCTGCTGCGGTCCCGGCCATATGACCCCCTTGTACACAGACGCTACCAGACAGAAACCAGTTATCGTCAACGGGGTGACTACCCGTTAGCAGCGTCCGTTTGGTCATCGAAGCGCGCTCACCTCAGACCGGTCCCCTTGAACCTCTCTTTGCTCCGCGAAAGTAACGGGACCAGGGGTCTTCCCCGCCTATAGAGCTCGGCCTGCCCGCGTAGGCAGTGGTCCGCACCGTCGCTTAAATTCTCTCCGCGCACCGCCAGGGTCTGAACCTGACGTTAGCGCGCGCGCTCCGATTTTTCGATCGCCCGCCACCATCCGGGTGCGAACCCCTTGTGTCCTAGATCTTAGTGCTCACAGTCACTGCCAGAGGCCGCACCAGCTCCCTTCCCCACAACCCAGACTTCCCCCGCACCCCTGGGCGCACGGCCTGACGAACTAACATCGCATGCGTCCCCCCAATTGTCTGCTCGTTGGATTCTAAGGGTCGTCCTCAGGCCGTCCCCGCAGTTTCGAGCCGAGCTCCCGCCTGACCTATACCTCGTCCAATAACCGCGCAACGACTCTATCCGTCAAGCCCTCCTATATCGTCTGCCCACACCACCCCTAGGGCCGTTATTACCACAGTTGCGCCCCCTGTTACCTAAACTTCCAACACTGATCTCGGACGGTGGCGCGCGCTACACCCTAGCTACAGTCATATTAAGTTGCCCCCACGGCCCCGGCCTCCCCACCCTCTCCCCCCGTGTTGTCCTACTCTTACGAACCTTTGCTAAAGCCGAGCCCCGAAGTACCCCCTGCAAGTTAACCGCCTCCTTCGTCCAACCAACGCGCGTTCCAGCCCCTCAACCCTATCAGGCGTTGCGTGACCGTCCGCCATCGCTCGGAGCGGATGCTCGGTGAAGATAGAAGCCGCGCATGCTGGGACTGCTGGGTCAAGGGGCCGGCGCAATGACAAATGATGCCAGCAAGAGCGGGCGTGAGTCAACTTAGCGACGGTCTACCCACCCGGAAGCGGATGGGGTCGGAAGAACTGGGCCGGAGAGTACGGGAAGCGCGTCGCCACGCGTCCGACAGCAGGCCAGCCTGAGGCCGATCCGTAGCAGCCCCCTACGAGGATCCCGCGAGGTAGAAGAACATGTTGGTAGCCGTGTCTGTCTTACGCGCAGGGTGGCTCGGCCCTCTCGGCTCTAGTCTGGGCGACCGGACAGCAGGGGGAGAGCAACGTGGCGGGGTGCAACGTACGATTGTAGAGGATTCACGTGAGGTCCACCGCGTCAATGGCGGGAGGCAAAGGCAGGTACGCTAATGTCGATGCTGGCGAAGAGGGTGCATAGGGGCCGAGGAGCTACGGCCTTCAAAAAAGCGATAACAGGAAGATGCTACAATGCAGTTGGGGCGGTCGGCCAGGCCGGCGGGGCGACAGGGGACATGGCTCACGTGGTTAGTGGGATGTGGAAGCCGGCCGGGACGGCAGTAAAAATAGGTATAGCTTGAGAAGCAACTAGGCGTAGATCAAGCGTTAGTCGACGAGACCCGCATAAAAGCATGATCAGTTGGGTACAGTTCAGGTCGGCTATTGTAAAAGTGGCCCAGGGCCTTGAACGGCCGGTACTAGAGCAAGGCACGGCGAAAGCTGTTCCCAAGGCGCGGCGCACGATTATAGAACGGGGAGCAGACCAAGTAGACATCTCCATCGCGCTGTAGGACATGTCGAGCGTCAACCCTGAATGCCCAGGCCTGCGCCGGTCCACTTAGAGTAGCGCTACGCGGGGCGAATTGCGCCTAGATCTGCGGCATGAGTGTAAGGCGCCGCCGCCAACCCAGTGTCCATTGACTCGGGCGCCGGCGACGGTCGTCGAGTGAAACCGTCTTGCAAGAGCTGAGTCGGGACGGACCGCGGAGATAAAGTACCGAGGTACCTAGCCTTAACGGCCATATAACGGCGACCCAAGGGTGTGGCGGAGAGACCGAGGCTCACCTGTACGTGCTTGCGGCGTTAAACGCCGTGGGGGCGCGTGGCCGGTCGGTAGTACAAGCCCCTGGAACGACCAGGGGCGCCGTGTGGTGCGGCGCCTAGTACGCCGGCGGCCTGTAGAGTCGGGCCCGAGCGCAACAGGCCCACGGCGGGGTTGATGTAGAGGGGACATGCAGCGGCATTAAAAGGGGCACTGGCGATTACAGTCGCCACGTCTATGCAAACAAGCGACCAGCAAGGAAAGCGGATTCATCAGGGGCTTACGGATCTGGAGGACCTCGCGTGTTATTGATCGGAGGGTAGGCAGGGTGGGTTGCAAGCCGTAGGCTTCTAACTTGCCGCGGTTACAATAGCAGAGTTGAACGTATGCCCCAGGGGCACTCTGGGCGAACGGGCAGGCGCAAAGGCCGAAGGAGACGCAAGCCGCTGTGAGGGCGGCGGGGGGAGTCGTAGCCATGCCTCCTCAAATATGAGGAAGCAATCTACCCGACTATTAAAGCGAAGCGCCGGACCTCTGCTAAGGATCGCTAGTGTTTAACTGGCAAGTCTTGTGCAACAATGCGATAAAAATCGTTCAGTTCAAAAGGTGGATTGCTGGGACAGGTTGCCGCCGAAGATATGGGGGCAAATGCGATTTCGATGCCCATACTGAATCGATGCGGGCAGCCCAAGCGTTAGTATTCTGGTCAACGGGTGGGCGGCTGCTGATCGGGTCACATAAGATTGGACGTGCGTTAATCGACATGGGGCAATGAAGAATAAGCCAGAGCCAGCTCGCACGTTGAGACAGGTTAGGCGGAGAAAATGGAGACCTTAACAAAGACATACGAAATTACGCGTGCTCCGGGCCTACGTTC
>BP28_2011.3397260274
GCCCCGCTCGTGTGGGGGCTCGGCCTCGAAACTTCTTGCTTGAATAGTTGCTGAGTCCCCCTCCCTTATGCACTTCCTACCCCTTGAGGTGTTCTCTTGGTTGCATACTCTGTTTTCACGGGCCCCCTGTGGGGGTCTCGTCTGAGCTTCCTGGAAGAGTGCACTTCGTCCCGCATCGACCCCAAGGCTACCCCACTACCCCAACATCTCGGCAATCTGCCCGCTCGACTCCTCTTACGACCCCGCACGGCGCGGCGTAACCATCGGGAGCGCCTGGCTCTCTTCCCTCAGGCCGCTTGCTCACACGGCACGGGGTCTTCACGCTATTCGCCTATCGCAGGTCTGCCGTCTGCCGCGGGCGACGTCCCTCAATCCGTCTGCAAGAGGCCTGCTTAAATGACGCTGCCCACCCGATGATCTGTCGAACGCCAATAAGAAGACAGTCGCCTTCACGACCGGGCTAATTCGGTCACTCCACCAATCAGCGACACAGCCATGACGATCAGCTCATGCCTGTGTCCCCCGTCCCCAGGGCCTTGGGTCCGGAGCGCCATCCCTCTGGTTAGGCCTGAATAGCGTTGACACTCGGCTAAGTGACTATGCGTCCGCGGACGCGTTGTGGACGGGATATCCGCCCTACGTGCGGCATCCCCCTATCGCCTACTGCCAGGCGCAACGTACAATCCCAGCAATGCCTTGCCTACCTGTCGCGCCTCAGCTCGGCCACCTCCCTCCCCACGTAAAAAGAGCCCGCTATGGCTCAGCCCCCGCTCCGCGTCCGCCACTTGCAGCACCCTCAAGTGTGTCTGGTGCTAGACGACCTAGTGCTCCTCCCTAAACACTTATTCAAACAGTTCGCCATACACGCGATTCCCGCGCCATGTCTCTCCCCACTCGACCGCAGCATCATGTTGGTCGCCTTAGAGGGAACGTTCCGATGCCGCAAAAAACCCCCGAACCAGCCCTACCCTCACCTGTGTCAGCCCCCCCCGCCGCACTCGCCCCCTTGATAAGACTGTGTCTGCCCGACTCTGGCAGAACCGGTGCGCTAGATTCAGTCTTCTTGGATGCACCCCCGTACAACGCCAAATTCCGATACGTCTTCCGTTCCTCTCTCACATTTCCACGGCGTGGCTCCTACCTCTGCTGCGGTCCCGGCCATATGACCCCCTTGTACACAGACGCTACCAGACAGAAACCAGTTATCGTCAACGGGGTGACTACCCGTTAGCAGCGTCCGTTTGGTCATCGAAGCGCGCTCACCTCAGACCGGTCCCCTTGAACCTCTCTTTGCTCCGCGAAAGTAACGGGACCAGGGGTCTTCCCCGCCTATAGAGCTCGGCCTGCCCGCGTAGGCAGTGGTCCGCACCGTCGCTTAAATTCTCTCCGCGCACCGCCAGGGTCTGAACCTGACGTTAGCGCGCGCGCTCCGATTTTTCGATCGCCCGCCACCATCCGGGTGCGAACCCCTTGTGTCCTAGATCTTAGTGCTCACAGTCACTGCCAGAGGCCGCACCAGCTCCCTTCCCCACAACCCAGACTTCCCCCGCACCCCTGGGCGCACGGCCTGACGAACTAACATCGCATGCGTCCCCCCAATTGTCTGCTCGTTGGATTCTAAGGGTTGTCCTCAGGCCGTCCCCGCAGTTTCGAGCCGAGCTCCCGCCTGACCTATACCTCGTCCAATAACCGCGCAACGACTCTATCCGTCAAGCCCTCCTATATCGTCTGCCCACACCACCCCTAGGGCCGTTATTACCACAGTTGCGCCCCCTGTTACCTAAACTTCCAACACTGATCTCGGACGGTGGCGCGCGCTACACCCTAGCTACAGTCATATTAAGTTGCCCCCACGGCCCCGGCCTCCCCACCCTCTCCCCCCGTGTTGTCCTACTCTTACGAACCTTTGCTAAAGCCGAGCCCCGAAGTACCCCCTGCAAGTTAACCGCCTCCTTCGTCCAACCAACGCGCGTTCCAGCCCCTCAACCCTATCAGGCGTTGCGTGACCGTCCGCCATCGCTCGGAGCGGATGCTCGGTGAAGATAGAAGCCGCGCATGCTGGGACTGCTGGGTCAAGGGGCCGGCGCAATGACAAATGATGCCAGCAAGAGCGGGCGTGAGTCAACTTAGCGACGGTCTACCCACCCGGAAGCGGATGGGGTCGGAAGAACTGGGCCGGAGAGTACGGGAAGCGCGTCGCCACGCGTCCGACAGCAGGCCAGCCTGAGGCCGATCCGTAGCAGCCCCCTACGAGGATCCCGCGAGGTAGAAGAACATGTTGGTAGCCGTGTCTGTCTTACGCGCAGGGTGGCTCGGCCCTCTCGGCTCTAGTCTGGGCGACCGGACAGCAGGGGGAGAGCAACGTGGCGGGGTGCAACGTACGATTGTAGAGGATTCACGTGAGGTCCACCGCGTCAATGGCGGGAGGCAAAGGCAGGTACGCTAATGTCGATGCTGGCGAAGAGGGTGCATAGGGGCCGAGGAGTTACGGCCTTCAAAAAAGCGATAACAGGAAGATGCTACAATGCAGTTGGGGCGGTCGGCCAGGCCGGCGGGGCGACAGGGGACATGGCTCACGTGGTTAGTGGGATGTGGAAGCCGGCCGGGACGGCAGTAAAAATAGGTATAGCTTGAGAAGCAACTAGGCGTAGATCAAGCGTTAGTCGACGAGACCCGCATAAAAGCATGATCAGTTGGGTACAGTTCAGGTCGGCTATTGTAAAAGTGGCCCAGGGCCTTGAACGGCCGGTACTAGAGCAAGGCACGGCGAAAGCTGTTCCCAAGGCGCGGCGCACGATTATAGAACGGGGAGCAGACCAAGTAGACATCTCCATCGCGCTGTAGGACATGTCGAGCGTCAACCCTGAATGCCCAGGCCTGCGCCGGTCCACTTAGAGTAGCGCTACGCGGGGCGAATTGCGCCTAGATCTGCGGCATGAGTGTAAGGCGCCGCCGCCAACCCAGTGTCCATTGACTCGGGCGCCGGCGACGGTCGTCGAGTGAAACCGTCTTGCAAGAGCTGAGTCGGGACGGACCGCGGAGATAAAGTACCGAGGTACCTAGCCTTAACGGCCATATAACGGCGACCCAAGGGTGTGGCGGAGAGACCGAGGCTCACCTGTACGTGCTTGCGGCGTTAAACGCCGTGGGGGCGCGTGGCCGGTCGGTAGTACAAGCCCCTGGAACGACCAGGGGCGCCGTGTGGTGCGGCGCCTAGTACGCCGGCGGCCTGTAGAGTCGGGCCCGAGCGCAACAGGCCCACGGCGGGGTTGATGTAGAGGGGACATGCAGCGGCATTAAAAGGGGCACTGGCGATTACAGTCGCCACGTCTATGCAAACAAGCGACCAGCAAGGAAAGCGGATTCATCAGGGGCTTACGGATCTGGAGGACCTCGCGTGTTATTGATCGGAGGGTAGGCAGGGTGGGTTGCAAGCCGTAGGCTTCTAACTTGCCGCGGTTACAATAGCAGAGTTGAACGTATGCCCCAGGGGCACTCTGGGCGAACGGGCAGGCGCAAAGGCCGAAGGAGACGCAAGCCGCTGTGAGGGCGGCGGGGGGAGTCGTAGCCATGCCTCCTCAAATATGAGGAAGCAATCTACCCGACTATTAAAGCGAAGCGCCGGACCTCTGCTAAGGATCGCTAGTGTTTAACTGGCAAGTCTTGTGCAACAATGCGATAAAAATCGTTCAGTTCAAAAGGTGGATTGCTGGGACAGGTTGCCGCCGAAGATATGGGGGCAAATGCGATTTCGATGCCCATACTGAATCGATGCGGGCAGCCCAAGCGTTAGTATTCTGGTCAACGGGTGGGCGGCTGCTGATCGGGTCACATAAGATTGGACGTGCGTTAATCGACATGGGGCAATGAAGAATAAGCCAGAGCCAGGTCGCACGTTGAGACAGGTTAGGCGGAGAAAATGGAGACCTTAACAAAGACATACGAAATTACGCGTGCTCCGGGCCTACGTTC
>BP31_2011.18082191781
GCCCCGCTCGTGTGGGGGCTCGGCCTCGAAACTTCTTGCTTGAATAGTTGCTGAGTCCCCCTCCCTTATGCACTTCCTACCCCTTGAGGTGTTCTCTTGGTTGCATACTCTGTTTTCACGGGCCCCCTGTGGGGGTCTCGTCTGAGCTTCCTGGAAGAGTGCACTTCGTCCCGCATCGACCCCAAGGCTACCCCACTACCCCAACATCTCGGCAGTCTGCCCGCTCGACTCCTCTTACGACCCCGCACGGCGCGGCGTAACCATCGGGAGCGCCTGGCTCTCTTCCCTCAGGCCGCTTGCTCACACGGCACGGGGTCTTCACGCTATTCGCCTATCGCAGGTCTGCCGTCTGCCGCGGGCGACGTCCCTCAATCCGTCTGCAAAAGGCCTGCTTAAATGACGCTGCCCACCCGATGATCTGTCGAACGCCAATAAGAAGACAGTCGCCTTCACGACCGGGCTAATTCGGTCACTCCACCAATCAGCGACACAGCCATGACGATCAGCTCACGCCTGTGTCCCCCGTCCCCAGGGCCTTGGGTCCGGAGCGTCATCCCTCTGGTTAGGCCTGAATAGCGTTGACACTCGGCTAAGTGACTATGCGTCCGCGGACGCGTTGTGGACGGGATATCCGCCCTACGTGCGGCATCCCCCTATCGCCTACTGCCAGGCGCAACGTACAATCCCAGCAATGCCTTGCCTACCTGTCGCGCCTCAGCTCGGCCGCCTCCCTCCCCACGTAAAAAGAGCCCGCTATGGCTCAGCCCCCGCTCCGCGTCCGCCACTTGCAGCACCCTCAAGTGTGTCTGGTGCTAGACGACCTAGTGCTCCTCCCTAAACACTTATTCAAACAGTTCGCCATACACGCGATTCCCGCGCCATGTCTCTCCCCACTCGACCGCAGCATCATGTTGGTCGCCTTAGAGGGAACGTTCCGATGCCGCAAAAAATCCCCGAACCAGCCCTACCCTCACCTGTGTCAGCCCCCCCCGCCGCACTCGCCCCCTTGATAAGACTGTGTCTGCCCGACTCTGGCAGAACCGGTGCGCTAGATTCAGTCTTCTTGGATGCACCCCCGTACAACGCCAAATTCCGATACGTCTTCCGTTCCTCTCTCACATTTCCACGGCGTGGCTCCTACCTCTGCTGCGGTCCCGGCCATATGACCCCCTTGTACACAGACGCTACCAGACAGAAACCAGTTATCGTCAACGGGGTGACTACCCGTTAGCAGCGTCCGTTTGGTCATCGAAGCGCGCTCACCTCAGACCGGTCCCCTTGAACCTCTCTTTGCTCCGCGAAAGTAACGGGACCAGGGGTCTTCCCCGCCTATAGAGGTCGGCCTGCCCGCGTAGGCAGTGGTCCGCACCGTCGCTTAAATTCTCTCCGCGCACCGCCAGGGTCTGAACCTGACGTTAGCGCGCGCGCTCCGATTTTTCGATCGCCCGCCACCATCCGGGTGCGAACCCCTTGTGTCCTAGATCTTAGTGCTCACAGTCACTGCCAGAGGCCGCACCAGCTCCCTTCCCCACAACCCAGACTTCCCCCGCACCCCTGGGCGCACGGCCTGACGAACTAACATCGCATGCGTCCCCCCAATTGTCTGCTCGTTGGATTCTAAGGGTCGTCCTCAGGCCGTCCCCGCAGTTTCGAGCCGAGCTCCCGCCTGACCTATACCTCGTCCAATAACCGCGCAACGACTCTATCCGTCAAGCCCTCCTATATCGTCTGCCCACACCACCCCTAGGGCCGTTATTACCACAGTTGCGCCCCCTGTTACCTAAACTTCCAACACTGATCTCGGACGGTGGCGCGCGCTACACCCTAGCTACAGTCATATTAAGTTGCCCCCACGGCCCCGGCCTCCCCACCCTCTCCCCCCGTGTTGTCCTACTCTTACAAACCTTTGCTAAAGCCGAGCCCCGAAGTACCCCCTGCAAGTTAACCGCCTCCTTCGTCCAACCAACGCGCGTTCCAGCCCCTCAACCCTATCAGGCGTTGCGTGACCGTCCGCCATCGCTCGGAGCGGATGCTCGGTGAAGATAGAAGCCGCGCATGCTGGGACTGCTGGGTCAAGGGGCCGGCGCAATGACAAATGATGCCAGCAAGAGCGGGCGTGAGTCAACTTAGCGACGGTCTACCCACCCGGAAGCGGATGGGGTCGGAAGAACTGGGCCGGAGAGTACGGGAAGCGCGTCGCCACGCGTCCGACAGCAGGCCAGCCTGAGGCCGATCCGTAGCAGCCCCCTACGAGGATCCCGCGAGGTAGAAGAACATGTTGGTAGCCGTGTCTGTCTTACGCGCAGGGTGGCTCGGCCCTCTCGGCTCTAGTCTGGGCGACCGGACAGCAGGGGGAGAGCAACGTGGCGGGGTGCAACGTACGATTGTAGAGGATTCACGTGAGGTCCACCGCGTCAATGGCGGGAGGCAAAGGCAGGTACGCTAATGTCGATGCTGGCGAAGAGGGTGCATAGGGGCCGAGGAGTTACGGCCTTCAAAAAAGCGATAACAGGAAGATGCTACAATGCAGTTGGGGCGGTCGGCCAGGCCGGCGGGGCGACAGGGGACATGGCTCACGTGGTTAGTGGGATGTGGAAGCCGGCCGGGACGGCAGTAAAAATAGGTATAGCTTGAGAAGCAACTAGGCGTAGATCAAGCGTTAGTCGACGAGACCCGCATAAAAGCATGATCAGTTGGGTACAGTTCAGGTCGGCTATTGTAAAAGTGGCCCAGGGCCTTGAACGGCCGGTACTAGAGCAAGGCACGGCGAAAGCTGTTCCCAAGGCGCGGCGCACGATTATAGAACGGGGAGCAGACCAAGTAGACATCTCCATCGCGCTGTAGGACATGTCGAGCGTCAACCCTGAATGCCCAGGCCTGCGCCGGTCCACTTAGAGTAGCGCTACGCGGGGCGAATTGCGCCTAGATCTGCGGCATGAGTGTAAGGCGCCGCCGCCAACCCAGTGTCCATTGACTCGGGCGCCGGCGACGGTCGTCGAGTGAAACCGTCTTGCAAGAGCTGAGTCGGGACGGACCGCGGAGATAAAGTACCGAGGTACCTAGCCTTAACGGCCATATAACGGCGACCCAAGGGTGTGGCGGAGAGACCGAGGCTCACCTGTACGTGCTTGCGGCGTTAAACGCCGTGGGGGCGCGTGGCCGGTCGGTAGTACAAGCCCCTGGAACGACCAGGGGCGCCGTGTGGTGCGGCGCCTAGTACGCCGGCGGCCTGTAGAGTCGGGCCCGAGCGCAACAGGCCCACGGCGGGGTTGATGTAGAGGGGACATGCAGCGGCATTAAAAGGGGCACTGGCGATTACAGTCGCCACGTCTATGCAAACAAGCGACCAGCAAGGAAAGCGGATTCATCAGGGGCTTACGGATCTGGAGGACCTCGCGTGTTATTGATCGGAGGGTAGGCAGGGTGGGTTGCAAGCCGTAGGCTTCTAACTTGCCGCGGTTACAATAGCAGAGTTGAACGTATGCCCCGGGGGCACTCTGGGCGAACGGGCAGGCGCAAAGGCCGAAGGAGACGCAAGCCGCTGTGAGGGCGGCGGGGGGAGTCGTAGCCATGCCTCCTCAAATATGAGGAAGCAATCTACCCGACTATTAAAGCGAAGCGCCGGACCTCTGCTAAGGATCGCTAGTGTTTAACTGGCAAGTCTTGTGCAACAATGCGATAAAAATCGTTCAGTTCAAAAGGTGGATTGCTGGGACAGGTTGCCGCCGAAGATATGGGGGCAAATGCGATTTCGATGCCCATACTGAATCGATGCGGGCAGCCCAAGCGTTAGTATTCTGGTCAACGGGTGGGCGGCTGCTGACCGGGTCACATAAGATTGGACGTGCGTTAATCGACATGGGGCAATGAAGAATAAGCCAGAGCCAGGTCGCACGTTGAGACAGGTTAGGCGGAGAAAATGGAGACCTTAACAAAGACATACGAAATTACGCGTGCTCCGGGCCTACGTTC
>BP33_2010.8
GCCCCGCTCGTGTGGGGGCTCGGCCTCGAAACTTCTTGCTTGAATATTTGCTGAGTCCCCCTCCCTTATGCACTTCCTACCCCTTGAGGTGTTCTCTTGGTTGCATACTCTGTTTTCACGGGCCCCCTGTGGGGGTCTCGTCTGAGCTTCCTGGAAGAGTGCACTTCGTCCCGCATCGACCCCAAGGCTACCCCACTACCCCAACATCTCGGCAGTCTGCCCACTCGACTCCTCTTACGACCCCGCACGGCGCGGCGTAACCATCGGGAGCGCCTGGCTCTCTTCCCTCAGGCCGCTTGCTCACACGGCACGGGGTCTTCACGCTATTCGCCTATCGCAGGTCTGCCGTCTGCCGCGGGCGACGTCCCTCAATCCGTCTGCAAGAGGCCTGCTTAAATGACGCTGCCCACCCGATGATCTGTCGAACGCCAATAAGAAGACAGTCGCCTTCACGACCGGGCTAATTCGGTCACTCCACCAATCAGCGACACAGCCATGACGATCAGCTCACGCCTGTGTCCCCCGTCCCCAGGGCCTTGGGTCCGGAGCGCCATCCCTCTGGTTAGGCCTGAATAGCGTTGACACTCGGCTAAGTGACTATGCGTCCGCGGACGCGTTGTGGACGGGATATCCGCCCTACGTGCGGCATCCCCCTATCGCCTACTGCCAGGCGCAACGTACAATCCCAGCAATGCCTTGCCTACCTGTCGCGCCTCAGCTCGGCCACCTCCCTCCCCACGTAAAAAGAGCCCGCTATGGCTCAGCCCCCGCTCCGCGTCCGCCACTTGCAGCACCCTCAAGTGTGTCTGGTGCTAGACGACCTAGTGCTCCTCCCTAAACACTTATTCAAACAGTTCGCCATACACGCGATTCCCGCGCCATGTCTCTCCCCACTCGACCGCAGCATCATGTTGGTCGCCTTAGAGGGAACGTTCCGATGCCGCAAAAAACCCCCGAACCAGCCCTACCCTCACCTGTGTCAGCCCCCCCCGCCGCACTCGCCCCCTTGATAAGACTGTGTCTGCCCGACTCTGGCAGAACCGGTGCGCTAGATTCAGTCTTCTTGGATGCACCCCCGTACAACGCCAAATTCCGATACGTCTTCCGTTCCTCTCTCACATTTCCACGGCGTGGCTCCTACCTCTGCTGCGGTCCCGGCCATATGACCCCCTTGTACACAGACGCTACCAGACAGAAACCAGTTATCGTCAACGGGGTGACTACCCGTTAGCAGCGTCCGTTTGGTCATCGAAGCGCGCTCACCTCAGACCGGTCCCCTTGAACCTCTCTTTGCTCCGCGAAAGTAACGGGACCAGGGGTCTTCCCCGCCTATAGAGCTCGGCCTGCCCGCGTAGGCAGTGGTCCGCACCGTCGCTTAAATTCTCTCCGCGCACCGCCAGGGTCTGAACCTGACGTTAGCGCGCGCGCTCCGATTTTTCGATCGCCCGCCACCATCCGGGTGCGAACCCCTTGTGTCCTAGATCTTAGTGCTCACAGTCACTGCCAGAGGCCGCACCAGCTCCCTTCCCCACAACCCAGACTTCCCCCGCACCCCTGGGCGCACGGCCTGACGAACTAACATCGCATGCGTCCCCCCAATTGTCTGCTCGTTGGATTCTAAGGGTCGTCCTCAGGCCGTCCCCGCAGTTTCGAGCCGAGCTCCCGCCTGACCTATACCTCGTCCAATAACCGCGCAACGACTCTATCCGTCAAGCCCTCCTATATCGTCTGCCCACACCACCCCTAGGGCCGTTATTACCACAGTTGCGCCCCCTGTTACCTAAACTTCCAACACTGATCTCGGACGGTGGCGCGCGCTACACCCTAGCTACAGTCATATTAAGTTGCCCCCACGGCCCTGGCCTCCCCACCCTCTCCCCCCGTGTTGTCCTACTCTTACGAACCTTTGCTAAAGCCGAGCCCCGAAGTACCCCCTGCAAGTTAACCGCCTCCTTCGTCCAACCAACGCGCGTTCCAGCCCCTCAACCCTATCAGGCGTTGCGTGACCGTCCGCCATCGCTCGGAGCGGATGCTCGGTGAAGATAGAAGCCGCGCATGCTGGGACTGCTGGGTCAAGGGGCCGGCGCAATGACAAATGATGCCAGCAAGAGCGGGCGTGAGTCAACTTAGCGACGGTCTACCCACCCGGAAGCGGATGGGGTCGGAAGAACTGGGCCGGAGAGTACGGGAAGCGCGTCGCCACGCGTCCGACAGCAGGCCAGCCTGAGGCCGATCCGTAGCAGCCCCCTACGAGGATCCCGCGAGGCAGAAGAACATGTTGGTAGCCGTGTCTGTCTTACGCGCAGGGTGGCTCGGCCCTCTCGGCTCTAGTCTGGGCGACCGGACAGCAGGGGGAGAGCAACGTGGCGGGGTGCAACGTACGATTGTAGAGGATTCACGTGAGGTCCACCGCGTCAATGGCGGGAGGCAAAGGCAGGTACGCTAATGTCGATGCTGGCGAAGAGGGTGCATAGGGGCCGAGGAGTTACGGCCTTCAAAAAAGCGATAACAGGAAGATGCTACAATGCAGTTGGGGCGGTCGGCCAGGCCGGCGGGGCGACAGGGGACATGGCTCACGTGGTTAGTGGGATGTGGAAGCCGGCCGGGACGGCAGTAAAAATAGGTATAGCTTGAGAAGCAACTAGGCGTAGATCAAGCGTTAGTCGACGAGACCCGCATAAAAGCATGATCAGTTGGGTACAGTTCAGGTCGGCTATTGTAAAAGTGGCCCAGGGCCTTGAACGGCCGGTACTAGAGCAAGGCACGGCGAAAGCTGTTCCCAAGGCGCGGCGCACGATTATAGAACGGGGAGCAGACCAAGTAGACATCTCCATCGCGCTGTAGGACATGTCGAGCGTCAACCCTGAATGCCCAGGCCTGCGCCGGTCCACTTAGAGTAGCGCTACGCGGGGCGAATTGCGCCTAGATCTGCGGCATGAGTGTAAGGCGCCGCCGCCAACCCAGTGTCCATTGACTCGGGCGCCGGCGACGGTCGTCGAGTGAAACCGTCTTGCAAGAGCTGAGTCGGGACGGACCGCGGAGATAAAGTACCGAGGTACCTAGCCTTAACGGCCATATAACGGCGACCCAAGGGTGTGGCGGAGAGACCGAGGCTCACCTGTACGTGCTTGCGGCGTTAAACGCCGTGGGGGCGCGTGGCCGGTCGGTAGTACAAGCCCCTGGAACGACCAGGGGCGCCGTGTGGTGCGGCGCCTAGTACGCCGGCGGCCTGTAGAGTCGGGCCCGAGCGCAACAGGCCCACGGCGGGGTTGATGTAGAGGGGACATGCAGCGGCATTAAAAGGGGCACTGGCGATTACAGTCGCCACGTCTATGCAAACAAGCGACCAGCAAGGAAAGCGGATTCATCAGGGGCTTACGGATCTGGAGGACCTCGCGTGTTATTGATCGGAGGGTAGGCAGGGTGGGTTGCAAGCCGTAGGCTTCTAACTTGCCGCAGTTACAATAGCAGAGTTGAACGTATGCCCCAGGGGCACTCTGGGCGAACGGGCAGGCGCAAAGGCCGAAGGAGACGCAAGCCGCTGTGAGGGCGGCGGGGGGAGTCGTAGCCATGCCTCCTCAAATATGAGGAAGCAATCTACCCGACTATTAAAGCGAAGCGCCGGACCTCTGCTAAGGATCGCTAGTGTTTAACTGGCAAGTCTTGTGCAACAATGCGATAAAAATCGTTCAGTTCAAAAGGTGGATTGCTGGGACAGGTTGCCGCCGAAGATATGGGGGCAAATGCGATTTCGATGCCCATACTGAATCGATGCGGGCAGCCCAAGCGTTAGTATTCTGGTCAACGGGTGGGCGGCTGCTGATCGGGTCACATAAGATTGGACGTGCGTTAATCGACATGGGGCAATGAAGAATAAGCCAGAGCCAGGTCGCACGTTGAGACAGGTTAGGCGGAGAAAATGGAGACCTTAACAAAGACATACGAAATTACGCGTGCTCCGGGCCTACGTTC
>BP45_2011.43561643836
GCCCCGCTCGTGTGGGGGCTCGGCCTCGAAACTTCTTGCTTGAATAGTTGCTGAGTCCCCCTCCCTTATGCACTTCCTACCCCTTGAGGTGTTCTCTTGGTTGCATACTCTGTTTTCACGGGCCCCCTGTGGGGGTCTCGTCTGAGCTTCCTGGAAGAGTGCACTTCGTCCCGCATCGACCCCAAGGCTACCCCACTACCCCAACATCTCGGCAGTCTGCCCGCTCGACTCCTCTTACGACCCCGCACGGCGCGGCGTAACCATCGGGAGCGCCTGGCTCTCTTCCCTCAGGCCGCTTGCTCACACGGCACGGGGTCTTCACGCTATTCGCCTATCGCAGGTCTGCCGTCTGCCGCGGGCGACGTCCCTCAATCCGTCTGCAAGAGGCCTGCTTAAATGACGCTGCCCACCCGATGATCTGTCGAACGCCAATAAGAAGACAGTCGCCTTCACGACCGGGCTAATTCGGTCACTCCACCAATCAGCGACACAGCCATGACGATCAGCTCACGCCTGTGTCCCCCGTCCCCAGGGCCTTGGGTCCGGAGCGCCATCCCTCTGGTTAGGCCTGAATAGCGTTGACACTCGGCTAAGTGACTATGCGTCCGCGGACGCGTTGTGGACGGGATATCCGCCCTACGTGCGGCATCCCCCTATCGCCTACTGCCAGGCGCAACGTACAATCCCAGCAATGCCTTGCCTACCTGTCGCGCCTCAGCTCGGCCACCTCCCTCCCCACGTAAAAAGAGCCCGCTATGGCTCAGCCCCCGCTCCGCGTCCGCCACTTGCAGCACCCTCAAGTGTGTCTGGTACTAGACGACCTAGTGCTCCTCCCTAAACACTTATTCAAACAGTTCGCCATACACGCGATTCCCGCGCCATGTCTCTCCCCACTCGACCGCAGCATCATGTTGGTCGCCTTAGAGGGAACGTTCCGATGCCGCAAAAAACCCCCGAACCAGCCCTACCCTCACCTGTGTCAGCCCCCCCCGCCGCACTCGCCCCCTTGATAAGACTGTGTCTGCCCGACTCTGGCAGAACCGGTGCGCTAGATTCAGTCTTCTTGGATGCACCCCCGTACAACGCCAAATTCCGATACGTCTTCCGTTCCTCTCTCACATTTCCACGGCGTGGCTCCTACCTCTGCTGCGGTCCCGGCCATATGACCCCCTTGTACACAGACGCTACCAGACAGAAACCAGTTATCGTCAACGGGGTGACTACCCGTTAGCAGCGTCCGTTTGGTCATCGAAGCGCGCTCACCTCAGACCGGTCCCCTTGAACCTCTCTTTGCTCCGCGAAAGTAACGGGACCAGGGGTCTTCCCCGCCTATAGAGCTCGGCCTGCCCGCGTAGGCAGTGGTCCGCACCGTCGCTTAAATTCTCTCCGCGCACCGCCAGGGTCTGAACCTGACGTTAGCGCGCGCGCTCCGATTTTTCGATCGCCCGCCACCATCCGGGTGCGAACCCCTTGTGTCCTAGATCTTAGTGCTCACAGTCACTGCCAGAGGCCGCACCAGCTCCCTTCCCCACAACCCAGACTTCCCCCGCACCCCTGGGCGCACGGCCTGACGAACTAACATCGCATGCGTCCCCCCAATTGTCTGCTCGTTGGATTCTAAGGGTCGTCCTCAGGCCGTCCCCGCAGTTTCGAGCCGAGCTCCCGCCTGACCTATACCTCGTCCAATAACCGCGCAACGACTCTATCCGTCAAGCCCTCCTATATCGTCTGCCCACACCACCCCTAGGGCCGTTATTACCACAGTTGCGCCCCCTGTTACCTAAACTTCCAACACTGATCTCGGACGGTGGCGCGCGCTACACCCTAGCTACAGTCATATTAAGTTGCCCCCACGGCCCCGGCCTCCCCACCCTCTCCCCCCGTGTTGTCCTACTCTTACGAACCTTTGCTAAAGCCGAGCCCCGAAGTACCCCCTGCAAGTTAACCGCCTCCTTCGTCCAACCAACGCGCGTTCCAGCCCCTCAACCCTATCAGGCGTTGCGTGACCGTCCGCCATCGCTCGGAGCGGATGCTCGGTGAAGATAGAAGCCGCGCATGCTGGGACTGCTGGGTCAAGGGGCCGGCGCAATGACAAATGATGCCAGCAAGAGCGGGCGTGAGTCAACTTAGCGACGGTCTACCCACCCGGAAGCGGATGGGGTCGGAAGAACTGGGCCGGAGAGTACGGGAAGCGCGTCGCCACGCGTCCGACAGCAGGCCAGCCTGAGGCCGATCCGTAGCAGCCCCCTACGAGGATCCCGCGAGGTAGAAGAACATGTTGGTAGCCGTGTCTGTCTTACGCGCAGGGTGGCTCGGCCCTCTCGGCTCTAGTCTGGGCGACCGGACAGCAGGGGGAGAGCAACGTGGCGGGGTGCAACGTACGATTGTAGAGGATTCACGTGAGGTCCACCGCGTCAATGGCGGGAGGCAAAGGCAGGTACGCTAATGTCGATGCTGGCGAAGAGGGTGCATAGGGGCCGAGGAGTTACGGCCTTCAAAAAAGCGATAACAGGAAGATGCTACAATGCAGTTGGGGCGGTCGGCCAGGCCGGCGGGGCGACAGGGGACATGGCTCACGTGGTTAGTGGGATGTGGAAGCCGGCCGGGACGGCAGTAAAAATAGGTATAGCTTGAGAAGCAACTAGGCGTAGATCAAGCGTTAGTCGACGAGACCCGCATAAAAGCATGATCAGTTGGGTACAGTTCAGGTCGGCTATTGTAAAAGTGGCCCAGGGCCTTGAACGGCCGGTACTAGAGCAAGGCACGGCGAAAGCTGTTCCCAAGGCGCGGCGCACGATTATAGAACGGGGAGCAGACCAAGTAGACATCTCCATCGCGCTGTAGGACATGTCGAGCGTCAACCCTGAATGCCCAGGCCTGCGCCGGTCCACTTAGAGTAGCGCTACGCGGGGCGAATTGCGCCTAGATCTGCGGCATGAGTGTAAGGCGCCGCCGCCAACCCAGTGTCCATTGACTCGGGCGCCGGCGACGGTCGTCGAGTGAAACCGTCTTGCAAGAGCTGAGTCGGGACGGACCGCGGAGATAAAGTACCGAGGTACCTAGCCTTAACGGCCATATAACGGCGACCCAAGGGTGTGGCGGAGAGACCGAGGCTCACCTGTACGTGCTTGCGGCGTTAAACGCCGTGGGGGCGCGTGGCCGGTCGGTAGTACAAGCCCCTGGAACGACCAGGGGCGCCGTGTGGTGCGGCGCCTAGTACGCCGGCGGCCTGTAGAGTCGGGCCCGAGCGCAACAGGCCCACGGCGGGGTTGATGTAGAGGGGACATGCAGCGGCATTAAAAGGGGCACTGGCGATTACAGTCGCCACGTCTATGCAAACAAGCGACCAGCAAGGAAAGCGGATTCATCAGGGGCTTACGGATCTGGAGGACCTCGCGTGTTATTGATCGGAGGGTAGGCAGGGTGGGTTGCAAGCCGTAGGCTTCTAACTTGCCGCGGTTACAATAGCAGAGTTGAACGTATGCCCCAGGGGCACTCTGGGCGAACGGGCAGGCGCAAAGGCCGAAGGAGACGCAAGCCGCTGTGAGGGCGGCGGGGGGAGTCGTAGCCATGCCTCCTCAAATATGAGGAAGCAATCTACCCGACTATTAAAGCGAAGCGCCGGACCTCTGCTAAGGATCGCTAGTGTTTAACTGGCAAGTCTTGTGCAACAATGCGATAAAAATCGTTCAGTTCAAAAGGTGGATTGCTGGGACAGGTTGCCGCCGAAGATATGGGGGCAAATGCGATTTCGATGCCCATACTGAATCGATGCGGGCAGCCCAAGCGTTAGTATTCTGGTCAACGGGTGGGCGGCTGCTGATCGGGTCACATAAGATTGGACGTGCGTTAATCGACATGGGGCAATGAAGAATAAGCCAGAGCCAGGTCGCACGTTGAGACAGGTTAGGCGGAGAAAATGGAGACCTTAACAAAGACATACGAAATTACGCGTGCTCCGGGCCTACGTTC
>BP46_2011.16438356164
GCCCCGCTCGTGTGGGGGCTCGGCCTCGAAACTTCTTGCTTGAATAGTTGCTGAGTCCCCCTCCCTTATGCACTTCCTACCCCTTGAGGTGTTCTCTTGGTTGCATACTCTGTTTTCACGGGCCCCCTGTGGGGGTCTCGTCTGAGCTTCCTGGAAGAGTGCACTTCGTCCCGCATCGACCCCAAGGCTACCCCACTACCCCAACATCTCGGCAGTCTGCCCGCTCGACTCCTCTTACGACCCCGCACGGCGCGGCGTAACCATCGGGAGCGCCTGGCTCTCTTCCCTCAGGCCGCTTGCTCACACGGCACGGGGTCTTCACGCTATTCGCCTATCGCAGGTCTGCCGTCTGCCGCGGGCGACGTCCCTCAATCCGTCTGCAAGAGGCCTGCTTAAATGACGCTGCCCACCCGATGATCTGTCGAACGCCAATAAGAAGACAGTCGCCTTCACGACCGGGCTAATTCGGTCACTCCACCAATCAGCGACACAGCCATGACGATCAGCTCACGCCTGTGTCCCCCGTCCCCAGGGCCTTGGGTCCGGAGCGCCATCCCTCTGGTTAGGCCTGAATAGCGTTGACACTCGGCTAAGTGACTATGCGTCCGCGGACGCGTTGTGGACGGGATATCCGCCCTACGTGCGGCATCCCCCTATCGCCTACTGCCAGGCGCAACGTACAATCCCAGCAATGCCTTGCCTACCTGTCGCGCCTCAGCTCGGCCACCTCCCTCCCCACGTAAAAAGAGCCCGCTATGGCTCAGCCCCCGCTCCGCGTCCGCCACTTGCAGCACCCTCAAGTGTGTCTGGTGCTAGACGACCTAGTGCTCCTCCCTAAACACTTATTCAAACAGTTCGCCATACACGCGATTCCCGCGCCATGTCTCTCCCCACTCGACCGCAGCATCATGTTGGTCGCCTTAGAGGGAACGTTCCGATGCCGCAAAAAACCCCCGAACCAGCCCTACCCTCACCTGTGTCAGCCCCCCCCGCCGCACTCGCCCCCTTGATAAGACTGTGTCTGCCCGACTCTGGCAGAACCGGTGCGCTAGATTCAGTCTTCTTGGATGCACCCCCGTACAACGCCAAATTCCGATACGTCTTCCGTTCCTCTCTCACATTTCCACGGCGTGGCTCCTACCTCTGCTGCGGTCCCGGCCATATGACCCCCTTGTACACAGACGCTACCAGACAGAAACCAGTTATCGTCAACGGGGTGACTACCCGTTAGCAGCGTCCGTTTGGTCATCGAAGCGCGCTCACCTCAGACCGGTCCCCTTGAACCTCTCTTTGCTCCGCGAAAGTAACGGGACCAGGGGTCTTCCCCGCCTATAGAGCTCGGCCTGCCCGCGTAGGCAGTGGTCCGCACCGTCGCTTAAATTCTCTCCGCGCACCGCCAGGGTCTGAACCTGACGTTAGCGCGCGCGCTCCGATTTTTCGATCGCCCGCCACCATCCGGGTGCGAACCCCTTGTGTCCTAGATCTTAGTGCTCACAGTCACTGCCAGAGGCCGCACCAGCTCCCTTCCCCACAACCCAGACTTCCCCCGCACCCCTGGGCGCACGGCCTGACGAACTAACATCGCATGCGTCCCCCCAATTGTCTGCTCGTTGGATTCTAAGGGTCGTCCTCAGGCCGTCCCCGCAGTTTCGAGCCGAGCTCCCGCCTGACCTATACCTCGTCCAATAACCGCGCAACGACTCTATCCGTCAAGCCCTCCTATATCGTCTGCCCACACCACCCCTAGGGCCGTTATTACCACAGTTGCGCCCCCTGTTACCTAAACTTCCAACACTGATCTCGGACGGTGGCGCGCGCTACACCCTAGCTACAGTCATATTAAGTTGCCCCCACGGCCCCGGCCTCCCCACCCTCTCCCCCCGTGTTGTCCTACTCTTACGAACCTTTGCTAAAGCCGAGCCCCGAAGTACCCCCTGCAAGTTAACCGCCTCCTTCGTCCAACCAACGCGCGTTCCAGCCCCTCAACCCTATCAGGCGTTGCGTGACCGTCCGCCATCGCTCGGAGCGGATGCTCGGTGAAGATAGAAGCCGCGCATGCTGGGACTGCTGGGTCAAGGGGCCGGCGCAATGACAAATGATGCCAGCAAGAGCGGGCGTGAGTCAACTTAGCGACGGTCTACCCACCCGGAAGCGGATGGGGTCGGAAGGACTGGGCCGGAGAGTACGGGAAGCGCGTCGCCACGCGTCCGACAGCAGGCCAGCCTGAGGCCGATCCGTAGCAGCCCCCTACGAGGATCCCGCGAGGTAGAAGAACATGTTGGTAGCCGTGTCTGTCTTACGCGCAGGGTGGCTCGGCCCTCTCGGCTCTAGTCTGGGCGACCGGACAGCAGGGGGAGAGCAACGTGGCGGGGTGCAACGTACGATTGTAGAGGATTCACGTGAGGTCCACCGCGTCAATGGCGGGAGGCAAAGGCAGGTACGCTAATGTCGATGCTGGCGAAGAGGGTGCATAGGGGCCGAGGAGTTACGGCCTTCAAAAAAGCGATAACAGGAAGATGCTACAATGCAGTTGGGGCGGTCGGCCAGGCCGGCGGGGCGACAGGGGACATGGCTCACGTGGTTAGTGGGATGTGGAAGCCGGCCGGGACGGCAGTAAAAATAGGTATAGCTTGAGAAGCAACTAGGCGTAGATCAAGCGTTAGTCGACGAGACCCGCATAAAAGCATGATCAGTTGGGTACAGTTCAGGTCGGCTATTGTAAAAGTGGCCCAGGGCCTTGAACGGCCGGTACTAGAGCAAGGCACGGCGAAAGCTGTTCCCAAGGCGCGGCGCACGATTATAGAACGGGGAGCAGACCAAGTAGACATCTCCATCGCGCTGTAGGACATGTCGAGCGTCAACCCTGAATGCCCAGGCCTGCGCCGGTCCACTTAGAGTAGCGCTACGCGGGGCGAATTGCGCCTAGATCTGCGGCATGAGTGTAAGGCGCCGCCGCCAACCCAGTGTCCATTGACTCGGGCGCCGGCGACGGTCGTCGAGTGAAACCGTCTTGCAAGAGCTGAGTCGGGACGGACCGCGGAGATAAAGTACCGAGGTACCTAGCCTTAACGGCCATATAACGGCGACCCAAGGGTGTGGCGGAGAGACCGAGGCTCACCTGTACGTGCTTGCGGCGTTAAACGCCGTGGGGGCGCGTGGCCGGTCGGTAGTACAAGCCCCTGGAACGACCAGGGGCGCCGTGTGGTGCGGCGCCTAGTACGCCGGCGGCCTGTAGAGTCGGGCCCGAGCGCAACAGGCCCACGGCGGGGTTGATGTAGAGGGGACATGCAGCGGCATTAAAAGGGGCACTGGCGATTACAGTCGCCACGTCTATGCAAACAAGCGACCAGCAAGGAAAGCGGATTCATCAGGGGCTTACGGATCTGGAGGACCTCGCGTGTTATTGATCGGAGGGTAGGCAGGGTGGGTTGCAAGCCGTAGGCTTCTAACTTGCCGCGGTTACAATAGCAGAGTTGAACGTATGCCCCAGGGGCACTCTGGGCGAACGGGCAGGCGCAAAGGCCGAAGGAGACGCAAGCCGCTGTGAGGGCGGCGGGGGGAGTCGTAGCCATGCCTCCTCAAATATGAGGAAGCAATCTACCCGACTATTAAAGCGAAGCGCCGGACCTCTGCTAAGGATCGCTAGTGTTTAACTGGCAAGTCTTGTGCAACAATGCGATAAAAATCGTTCAGTTCAAAAGGTGGATTGCTGGGACAGGTTGCCGCCGAAGATATGGGGGCAAATGCGATTTCGATGCCCATACTGAATCGATGCGGGCAGCCCAAGCGTTAGTATTCTGGTCAACGGGTGGGCGGCTGCTGATCGGGTCACATAAGATTGGACGTGCGTTAATCGACATGGGGCAATGAAGAATAAGCCAGAGCCAGGTCGCACGTTGAGACAGGTTAGGCGGAGAAAATGGAGACCTTAACAAAGACATACGAAATTACGCGTGCTCCGGGCCTACGTTC
>BP48_2011.58082191781
GCCCCGCTCGTGTGGGGGCTCGGCCTCGAAACTTCTTGCTTGAATATTTGCTGAGTCCCCCTCCCTTATGCACTTCCTACCCCTTGAGGTGTTCTCTTGGTTGCATACTCTGTTTTCACGGGCCCCCTGTGGGGGTCTCGTCTGAGCTTCCTGGAAGAGTGCACTTCGTCCCGCATCGACCCCAAGGCTACCCCACTACCCCAACATCTCGGCAGTCTGCCCGCTCGACTCCTCTTACGACCCCGCACGGCGCGGCGTAACCATCGGGAGCGCCTGGCTCTCTTCCCTCAGGCCGCTTGCTCACACGGCACGGGGTCTTCACGCTATTCGCCTATCGCAGGTCTGCCGTCTGCCGCGGGCGACGTCCCTCAATCCGTCTGCAAGAGGCCTGCTTAAATGACGCTGCCCACCCGATGATCTGTCGAACGCCAATAAGAAGACAGTCGCCTTCACGACCGGGCTAATTCGGTCACTCCACCAATCAGCGACACAGCCATGACGATCAGCTCACGCCTGTGTCCCCCGTCCCCAGGGCCTTGGGTCCGGAGCGCCATCCCTCTGGTTAGGCCTGAATAGCGTTGACACTCGGCTAAGTGACTATGCGTCCGCGGACGCGTTGTGGACGGGATATCCGCCCTACGTGCGGCATCCCCCTATCGCCTACTGCCAGGCGCAACGTACAATCCCAGCAATGCCTTGCCTACCTGTCGCGCCTCAGCTCGGCCACCTCCCTCCCCACGTAAAAAGAGCCCGCTATGGCTCAGCCCCCGCTCCGCGTCCGCCACTTGCAGCACCCTCAAGTGTGTCTGGTGCTAGACGACCTAGTGCTCCTCCCTAAACACTTATTCAAACAGTTCGCCATACACGCGATTCCCGCGCCATGTCTCTCCCCACTCGACCGCAGCATCATGTTGGTCGCCTTAGAGGGAACGTTCCGATGCCGCAAAAAACCCCCGAACCAGCCCTACCCTCACCTGTGTCAGCCCCCCCCGCCGCACTCGCCCCCTTGATAAGACTGTGTCTGCCCGACTCTGGCAGAACCGGTGCGCTAGATTCAGTCTTCTTGGATGCACCCCCGTACAACGCCAAATTCCGATACGTCTTCCGTTCCTCTCTCACATTTCCACGGCGTGGCTCCTACCTCTGCTGCGGTCCCGGCCATATGACCCCCTTGTACACAGACGCTACCAGACAGAAACCAGTTATCGTCAACGGGGTGACTACCCGTTAGCAGCGTCCGTTTGGTCATCGAAGCGCGCTCACCTCAGACCGGTCCCCTTGAACCTCTCTTTGCTCCGCGAAAGTAACGGGACCAGGGGTCTTCCCCGCCTATAGAGCTCGGCCTGCCCGCGTAGGCAGTGGTCCGCACCGTCGCTTAAATTCTCTCCGCGCACCGCCAGGGTCTGAACCTGACGTTAGCGCGCGCGCTCCGATTTTTCGATCGCCCGCCACCATCCGGGTGCGAACCCCTTGTGTCCTAGATCTTAGTGCTCACAGTCACTGCCAGAGGCCGCACCAGCTCCCTTCCCCACAACCCAGACTTCCCCCGCACCCCTGGGCGCACGGCCGGACGAACTAACATCGCATGCGTCCCCCCAATTGTCTGCTCGTTGGATTCTAAGGGTCGTCCTCAGGCCGTCCCCGCAGTTTCGAGCCGAGCTCCCGCCTGACCTATACCTCGTCCAATAACCGCGCAACGACTCTATCCGTCAAGCCCTCCTATATCGTCTGCCTACACCACCCCTAGGGCCGTTATTACCACAGTTGCGCCCCCTGTTACCTAAACTTCCAACACTGATCTCGGACGGTGGCGCGCGCTACACCCTAGCTACAGTCATATTAAGTTGCCCCCACGGCCCCGGCCTCCCCACACTCTCCCCCCGTGTTGTCCTACTCTTACGAACCTTTGCTAAAGCCGAGCCCCGAAGTACCCCCTGCAAGTTAACCGCCTCCTTCGTCCAACCAACGCGCGTTCCAGCCCCTCAACCCTATCAGGCGTTGCGTGACCGTCCGCCATCGCTCGGAGCGGATGCTCGGTGAAGATAGAAGCCGCGCATGCTGGGACTGCTGGGTCAAGGGGCCGGCGCAATGACAAATGATGCCAGCAAGAGCGGGCGTGAGTCAACTTAGCGACGGTCTACCCACCCGGAAGCGGATGGGGTCGGAAGAACTGGGCCGGAGAGTACGGGAAGCGCGTCGCCACGCGTCCGACAGCAGGCCAGCCTGAGGCCGATCCGTAGCAGCCCCCTACGAGGATCCCGCGAGGTAGAAGAACATGTTGGTAGCCGTGTCTGTCTTACGCGCAGGGTGGCTCGGCCCTCTCGGCTCTAGTCTGGGCGACCGGACAGCAGGGGGAGAGCAACGTGGCGGGGTGCAACGTACGATTGTAGAGGATTCACGTGAGGTCCACCGCGTCAATGGCGGGAGGCAAAGGCAGGTACGCTAATGTCGATGCTGGCGAAGAGGGTGCATAGGGGCCGAGGAGTTACGGCCTTCAAAAAAGCGATAACAGGAAGATGCTACAATGCAGTTGGGGCGGTCGGCCAGGCCGGCGGGGCGACAGGGGACATGGCTCACGTGGTTAGTGGGATGTGGAAGCCGGCCGGGACGGCAGTAAAAATAGGTATAGCTTGAGAAGCAACTAGGCGTAGATCAAGCGTTAGTCGACGAGACCCGCATAAAAGCATGATCAGTTGGGTACAGTTCAGGTCGGCTATTGTAAAAGTGGCCCAGGGCCTTGAACGGCCGGTACTAGAGCAAGGCACGGCGAAAGCTGTTCCCAAGGCGCGGCGCACGATTATAGAACGGGGAGCAGACCAAGTAGACATCTCCATCGCGCTGTAGGACATGTCGAGCGTCAACCCTGAATGCCCAGGCCTGCGCCGGTCCACTTAGAGTAGCGCTACGCGGGGCGAATTGCGCCTAGATCTGCGGCATGAGTGTAAGGCGCCGCCGCCAACCCAGTGTCCATTGACTCGGGCGCCGGCGACGGTCGTCGAGTGAAACCGTCTTGCAAGAGCTGAGTCGGGACGGACCGCGGAGATAAAGTACCGAGGTACCTAGCCTTAACGGCCATATAACGGCGACCCAAGGGTGTGGCGGAGAGACCGAGGCTCACCTGTACGTGCTTGCGGCGTTAAACGCCGTGGGGGCGCGTGGCCGGTCGGTAGTACAAGCCCCTGGAACGACCAGGGGCGCCGTGTGGTGCGGCGCCTAGTACGCCGGCGGCCTGTAGAGTCGGGCCCGAGCGCAACAGGCCCACGGCGGGGTTGATGTAGAGGGGACATGCAGCGGCATTAAAAGGGGCACTGGCGATTACAGTCGCCACGTCTATGCAAACAAGCGACCAGCAAGGAAAGCGGATTCATCAGGGGCTTACGGATCTGGAGGACCTCGCGTGTTATTGATCGGAGGGTAGGCAGGGTGGGTTGCAAGCCGTAGGCTTCTAACTTGCCGCGGTTACAATAGCAGAGTTGAACGTATGCCCCAGGGGCACTCTGGGCGAACGGGCAGGCGCAAAGGCCGAAGGAGACGCAAGCCGCTGTGAGGGCGGCGGGGGGAGTCGTAGCCATGCCTCCTCAAATATGAGGAAGCAATCTACCCGACTATTAAAGCGAAGCGCCGAACCTCTGCTAAGGATCGCTAGTGTTTAACTGGCAAGTCTTGTGCAACAATGCGATAAAAATCGTTCAGTTCAAAAGGTGGATTGCTGGGACAGGTTGCCGCCGAAGATATGGGGGCAAATGCGATTTCGATGCCCATACTGAATCGATGCGGGCAGCCCAAGCGTTAGTATTCTGGTCAACGGGTGGGCGGCTGCTGATCGGGTCACATAAGATTGGACGTGCGTTAATCGACATGGGGCAATGAAGAATAAGCCAGAGCCAGGTCGCACGTTGAGACAGGTTAGGCGGAGAAAATGGAGACCTTAACAAAGACATACGAAATTACGCGTGCTCCGGGCCTACGTTC
>BP50_2011.25479452055
GCCCCGCTCGTGTGGGGGCTCGGCCTCGAAACTTCTTGCTTGAATAGTTGCTGAGTCCCCCTCCCTTATGCACTTCCTACCCCTTGAGGTGTTCTCTTGGTTGCATACTCTGTTTTCACGGGCCCCCTGTGGGGGTCTCGTCTGAGCTTCCTGGAAGAGTGCACTTCGTCCCGCATCGACCCCAAGGCTACCCCACTACCCCAACATCTCGGCAGTCTGCCCGCTCGACTCCTCTTACGACCCCGCACGGCGCGGCGTAACCATCGGGAGCGCCTGGCTCTCTTCCCTCAGGCCGCTTGCTCACACGGCACGGGGTCTTCACGCTATTCGCCTATCGCAGGTCTGCCGTCTGCCGCGGGCGACGTCCCTCAATCCGTCTGCAAGAGGCCTGCTTAAATGACGCTGCCCACCCGATGATCTGTCGAACGCCAATAAGAAGACAGTCGCCTTCACGACCGGGCTAATTCGGTCACTCCACCAATCAGCGACACAGCCATGACGATCAGCTCACGCCTGTGTCCCCCGTCCCCAGGGCCTTGGGTCCGGAGCGCCATCCCTCTGGTTAGGCCTGAATAGCGTTGACACTCGGCTAAGTGACTATGCGTCCGCGGACGCGTTGTGGACGGGATATCCGCCCTACGTGCGGCATCCCCCTATCGCCTACTGCCAGGCGCAACGTACAATCCCAGCAATGCCTTGCCTACCTGTCGCACCTCAGCTCGGCCACCTCCCTCCCCACGTAAAAAGAGCCCGCTATGGCTCAGCCCCCGCTCCGCGTCCGCCACTTGCAGCACCCTCAAGTGTGTCTGGTGCTAGACGACCTAGTGCTCCTCCCTAAACACTTATTCAAACAGTTCGCCATACACGCGATTCCCGCGCCATGTCTCTCCCCACTCGACCGCAGCATCATGTTGGTCGCCTTAGAGGGAACGTTCCGATGCCGCAAAAAACCCCCGAACCAGCCCTACCCTCATCTGTGTCAGCCCCCCCCGCCGCACTCGCCCCCTTGATAAGACTGTGTCTGCCCGACTCTGGCAGAACCGGTGCGCTAGATTCAGTCTTCTTGGATGCACCCCCGTACAACGCCAAATTCCGATACGTCTTCCGTTCCTCTCTCACATTTCCACGGCGTGGCTCCTACCTCTGCTGCGATCCCGGCCATATGACCCCCTTGTACACAGACGCTACCAGACAGAAACCAGTTATCGTCAACGGGGTGACTACCCGTTAGCAGCGTCCGTTTGGTCATCGAAGCGCGCTCACCTCAGACCGGTCCCCTTGAACCTCTCTTTGCTCCGCGAAAGTAACGGGACCAGGGGTCTTCCCCGCCTATAGAGCTCGGCCTGCCCGCGTAGGCAGTGGTCCGCACCGTCGCTTAAATTCTCTCCGCGCACCGCCAGGGTCTGAACCTGACGTTAGCGCGCGCGCTCCGATTTTTCGATCACCCGCCACCATCCGGGTGCGAACCCCTTGTGTCCTAGATCTTAGTGCTCACAGTCACTGCCAGAGGCCGCACCAGCTCCCTTCCCCACAACCCAGACTTCCCCCGCACCCCTGGGCGCACGGCCTGACGAACTAACATCGCATGCGTCCCCCCAATTGTCTGCTCGTTGGATTCTAAGGGTCGTCCTCAGGCCGTCCCCGCAGTTTCGAGCCGAGCTCCCGCCTGACCTATACCTCGTCCAATAACCGCGCAACGACTCTATCCGTCAAGCCCTCCTATATCGTCTGCCCACACCACCCCTAGGGCCGTTATTACCACAGTTGCGCCCCCTGTTACCTAAACTTCCAACACTGATCTCGGACGGTGGCGCGCGCTACACCCTAGCTACAGTCATATTAAGTTGCCCCCACGGCCCCGGCCTCCCCACCCTCTCCCCCCGTGTTGTCCTACTCTTACGAACCTTTGCTAAAGCCGAGCCCCGAAGTACCCCCTGCAAGTTAACCGCCTCCTTCGTCCAACCAACGCGCGTTCCAGCCCCTCAACCCTATCAGGCGTTGCGTGACCGTCCGCCATCGCTCGGAGCGGATGCTCGGTGAAGATAGAAGCCGCGCATGCTGGGACTGCTGGGTCAAGGGGCCGGCGCAATGACAAATGATGCCAGCAAGAGCGGGCGTGAGTCAACTTAGCGACGGTCTACCCACCCGGAAGCGGATGGGGTCGGAAGAACTGGGCCGGAGAGTACGGGAAGCGCGTCGCCACGCGTCCGACAGCAGGCCAGCCTGAGGCCGATCCGTAGCAGCCCCCTACGAGGATCCCGCGAGGTAGAAGAACATGTTGGTAGCCGTGTCTGTCTTACGCGCAGGGTGGCTCGGCCCTCTCAGCTCTAGTCTGGGCGACCGGACAGCAGGGGGAGAGCAACGTGGCGGGGTGCAACGTACGATTGTAGAGGATTCACGTGAGGTCCACCGCGTCAATGGCGGGAGGCAAAGGCAGGTACGCTAATGTCGATGCTGGCGAAGAGGGTGCATAGGGGCCGAGGAGTTACGGCCTTCAAAAAAGCGATAACAGGAAGATGCTACAATGCAGTTGGGGCGGTCGGCCAGGCCGGCGGGGCGACAGGGGACATGGCTCACGTGGTTAGTGGGATGTGGAAGCCAGCCGGGACGGCAGTAAAAATAGGTATAGCTTGAGAAGCAACTAGGCGTAGATCAAGCGTTAGTCGACGAGACCCGCATAAAAGCATGATCAGTTGGGTACAGTTCAGGTTGGCTATTGTAAAAGTGGCCCAGGGCCTTGAACGGCCGGTACTAGAGCAAGGCACGGCGAAAGCTGTTCCCAAGGCGCGGCGCACGATTATAGAACGGGGAGCAGACCAAGTAGACATCTCCATCGCGCTGTAGGACATGTCGAGCGTCAACCCTGAATGCCCAGGCCTGCGCCGGTCCACTTAGAGTAGCGCTACGCGGGGCGAATTGCGCCTAGATCTGCGGCATGAGTGTAAGGCGCCGCCGCCAACCCAGTGTCCATTGACTTGGGCGCCGGCGACGGTCGTCGAGTGAAACCGTCTTGCAAGAGCTGAGTCGGGACGGACCGCGGAGATAAAGTACCGAGGTACCTAGCCTTAACGGCCATATAACGGCGACCCAAGGGTGTGGCGGAGAGACCGAGGCTCACCTGTACGTGCTTGCGGCGTTAAACGCCGTGGGGGCGCGTGGCCGGTCGGTAGTACAAGCCCCTGGAACGACCAGGGGCGCCGTGTGGTGCGGCGCCTAGTACGCCGGCGGCCTGTAGAGTCGGGCCCGAGCGCAACAGGCCCACGGCGGGGTTGATGTAGAGGGGACATGCAGCGGCATTAAAAGGGGCACTGGCGATTGCAGTCGCCACGCCTATGCAAACAAGCGACCAGCAAGGAAAGCGGATTCATCAGGGGCTTACGGATCTGGAGGACCTCGCGTGTTATTGATCGGAGGGTAGGCAGGGTGGGTTGCAAGCCGTAGGCTTCTAACTTGCCGCGGTTACAATAGCAGAGTTGAACGTATGCCCCAGGGGCACTCTGGGCGAACGGGCAGGCGCAAAGGCCGAAGGAGACGCAAGCCGCTGTGAGGGCGGCGGGGGGAGTCGTAGCCATGCCTCCTCAAATATGAGGAAGCAATCTACCCGACTATTAAAGCGAAGCGCCGGACCTCTGCTAAGGATCGCTAGTGTTTAACTGGCAAGTCTTGTGCAACAATGCGATAAAAATCGTTCAGTTCAAAAGGTGGATTGCTGGGACAGGTTGCCGCCGAAGATATGGGGGCAAATGCGATTTCGATGCCCATACTGAATCGATGCGGGCAGCCCAAGCGTTAGTATTCTGGTCAACGGGTGGGCGGCTGCTGATCGGGTCACATAAGATTGGACGTGCGTTAATCGACATGGGGCAATGAAGAATAAGCCAGAGCCAGGTCGCACGTTGAGACAGGTTAGGCGGAGAAAATGGAGACCTTAACAAAGACATACGAAATTACGCGTGCTCCGGGCCTACGTTC
>BP55_2010.95342465753
GCCCCGCTCGTGTGGGGGCTCGGCCTCGAAACTTCTTGCTTGAATAGTTGCTGAGTCCCCCTCCCTTATGCACTTCCTACCCCTTGAGGTGTTCTCTTGGTTGCATACTCTGTTTTCACGGGCCCCCTGTGGGGGTCTCGTCTGAGCTTCCTGGAAGAGTGCACTTCGTCCCGCATCGACCCCAAGGCTACCCCACTACCCCAACATCTCGGCAGTCTGCCCGCTCGACTCCTCTTACGACCCCGCACGGCGCGGCGTAACCATCGGGAGCGCCTGGCTCTCTTCCCTCAGGCCGCTTGCTCACACGGCACGGGGTCTTCACGCTATTCGCCTATCGCAGGTCTGCCGTCTGCCGCGGGCGACGTCCCTCAATCCGTCTGCAAGAGGCCTGCTTAAATGACGCTGCCCACCCGATGATCTGTCGAACGCCAATAAGAAGACAGTCGCCTTCACGACCGGGCTAATTCGGTCACTCCACCAATCAGCGACACAGCCATGACGATCAGCTCACGCCTGTGTCCCCCGTCCCCAGGGCCTTGGGTCCGGAGCGCCATCCCTCTGGTTAGGCCTGAATAGCGTTGACACTCGGCTAAGTGACTATGCGTCCGCGGACGCGTTGTGGACGGGATATCCGCCCTACGTGCGGCATCCCCCTATCGCCTACTGCCAGGCGCAACGTACAATCCCAGCAATGCCTTGCCTACCTGTCGCGCCTCAGCTCGGCCACCTCCCTCCCCACGTAAAAAGAGCCCGCTATGGCTCAGCCCCCGCTCCGCGTCCGCCACTTGCAGCACCCTCAAGTGTGTCTGGTGCTAGACGACCTAGTGCTCCTCCCTAAACACTTATTCAAACAGTTCGCCATACACGCGATTCCCGCGCCATGTCTCTCCCCACTCGACCGCAGCATCATGTTGGTCGCCTTAGAGGGAACGTTCCGATGCCGCAAAAAACCCCCGAACCAGCCCTACCCTCACCTGTGTCAGCCCCCCCCGCCGCACTCGCCCCCTTGATAAGACTGTGTCTGCCCGACTCTGGCAGAACCGGTGCGCTAGATTCAGTCTTCTTGGATGCACCCCCGTACAACGCCAAATTCCGATACGTCTTCCGTTCCTCTCTCACATTTCCACGGCGTGGCTCCTACCTCTGCTGCGGTCCCGGCCATATGACCCCCTTGTACACAGACGCTACCAGACAGAAACCAGTTATCGTCAACGGGGTGACTACCCGTTAGCAGCGTCCGTTTGGTCATCGAAGCGCGCTCACCTCAGACCGGTCCCCTTGAACCTCTCTTTGCTCCGCGAAAGTAACGGGACCAGGGGTCTTCCCCGCCTATAGAGCTCGGCCTGCCCGCGTAGGCAGTGGTCCGCACCGTCGCTTAAATTCTCTCCGCGCACCGCCAGGGTCTGAACCTGACGTTAGCGCGCGCGCTCCGATTTTTCGATCGCCCGCCACCATCCGGGTGCGAACCCCTTGTGTCCTAGATCTTAGTGCTCACAGTCACTGCCAGAGGCCGCACCAGCTCCCTTCCCCACAACCCAGACTTCCCCCGCACCCCTGGGCGCACGGCCTGACGAACTAACATCGCATGCGTCCCCCCAATTGTCTGCTCGTTGGATTCTAAGGGTCGTCCTCAGGCCGTCCCCGCAGTTTCGAGCCGAGCTCCCGCCTGACCTATACCTCGTCCAATAACCGCGCAACGACTCTATCCGTCAAGCCCTCCTATATCGTCTGCCCACACCACCCCTAGGGCCGTTATTACCACAGTTGCGCCCCCTGTTACCTAAACTTCCAACACTGATCTCGGACGGTGGCGCGCGCTACACCCTAGCTACAGTCATATTAAGTTGCCCCCACGGCCCCGGCCTCCCCACCCTCTCCCCCCGTGTTGTCCTACTCTTACGAACCTTTGCTAAAGCCGAGCCCCGAAGTACCCCCTGCAAGTTAACCGCCTCCTTCGTCCAACCAACGCGCGTTCCAGCCCCTCAACCCTATCAGGCGTTGCGTGACCGTCCGCCATCGCTCGGAGCGGATGCTCGGTGAAGATAGAAGCCGCGCATGCTGGGACTGCTGGGTCAAGGGGCCGGCGCAATGACAAATGATGCCAGCAAGAGCGGGCGTGAGTCAACTTAGCGACGGTCTACCCACCCGGAAGCGGATGGGGTCGGAAGAACTGGGCCGGAGAGTACGGGAAGCGCGTCGCCACGCGTCCGACAGCAGGCCAGCCTGAGGCCGATCCGTAGCAGCCCCCTACGAGGATCCCGCGAGGTAGAAGAACATGTTGGTAGCCGTGTCTGTCTTACGCGCAGGGTGGCTCGGCCCTCTCGGCTCTAGTCTGGGCGACCGGACAGCAGGGAGAGAGCAACGTGGCGGGGTGCAACGTACGATTGTAGAGGATTCACGTGAGGTCCACCGCGTCAATGGCGGGAGGCAAAGGCAGGTACGCTAATGTCGATGCTGGCGAAGAGGGTGCATAGGGGCCGAGGAGTTACGGCCTTCAAAAAAGCGATAACAGGAAGATGCTACAATGCAGTTGGGGCGGTCGGCCAGGCCGGCGGGGCGACAGGGGACATGGCTCACGTGGTTAGTGGGATGTGGAAGCCGGCCGGGACGGCAGTAAAAATAGGTATAGCTTGAGAAGCAACTAGGCGTAGATCAAGCGTTAGTCGACGAGACCCGCATAAAAGCATGATCAGTTGGGTACAGTTCAGGTCGGCTATTGTAAAAGTGGCCCAGGGCCTTGAACGGCCGGTACTAGAGCAAGGCACGGCGAAAGCTGTTCCCAAGGCGCGGCGCACGATTATAGAACGGGGAGCAGACCAAGTAGACATCTCCATCGCGCTGTAGGACATGTCGAGCGTCAACCCTGAATGCCCAGGCCTGCGCCGGTCCACTTAGAGTAGCGCTACGCGGGGCGAATTGCGCCTAGATCTGCGGCATGAGTGTAAGGCGCCGCCGCCAACCCAGTGTCCATTGACTCGGGCGCCGGCGACGGTCGTCGAGTGAAACCGTCTTGCAAGAGCTGAGTCGGGACGGACCGCGGAGATAAAGTACCGAGGTACCTAGCCTTAACGGCCATATAACGGCGACCCAAGGGTGTGGCGGAGAGACCGAGGCTCACCTGTACGTGCTTGCGGCGTTAAACGCCGTGGGGGCGCGTGGCCGGTCGGTAGTACAAGCCCCTGGAACGACCAGGGGCGCCGTGTGGTGCGGCGCCTAGTACGCCGGCGGCCTGTAGAGTCGGGCCCGAGCGCAACAGGCCCACGGCGGGGTTGATGTAGAGGGGACATGCAGCGGCATTAAAAGGGGCACTGGCGATTACAGTCGCCACGTCTATGCAAACAAGCGACCAGCAAGGAAAGCGGATTCATCAGGGGCTTACGGATCTGGAGGACCTCGCGTGTTATTGATCGGAGGGTAGGCAGGGTGGGTTGCAAGCCGTAGGCTTCTAACTTGCCGCGGTTACAATAGCAGAGTTGAACGTATGCCCCAGGGGCACTCTGGGCGAACGGGCAGGCGCAAAGGCCGAAGGAGACGCAAGCCGCTGTGAGGGCGGCGGGGGGAGTCGTAGCCATGCCTCCTCAAATATGAGGAAGCAATCTACCCGACTATTAAAGCGAAGCGCCGGACCTCTGCTAAGGATCGCTAGTGTTTAACTGGCAAGTCTTGTGCAACAATGCGATAAAAATCGTTCAGTTCAAAAGGTGGATTGCTGGGACAGGTTGCCGCCGAAGATATGGGGGCAAATGCGATTTCGATGCCCATACTGAATCGATGCGGGCAGCCCAAGCGTTAGTATTCTGGTCAACGGGTGGGCGGCTGCTGATCGGGTCACATAAGATTGGACGTGCGTTAATCGACATGGGGCAATGAAGAATAAGCCAGAGCCAGGTCGCACGTTGAGACAGGTTGGGCGGAGAAAATGGAGACCTTAACAAAGACATACGAAATTACGCGTGCTCCGGGCCTACGTTC
>BP66_2011.18082191781
GCCCCGCTCGTGTGGGGGCTCGGCCTCGAAACTTCTTGCTTGAATAGTTGCTGAGTCCCCCTCCCTTATGCACTTCCTACCCCTTGAGGTGTTCTCTTGGTTGCATACTCTGTTTTCACGGGCCCCCTGTGGGGGTCTCGTCTGAGCTTCCTGGAAGAGTGCACTTCGTCCCGCATCGACCCCAAGGCTACCCCACTACCCCAACATCTCGGCAGTCTGCCCGCTCGACTCCTCTTACGACCCCGCACGGCGCGGCGTAACCATCGGGAGCGCCTGGCTCTCTTCCCTCAGGCCGCTTGCTCACACGGCACGGGGTCTTCACGCTATTCGCCTATCGCAGGTCTGCCGTCTGCCGCGGGCGACGTCCCTCAATCCGTCTGCAAAAGGCCTGCTTAAATGACGCTGCCCACCCGATGATCTGTCGAACGCCAATAAGAAGACAGTCGCCTTCACGACCGGGCTAATTCGGTCACTCCACCAATCAGCGACACAGCCATGACGATCAGCTCACGCCTGTGTCCCCCGTCCCCAGGGCCTTGGGTCCGGAGCGTCATCCCTCTGGTTAGGCCTGAATAGCGTTGACACTCGGCTAAGTGACTATGCGTCCGCGGACGCGTTGTGGACGGGATATCCGCCCTACGTGCGGCATCCCCCTATCGCCTACTGCCAGGCGCAACGTACAATCCCAGCAATGCCTTGCCTACCTGTCGCGCCTCAGCTCGGCCGCCTCCCTCCCCACGTAAAAAGAGCCCGCTATGGCTCAGCCCCCGCTCCGCGTCCGCCACTTGCAGCACCCTCAAGTGTGTCTGGTGCTAGACGACCTAGTGCTCCTCCCTAAACACTTATTCAAACAGTTCGCCATACACGCGATTCCCGCGCCATGTCTCTCCCCACTCGACCGCAGCATCATGTTGGTCGCCTTAGAGGGAACGTTCCGATGCCGCAAAAAATCCCCGAACCAGCCCTACCCTCACCTGTGTCAGCCCCCCCCGCCGCACTCGCCCCCTTGATAAGACTGTGTCTGCCCGACTCTGGCAGAACCGGTGCGCTAGATTCAGTCTTCTTGGATGCACCCCCGTACAACGCCAAATTCCGATACGTCTTCCGTTCCTCTCTCACATTTCCACGGCGTGGCTCCTACCTCTGCTGCGGTCCCGGCCATATGACCCCCTTGTACACAGACGCTACCAGACAGAAACCAGTTATCGTCAACGGGGTGACTACCCGTTAGCAGCGTCCGTTTGGTCATCGAAGCGCGCTCACCTCAGACCGGTCCCCTTGAACCTCTCTTTGCTCCGCGAAAGTAACGGGACCAGGGGTCTTCCCCGCCTATAGAGGTCGGCCTGCCCGCGTAGGCAGTGGTCCGCACCGTCGCTTAAATTCTCTCCGCGCACCGCCAGGGTCTGAACCTGACGTTAGCGCGCGCGCTCCGATTTTTCGATCGCCCGCCACCATCCGGGTGCGAACCCCTTGTGTCCTAGATCTTAGTGCTCACAGTCACTGCCAGAGGCCGCACCAGCTCCCTTCCCCACAACCCAGACTTCCCCCGCACCCCTGGGCGCACGGCCTGACGAACTAACATCGCATGCGTCCCCCCAATTGTCTGCTCGTTGGATTCTAAGGGTCGTCCTCAGGCCGTCCCCGCAGTTTCGAGCCGAGCTCCCGCCTGACCTATACCTCGTCCAATAACCGCGCAACGACTCTATCCGTCAAGCCCTCCTATATCGTCTGCCCACACCACCCCTAGGGCCGTTATTACCACAGTTGCGCCCCCTGTTACCTAAACTTCCAACACTGATCTCGGACGGTGGCGCGCGCTACACCCTAGCTACAGTCATATTAAGTTGCCCCCACGGCCCCGGCCTCCCCACCCTCTCCCCCCGTGTTGTCCTACTCTTACAAACCTTTGCTAAAGCCGAGCCCCGAAGTACCCCCTGCAAGTTAACCGCCTCCTTCGTCCAACCAACGCGCGTTCCAGCCCCTCAACCCTATCAGGCGTTGCGTGACCGTCCGCCATCGCTCGGAGCGGATGCTCGGTGAAGATAGAAGCCGCGCATGCTGGGACTGCTGGGTCAAGGGGCCGGCGCAATGACAAATGATGCCAGCAAGAGCGGGCGTGAGTCAACTTAGCGACGGTCTACCCACCCGGAAGCGGATGGGGTCGGAAGAACTGGGCCGGAGAGTACGGGAAGCGCGTCGCCACGCGTCCGACAGCAGGCCAGCCTGAGGCCGATCCGTAGCAGCCCCCTACGAGGATCCCGCGAGGTAGAAGAACATGTTGGTAGCCGTGTCTGTCTTACGCGCAGGGTGGCTCGGCCCTCTCGGCTCTAGTCTGGGCGACCGGACAGCAGGGGGAGAGCAACGTGGCGGGGTGCAACGTACGATTGTAGAGGATTCACGTGAGGTCCACCGCGTCAATGGCGGGAGGCAAAGGCAGGTACGCTAATGTCGATGCTGGCGAAGAGGGTGCATAGGGGCCGAGGAGTTACGGCCTTCAAAAAAGCGATAACAGGAAGATGCTACAATGCAGTTGGGGCGGTCGGCCAGGCCGGCGGGGCGACAGGGGACATGGCTCACGTGGTTAGTGGGATGTGGAAGCCGGCCGGGACGGCAGTAAAAATAGGTATAGCTTGAGAAGCAACTAGGCGTAGATCAAGCGTTAGTCGACGAGACCCGCATAAAAGCATGATCAGTTGGGTACAGTTCAGGTCGGCTATTGTAAAAGTGGCCCAGGGCCTTGAACGGCCGGTACTAGAGCAAGGCACGGCGAAAGCTGTTCCCAAGGCGCGGCGCACGATTATAGAACGGGGAGCAGACCAAGTAGACATCTCCATCGCGCTGTAGGACATGTCGAGCGTCAACCCTGAATGCCCAGGCCTGCGCCGGTCCACTTAGAGTAGCGCTACGCGGGGCGAATTGCGCCTAGATCTGCGGCATGAGTGTAAGGCGCCGCCGCCAACCCAGTGTCCATTGACTCGGGCGCCGGCGACGGTCGTCGAGTGAAACCGTCTTGCAAGAGCTGAGTCGGGACGGACCGCGGAGATAAAGTACCGAGGTACCTAGCCTTAACGGCCATATAACGGCGACCCAAGGGTGTGGCGGAGAGACCGAGGCTCACCTGTACGTGCTTGCGGCGTTAAACGCCGTGGGGGCGCGTGGCCGGTCGGTAGTACAAGCCCCTGGAACGACCAGGGGCGCCGTGTGGTGCGGCGCCTAGTACGCCGGCGGCCTGTAGAGTCGGGCCCGAGCGCAACAGGCCCACGGCGGGGTTGATGTAGAGGGGACATGCAGCGGCATTAAAAGGGGCACTGGCGATTACAGTCGCCACGTCTATGCAAACAAGCGACCAGCAAGGAAAGCGGATTCATCAGGGGCTTACGGATCTGGAGGACCTCGCGTGTTATTGATCGGAGGGTAGGCAGGGTGGGTTGCAAGCCGTAGGCTTCTAACTTGCCGCGGTTACAATAGCAGAGTTGAACGTATGCCCCGGGGGCACTCTGGGCGAACGGGCAGGCGCAAAGGCCGAAGGAGACGCAAGCCGCTGTGAGGGCGGCGGGGGGAGTCGTAGCCATGCCTCCTCAAATATGAGGAAGCAATCTACCCGACTATTAAAGCGAAGCGCCGGACCTCTGCTAAGGATCGCTAGTGTTTAACTGGCAAGTCTTGTGCAACAATGCGATAAAAATCGTTCAGTTCAAAAGGTGGATTGCTGGGACAGGTTGCCGCCGAAGATATGGGGGCAAATGCGATTTCGATGCCCATACTGAATCGATGCGGGCAGCCCAAGCGTTAGTATTCTGGTCAACGGGTGGGCGGCTGCTGACCGGGTCACATAAGATTGGACGTGCGTTAATCGACATGGGGCAATGAAGAATAAGCCAGAGCCAGGTCGCACGTTGAGACAGGTTAGGCGGAGAAAATGGAGACCTTAACAAAGACATACGAAATTACGCGTGCTCCGGGCCTACGTTC
>BP70_2011.4
GCCCCGCTCGTGTGGGGGCTCGGCCTCGAAACTTCTTGCTTGAATAGTTGCTGAGTCCCCCCCCCTTATGCACTTCCTACCCCTTGAGGTGTTCTCTTGGTTGCATACTCTGTTTTCACGGGCCCCCTGTGGGGGTCTCGTCTGAGCTTCCTGGAAGAGTGCACTTCGTCCCGCATCGACCCCAAGGCTACCCCACTACCCCAACATCTCGGCAGTCTGCCCGCTCGACTCCTCTTACGACCCCGCACGGCGCGGCGTAACCATCGGGAGCGCCTGGCTCTCTTCCCTCAGGCCGCTTGCTCACACGGCACGGGGTCTTCACGCTATTCGCCTATCGCAGGTCTGCCGTCTGCCGCGGGCGACGTCCCTCAATCCGTCTGCAAGAGGCCTGCTTAAATGACGCTGCCCACCCGATGATCTGTCGAACGCCAATAAGAAGACAGTCGCCTTCACGACCGGGCTAATTCGGTCACTCCACCAATCAGCGACACAGCCATGACGATCAGCTCACGCCTGTGTCCCCCGTCCCCAGGGCCTTGGGTCCGGAGCGCCATCCCTCTGGTTAGGCCTGAATAGCGTTGACACTCGGCTAAGTGACTATGCGTCCGCGGACGCGTTGTGGACGGGATATCCGCCCTACGTGCGGCATCCCCCTATCGCCTACTGCCAGGCGCAACGTACAATCCCAGCAATGCCTTGCCTACCTGTCGCGCCTCAGCTCGGCCACCTCCCTCCCCACGTAAAAAGAGCCCGCTATGGCTCAGCCCCCGCTCCGCGTCCGCCACTTGCAGCACCCTCAAGTGTGTCTGGTGCTAGACGACCTAGTGCTCCTCCCTAAACACTTATTCAAACAGTTCGCCATACACGCGATTCCCGCGCCATGTCTCTCCCCACTCGACCGCAGCATCATGTTGGTCGCCTTAGAGGGAACGTTCCGATGCCGCAAAAAACCCCCGAACCAGCCCTACCCTCACCTGTGTCAGCCCCCCCCGCCGCACTCGCCCCCTTGATAAGACTGTGTCTGCCCGACTCTGGCAGAACCGGTGCGCTAGATTCAGTCTTCTTGGATGCACCCCCGTACAACGCCAAATTCCGATACGTCTTCCGTTCCTCTCTCACATTTCCACGGCGTGGCTCCTACCTCTGCTGCGGTCCCGGCCATATGACCCCCTTGTACACAGACGCTACCAGACAGAAACCAGTTATCGTCAACGGGGTGACTACCCGTTAGCAGCGTCCGTTTGGTCATCGAAGCGCGCTCACCTCAGACCGGTCCCCTTGAACCTCTCTTTGCTCCGCGAAAGTAACGGGACCAGGGGTCTTCCCCGCCTATAGAGCTCGGCCTGCCCGCGTAGGCAGTGGTCCGCACCGTCGCTTAAATTCTCTCCGCGCACCGCCAGGGTCTGAACCTGACGTTAGCGCGCGCGCTCCGATTTTTCGATCGCCCGCCACCATCCGGGTGCGAACCCCTTGTGTCCTAGATCTTAGTGCTCACAGTCACTGCCAGAGGCCGCACCAGCTCCCTTCCCCACAACCCAGACTTCCCCCGCACCCCTGGGCGCACGGCCTGACGAACTAACATCGCATGCGTCCCCCCAATTGTCTGCTCGTTGGATTCTAAGGGTCGTCCTCAGGCCGTCCCCGCAGTTTCGAGCCGAGCTCCCGCCTGACCTATACCTCGTCCAATAACCGCGCAACGACTCTATCCGTCAAGCCCTCCTATATCGTCTGCCCACACCACCCCTATGGCCGTTATTACCACAGTTGCGCCCCCTGTTACCTAAACTTCCAACACTGATCTCGGACGGTGGCGCGCGCTACACCCTAGCTACAGTCATATTAAGTTGCCCCCACGGCCCCGGCCTCCCCACCCTCTCCCCCCGTGTTGTCCTACTCTTACGAACCTTTGCTAAAGCCGAGCCCCGAAGTACCCCCTGCAAGTTAACCGCCTCCTTCGTCCAACCAACGCGCGTTCCAGCCCCTCAACCCTATCAGGCGTTGCGTGACCGTCCGCCATCGCTCGGAGCGGATGCTCGGTGAAGATAGAAGCCGCGCATGCTGGGACTGCTGGGTCAAGGGGCCGGCGCAATGACAAATGATGCCAGCAAGAGCGGGCGTGAGTCAACTTAGCGACGGTCTACCCACCCGGAAGCGGATGGGGTCGGAAGAACTGGGCCGGAGAGTACGGGAAGCGCGTCGCCACGCGTCCGACAGCAGGCCAGCCTGAGGCCGATCCGTAGCAGCCCCCTACGAGGATCCCGCGAGGTAGAAGAACATGTTGGTAGCCGTGTCTGTCTTACGCGCAGGGTGGCTCGGCCCTCTCGGCTCTAGTCTGGGCGACCGGACAGCAGGGGGAGAGCAACGTGGCGGGGTGCAACGTACGATTGTAGAGGATTCACGTGAGGTCCACCGCGTCAATGGCGGGAGGCAAAGGCAGGTACGCTAATGTCGATGCTGGCGAAGAGGGTGCATAGGGGCCGAGGAGTTACGGCCTTCAAAAAAGCGATAACAGGAAGATGCTACAATGCAGTTGGGGCGGTCGGCCAGGCCGGCGGGGCGACAGGGGACATGGCTCACGTGGTTAGTGGGATGTGGAAGCCGGCCGGGACGGCAGTAAAAATAGGTATAGCTTGAGAAGCAACTAGGCGTAGATCAAGCGTTAGTCGACGAGACCCGCATAAAAGCATGATCAGTTGGGTACAGTTCAGGTCGGCTATTGTAAAAGTGGCCCAGGGCCTTGAACGGCCGGTACTAGAGCAAGGCACGGCGAAAGCTGTTCCCAAGGCGCGGCGCACGATTATAGAACGGGGAGCAGACCAAGTAGACATCTCCATCGCGCTGTAGGACATGTCGAGCGTCAACCCTGAATGCCCAGGCCTGCGCCGGTCCACTTAGAGTAGCGCTACGCGGGGCGAATTGCGCCTAGATCTGCGGCATGAGTGTAAGGCGCCGCCGCCAACCCAGTGTCCATTGACTCGGGCGCCGGCGACGGTCGTCGAGTGAAACCGTCTTGCAAGAGCTGAGTCGGGACGGACCGCGGAGATAAAGTACCGAGGTACCTAGCCTTAACGGCCATATAACGGCGACCCAAGGGTGTGGCGGAGAGACCGAGGCTCACCTGTACGTGCTTGCGGCGTTAAACGCCGTGGGGGCGCGTGGCCGGTCGGTAGTACAAGCCCCTGGAACGACCAGGGGCGCCGTGTGGTGCGGCGCCTAGTACGCCGGCGGCCTGTAGAGTCGGGCCCGAGCGCAACAGGCCCACGGCGGGGTTGATGTAGAGGGGACATGCAGCGGCATTAAAAGGGGCACTGGCGATTACAGTCGCCACGTCTATGCAAACAAGCGACCAGCAAGGAAAGCGGATTCATCAGGGGCTTACGGATCTGGAGGACCTCGCGTGTTATTGATCGGAGGGTAGGCAGGGTGGGTTGCAAGCCGTAGGCTTCTAACTTGCCGCGGTTACAATAGCAGAGTTGAACGTATGCCCCAGGGGCACTCTGGGCGAACGGGCAGGCGCAAAGGCCGAAGGAGACGCAAGCCGCTGTGAGGGCGGCGGGGGGAGTCGTAGCCATGCCTCCTCAAATATGAGGAAGCAATCTACCCGACTATTAAAGCGAAGCGCCGGACCTCTGCTAAGGATCGCTAGTGTTTAACTGGCAAGTCTTGTGCAACAATGCGATAAAAATCGTTCAGTTCAAAAGGTGGATTGCTGGGACAGGTTGCCGCCGAAGATATGGGGGCAAATGCGATTTCGATGCCCATACTGAATCGATGCGGGCAGCCCAAGCGTTAGTATTCTGGTCAACGGGTGGGCGGCTGCTGATCGGGTCACATAAGATTGGACGTGCGTTAATCGACATGGGGCAATGAAGAATAAGCCAGAGCCAGGTCGCACGTTGAGACAGGTTAGGCGGAGAAAATGGAGACCTTAACAAAGACATACGAAATTACGCGTGCTCCGGGCCTACGTTC
>BP75_2010.84657534247
GCCCCGCTCGTGTGGGGGCTCGGCCTCGAAACTTCTTGCTTGAATATTTGCTGAGTCCCCCTCCCTTATGCACTTCCTACCCCTTGAGGTGTTCTCTTGGTTGCATACTCTGTTTTCACGGGCCCCCTGTGGGGGTCTCGTCTGAGCTTCCTGGAAGAGTGCACTTCGTCCCGCATCGACCCCAAGGCTACCCCACTACCCCAACATCTCGGCAGTCTGCCCACTCGACTCCTCTTACGACCCCGCACGGCGCGGCGTAACCATCGGGAGCGCCTGGCTCTCTTCCCTCAGGCCGCTTGCTCACACGGCACGGGGTCTTCACGCTATTCGCCTATCGCAGGTCTGCCGTCTGCCGCGGGCGACGTCCCTCAATCCGTCTGCAAGAGGCCTGCTTAAATGACGCTGCCCACCCGATGATCTGTCGAACGCCAATAAGAAGACAGTCGCCTTCACGACCGGGCTAATTCGGTCACTCCACCAATCAGCGACACAGCCATGACGATCAGCTCACGCCTGTGTCCCCCGTCCCCAGGGCCTTGGGTCCGGAGCGCCATCCCTCTGGTTAGGCCTGAATAGCGTTGACACTCGGCTAAGTGACTATGCGTCCGCGGACGCGTTGTGGACGGGATATCCGCCCTACGTGCGGCATCCCCCTATCGCCTACTGCCAGGCGCAACGTACAATCCCAGCAATGCCTTGCCTACCTGTCGCGCCTCAGCTCGGCCACCTCCCTCCCCACGTAAAAAGAGCCCGCTATGGCTCAGCCCCCGCTCCGCGTCCGCCACTTGCAGCACCCTCAAGTGTGTCTGGTGCTAGACGACCTAGTGCTCCTCCCTAAACACTTATTCAAACAGTTCGCCATACACGCGATTCCCGCGCCATGTCTCTCCCCACTCGACCGCAGCATCATGTTGGTCGCCTTAGAGGGAACGTTCCGATGCCGCAAAAAACCCCCGAACCAGCCCTACCCTCACCTGTGTCAGCCCCCCCCGCCGCACTCGCCCCCTTGATAAGACTGTGTCTGCCCGACTCTGGCAGAACCGGTGCGCTAGATTCAGTCTTCTTGGATGCACCCCCGTACAACGCCAAATTCCGATACGTCTTCCGTTCCTCTCTCACATTTCCACGGCGTGGCTCCTACCTCTGCTGCGGTCCCGGCCATATGACCCCCTTGTACACAGACGCTACCAGACAGAAACCAGTTATCGTCAACGGGGTGACTACCCGTTAGCAGCGTCCGTTTGGTCATCGAAGCGCGCTCACCTCAGACCGGTCCCCTTGAACCTCTCTTTGCTCCGCGAAAGTAACGGGACCAGGGGTCTTCCCCGCCTATAGAGCTCGGCCTGCCCGCGTAGGCAGTGGTCCGCACCGTCGCTTAAATTCTCTCCGCGCACCGCCAGGGTCTGAACCTGACGTTAGCGCGCGCGCTCCGATTTTTCGATCGCCCGCCACCATCCGGGTGCGAACCCCTTGTGTCCTAGATCTTAGTGCTCACAGTCACTGCCAGAGGCCGCACCAGCTCCCTTCCCCACAACCCAGACTTCCCCCGCACCCCTGGGCGCACGGCCTGACGAACTAACATCGCATGCGTCCCCCCAATTGTCTGCTCGTTGGATTCTAAGGGTCGTCCTCAGGCCGTCCCCGCAGTTTCGAGCCGAGCTCCCGCCTGACCTATACCTCGTCCAATAACCGCGCAACGACTCTATCCGTCAAGCCCTCCTATATCGTCTGCCCACACCACCCCTAGGGCCGTTATTACCACAGTTGCGCCCCCTGTTACCTAAACTTCCAACACTGATCTCGGACGGTGGCGCGCGCTACACCCTAGCTACAGTCATATTAAGTTGCCCCCACGGCCCTGGCCTCCCCACCCTCTCCCCCCGTGTTGTCCTACTCTTACGAACCTTTGCTAAAGCCGAGCCCCGAAGTACCCCCTGCAAGTTAACCGCCTCCTTCGTCCAACCAACGCGCGTTCCAGCCCCTCAACCCTATCAGGCGTTGCGTGACCGTCCGCCATCGCTCGGAGCGGATGCTCGGTGAAGATAGAAGCCGCGCATGCTGGGACTGCTGGGTCAAGGGGCCGGCGCAATGACAAATGATGCCAGCAAGAGCGGGCGTGAGTCAACTTAGCGACGGTCTACCCACCCGGAAGCGGATGGGGTCGGAAGAACTGGGCCGGAGAGTACGGGAAGCGCGTCGCCACGCGTCCGACAGCAGGCCAGCCTGAGGCCGATCCGTAGCAGCCCCCTACGAGGATCCCGCGAGGCAGAAGAACATGTTGGTAGCCGTGTCTGTCTTACGCGCAGGGTGGCTCGGCCCTCTCGGCTCTAGTCTGGGCGACCGGACAGCAGGGGGAGAGCAACGTGGCGGGGTGCAACGTACGATTGTAGAGGATTCACGTGAGGTCCACCGCGTCAATGGCGGGAGGCAAAGGCAGGTACGCTAATGTCGATGCTGGCGAAGAGGGTGCATAGGGGCCGAGGAGTTACGGCCTTCAAAAAAGCGATAACAGGAAGATGCTACAATGCAGTTGGGGCGGTCGGCCAGGCCGGCGGGGCGACAGGGGACATGGCTCACGTGGTTAGTGGGATGTGGAAGCCGGCCGGGACGGCAGTAAAAATAGGTATAGCTTGAGAAGCAACTAGGCGTAGATCAAGCGTTAGTCGACGAGACCCGCATAAAAGCATGATCAGTTGGGTACAGTTCAGGTCGGCTATTGTAAAAGTGGCCCAGGGCCTTGAACGGCCGGTACTAGAGCAAGGCACGGCGAAAGCTGTTCCCAAGGCGCGGCGCACGATTATAGAACGGGGAGCAGACCAAGTAGACATCTCCATCGCGCTGTAGGACATGTCGAGCGTCAACCCTGAATGCCCAGGCCTGCGCCGGTCCACTTAGAGTAGCGCTACGCGGGGCGAATTGCGCCTAGATCTGCGGCATGAGTGTAAGGCGCCGCCGCCAACCCAGTGTCCATTGACTCGGGCGCCGGCGACGGTCGTCGAGTGAAACCGTCTTGCAAGAGCTGAGTCGGGACGGACCGCGGAGATAAAGTACCGAGGTACCTAGCCTTAACGGCCATATAACGGCGACCCAAGGGTGTGGCGGAGAGACCGAGGCTCACCTGTACGTGCTTGCGGCGTTAAACGCCGTGGGGGCGCGTGGCCGGTCGGTAGTACAAGCCCCTGGAACGACCAGGGGCGCCGTGTGGTGCGGCGCCTAGTACGCCGGCGGCCTGTAGAGTCGGGCCCGAGCGCAACAGGCCCACGGCGGGGTTGATGTAGAGGGGACATGCAGCGGCATTAAAAGGGGCACTGGCGATTACAGTCGCCACGTCTATGCAAACAAGCGACCAGCAAGGAAAGCGGATTCATCAGGGGCTTACGGATCTGGAGGACCTCGCGTGTTATTGATCGGAGGGTAGGCAGGGTGGGTTGCAAGCCGTAGGCTTCTAACTTGCCGCAGTTACAATAGCAGAGTTGAACGTATGCCCCAGGGGCACTCTGGGCGAACGGGCAGGCGCAAAGGCCGAAGGAGACGCAAGCCGCTGTGAGGGCGGCGGGGGGAGTCGTAGCCATGCCTCCTCAAATATGAGGAAGCAATCTACCCGACTATTAAAGCGAAGCGCCGGACCTCTGCTAAGGATCGCTAGTGTTTAACTGGCAAGTCTTGTGCAACAATGCGATAAAAATCGTTCAGTTCAAAAGGTGGATTGCTGGGACAGGTTGCCGCCGAAGATATGGGGGCAAATGCGATTTCGATGCCCATACTGAATCGATGCGGGCAGCCCAAGCGTTAGTATTCTGGTCAACGGGTGGGCGGCTGCTGATCGGGTCACATAAGATTGGACGTGCGTTAATCGACATGGGGCAATGAAGAATAAGCCAGAGCCAGGTCGCACGTTGAGACAGGTTAGGCGGAGAAAATGGAGACCTTAACAAAGACATACGAAATTACGCGTGCTCCGGGCCTACGTTC
>BP76_2010.75068493151
GCCCCGCTCGTGTGGGGGCTCGGCCTCGAAACTTCTTGCTTGAATAGTTGCTGAGTCCCCCTCCCTTATGCACTTCCTACCCCTTGAGGTGTTTTCTTGGTTGCATACTCTGTTTTCACGGGCCCCCTGTGGGGGTCTCGTCTGAGCTTCCTGGAAGAGTGCACTTCGTCCCGCATCGACCCCAAGGCTACCCCACTACCCCAACATCTCGGCAGTCTGCCCGCTCGACTCCTCTTACGACCCCGCACGGCGCGGCGTAACCATCGGGAGCGCCTGGCTCTCTTCCCTCAGGCCGCTTGCTCACACGGCACGGGGTCTTCACGCTATTCGCCTATCGCAGGTCTGCCGTCTGCCGCGGGCGACGTCCCTCAATCCGTCTGCAAGAGGCCTGCTTAAATGACGCTGCCCACCCGATGATCTGTCGAACGCCAATAAGAAGACAGTCGCCTTCACGACCGGGCTAATTCGGTCACTCCACCAATCAGCGACACAGCCATGACGATCAGCTCACGCCTGTGTCCCCCGTCCCCAGGGCCTTGGGTCCGGAGCGCCATCCCTCTGGTTAGGCCTGAATAGCGTTGACACTCGGCTAAGTGACTATGCGTCCGCGGACGCGTTGTGGACGGGATATCCGCCCTACGTGCGGCATCCCCCTATCGCCTACTGCCAGGCGCAACGTACAATCCCAGCAATGCCTTGCCTACCTGTCGCGCCTCAGCTCGGCCACCTCCCTCCCCACGTAAAAAGAGCCCGCTATGGCTCAGCCCCCGCTCCGCGTCCGCCACTTGCAGCACCCTCAAGTGTGTCTGGTGCTAGACGACCTAGTGCTCCTCCCTAAACACTTATTCAAACAGTTCGCCATACACGCGATTCCCGCGCCATGTCTCTCCCCACTCGACCGCAGCATCATGTTGGTCGCCTTAGAGGGAACGTTCCGATGCCGCAAAAAACCCCCGAACCAGCCCTACCCTCACCTGTGTCAGCCCCCCCCGCCGCACTCGCCCCCTTGATAAGACTGTGTCTGCCCGACTCTGGCAGAACCGGTGCGCTAGATTCAGTCTTCTTGGATGCACCCCCGTACAACGCCAAATTCCGATACGTCTTCCGTTCCTCTCTCACATTTCCACGGCGTGGCTCCTACCTCTGCTGCGGTCCCGGCCATATGACCCCCTTGTACACAGACGCTACCAGACAGAAACCAGTTATCGTCAACGGGGTGACTACCCGTTAGCAGCGTCCGTTTGGTCATCGAAGCGCGCTCACCTCAGGCCGGTCCCCTTGAACCTCTCTTTGCTCCGCGAAAGTAACGGGACCAGGGGTCTTCCCCGCCTATAGAGCTCGGCCTGCCCGCGTAGGCAGTGGTCCGCACCGTCGCTTAAATTCTCTCCGCGCACCGCCAGGGTCTGAACCTGACGTTAGCGCGCGCGCTCCGATTTTTCGATCGCCCGCCACCATCCGGGTGCGAACCCCTTGTGTCCTAGATCTTAGTGCTCACAGTCACTGCCAGAGGCCGCACCAGCTCCCTTCCCCACAACCCAGACTTCCCCCGCACCCCTGGGCGCACGGCCTGACGAACTAACATCGCATGCGTCCCCCCAATTGTCTGCTCGTTGGATTCTAAGGGTCGTCCTCAGGCCGTCCCCGCAGTTTCGAGCCGAGCTCCCGCCTGACCTATACCTCGTCCAATAACCGCGCAACGACTCTATCCGTCAAGCCCTCCTATATCGTCTGCCCACACCACCCCTAGGGCCGTTATTACCACAGTTGCGCCCCCTGTTACCTAAACTTCCAACACTGATCTCGGACGGTGGCGCGCGCTACACCCTAGCTACAGTCATATTAAGTTGCCCCCACGGCCCCGGCCTCCCCACCCTCTCCCCCCGTGTTGTCCTACTCTTACGAACCTTTGCTAAAGCCGAGCCCCGAAGTACCCCCTGCAAGTTAACCGCCTCCTTCGTCCAACCAACGCGCGTTCCAGCCCCTCAACCCTATCAGGCGTTGCGTGACCGTCCGCCATCGCTCGGAGCGGATGCTCGGTGAAGATAGAAGCCGCGCATGCTGGGACTGCTGGGTCAAGGGGCCGGCGCAATGACAAATGATGCCAGCAAGAGCGGGCGTGAGTCAACTTAGCGACGGTCTACCCACCCGGAAGCGGATGGGGTCGGAAGAACTGGGCCGGAGAGTACGGGAAGCGCGTCGCCACGCGTCCGACAGCAGGCCAGCCTGAGGCCGATCCGTAGCAGCCCCCTACGAGGATCCCGCGAGGTAGAAGAACATGTTGGTAGCCGTGTCTGTCTTACGCGCAGGGTGGCTCGGCCCTCTCGGCTCTAGTCTGGGCGACCGGACAGCAGGGGGAGAGCAACGTGGCGGGGTGCAACGTACGATTGTAGAGGATTCACGTGAGGTCCACCGCGTCAATGGCGGGAGGCAAAGGCAGGTACGCTAATGTCGATGCTGGCGAAGAGGGTGCATAGGGGCCGAGGAGTTACGGCCTTCAAAAAAGCGATAACAGGAAGATGCTACAATGCAGTTGGGGCGGTCGGCCAGGCCGGCGGGGCGACAGGGGACATGGCTCACGTGGTTAGTGGGATGTGGAAGCCGGCCGGGACGGCAGTAAAAATAGGTATAGCTTGAGAAGCAACTAGGCGTAGATCAAGCGTTAGTCGACGAGACCCGCATAAAAGCATGATCAGTTGGGTACAGTTCAGGTCGGCTATTGTAAAAGTGGCCCAGGGCCTTGAACGGCCGGTACTAGAGCAAGGCACGGCGAAAGCTGTTCCCAAGGCGCGGCGCACGATTATAGAACGGGGAGCAGACCAAGTAGACATCTCCATCGCGCTGTAGGACATGTCGAGCGTCAACCCTGAATGCCCAGGCCTGCGCCGGTCCACTTAGAGTAGCGCTACGCGGGGCGAATTGCGCCTAGATCTGCGGCATGAGTGTAAGGCGCCGCCGCCAACCCAGTGTCCGTTGACTCGGGCGCCGGCGACGGTCGTCGAGTGAAACCGTCTTGCAAGAGCTGAGTCGGGACGGACCGCGGAGATAAAGTACCGAGGTACCTAGCTTTAACGGCCATATAACGGCGACCCAAGGGTGTGGCGGAGAGACCGAGGCTCACCTGTACGTGCTTGCGGCGTTAAACGCCGTGGGGGCGCGTGGCCGGTCGGTAGTACAAGCCCCTGGAACGACCAGGGGCGCCGTGTGGTGCGGCGCCTAGTACGCCGGCGGCCTGTAGAGTCGGGCCCGAGCGCAACAGGCCCACGGCGGGGTTGATGTAGAGGGGACATGCAGCGGCATTAAAAGGGGCACTGGCGATTACAGTCGCCACGTCTATGCAAACAAGCGACCAGCAAGGAAAGCGGATTCATCAGGGGCTTACGGATCTGGAGGACCTCGCGTGTTATTGATCGGAGGGTAGGCAGGGTGGGTTGCAAGCCGTAGGCTTCTAACTTGCCGCGGTTACAATAGCAGAGTTGAACGTATGCCCCAGGGGCACTCTGGGCGAACGGGCAGGCGCAAAGGCCGAAGGAGACGCAAGCCGCTGTGAGGGCGGCGGGGGGAGTCGTAGCCATGCCTCCTCAAATATGAGGAAGCAATCTACCCGACTATTAAAGCGAAGCGCCGGACCTCTGCTAAGGATCGCTAGTGTTTAACTGGCAAGTCTTGTGCAACAATGCGATAAAAATCGTTCAGTTCAAAAGGTGGATTGCTGGGACAGGTTGCCGCCGAAGATATGGGGGCAAATGCGATTTCGATGCCCATACTGAATCGATGCGGGCAGCCCAAGCGTTAGTATTCTGGTCAACGGGTGGGCGGCTGCTGATCGGGTCACATAAGATTGGACGTGCGTTAATCGACATGGGGCAATGAAGAATAAGCCAGAGCCAGGTCGCACGTTGAGACAGGTTAGGCGGAGAAAATGGAGACCTTAACAAAGACATACGAAATTACGCGTGCTCCGGGCCTACATTC
>BP81_2011.18082191781
GCCCCGCTCGTGTGGGGGCTCGGCCTCGAAACTTCTTGCTTGAATAGTTGCTGAGTCCCCCTCCCTTATGCACTTCCTACCCCTTGAGGTGTTCTCTTGGTTGCATACTCTGTTTTCACGGGCCCCCTGTGGGGGTCTCGTCTGAGCTTCCTGGAAGAGTGCACTTCGTCCCGCATCGACCCCAAGGCTACCCCACTACCCCAACATCTCGGCAGTCTGCCCGCTCGACTCCTCTTACGACCCCGCACGGCGCGGCGTAACCATCGGGAGCGCCTGGCTCTCTTCCCTCAGGCCGCTTGCTCACACGGCACGGGGTCTTCACGCTATTCGCCTATCGCAGGTCTGCCGTCTGCCGCGGGCGACGTCCCTCAATCCGTCTGCAAAAGGCCTGCTTAAATGACGCTGCCCACCCGATGATCTGTCGAACGCCAATAAGAAGACAGTCGCCTTCACGACCGGGCTAATTCGGTCACTCCACCAATCAGCGACACAGCCATGACGATCAGCTCACGCCTGTGTCCCCCGTCCCCAGGGCCTTGGGTCCGGAGCGTCATCCCTCTGGTTAGGCCTGAATAGCGTTGACACTCGGCTAAGTGACTATGCGTCCGCGGACGCGTTGTGGACGGGATATCCGCCCTACGTGCGGCATCCCCCTATCGCCTACTGCCAGGCGCAACGTACAATCCCAGCAATGCCTTGCCTACCTGTCGCGCCTCAGCTCGGCCGCCTCCCTCCCCACGTAAAAAGAGCCCGCTATGGCTCAGCCCCCGCTCCGCGTCCGCCACTTGCAGCACCCTCAAGTGTGTCTGGTGCTAGACGACCTAGTGCTCCTCCCTAAACACTTATTCAAACAGTTCGCCATACACGCGATTCCCGCGCCATGTCTCTCCCCACTCGACCGCAGCATCATGTTGGTCGCCTTAGAGGGAACGTTCCGATGCCGCAAAAAATCCCCGAACCAGCCCTACCCTCACCTGTGTCAGCCCCCCCCGCCGCACTCGCCCCCTTGATAAGACTGTGTCTGCCCGACTCTGGCAGAACCGGTGCGCTAGATTCAGTCTTCTTGGATGCACCCCCGTACAACGCCAAATTCCGATACGTCTTCCGTTCCTCTCTCACATTTCCACGGCGTGGCTCCTACCTCTGCTGCGGTCCCGGCCATATGACCCCCTTGTACACAGACGCTACCAGACAGAAACCAGTTATCGTCAACGGGGTGACTACCCGTTAGCAGCGTCCGTTTGGTCATCGAAGCGCGCTCACCTCAGACCGGTCCCCTTGAACCTCTCTTTGCTCCGCGAAAGTAACGGGACCAGGGGTCTTCCCCGCCTATAGAGGTCGGCCTGCCCGCGTAGGCAGTGGTCCGCACCGTCGCTTAAATTCTCTCCGCGCACCGCCAGGGTCTGAACCTGACGTTAGCGCGCGCGCTCCGATTTTTCGATCGCCCGCCACCATCCGGGTGCGAACCCCTTGTGTCCTAGATCTTAGTGCTCACAGTCACTGCCAGAGGCCGCACCAGCTCCCTTCCCCACAACCCAGACTTCCCCCGCACCCCTGGGCGCACGGCCTGACGAACTAACATCGCATGCGTCCCCCCAATTGTCTGCTCGTTGGATTCTAAGGGTCGTCCTCAGGCCGTCCCCGCAGTTTCGAGCCGAGCTCCCGCCTGACCTATACCTCGTCCAATAACCGCGCAACGACTCTATCCGTCAAGCCCTCCTATATCGTCTGCCCACACCACCCCTAGGGCCGTTATTACCACAGTTGCGCCCCCTGTTACCTAAACTTCCAACACTGATCTCGGACGGTGGCGCGCGCTACACCCTAGCTACAGTCATATTAAGTTGCCCCCACGGCCCCGGCCTCCCCACCCTCTCCCCCCGTGTTGTCCTACTCTTACAAACCTTTGCTAAAGCCGAGCCCCGAAGTACCCCCTGCAAGTTAACCGCCTCCTTCGTCCAACCAACGCGCGTTCCAGCCCCTCAACCCTATCAGGCGTTGCGTGACCGTCCGCCATCGCTCGGAGCGGATGCTCGGTGAAGATAGAAGCCGCGCATGCTGGGACTGCTGGGTCAAGGGGCCGGCGCAATGACAAATGATGCCAGCAAGAGCGGGCGTGAGTCAACTTAGCGACGGTCTACCCACCCGGAAGCGGATGGGGTCGGAAGAACTGGGCCGGAGAGTACGGGAAGCGCGTCGCCACGCGTCCGACAGCAGGCCAGCCTGAGGCCGATCCGTAGCAGCCCCCTACGAGGATCCCGCGAGGTAGAAGAACATGTTGGTAGCCGTGTCTGTCTTACGCGCAGGGTGGCTCGGCCCTCTCGGCTCTAGTCTGGGCGACCGGACAGCAGGGGGAGAGCAACGTGGCGGGGTGCAACGTACGATTGTAGAGGATTCACGTGAGGTCCACCGCGTCAATGGCGGGAGGCAAAGGCAGGTACGCTAATGTCGATGCTGGCGAAGAGGGTGCATAGGGGCCGAGGAGTTACGGCCTTCAAAAAAGCGATAACAGGAAGATGCTACAATGCAGTTGGGGCGGTCGGCCAGGCCGGCGGGGCGACAGGGGACATGGCTCACGTGGTTAGTGGGATGTGGAAGCCGGCCGGGACGGCAGTAAAAATAGGTATAGCTTGAGAAGCAACTAGGCGTAGATCAAGCGTTAGTCGACGAGACCCGCATAAAAGCATGATCAGTTGGGTACAGTTCAGGTCGGCTATTGTAAAAGTGGCCCAGGGCCTTGAACGGCCGGTACTAGAGCAAGGCACGGCGAAAGCTGTTCCCAAGGCGCGGCGCACGATTATAGAACGGGGAGCAGACCAAGTAGACATCTCCATCGCGCTGTAGGACATGTCGAGCGTCAACCCTGAATGCCCAGGCCTGCGCCGGTCCACTTAGAGTAGCGCTACGCGGGGCGAATTGCGCCTAGATCTGCGGCATGAGTGTAAGGCGCCGCCGCCAACCCAGTGTCCATTGACTCGGGCGCCGGCGACGGTCGTCGAGTGAAACCGTCTTGCAAGAGCTGAGTCGGGACGGACCGCGGAGATAAAGTACCGAGGTACCTAGCCTTAACGGCCATATAACGGCGACCCAAGGGTGTGGCGGAGAGACCGAGGCTCACCTGTACGTGCTTGCGGCGTTAAACGCCGTGGGGGCGCGTGGCCGGTCGGTAGTACAAGCCCCTGGAACGACCAGGGGCGCCGTGTGGTGCGGCGCCTAGTACGCCGGCGGCCTGTAGAGTCGGGCCCGAGCGCAACAGGCCCACGGCGGGGTTGATGTAGAGGGGACATGCAGCGGCATTAAAAGGGGCACTGGCGATTACAGTCGCCACGTCTATGCAAACAAGCGACCAGCAAGGAAAGCGGATTCATCAGGGGCTTACGGATCTGGAGGACCTCGCGTGTTATTGATCGGAGGGTAGGCAGGGTGGGTTGCAAGCCGTAGGCTTCTAACTTGCCGCGGTTACAATAGCAGAGTTGAACGTATGCCCCGGGGGCACTCTGGGCGAACGGGCAGGCGCAAAGGCCGAAGGAGACGCAAGCCGCTGTGAGGGCGGCGGGGGGAGTCGTAGCCATGCCTCCTCAAATATGAGGAAGCAATCTACCCGACTATTAAAGCGAAGCGCCGGACCTCTGCTAAGGATCGCTAGTGTTTAACTGGCAAGTCTTGTGCAACAATGCGATAAAAATCGTTCAGTTCAAAAGGTGGATTGCTGGGACAGGTTGCCGCCGAAGATATGGGGGCAAATGCGATTTCGATGCCCATACTGAATCGATGCGGGCAGCCCAAGCGTTAGTATTCTGGTCAACGGGTGGGCGGCTGCTGACCGGGTCACATAAGATTGGACGTGCGTTAATCGACATGGGGCAATGAAGAATAAGCCAGAGCCAGGTCGCACGTTGAGACAGGTTAGGCGGAGAAAATGGAGACCTTAACAAAGACATACGAAATTACGCGTGCTCCGGGCCTACGTTC
>BP83_2011.17808219178
GCCCCGCTCGTGTGGGGGCTCGGCCTCGAAACTTCTTGCTTGAATATTTGCTGAGTCCCCCTCCCTTATGCACTTCCTACCCCTTGAGGTGTTCTCTTGGTTGCATACCCTGTTTTCACGGGCCCCCTGTGGGGGTCTCGTCTGAGCTTCCTGGAAGAGTGCACTTCGTCCCGCATCGACCCCAAGGCTACCCCACTACCCCAACATCTCGGCAGTCTGCCCGCTCGACTCCTCTTACGACCCCGCACGGCGCGGCGTAACCATCGGGAGCGCCTGGCTCTCTTCCCTCAGGCCGCTTGCTCACACGGCACGGGGTCTTCACGCTATTCGCCTATCGCAGGTCTGCCGTCTGCCGCGGGCGACGTCCCTCAATCCGTCTGCAAGAGGCCTGCTTAAATGACGCTGCCCACCCGATGATCTGTCGAACGCCAATAAGAAGACAGTCGCCTTCACGACCGGGCTAATTCGGTCACTCCACCAATCAGCGACACAGCCATGACGATCAGCTCACGCCTGTGTCCCCCGTCCCCAGGGCCTTGGGTCCGGAGCGCCATCCCTCTGGTTAGGCCTGAATAGCGTTGACACTCGGCTAAGTGACTATGCGTCCGCGGACGCGTTGTGGACGGGATATCCGCCCTACGTGCGGCATCCCCCTATCGCCTACTGCCAGGCGCAACGTACAATCCCAGCAATGCCTTGCCTACCTGTCGCGCCTCAGCTCGGCCACCTCCCTCCCCACGTAAAAAGAGCCCGCTATGGCTCAGCCCCCGCTCCGCGTCCGCCACTTGCAGCACCCTCAAGTGTGTCTGGTGCTAGACGACCTAGTGCTCCTCCCTAAACACTTATTCAAACAGTTCGCCATACACGCGATTCCCGCGCCATGTCTCTCCCCACTCGACCGCAGCATCATGTTGGTCGCCTTAGAGGGAACGTTCCGATGCCGCAAAAAACCCCCGAACCAGCCCTACCCTCACCTGTGTCAGCCCCCCCCGCCGCACTCGCCCCCTTGATAAGACTGTGTCTGCCCGACTCTGGCAGAACCGGTGCGCTAGATTCAGTCTTCTTGGATGCACCCCCGTACAACGCCAAATTCCGATACGTCTTCCGTTCCTCTCTCACATTTCCACGGCGTGGCTCCTACCTCTGCTGCGGTCCCGGCCATATGACCCCCTTGTACACAGACGCTACCAGACAGAAACCAGTTATCGTCAACGGGGTGACTACCCGTTAGCAGCGTCCGTTTGGTCATCGAAGCGCGCTCACCTCAGACCGGTCCCCTTGAACCTCTCTTTGCTCCGCGAAAGTAACGGGACCAGGGGTCTTCCCCGCCTATAGAGCTCGGCCTGCCCGCGTAGGCAGTGGTCCGCACCGTCGCTTAAATTCTCTCCGCGCACCGCCAGGGTCTGAACCTGACGTTAGCGCGCGCGCTCCGATTTTTCGATCGCCCGCCACCATCCGGGTGCGAACCCCTTGTGTCCTAGATCTTAGTGCTCACAGTCACTGCCAGAGGCCGCACCAGCTCCCTTCCCCACAACCCAGACTTCCCCCGCACCCCTGGGCGCACGGCCTGACGAACTAACATCGCATGCGTCCCCCCAATTGTCTGCTCGTTGGATTCTAAGGGTCGTCCTCAGGCCGTCCCCGCAGTTTCGAGCCGAGCTCCCGCCTGACCTATACCTCGTCCAATAACCGCGCAACGACTCTATCCGTCAAGCCCTCCTATATCGTCTGCCCACACCACCCCTAGGGCCGTTATTACCACAGTTGCGCCCCCTGTTACCTAAACTTCCAACACTGATCTCGGACGGTGGCGCGCGCTACACCCTAGCTACAGTCATATTAAGTTGCCCCCACGGCCCCGGCCTCCCCACCCTCTCCCCCCGTGTTGTCCTACTCTTACGAACCTTTGCTAAAGCCGAGCCCCGAAGTACCCCCTGCAAGTTAACCGCCTCCTTCGTCCAACCAACGCGCGTTCCAGCCCCTCAACCCTATCAGGCGTTGCGTGACCGTCCGCCATCGCTCGGAGCGGATGCTCGGTGAAGATAGAAGCCGCGCATGCTGGGACTGCTGGGTCAAGGGGCCGGCGCAATGACAAATGATGCCAGCAAGAGCGGGCGTGAGTCAACTTAGCGACGGTCTACCCACCCGGAAGCGGATGGGGTCGGAAGAACTGGGCCGGAGAGTACGGGAAGCGCGTCGCCACGCGTCCGACAGCAGGCCAGCCTGAGGCCGATCCGTAGCAGCCCCCTACGAGGATCCCGCGAGGTAGAAGAACATGTTGGTAGCCGTGTCTGTCTTACGCGCAGGGTGGCTCGGCCCTCTCGGCTCTAGTCTGGGCGACCGGACAGCAGGGGGAGAGCAACGTGGCGGGGTGCAACGTACGATTGTAGAGGATTCACGTGAGGTCCACCGCGTCAATGGCGGGAGGCAAAGGCAGGTACGCTAATGTCGATGCTGGCGAAGAGGGTGCATAGGGGCCGAGGAGTTACGGCCTTCAAAAAAGCGATAACAGGAAGATGCTACAATGCAGTTGGGGCGGTCGGCCAGGCCGGCGGGGCGACAGGGGACATGGCTCACGTGGTTAGTGGGATGTGGAAGCCGGCCGGGACGGCAGTAAAAATAGGTATAGCTTGAGAAGCAACTAGGCGTAGATCAAGCGTTAGTCGACGAGACCCGCATAAAAGCATGATCAGTTGGGTACAGTTCAGGTCGGCTATTGTAAAAGTGGCCCAGGGCCTTGAACGGCCGGTACTAGAGCAAGGCACGGCGAAAGCTGTTCCCAAGGCGCGGCGCACGATTATAGAACGGGGAGCAGACCAAGTAGACATCTCCATCGCGCTGTAGGACATGTCGAGCGTCAACCCTGAATGCCCAGGCCTGCGCCGGTCCACTTAGAGTAGCGCTGCGCGGGGCGAATTGCGCCTAGATCTGCGGCATGAGTGTAAGGCGCCGCCGCCAACCCAGTGTCCATTGACTCGGGCGCCGGCGACGGTCGTCGAGTGAAACCGTCTTGCAAGAGCTGAGTCGGGACGGACCGCGGAGATAAAGTACCGAGGTACCTAGCCTTAACGGCCATATAACGGCGACCCAAGGGTGTGGCGGAGAGACCGAGGCTCACCTGTACGTGCTTGCGGCGTTAAACGCCGTGGGGGCGCGTGGCCGGTCGGTAGTACAAGCCCCTGGAACGACCAGGGGCGCCGTGTGGTGCGGCGCCTAGTACGCCGGCGGCCTGTAGAGTCGAGCCCGAGCGCAACAGGCCCACGGCGGGGTTGATGTAGAGGGGACATGCAGCGGCATTAAAAGGGGCACTGGCGATTACAGTCGCCACGTCTATGCAAACAAGCGACCAGCAAGGAAAGCGGATTCATCAGGGGCTTACGGATCTGGAGGACCTCGCGTGTTATTGATCGGAGGGTAGGCAGGGTGGGTTGCAAGCCGTAGGCTTCTAACTTGCCGCGGTTACAATAGCAGAGTTGAACGTATGCCCCAGGGGCACTCTGGGCGAACGGGCAGGCGCAAAGGCCGAAGGAGACGCAAGCCGCTGTGAGGGCGGCGGGGGGAGTCGTAGCCATGCCTCCTCAAATATGAGGAAGCAATCTACCCGACTATTAAAGCGAAGCGCCGGACCTCTGCTAAGGATCGCTAGTGTTTAACTGGCAAGTCTTGTGCAACAATGCGATAAAAATCGTTCAGTTCAAAAGGTGGATTGCTGGGACAGGTTGCCGCCGAAGATATGGGGGCAAATGCGATTTCGATGCCCATACTGAATCGATGCGGGCAGCCCAAGCGTTAGTATTCTGGTCAACGGGTGGGCGGCTGCTGATCGGGTCACATAAGATTGGACGTGCGTTAATCGACATGGGGCAATGAAGAATAAGCCAGAGCCAGGTCGCACGTTGAGACAGGTTAGGCGGAGAAAATGGAGACCTTAACAAAGACATACGAAATTACGCGTGCTCCGGGCCTACGTTC
>BP87_2011.18082191781
GCCCCGCTCGTGTGGGGGCTCGGCCTCGAAACTTCTTGCTTGAATAGTTGCTGAGTCCCCCTCCCTTATGCACTTCCTACCCCTTGAGGTGTTCTCTTGGTTGCATACTCTGTTTTCACGGGCCCCCTGTGGGGGTCTCGTCTGAGCTTCCTGGAAGAGTGCACTTCGTCCCGCATCGACCCCAAGGCTACCCCACTACCCCAACATCTCGGCAGTCTGCCCGCTCGACTCCTCTTACGACCCCGCACGGCGCGGCGTAACCATCGGGAGCGCCTGGCTCTCTTCCCTCAGGCCGCTTGCTCACACGGCACGGGGTCTTCACGCTATTCGCCTATCGCAGGTCTGCCGTCTGCCGCGGGCGACGTCCCTCAATCCGTCTGCAAAAGGCCTGCTTAAATGACGCTGCCCACCCGATGATCTGTCGAACGCCAATAAGAAGACAGTCGCCTTCACGACCGGGCTAATTCGGTCACTCCACCAATCAGCGACACAGCCATGACGATCAGCTCACGCCTGTGTCCCCCGTCCCCAGGGCCTTGGGTCCGGAGCGTCATCCCTCTGGTTAGGCCTGAATAGCGTTGACACTCGGCTAAGTGACTATGCGTCCGCGGACGCGTTGTGGACGGGATATCCGCCCTACGTGCGGCATCCCCCTATCGCCTACTGCCAGGCGCAACGTACAATCCCAGCAATGCCTTGCCTACCTGTCGCGCCTCAGCTCGGCCGCCTCCCTCCCCACGTAAAAAGAGCCCGCTATGGCTCAGCCCCCGCTCCGCGTCCGCCACTTGCAGCACCCTCAAGTGTGTCTGGTGCTAGACGACCTAGTGCTCCTCCCTAAACACTTATTCAAACAGTTCGCCATACACGCGATTCCCGCGCCATGTCTCTCCCCACTCGACCGCAGCATCATGTTGGTCGCCTTAGAGGGAACGTTCCGATGCCGCAAAAAATCCCCGAACCAGCCCTACCCTCACCTGTGTCAGCCCCCCCCGCCGCACTCGCCCCCTTGATAAGACTGTGTCTGCCCGACTCTGGCAGAACCGGTGCGCTAGATTCAGTCTTCTTGGATGCACCCCCGTACAACGCCAAATTCCGATACGTCTTCCGTTCCTCTCTCACATTTCCACGGCGTGGCTCCTACCTCTGCTGCGGTCCCGGCCATATGACCCCCTTGTACACAGACGCTACCAGACAGAAACCAGTTATCGTCAACGGGGTGACTACCCGTTAGCAGCGTCCGTTTGGTCATCGAAGCGCGCTCACCTCAGACCGGTCCCCTTGAACCTCTCTTTGCTCCGCGAAAGTAACGGGACCAGGGGTCTTCCCCGCCTATAGAGGTCGGCCTGCCCGCGTAGGCAGTGGTCCGCACCGTCGCTTAAATTCTCTCCGCGCACCGCCAGGGTCTGAACCTGACGTTAGCGCGCGCGCTCCGATTTTTCGATCGCCCGCCACCATCCGGGTGCGAACCCCTTGTGTCCTAGATCTTAGTGCTCACAGTCACTGCCAGAGGCCGCACCAGCTCCCTTCCCCACAACCCAGACTTCCCCCGCACCCCTGGGCGCACGGCCTGACGAACTAACATCGCATGCGTCCCCCCAATTGTCTGCTCGTTGGATTCTAAGGGTCGTCCTCAGGCCGTCCCCGCAGTTTCGAGCCGAGCTCCCGCCTGACCTATACCTCGTCCAATAACCGCGCAACGACTCTATCCGTCAAGCCCTCCTATATCGTCTGCCCACACCACCCCTAGGGCCGTTATTACCACAGTTGCGCCCCCTGTTACCTAAACTTCCAACACTGATCTCGGACGGTGGCGCGCGCTACACCCTAGCTACAGTCATATTAAGTTGCCCCCACGGCCCCGGCCTCCCCACCCTCTCCCCCCGTGTTGTCCTACTCTTACAAACCTTTGCTAAAGCCGAGCCCCGAAGTACCCCCTGCAAGTTAACCGCCTCCTTCGTCCAACCAACGCGCGTTCCAGCCCCTCAACCCTATCAGGCGTTGCGTGACCGTCCGCCATCGCTCGGAGCGGATGCTCGGTGAAGATAGAAGCCGCGCATGCTGGGACTGCTGGGTCAAGGGGCCGGCGCAATGACAAATGATGCCAGCAAGAGCGGGCGTGAGTCAACTTAGCGACGGTCTACCCACCCGGAAGCGGATGGGGTCGGAAGAACTGGGCCGGAGAGTACGGGAAGCGCGTCGCCACGCGTCCGACAGCAGGCCAGCCTGAGGCCGATCCGTAGCAGCCCCCTACGAGGATCCCGCGAGGTAGAAGAACATGTTGGTAGCCGTGTCTGTCTTACGCGCAGGGTGGCTCGGCCCTCTCGGCTCTAGTCTGGGCGACCGGACAGCAGGGGGAGAGCAACGTGGCGGGGTGCAACGTACGATTGTAGAGGATTCACGTGAGGTCCACCGCGTCAATGGCGGGAGGCAAAGGCAGGTACGCTAATGTCGATGCTGGCGAAGAGGGTGCATAGGGGCCGAGGAGTTACGGCCTTCAAAAAAGCGATAACAGGAAGATGCTACAATGCAGTTGGGGCGGTCGGCCAGGCCGGCGGGGCGACAGGGGACATGGCTCACGTGGTTAGTGGGATGTGGAAGCCGGCCGGGACGGCAGTAAAAATAGGTATAGCTTGAGAAGCAACTAGGCGTAGATCAAGCGTTAGTCGACGAGACCCGCATAAAAGCATGATCAGTTGGGTACAGTTCAGGTCGGCTATTGTAAAAGTGGCCCAGGGCCTTGAACGGCCGGTACTAGAGCAAGGCACGGCGAAAGCTGTTCCCAAGGCGCGGCGCACGATTATAGAACGGGGAGCAGACCAAGTAGACATCTCCATCGCGCTGTAGGACATGTCGAGCGTCAACCCTGAATGCCCAGGCCTGCGCCGGTCCACTTAGAGTAGCGCTACGCGGGGCGAATTGCGCCTAGATCTGCGGCATGAGTGTAAGGCGCCGCCGCCAACCCAGTGTCCATTGACTCGGGCGCCGGCGACGGTCGTCGAGTGAAACCGTCTTGCAAGAGCTGAGTCGGGACGGACCGCGGAGATAAAGTACCGAGGTACCTAGCCTTAACGGCCATATAACGGCGACCCAAGGGTGTGGCGGAGAGACCGAGGCTCACCTGTACGTGCTTGCGGCGTTAAACGCCGTGGGGGCGCGTGGCCGGTCGGTAGTACAAGCCCCTGGAACGACCAGGGGCGCCGTGTGGTGCGGCGCCTAGTACGCCGGCGGCCTGTAGAGTCGGGCCCGAGCGCAACAGGCCCACGGCGGGGTTGATGTAGAGGGGACATGCAGCGGCATTAAAAGGGGCACTGGCGATTACAGTCGCCACGTCTATGCAAACAAGCGACCAGCAAGGAAAGCGGATTCATCAGGGGCTTACGGATCTGGAGGACCTCGCGTGTTATTGATCGGAGGGTAGGCAGGGTGGGTTGCAAGCCGTAGGCTTCTAACTTGCCGCGGTTACAATAGCAGAGTTGAACGTATGCCCCGGGGGCACTCTGGGCGAACGGGCAGGCGCAAAGGCCGAAGGAGACGCAAGCCGCTGTGAGGGCGGCGGGGGGAGTCGTAGCCATGCCTCCTCAAATATGAGGAAGCAATCTACCCGACTATTAAAGCGAAGCGCCGGACCTCTGCTAAGGATCGCTAGTGTTTAACTGGCAAGTCTTGTGCAACAATGCGATAAAAATCGTTCAGTTCAAAAGGTGGATTGCTGGGACAGGTTGCCGCCGAAGATATGGGGGCAAATGCGATTTCGATGCCCATACTGAATCGATGCGGGCAGCCCAAGCGTTAGTATTCTGGTCAACGGGTGGGCGGCTGCTGACCGGGTCACATAAGATTGGACGTGCGTTAATCGACATGGGGCAATGAAGAATAAGCCAGAGCCAGGTCGCACGTTGAGACAGGTTAGGCGGAGAAAATGGAGACCTTAACAAAGACATACGAAATTACGCGTGCTCCGGGCCTACGTTC
>BP94_2010.8904109589
GCCCCGCTCGTGTGGGGGCTCGGCCTCGAAACTTCTTGCTTGAATAGTTGCTGAGTCCCCCTCCCTTATGCACTTCCTACCCCTTGAGGTGTTCTCTTGGTTGCATACTCTGTTTTCACGGGCCCCCTGTGGGGGTCTCGTCTGAGCTTCCTGGAAGAGTGCACTTCGTCCCGCATCGACCCCAAGGCTACCCCACTACCCCAACATCTCGGCAGTCTGCCCGCTCGACTCCTCTTACGACCCCGCACGGCGCGGCGTAACCATCGGGAGCGCCTGGCTCTCTTCCCTCAGGCCGCTTGCTCACACGGCACGGGGTCTTCACGCTATTCGCCTATCGCAGGTCTGCCGTCTGCCGCGGGCGACGTCCCTCAATCCGTCTGCAAGAGGCCTGCTTAAATGACGCTGCCCACCCGATGATCTGTCGAACGCCAATAAGAAGACAGTCGCCTTCACGACCGGGCTAATTCGGTCACTCCACCAATCAGCGACACAGCCATGACGATCAGCTCACGCCTGTGTCCCCCGTCCCCAGGGCCTTGGGTCCGGAGCGCCATCCCTCTGGTTAGGCCTGAATAGCGTTGACACTCGGCTAAGTGACTATGCGTCCGCGGACGCGTTGTGGACGGGATATCCGCCCTACGTGCGGCATCCCCCTATCGCCTACTGCCAGGCGCAACGTACAATCCCAGCAATGCCTTGCCTACCTGTCGCGCCTCAGCTCGGCCACCTCCCTCCCCACGTAAAAAGAGCCCGCTATGGCTCAGCCCCCGCTCCGCGTCCGCCACTTGCAGCACCCTCAAGTGTGTCTGGTGCTAGACGACCTAGTGCTCCTCCCTAAACACTTATTCAAACAGTTCGCCATACACGCGATTCCCGCGCCATGTCTCTCCCCACTCGACCGCAGCATCATGTTGGTCGCCTTAGAGGGAACGTTCCGATGCCGCAAAAAACCCCCGAACCAGCCCTACCCTCACCTGTGTCAGCCCCCCCCGCCGCACTCGCCCCCTTGATAAGACTGTGTCTGCCCGACTCTGGCAGAACCGGTGCGCTAGATTCAGTCTTCTTGGATGCACCCCCGTACAACGCCAAATTCCGATACGTCTTCCGTTCCTCTCTCACATTTCCACGGCGTGGCTCCTACCTCTGCTGCGGTCCCGGCCATATGACCCCCTTGTACACAGACGCTACCAGACAGAAACCAGTTATCGTCAACGGGGTGACTACCCGTTAGCAGCGTCCGTTTGGTCATCGAAGCGCGCTCACCTCAGACCGGTCCCCTTGAACCTCTCTTTGCTCCGCGAAAGTAACGGGACCAGGGGTCTTCCCCGCCTATAGAGCTCGGCCTGCCCGCGTAGGCAGTGGTCCGCACCGTCGCTTAAATTCTCTCCGCGCACCGCCAGGGTCTGAACCTGACGTTAGCGCGCGCGCTCCGATTTTTCGATCGCCCGCCACCATCCGGGTGCGAACCCCTTGTGTCCTAGATCTTAGTGCTCACAGTCACTGCCAGAGGCCGCACCAGCTCCCTTCCCCACAACCCAGACTTCCCCCGCACCCCTGGGCGCACGGCCTGACGAACTAACATCGCATGCGTCCCCCCAATTGTCTGCTCGTTGGATTCTAAGGGTCGTCCTCAGGCCGTCCCCGCAGTTTCGAGCCGAGCTCCCGCCTGACCTATACCTCGTCCAATAACCGCGCAACGACTCTATCCGTCAAGCCCTCCTATATCGTCTGCCCACACCACCCCTAGGGCCGTTATTACCACAGTTGCGCCCCCTGTTACCTAAACTTCCAACACTGATCTCGGACGGTGGCGCGCGCTACACCCTAGCTACAGTCATATTAAGTTGCCCCCACGGCCCCGGCCTCCCCACCCTCTCCCCCCGTGTTGTCCTACTCTTACGAACCTTTGCTAAAGCCGAGCCCCGAAGTACCCCCTGCAAGTTAACCGCCTCCTTCGTCCAACCAACGCGCGTTCCAGCCCCTCAACCCTATCAGGCGTTGCGTGACCGTCCGCCATCGCTCGGAGCGGATGCTCGGTGAAGATAGAAGCCGCGCATGCTGGGACTGCTGGGTCAAGGGGCCGGCGCAATGACAAATGATGCCAGCAAGAGCGGGCGTGAGTCAACTTAGCGACGGTCTACCCACCCGGAAGCGGATGGGGTCGGAAGAACTGGGCCGGAGAGTACGGGAAGCGCGTCGCCACGCGTCCGACAGCAGGCCAGCCTGAGGCCGATCCGTAGCAGCCCCCTACGAGGATCCCGCGAGGTAGAAGAACATGTTGGTAGCCGTGTCTGTCTTACGCGCAGGGTGGCTCGGCCCTCTCGGCTCTAGTCTGGGCGACCGGACAGCAGGGGGAGAGCAACGTGGCGGGGTGCAACGTACGATTGTAGAGGATTCACGTGAGGTCCACCGCGTCAATGGCGGGAGGCAAAGGCAGGTACGCTAATGTCGATGCTGGCGAAGAGGGTGCATAGGGGCCGAGGAGTTACGGCCTTCAAAAAAGCGATAACAGGAAGATGCTACAATGCAGTTGGGGCGGTCGGCCAGGCCGGCGGGGCGACAGGGGACATGGCTCACGTGGTTAGTGGGATGTGGAAGCCGGCCGGGACGGCAGTAAAAATAGGTATAGCTTGAGAAGCAACTAGGCGTAGATCAAGCGTTAGTCGACGAGACCCGCATAAAAGCATGATCAGTTGGGTACAGTTCAGGTCGGCTATTGTAAAAGTGGCCCAGGGCCTTGAACGGCCGGTACTAGAGCAAGGCACGGCGAAAGCTGTTCCCAAGGCGCGGCGCACGATTATAGAACGGGGAGCAGACCAAGTAGACATCTCCATCGCGCTGTAGGACATGTCGAGCGTCAACCCTGAATGCCCAGGCCTGCGCCGGTCCACTTAGAGTAGCGCTACGCGGGGCGAATTGCGCCTAGATCTGCGGCATGAGTGTAAGGCGCCGCCGCCAACCCAGTGTCCATTGACTCGGGCGCCGGCGACGGTCGTCGAGTGAAACCGTCTTGCAAGAGCTGAGTCGGGACGGACCGCGGAGATAAAGTACCGAGGTACCTAGCCTTAACGGCCATATAACGGCGACCCAAGGGTGTGGCGGAGAGACCGAGGCTCACCTGTACGTGCTTGCGGCGTTAAACGCCGTGGGGGCGCGTGGCCGGTCGGTAGTACAAGCCCCTGGAACGACCAGGGGCGCCGTGTGGTGCGGCGCCTAGTACGCCGGCGGCCTGTAGAGTCGGGCCCGAGCGCAACAGGCCCACGGCGGGGTTGATGTAGAGGGGACATGCAGCGGCATTAAAAGGGGCACTGGCGATTACAGTCGCCACGTCTATGCAAACAAGCGACCAGCAAGGAAAGCGGATTCATCAGGGGCTTACGGATCTGGAGGACCTCGCGTGTTATTGATCGGAGGGTAGGCAGGGTGGGTTGCAAGCCGTAGGCTTCTAACTTGCCGCGGTTACAATAGCAGAGTTGAACGTATGCCCCAGGGGCACTCTGGGCGAACGGGCAGGCGCAAAGGCCGAAGGAGACGCAAGCCGCTGTGAGGGCGGCGGGGGGAGTCGTAGCCATGCCTCCTCAAATATGAGGAAGCAATCTACTCGACTATTAAAGCGAAGCGCCGGACCTCTGCTAAGGATCGCTAGTGTTTAACTGGCAAGTCTTGTGCAACAATGCGATAAAAATCGTTCAGTTCAAAAGGTGGATTGCTGGGACAGGTTGCCGCCGAAGATATGGGGGCAAATGCGATTTCGATGCCCATACTGAATCGATGCGGGCAGCCCAAGCGTTAGTATTCTGGTCAACGGGTGGGCGGCTGCTGATCGGGTCACATAAGATTGGACGTGCGTTAATCGACATGGGGCAATGAAGAATAAGCCAGAGCCAGGTCGCACGTTGAGACAGGTTAGGCGGAGAAAATGGAGACCTTAACAAAGACATACGAAATTACGCGTGCTCCGGGCCTACGTTC
>BP100_2011.18082191781
GCCCCGCTCGTGTGGGGGCTCGGCCTCGAAACTTCTTGCTTGAATATTTGCTGAGTCCCCCTCCCTTATGCACTTCCTACCCCTTGAGGTGTTCTCTTGGTTGCATACTCTGTTTTCACGGGCCCCCTGTGGGGGTCTCGTCTGAGCTTCCTGGAAGAGTGCACTTCGTCCCGCATCGACCCCAAGGCTACCCCACTACCCCAACATCTCGGCAGTCTGCCCGCTCGACTCCTCTTACGACCCCGCACGGCGCGGCGTAACCATCGGGAGCGCCTGGCTCTCTTCCCTCAGGCCGCTTGCTCACACGGCACGGGGTCTTCACGCTATTCGCCTATCGCAGGTCTGCCGTCTGCCGCGGGCGACGTCCCTCAATCCGTCTGCAAGAGGCCTGCTTAAATGACGCTGCCCACCCGATGATCTGTCGAACGCCAATAAGAAGACAGTCGCCTTCACGACCGGGCTAATTCGGTCACTCCACCAATCAGCGACACAGCCATGACGATCAGCTCACGCCTGTGTCCCCCGTCCCCAGGGCCTTGGGTCCGGAGCGCCATCCCTCTGGTTAGGCCTGAATAGCGTTGACACTCGGCTAAGTGACTATGCGTCCGCGGACGCGTTGTGGACGGGATATCCGCCCTACGTGCGGCATCCCCCTATCGCCTACTGCCAGGCGCAACGTACAATCCCAGCAATGCCTTGCCTACCTGTCGCGCCTCAGCTCGGCCACCTCCCTCCCCACGTAAAAAGAGCCCGCTATGGCTCAGCCCCCGCTCCGCGTCCGCCACTTGCAGCACCCTCAAGTGTGTCTGGTGCTAGACGACCTAGTGCTCCTCCCTAAACACTTATTCAAACAGTTCGCCATACACGCGATTCCCGCGCCATGTCTCTCCCCACTCGACCGCAGCATCATGTTGGTCGCCTTAGAGGGAACGTTCCGATGCCGCAAAAAACCCCCGAACCAGCCCTACCCTCACCTGTGTCAGCCCCCCCCGCCGCACTCGCCCCCTTGATAAGACTGTGTCTGCCCGACTCTGGCAGAACCGGTGCGCTAGATTCAGTCTTCTTGGATGCACCCCCGTACAACGCCAAATTCCGATACGTCTTCCGTTCCTCTCTCACATTTCCACGGCGTGGCTCCTACCTCTGCTGCGGTCCCGGCCATATGACCCCCTTGTACACAGACGCTACCAGACAGAAACCAGTTATCGTCAACGGGGTGACTACCCGTTAGCAGCGTCCGTTTGGTCATCGAAGCGCGCTCACCTCAGACCGGTCCCCTTGAACCTCTCTTTGCTCCGCGAAAGTAACGGGACCAGGGGTCTTCCCCGCCTATAGAGCTCGGCCTGCCCGCGTAGGCAGTGGTCCGCACCGTCGCTTAAATTCTCTCCGCGCACCGCCAGGGTCTGAACCTGACGTTAGCGCGCGCGCTCCGATTTTTCGATCGCCCGCCACCATCCGGGTGCGAACCCCTTGTGTCCTAGATCTTAGTGCTCACAGTCACTGCCAGAGGCCGCACCAGCTCCCTTCCCCACAACCCAGACTTCCCCCGCACCCCTGGGCGCACGGCCTGACGAACTAACATCGCATGCGTCCCCCCAATTGTCTGCTCGTTGGATTCTAAGGGTCGTCCTCAGGCCGTCCCCGCAGTTTCGAGCCGAGCTCCCGCCTGACCTATACCTCGTCCAATAACCGCGCAACGACTCTATCCGTCAAGCCCTCCTATATCGTCTGCCCACACCACCCCTAGGGCCGTTATTACCACAGTTGCGCCCCCTGTTACCTAAACTTCCAACACTGATCTCGGACGGTGGCGCGCGCTACACCCTAGCTACAGTCATATTAAGTTGCCCCCACGGCCCCGGCCTCCCCACCCTCTCCCCCCGTGTTGTCCTACTCTTACGAACCTTTGCTAAAGCCGAGCCCCGAAGTACCCCCTGCAAGTTAACCGCCTCCTTCGTCCAACCAACGCGCGTTCCAGCCCCTCAACCCTATCAGGCGTTGCGTGACCGTCCGCCATCGCTCGGAGCGGATGCTCGGTGAAGATAGAAGCCGCGCATGCTGGGACTGCTGGGTCAAGGGGCCGGCGCAATGACAAATGATGCCAGCAAGAGCGGGCGTGAGTCAACTTAGCGACGGTCTACCCACCCGGAAGCGGATGGGGTCGGAAGAACTGGGCCGGAGAGTACGGGAAGCGCGTCGCCACGCGTCCGACAGCAGGCCAGCCTGAGGCCGATCCGTAGCAGCCCCCTACGAGGATCCCGCGAGGTAGAAGAACATGTTGGTAGCCGTGTCTGTCTTACGCGCAGGGTGGCTCGGCCCTCTCGGCTCTAGTCTGGGCGACCGGACAGCAGGGGGAGAGCAACGTGGCGGGGTGCAACGTACGATTGTAGAGGATTCACGTGAGGTCCACCGCGTCAATGGCGGGAGGCAAAGGCAGGTACGCTAATGTCGATGCTGGCGAAGAGGGTGCATAGGGGCCGAGGAGTTACGGCCTTCAAAAAAGCGATAACAGGAAGATGCTACAATGCAGTTGGGGCGGTCGGCCAGGCCGGCGGGGCGACAGGGGACATGGCTCACGTGGTTAGTGGGATGTGGAAGCCGGCCGGGACGGCAGTAAAAATAGGTATAGCTTGAGAAGCAACTAGGCGTAGATCAAGCGTTAGTCGACGAGACCCGCATAAAAGCATGATCAGTTGGGTACAGTTCAGGTCGGCTATTGTAAAAGTGGCCCAGGGCCTTGAACGGCCGGTACTAGAGCAAGGCACGGCGAAAGCTGTTCCCAAGGCGCGGCGCACGATTATAGAACGGGGAGCAGACCAAGTAGACATCTCCATCGCGCTGTAGGACATGTCGAGCGTCAACCCTGAATGCCCAGGCCTGCGCCGGTCCACTTAGAGTAGCGCTACGCGGGGCGAATTGCGCCTAGATCTGCGGCATGAGTGTAAGGCGCCGCCGCCAACCCAGTGTCCATTGACTCGGGCGCCGGCGACGGTCGTCGAGTGAAACCGTCTTGCAAGAGCTGAGTCGGGACGGACCGCGGAGATAAAGTACCGAGGTACCTAGCCTTAACGGCCATATAACGGCGACCCAAGGGTGTGGCGGAGAGACCGAGGCTCACCTGTACGTGCTTGCGGCGTTAAACGCCGTGGGGGCGCGTGGCCGGTCGGTAGTACAAGCCCCTGGAACGACCAGGGGCGCCGTGTGGTGCGGCGCCTAGTACGCCGGCGGCCTGTAGAGTCGAGCCCGAGCGCAACAGGCCCACGGCGGGGTTGATGTAGAGGGGACATGCAGCGGCATTAAAAGGGGCACTGGCGATTACAGTCGCCACGTCTATGCAAACAAGCGACCAGCAAGGAAAGCGGATTCATCAGGGGCTTACGGATCTGGAGGACCTCGCGTGTTATTGATCGGAGGGTAGGCAGGGTGGGTTGCAAGCCGTAGGCTTCTAACTTGCCGCGGTTACAATAGCAGAGTTGAACGTATGCCCCAGGGGCACTCTGGGCGAACGGGCAGGCGCAAAGGCCGAAGGAGACGCAAGCCGCTGTGAGGGCGGCGGGGGGAGTCGTAGCCATGCCTCCTCAAATATGAGGAAGCAATCTACCCGACTATTAAAGCGAAGCGCCGGACCTCTGCTAAGGATCGCTAGTGTTTAACTGGCAAGTCTTGTGCAACAATGCGATAAAAATCGTTCAGTTCAAAAGGTGGATTGCTGGGACAGGTTGCCGCCGAAGATATGGGGGCAAATGCGATTTCGATGCCCATACTGAATCGATGCGGGCAGCCCAAGCGTTAGTATTCTGGTCAACGGGTGGGCGGCTGCTGATCGGGTCACATAAGATTGGACGTGCGTTAATCGACATGGGGCAATGAAGAATAAGCCAGAGCCAGGTCGCACGTTGAGACAGGTTAGGCGGAGAAAATGGAGACCTTAACAAAGACATACGAAATTACGCGTGCTCCGGGCCTACGTTC
>BP105_2011.44657534247
GCCCCGCTCGTGTGGGGGCTCGGCCTCGAAACTTCTTGCTTGAATAGTTGCTGAGTCCCCCTCCCTTATGCACTTCCTACCCCTTGAGGTGTTCTCTTGGTTGCATACTCTGTTTTCACGGGCCCCCTGTGGGGGTCTCGTCTGAGCTTCCTGGAAGAGTGCACTTCGTCCCGCATCGACCCCAAGGCTACCCCACTACCCCAACATCTCGGCAGTCTGCCCGCTCGACTCCTCTTACGACCCCGCACGGCGCGGCGTAACCATCGGGAGCGCCTGGCTCTCTTCCCTCAGGCCGCTTGCTCACACGGCACGGGGTCTTCACGCTATTCGCCTATCGCAGGTCTGCCGTCTGCCGCGGGCGACGTCCCTCAATCCGTCTGCAAGAGGCCTGCTTAAATGACGCTGCCCACCCGATGATCTGTCGAACGCCAATAAGAAGACAGTCGCCTTCACGACCGGGCTAATTCGGTCACTCCACCAATCAGCGACACAGCCATGACGATCAGCTCACGCCTGTGTCCCCCGTCCCCAGGGCCTTGGGTCCGGAGCGCCATCCCTCTGGTTAGGCCTGAATAGCGTTGACACTCGGCTAAGTGACTATGCGTCCGCGGACGCGTTGTGGACGGGATATCCGCCCTACGTGCGGCATCCCCCTATCGCCTACTGCCAGGCGCAACGTACAATCCCAGCAATGCCTTGCCTACCTGTCGCGCCTCAGCTCGGCCACCTCCCTCCCCACGTAAAAAGAGCCCGCTATGGCTCAGCCCCCGCTCCGCGTCCGCCACTTGCAGCACCCTCAAGTGTGTCTGGTGCTAGACGACCTAGTGCTCCTCCCTAAACACTTATTCAAACAGTTCGCCATACACGCGATTCCCGCGCCATGTCTCTCCCCACTCGACCGCAGCATCATGTTGGTCGCCTTAGAGGGAACGTTCCGATGCCGCAAAAAACCCCCGAACCAGCCCTACCCTCACCTGTGTCAGCCCCCCCCGCCGCACTCGCCCCCTTGATAAGACTGTGTCTGCCCGACTCTGGCAGAACCGGTGCGCTAGATTCAGTCTTCTTGGATGCACCCCCGTACAACGCCAAATTCCGATACGTCTTCCGTTCCTCTCTCACATTTCCACGGCGTGGCTCCTACCTCTGCTGCGGTCCCGGCCATATGACCCCCTTGTACACAGACGCTACCAGACAGAAACCAGTTATCGTCAACGGGGTGACTACCCGTTAGCAGCGTCCGTTTGGTCATCGAAGCGCGCTCACCTCAGACCGGTCCCCTTGAACCTCTCTTTGCTCCGCGAAAGTAACGGGACCAGGGGTCTTCCCCGCCTATAGAGCTCGGCCTGCCCGCGTAGGCAGTGGTCCGCACCGTCGCTTAAATTCTCTCCGCGCACCGCCAGGGTCTGAACCTGACGTTAGCGCGCGCGCTCCGATTTTTCGATCGCCCGCCACCATCCGGGTGCGAACCCCTTGTGTCCTAGATCTTAGTGCTCACAGTCACTGCCAGAGGCCGCACCAGCTCCCTTCCCCACAACCCAGACTTCCCCCGCACCCCTGGGCGCACGGCCTGACGAACTAACATCGCATGCGTCCCCCCAATTGTCTGCTCGTTGGATTCTAAGGGTCGTGCTCAGGCCGTCCCCGCAGTTTCGAGCCGAGCTCCCGCCTGACCTATACCTCGTCCAATAACCGCGCAACGACTCTATCCGTCAAGCCCTCCTATATCGTCTGCCCACACCACCCCTAGGGCCGTTATTACCACAGTTGCGCCCCCTGTTACCTAAACTTCCAACACTGATCTCGGACGGTGGCGCGCGCTACACCCTAGCTACAGTCATATTAAGTTGCCCCCACGGCCCCGGCCTCCCCACCCTCTCCCCCCGTGTTGTCCTACTCTTACGAACCTTTGCTAAAGCCGAGCCCCGAAGTACCCCCTGCAAGTTAACCGCCTCCTTCGTCCAACCAACGCGCGTTCCAGCCCCTCAACCCTATCAGGCGTTGCGTGACCGTCCGCCATCGCTCGGAGCGGATGCTCGGTGAAGATAGAAGCCGCGCATGCTGGGACTGCTGGGTCAAGGAGCCGGCGCAATGACAAATGATGCCAGCAAGAGCGGGCGTGAGTCAACTTAGCGACGGTCTACCCACCCGGAAGCGGATGGGGTCGGAAGAACTGGGCCGGAGAGTACGGGAAGCGCGTCGCCACGCGTCCGACAGCAGGCCAGCCTGAGGCCGATCCGTAGCAGCCCCCTACGAGGATCCCGCGAGGTAGAAGAACATGTTGGTAGCCGTGTCTGTCTTACGCGCAGGGTGGCTCGACCCTCTCGGCTCTAGTCTGGGCGACCGGACAGCAGGGGGAGAGCAACGTGGCGGGGTGCAACGTACGATTGTAGAGGATTCACGTGAGGTCCACCGCGTCAATGGCGGGAGGCAAAGGCAGGTACGCTAATGTCGATGCTGGCGAAGAGGGTGCATAGGGGCCGAGGAGTTACGGCCTTCAAAAAAGCGATAACAGGAAGATGCTACAATGCAGTTGGGGCGGTCGGCCAGGCCGGCGGGGCGACAGGGGACATGGCTCACGTGGTTAGTGGGATGTGGAAGCCGGCCGGGACGGCAGTAAAAATAGGTATAGCTTGAGAAGCAACTAGGCGTAGATCAAGCGTTAGTCGACGAGACCCGCATAAAAGCATGATCAGTTGGGTACAGTTCAGGTCGGCTATTGTAAAAGTGGCCCAAGGCCTTGAACGGCCGGTACTAGAGCAAGGCACGGCGAAAGCTGTTCCCAAGGCGCGGCGCACGATTATAGAACGGGGAGCAGACCAAGTAGACATCTCCATCGCGCTGTAGGACATGTCGAGCGTCAACCCTGAATGCCCAGGCCTGCGCCGGTCCACTTAGAGTAGCGCTACGCGGGGCGAATTGCGCCTAGATCTGCGGCATGAGTGTAAGGCGCCGCCGCCAACCCAGTGTCCATTGACTCGGGCCCCGGCGACGGTCGTCGAGTGAAACCGTCTTGCAAGAGCTGAGTCGGGACGGACCGCGGAGATAAAGTACCGAGGTACCTAGCCTTAACGGCCATATAACGGCGACCCAAGGGTGTGGCGGAGAGACCGAGGCTCACCTGTACGTGCTTGCGGCGTTAAACGCCGTGGGGGCGCGTGGCCGGTCGGTAGTACAAGCCCCTGGAACGACCAGGGGCGCCGTGTGGTGCGGCGCCTAGTACGCCGGCGGCCTGTAGAGTCGGGCCCGAGCGCAACAGGCCCACGGCGGGGTTGATGTAGAGGGGACATGCAGCGGCATTAAAAGGGGCACTGGCGATTACAGTCGCCACGTCTATGCAAACAAGCGACCAGCAAGGAAAGCGGATTCATCAGGGGCTTACGGATCTGGAGGACCTCGCGTGTTATTGATCGGAGGGTAGGCAGGGTGGGTTGCAAGCCGTAGGCTTCTAACTTGCCGCGGTTACAATAGCAGAGTTGAACGTATGCCCCAGGGGCACTCTGGGCGAACGGGCAGGCGCAAAGGCCGAAGGAGACGCAAGCCGCTGTGAGGGCGGCGGGGGGAGTCGTAGCCATGCCTCCTCAAATATGAGGAAGCAATCTACCCGACTATTAAAGCGAAGCGCCGGACCTCTGCTAAGGATCGCTAGTGTTTAACTGGCAAGTCTTGTGCAACAATGCGATAAAAATCGTTCAGTTCAAAAGGTGGATTGCTGGGACAGGTTGCCGCCGAAGATATGGGGGCAAATGCGATTTCGATGCCCATACTGAATCGATGCGGGCAGCCCAAGCGTTAGTATTCTGGTCAACGGGTGGGCGGCTGCTGATCGGGTCACATAAGATTGGACGTGCGTTAATCGACATGGGGCAATGAAGAATAAGCCAGAGCCAGGTCGCACGTTGAGACAGGTTAGGCGGAGAAAATGGAGACCTTAACAAAGACATACGAAATTACGCGTGCTCCGGGCCTACGTTC
>BP114_2011.75616438356
GCCCCGCTCGTGTGGGGGCTCGGCCTCGAAACTTCTTGCTTGAATATTTGCTGAGTCCCCCTCCCTTATGCACTTCCTACCCCTTGAGGTGTTCTCTTGGTTGCATACTCTGTTTTCACGGGCCCCCTGTGGGGGTCTCGTCTGAGCTTCCTGGAAGAGTGCACTTCGTCCCGCATCGACCCCAAGGCTACCCCACTACCCCAACATCTCGGCAGTCTGCCCGCTCGACTCCTCTTACGACCCCGCACGGCGCGGCGTAACCATCGGGAGCGCCTGGCTCTCTTCCCTCAGGCCGCTTGCTCACACGGCACGGGGTCTTCACGCTATTCGCCTATCGCAGGTCTGCCGTCTGCCGCGGGCGACGTCCCTCAATCCGTCTGCAAGAGGCCTGCTTAAATGACGCTGCCCACCCGATGATCTGTCGAACGCCAATAAGAAGACAGTCGCCTTCACGACCGGGCTAATTCGGTCACTCCACCAATCAGCGACACAGCCATGACGATCAGCTCACGCCTGTGTCCCCCGTCCCCAGGGCCTTGGGTCCGGAGCGCCATCCCTCTGGTTAGGCCTGAATAGCGTTGACACTCGGCTAAGTGACTATGCGTCCGCGGACGCGTTGTGGACGGGATATCCGCCCTACGTGCGGCATCCCCCTATCGCCTACTGCCAGGCGCAACGTACAATCCCAGCAATGCCTTGCCTACCTGTCGCGCCTCAGCTCGGCCACCTCCCTCCCCACGTAAAAAGAGCCCGCTATGGCTCAGCCCCCGCTCCGCGTCCGCCACTTGCAGCACCCTCAAGTGTGTCTGGTGCTAGACGACCTAGTGCTCCTCCCTAAACACTTATTCAAACAGTTCGCCATACACGCGATTCCCGCGCCATGTCTCTCCCCACTCGACCGCAGCATCATGTTGGTCGCCTTAGAGGGAACGTTCCGATGCCGCAAAAAACCCCCGAACCAGCCCTACCCTCACCTGTGTCAGCCCCCCCCGCCGCACTCGCCCCCTTGATAAGACTGTGTCTGCCCGACTCTGGCAGAACCGGTGCGCTAGATTCAGTCTTCTTGGATGCACCCCCGTACAACGCCAAATTCCGATACGTCTTCCGTTCCTCTCTCACATTTCCACGGCGTGGCTCCTACCTCTGCTGCGGTCCCGGCCATATGACCCCCTTGTACACAGACGCTACCAGACAGAAACCAGTTATCGTCAACGGGGTGACTACCCGTTAGCAGCGTCCGTTTGGTCATCGAAGCGCGCTCACCTCAGACCGGTCCCCTTGAACCTCTCTTTGCTCCGCGAAAGTAACGGGACCAGGGGTCTTCCCCGCCTATAGAGCTCGGCCTGCCCGCGTAGGCAGTGGTCCGCACCGTCGCTTAAATTCTCTCCGCGCACCGCCAGGGTCTGAACCTGACGTTAGCGCGCGCGCTCCGATTTTTCGATCGCCCGCCACCATCCGGGTGCGAACCCCTTGTGTCCTAGATCTTAGTGCTCACAGTCACTGCCAGAGGCCGCACCAGCTCCCTTCCCCACAACCCAGACTTCCCCCGCACCCCTGGGCGCACGGCCGGACGAACTAACATCGCATGCGTCCCCCCAATTGTCTGCTCGTTGGATTCTAAGGGTCGTCCTCAGGCCGTCCCCGCAGTTTCGAGCCGAGCTCCCGCCTGACCTATACCTCGTCCAATAACCGCGCAACGACTCTATCCGTCAAGCCCTCCTATATCGTCTGCCTACACCACCCCTAGGGCCGTTATTACCACAGTTGCGCCCCCTGTTACCTAAACTTCCAACACTGATCTCGGACGGTGGCGCGCGCTACACCCTAGCTACAGTCATATTAAGTTGCCCCCACGGCCCCGGCCTCCCCACACTCTCCCCCCGTGTTGTCCTACTCTTACGAACCTTTGCTAAAGCCGAGCCCCGAAGTACCCCCTGCAAGTTAACCGCCTCCTTCGTCCAACCAACGCGCGTTCCAGCCCCTCAACCCTATCAGGCGTTGCGTGACCGTCCGCCATCGCTCGGAGCGGATGCTCGGTGAAGATAGAAGCCGCGCATGCTGGGACTGCTGGGTCAAGGGGCCGGCGCAATGACAAATGATGCCAGCAAGAGCGGGCGTGAGTCAACTTAGCGACGGTCTACCCACCCGGAAGCGGATGGGGTCGGAAGAACTGGGCCGGAGAGTACGGGAAGCGCGTCGCCACGCGTCCGACAGCAGGCCAGCCTGAGGCCGATCCGTAGCAGCCCCCTACGAGGATCCCGCGAGGTAGAAGAACATGTTGGTAGCCGTGTCTGTCTTACGCGCAGGGTGGCTCGGCCCTCTCGGCTCTAGTCTGGGCGACCGGACAGCAGGGGGAGAGCAACGTGGCGGGGTGCAACGTACGATTGTAGAGGATTCACGTGAGGTCCACCGCGTCAATGGCGGGAGGCAAAGGCAGGTACGCTAATGTCGATGCTGGCGAAGAGGGTGCATAGGGGCCGAGGAGTTACGGCCTTCAAAAAAGCGATAACAGGAAGATGCTACAATGCAGTTGGGGCGGTCGGCCAGGCCGGCGGGGCGACAGGGGACATGGCTCACGTGGTTAGTGGGATGTGGAAGCCGGCCGGGACGGCAGTAAAAATAGGTATAGCTTGAGAAGCAACTAGGCGTAGATCAAGCGTTAGTCGACGAGACCCGCATAAAAGCATGATCAGTTGGGTACAGTTCAGGTCGGCTATTGTAAAAGTGGCCCAGGGCCTTGAACGGCCGGTACTAGAGCAAGGCACGGCGAAAGCTGTTCCCAAGGCGCGGCGCACGATTATAGAACGGGGAGCAGACCAAGTAGACATCTCCATCGCGCTGTAGGACATGTCGAGCGTCAACCCTGAATGCCCAGGCCTGCGCCGGTCCACTTAGAGTAGCGCTACGCGGGGCGAATTGCGCCTAGATCTGCGGCATGAGTGTAAGGCGCCGCCGCCAACCCAGTGTCCATTGACTCGGGCGCCGGCGACGGTCGTCGAGTGAAACCGTCTTGCAAGAGCTGAGTCGGGACGGACCGCGGAGATAAAGTACCGAGGTACCTAGCCTTAACGGCCATATAACGGCGACCCAAGGGTGTGGCGGAGAGACCGAGGCTCACCTGTACGTGCTTGCGGCGTTAAACGCCGTGGGGGCGCGTGGCCGGTCGGTAGTACAAGCCCCTGGAACGACCAGGGGCGCCGTGTGGTGCGGCGCCTAGTACGCCGGCGGCCTGTAGAGTCGGGCCCGAGCGCAACAGGCCCACGGCGGGGTTGATGTAGAGGGGACATGCAGCGGCATTAAAAGGGGCACTGGCGATTACAGTCGCCACGTCTATGCAAACAAGCGACCAGCAAGGAAAGCGGATTCATCAGGGGCTTACGGATCTGGAGGACCTCGCGTGTTATTGATCGGAGGGTAGGCAGGGTGGGTTGCAAGCCGTAGGCTTCTAACTTGCCGCGGTTACAATAGCAGAGTTGAACGTATGCCCCAGGGGCACTCTGGGCGAACGGGCAGGCGCAAAGGCCGAAGGAGACGCAAGCCGCTGTGAGGGCGGCGGGGGGAGTCGTAGCCATGCCTCCTCAAATATGAGGAAGCAATCTACCCGACTATTAAAGCGAAGCGCCGAACCTCTGCTAAGGATCGCTAGTGTTTAACTGGCAAGTCTTGTGCAACAATGCGATAAAAATCGTTCAGTTCAAAAGGTGGATTGCTGGGACAGGTTGCCGCCGAAGATATGGGGGCAAATGCGATTTCGATGCCCATACTGAATCGATGCGGGCAGCCCAAGCGTTAGTATTCTGGTCAACGGGTGGGCGGCTGCTGATCGGGTCACATAAGATTGGACGTGCGTTAATCGACATGGGGCAATGAAGAATAAGCCAGAGCCAGGTCGCACGTTGAGACAGGTTAGGCGGAGAAAATGGAGACCTTAACAAAGACATACGAAATTACGCGTGCTCCGGGCCTACGTTC
>BP115_2011.89589041096
GCCCCGCTCGTGTGGGGGCTCGGCCTCGAAACTTCTTGCTTGAATAGTTGCTGAGTCCCCCTCCCTTATGCACTTCCTACCCCTTGAGGTGTTCTCTTGGTTGCATACTCTGTTTTCACGGGCCCCCTGTGGGGGTCTCGTCTGAGCTTCCTGGAAGAGTGCACTTCGTCCCGCATCGACCCCAAGGCTACCCCACTACCCCAACATCTCGGCAGTCTGCCCGCTCGACTCCTCTTACGACCCCGCACGGCGCGGCGTAACCATCGGGAGCGCCTGGCTCTCTTCCCTCAGGCCGCTTGCTCACACGGCACGGGGTCTTCACGCTATTCGCCTATCGCAGGTCTGCCGTCTGCCGCGGGCGACGTCCCTCAATCCGTCTGCAAGAGGCCTGCTTAAATGACGCTGCCCACCCGATGATCTGTCGAACGCCAATAAGAAGACAGTCGCCTTCACGACCGGGCTAATTCGGTCACTCCACCAATCAGCGACACAGCCATGACGATCAGCTCACGCCTGTGTCCCCCGTCCCCAGGGCCTTGGGTCCGGAGCGCCATCCCTCTGGTTAGGCCTGAATAGCGTTGACACTCGGCTAAGTGACTATGCGTCCGCGGACGCGTTGTGGACGGGATATCCGCCCTACGTGCGGCATCCCCCTATCGCCTACTGCCAGGCGCAACGTACAATCCCAGCAATGCCTTGCCTACCTGTCGCGCCTCAGCTCGGCCACCTCCCTCCCCACGTAAAAAGAGCCCGCTATGGCTCAGCCCCCGCTCCGCGTCCGCCACTTGCAGCACCCTCAAGTGTGTCTGGTGCTAGACGACCTAGTGCTCCTCCCTAAACACTTATTCAAACAGTTCGCCATACACGCGATTCCCGCGCCATGTCTCTCCCCACTCGACCGCAGCATCATGTTGGTCGCCTTAGAGGGAACGTTCCGATGCCGCAAAAAACCCCCGAACCAGCCCTACCCTCACCTGTGTCAGCCCCCCCCGCCGCACTCGCCCCCTTGATAAGACTGTGTCTGCCCGACTCTGGCAGAACCGGTGCGCTAGATTCAGTCTTCTTGGATGCACCCCCGTACAACGCCAAATTCCGATACGTCTTCCGTTCCTCTCTCACATTTCCACGGCGTGGCTCCTACCTCTGCTGCGGTCCCGGCCATATGACCCCCTTGTACACAGACGCTACCAGACAGAAACCAGTTATCGTCAACGGGGTGACTACCCGTTAGCAGCGTCCGTTTGGTCATCGAAGCGCGCTCACCTCAGACCGGTCCCCTTGAACCTCTCTTTGCTCCGCGAAAGTAACGGGACCAGGGGTCTTCCCCGCCTATAGAGCTCGGCCTGCCCGCGTAGGCAGTGGTCCGCACCGTCGCTTAAATTCTCTCCGCGCACCGCCAGGGTCTGAACCTGACGTTAGCGCGCGCGCTCCGATTTTTCGATCGCCCGCCACCATCCGGGTGCGAACCCCTTGTGTCCTAGATCTTAGTGCTCACAGTCACTGCCAGAGGCCGCACCAGCTCCCTTCCCCACAACCCAGACTTCCCCCGCACCCCTGGGCGCACGGCCTGACGAACTAACATCGCATGCGTCCCCCCAATTGTCTGCTCGTTGGATTCTAAGGGTCGTGCTCAGGCCGTCCCCGCAGTTTCGAGCCGAGCTCCCGCCTGACCTATACCTCGTCCAATAACCGCGCAACGACTCTATCCGTCAAGCCCTCCTATATCGTCTGCCCACACCACCCCTAGGGCCGTTATTACCACAGTTGCGCCCCCTGTTACCTAAACTTCCAACACTGATCTCGGACGGTGGCGCGCGCTACACCCTAGCTACAGTCATATTAAGTTGCCCCCACGGCCCCGGCCTCCCCACCCTCTCCCCCCGTGTTGTCCTACTCTTACGAACCTTTGCTAAAGCCGAGCCCCGAAGTACCCCCTGCAAGTTAACCGCCTCCTTCGTCCAACCAACGCGCGTTCCAGCCCCTCAACCCTATCAGGCGTTGCGTGACCGTCCGCCATCGCTCGGAGCGGATGCTCGGTGAAGATAGAAGCCGCGCATGCTGGGACTGCTGGGTCAAGGAGCCGGCGCAATGACAAATGATGCCAGCAAGAGCGGGCGTGAGTCAACTTAGCGACGGTCTACCCACCCGGAAGCGGATGGGGTCGGAAGAACTGGGCCGGAGAGTACGGGAAGCGCGTCGCCACGCGTCCGACAGCAGGCCAGCCTGAGGCCGATCCGTAGCAGCCCCCTACGAGGATCCCGCGAGGTAGAAGAACATGTTGGTAGCCGTGTCTGTCTTACGCGCAGGGTGGCTCGGCCCTCTCGGCTCTAGTCTGGGCGACCGGACAGCAGGGGGAGAGCAACGTGGCGGGGTGCAACGTACGATTGTAGAGGATTCACGTGAGGTCCACCGCGTCAATGGCGGGAGGCAAAGGCAGGTACGCTAATGTCGATGCTGGCGAAGAGGGTGCATAGGGGCCGAGGAGTTACGGCCTTCAAAAAAGCGATAACAGGAAGATGCTACAATGCAGTTGGGGCGGTCGGCCAGGCCGGCGGGGCGACAGGGGACATGGCTCACGTGGTTAGTGGGATGTGGAAGCCGGCCGGGACGGCAGTAAAAATAGGTATAGCTTGAGAAGCAACTAGGCGTAGATCAAGCGTTAGTCGACGAGACCCGCATAAAAGCATGATCAGTTGGGTACAGTTCAGGTCGGCTATTGTAAAAGTGGCCCAAGGCCTTGAACGGCCGGTACTAGAGCAAGGCACGGCGAAAGCTGTTCCCAAGGCGCGGCGCACGATTATAGAACGGGGAGCAGACCAAGTAGACATCTCCATCGCGCTGTAGGACATGTCGAGCGTCAACCCTGAATGCCCAGGCCTGCGCCGGTCCACTTAGAGTAGCGCTACGCGGGGCGAATTGCGCCTAGATCTGCGGCATGAGTGTAAGGCGCCGCCGCCAACCCAGTGTCCATTGACTCGGGCGCCGGCGACGGTCGTCGAGTGAAACCGTCTTGCAAGAGCTGAGTCGGGACGGACCGCGGAGATAAAGTACCGAGGTACCTAGCCTTAACGGCCATATAACGGCGACCCAAGGGTGTGGCGGAGAGACCGAGGCTCACCTGTACGTGCTTGCGGCGTTAAACGCCGTGGGGGCGCGTGGCCGGTCGGTAGTACAAGCCCCTGGAACGACCAGGGGCGCCGTGTGGTGCGGCGCCTAGTACGCCGGCGGCCTGTAGAGTCGGGCCCGAGCGCAACAGGCCCACGGCGGGGTTGATGTAGAGGGGACATGCAGCGGCATTAAAAGGGGCACTGGCGATTACAGTCGCCACGTCTATGCAAACAAGCGACCAGCAAGGAAAGCGGATTCATCAGGGGCTTACGGATCTGGAGGACCTCGCGTGTTATTGATCGGAGGGTAGGCAGGGTGGGTTGCAAGCCGTAGGCTTCTAACTTGCCGCGGTTACAATAGCAGAGTTGAACGTATGCCCCAGGGGCACTCTGGGCGAACGGGCAGGCGCAAAGGCCGAAGGAGACGCAAGCCGCTGTGAGGGCGGCGGGGGGAGTCGTAGCCATGCCTCCTCAAATATGAGGAAGCAATCTACCCGACTATTAAAGCGAAGCGCCGGACCTCTGCTAAGGATCGCTAGTGTTTAACTGGCAAGTCTTGTGCAACAATGCGATAAAAATCGTTCAGTTCAAAAGGTGGATTGCTGGGACAGGTTGCCGCCGAAGATATGGGGGCAAATGCGATTTCGATGCCCATACTGAATCGATGCGGGCAGCCCAAGCGTTAGTATTCTGGTCAACGGGTGGGCGGCTGCTGATCGGGTCACATAAGATTGGACGTGCGTTAATCGACATGGGGCAATGAAGAATAAGCCAGAGCCAGGTCGCACGTTGAGACAGGTTAGGCGGAGAAAATGGAGACCTTAACAAAGACATACGAAATTACGCGTGCTCCGGGCCTACGTTC
>BP117_2012.06010928962
GCCCCGCTCGTGTGGGGGCTCGGCCTCGAAACTTCTTGCTTGAATAGTTGCTGAGTCCCCCTCCCTTATGCACTTCCTACCCCTTGAGGTGTTCTCTTGGTTGCATACTCTGTTTTCACGGGCCCCCTGTGGGGGTCTCGTCTGAGCTTCCTGGAAGAGTGCACTTCGTCCCGCATCGACCCCAAGGCTACCCCACTACCCCAACATCTCGGCAGTCTGCCCGCTCGACTCCTCTTACGACCCCGCACGGCGCGGCGTAACCATCGGGAGCGCCTGGCTCTCTTCCCTCAGGCCGCTTGCTCACACGGCACGGGGTCTTCACGCTATTCGCCTATCGCAGGTCTGCCGTCTGCCGCGGGCGACGTCCCTCAATCCGTCTGCAAGAGGCCTGCTTAAATGACGCTGCCCACCCGATGATCTGTCGAACGCCAATAAGAAGACAGTCGCCTTCACGACCGGGCTAATTCGGTCACTCCACCAATCAGCGACACAGCCATGACGATCAGCTCACGCCTGTGTCCCCCGTCCCCAGGGCCTTGGGTCCGGAGCGCCATCCCTCTGGTTAGGCCTGAATAGCGTTGACACTCGGCTAAGTGACTATGCGTCCGCGGACGCGTTGTGGACGGGATATCCGCCCTACGTGCGGCATCCCCCTATCGCCTACTGCCAGGCGCAACGTACAATCCCAGCAATGCCTTGCCTACCTGTCGCGCCTCAGCTCGGCCACCTCCCTCCCCACGTAAAAAGAGCCCGCTATGGCTCAGCCCCCGCTCCGCGTCCGCCACTTGCAGCACCCTCAAGTGTGTCTGGTGCTAGACGACCTAGTGCTCCTCCCTAAACACTTATTCAAACAGTTCGCCATACACGCGATTCCCGCGCCATGTCTCTCCCCACTCGACCGCAGCATCATGTTGGTCGCCTTAGAGGGAACGTTCCGATGCCGCAAAAAACCCCCGAACCAGCCCTACCCTCACCTGTGTCAGCCCCCCCCGCCGCACTCGCCCCCTTGATAAGACTGTGTCTGCCCGACTCTGGCAGAACCGGTGCGCTAGATTCAGTCTTCTTGGATGCACCCCCGTACAACGCCAAATTCCGATACGTCTTCCGTTCCTCTCTCACATTTCCACGGCGTGGCTCCTACCTCTGCTGCGGTCCCGGCCATATGACCCCCTTGTACACAGACGCTACCAGACAGAAACCAGTTATCGTCAACGGGGTGACTACCCGTTAGCAGCGTCCGTTTGGTCATCGAAGCGCGCTCACCTCAGACCGGTCCCCTTGAACCTCTCTTTGCTCCGCGAAAGTAACGGGACCAGGGGTCTTCCCCGCCTATAGAGCTCGGCCTGCCCGCGTAGGCAGTGGTCCGCACCGTCGCTTAAATTCTCTCCGCGCACCGCCAGGGTCTGAACCTGACGTTAGCGCGCGCGCTCCGATTTTTCGATCGCCCGCCACCATCCGGGTGCGAACCCCTTGTGTCCTAGATCTTAGTGCTCACAGTCACTGCCAGAGGCCGCACCAGCTCCCTTCCCCACAACCCAGACTTCCCCCGCACCCCTGGGCGCACGGCCTGACGAACTAACATCGCATGCGTCCCCCCAATTGTCTGCTCGTTGGATTCTAAGGGTCGTGCTCAGGCCGTCCCCGCAGTTTCGAGCCGAGCTCCCGCCTGACCTATACCTCGTCCAATAACCGCGCAACGACTCTATCCGTCAAGCCCTCCTATATCGTCTGCCCACACCACCCCTAGGGCCGTTATTACCACAGTTGCGCCCCCTGTTACCTAAACTTCCAACACTGATCTCGGACGGTGGCGCGCGCTACACCCTAGCTACAGTCATATTAAGTTGCCCCCACGGCCCCGGCCTCCCCACCCTCTCCCCCCGTGTTGTCCTACTCTTACGAACCTTTGCTAAAGCCGAGCCCCGAAGTACCCCCTGCAAGTTAACCGCCTCCTTCGTCCAACCAACGCGCGTTCCAGCCCCTCAACCCTATCAGGCGTTGCGTGACCGTCCGCCATCGCTCGGAGCGGATGCTCGGTGAAGATAGAAGCCGCGCATGCTGGGACTGCTGGGTCAAGGAGCCGGCGCAATGACAAATGATGCCAGCAAGAGCGGGCGTGAGTCAACTTAGCGACGGTCTACCCACCCGGAAGCGGATGGGGTCGGAAGAACTGGGCCGGAGAGTACGGGAAGCGCGTCGCCACGCGTCCGACAGCAGGCCAGCCTGAGGCCGATCCGTAGCAGCCCCCTACGAGGATCCCGCGAGGTAGAAGAACATGTTGGTAGCCGTGTCTGTCTTACGCGCAGGGTGGCTCGGCCCTCTCGGCTCTAGTCTGGGCGACCGGACAGCAGGGGGAGAGCAACGTGGCGGGGTGCAACGTACGATTGTAGAGGATTCACGTGAGGTCCACCGCGTCAATGGCGGGAGGCAAAGGCAGGTACGCTAATGTCGATGCTGGCGAAGAGGGTGCATAGGGGCCGAGGAGTTACGGCCTTCAAAAAAGCGATAACAGGAAGATGCTACAATGCAGTTGGGGCGGTCGGCCAGGCCGGCGGGGCGACAGGGGACATGGCTCACGTGGTTAGTGGGATGTGGAAGCCGGCCGGGACGGCAGTAAAAATAGGTATAGCTTGAGAAGCAACTAGGCGTAGATCAAGCGTTAGTCGACGAGACCCGCATAAAAGCATGATCAGTTGGGTACAGTTCAGGTCGGCTATTGTAAAAGTGGCCCAAGGCCTTGAACGGCCGGTACTAGAGCAAGGCACGGCGAAAGCTGTTCCCAAGGCGCGGCGCACGATTATAGAACGGGGAGCAGACCAAGTAGACATCTCCATCGCGCTGTAGGACATGTCGAGCGTCAACCCTGAATGCCCAGGCCTGCGCCGGTCCACTTAGAGTAGCGCTACGCGGGGCGAATTGCGCCTAGATCTGCGGCATGAGTGTAAGGCGCCGCCGCCAACCCAGTGTCCATTGACTCGGGCGCCGGCGACGGTCGTCGAGTGAAACCGTCTTGCAAGAGCTGAGTCGGGACGGACCGCGGAGATAAAGTACCGAGGTACCTAGCCTTAACGGCCATATAACGGCGACCCAAGGGTGTGGCGGAGAGACCGAGGCTCACCTGTACGTGCTTGCGGCGTTAAACGCCGTGGGGGCGCGTGGCCGGTCGGTAGTACAAGCCCCTGGAACGACCAGGGGCGCCGTGTGGTGCGGCGCCTAGTACGCCGGCGGCCTGTAGAGTCGGGCCCGAGCGCAACAGGCCCACGGCGGGGTTGATGTAGAGGGGACATGCAGCGGCATTAAAAGGGGCACTGGCGATTACAGTCGCCACGTCTATGCAAACAAGCGACCAGCAAGGAAAGCGGATTCATCAGGGGCTTACGGATCTGGAGGACCTCGCGTGTTATTGATCGGAGGGTAGGCAGGGTGGGTTGCAAGCCGTAGGCTTCTAACTTGCCGCGGTTACAATAGCAGAGTTGAACGTATGCCCCAGGGGCACTCTGGGCGAACGGGCAGGCGCAAAGGCCGAAGGAGACGCAAGCCGCTGTGAGGGCGGCGGGGGGAGTCGTAGCCATGCCTCCTCAAATATGAGGAAGCAATCTACCCGACTATTAAAGCGAAGCGCCGGACCTCTGCTAAGGATCGCTAGTGTTTAACTGGCAAGTCTTGTGCAACAATGCGATAAAAATCGTTCAGTTCAAAAGGTGGATTGCTGGGACAGGTTGCCGCCGAAGATATGGGGGCAAATGCGATTTCGATGCCCATACTGAATCGATGCGGGCAGCCCAAGCGTTAGTATTCTGGTCAACGGGTGGGCGGCTGCTGATCGGGTCACATAAGATTGGACGTGCGTTAATCGACATGGGGCAATGAAGAATAAGCCAGAGCCAGGTCGCACGTTGAGACAGGTTAGGCGGAGAAAATGGAGACCTTAACAAAGACATACGAAATTACGCGTGCTCCGGGCCTACGTTC
>BP119_2011.89863013699
GCCCCGCTCGTGTGGGGGCTCGGCCTCGAAACTTCTTGCTTGAATAGTTGCTGAGTCCCCCTCCCTTATGCACTTCCTACCCCTTGAGGTGTTCTCTTGGTTGCATACTCTGTTTTCACGGGCCCCCTGTGGGGGTCTCGTCTGAGCTTCCTGGAAGAGTGCACTTCGTCCCACATCGACCCCAAGGCTACCCCACTACCCCAACATCTCGGCAGTCTGCCCGCTCGACTCCTCTTACGACCCCGCACGGCGCGGCGTAACCATCGGGAGCGCCTGGCTCTCTTCCCTCAGGCCGCTTGCTCACACGGCACGGGGTCTTCACGCTATTCGCCTATCGCAGGTCTGCCGTCTGCCGCGGGCGACGTCCCTCAATCCGTCTGCAAGAGGCCTGCTTAAATGACGCTGCCCACCCGATGATCTGTCGAACGCCAATAAGAAGACAGTCGCCTTCACGACCGGGCTAATTCGGTCACTCCACCAATCAGCGACACAGCCATGACGATCAGCTCACGCCTGTGTCCCCCGTCCCCAGGGCCTTGGGTCCGGAGCGCCATCCCTCTGGTTAGGCCTGAATAGCGTTGACACTCGGCTAAGTGACTATGCGCCCGCGGACGCGTTGTGGACGGGATATCCGCCCTACGTGCGGCATCCCCCTATCGCCTACTGCCAGGCGCAACGTACAATCCCAGCAATGCCTTGCCTACCTGTCGCGCCTCAGCTCGGCCACCTCCCTCCCCACGTAAAAAGAGCCCGCTATGGCTCAGCCCCCGCTCCGCGTCCGCCACTTGCAGCACCCTCAAGTGTGTCTGGTGCTAGACGACCTAGTGCTCCTCCCTAAACACTTATTCAAACAGTTCGCCATACACGCGATTCCCGCGCCATGTCTCTCCCCACTCGACCGCAGCATCATGTTGGTCGCCTTAGAGGGAACGTTCCGATGCCGCAAAAAACCCCCGAACCAGCCCTACCCTCACCTGTGTCAGCCCCCCCCGCCGCACTCGCCCCCTTGATAAGACTGTGTCTGCCCGACTCTGGCAGAACCGGTGCGCTAGATTCAGTCTTCTTGGATGCACCCCCGTACAACGCCAAATTCCGATACGTCTTCCGTTCCTCTCTCACATTTCCACGGCGTGGCTCCTACCTCTGCTGCGGTCCCGGCCATATGACCCCCTTGTACACAGACGCTACCAGACAGAAACCAGTTATCGTCAACGGGGTGACTACCCGTTAGCAGCGTCCGTTTGGTCATCGAAGCGCGCTCACCTCAGACCGGTCCCCTTGAACCTCTCTTTGCTCCGCGAAAGTAACGGGACCAGGGGTCTTCCCCGCCTATAGAGCTCGGCCTGCCCGCGTAGGCAGTGGTCCGCACCGTCGCTTAAATTCTCTCCGCGCACCGCCAGGGTCTGAACCTGACGTTAGCGCGCGCGCTCCGATTTTTCGATCGCCCGCCACCATCCGGGTGCGAACCCCTTGTGTCCTAGATCTTAGTGCTCACAGTCACTGCCAGAGGCCGCACCAGCTCCCTTCCCCACAACCCAGACTTCCCCCGCACCCCTGGGCGCACGGCCTGACGAACTAACATCGCATGCGTCCCCCCAATTGTCTGCTCGTTGGATTCTAAGGGTCGTCCTCAGGCCGTCCCCGCAGTTTCGAGCCGAGCTCCCGCCTGACCTATACCTCGTCCAATAACCGCGCAACGACTCTATCCGTCAAGCCCTCCTATATCGTCTGCCCACACCACCCCTAGGGCCGTTATTACCACAGTTGCGCCCCCTGTTACCTAAACTTCCAACACTGATCTCGGACGGTGGCGCGCGCTACACCCTAGCTACAGTCATATTAAGTTGCCCCCACGGCCCCGGCCTCCCCACCCTCTCCCCCCGTGTTGTCCTACTCTTACGAACCTTTGCTAAAGCCGAGCCCCGAAGTACCCCCTGCAAGTTAACCGCCTCCTTCGTCCAACCAACGCGCGTTCCAGCCCCTCAACCCTATCAGGCGTTGCGTGACCGTCCGCCATCGCTCGGAGCGGATGCTCGGTGAAGATAGAAGCCGCGCATGCTGGGACTGCTGGGTCAAGGGGCCGGCGCAATGACAAATGATGCCAGCAAGAGCGGGCGTGAGTCAACTTAGCGACGGTCTACCCACCCGGAAGCGGATGGGGTCGGAAGAACTGGGCCGGAGAGTACGGGAAGCGCGTCGCCACGCGTCCGACAGCAGGCCAGCCTGAGGCCGATCCGTAGCAGCCCCCTACGAGGATCCCGCGAGGTAGAAGAACATGTTGGTAGCCGTGTCTGTCTTACGCGCAGGGTGGCTCGGCCCTCTCGGCTCTAGTCTGGGCGACCGGACAGCAGGGGGAGAGCAACGTGGCGGGGTGCAACGTACGATTGTAGAGGATTCACGTGAGGTCCACCGCGTCAATGGCGGGAGGCAAAGGCAGGTACGCTAATGTCGATGCTGGCGAAGAGGGTGCATAGGGGCCGAGGAGTTACGGCCTTCAAAAAAGCGATAACAGGAAGATGCTACAATGCAGTTGGGGCGGTCGGCCAGGCCGGCGGGGCGACAGGGGACATGGCTCACGTGGTTAGTGGGATGTGGAAGCCGGCCGGGACGGCAGTAAAAATAGGTATAGCTTGAGAAGCAACTAGGCGTAGATCAAGCGTTAGTCGACGAGACCCGCATAAAAGCATGATCAGTTGGGTACAGTTCAGGTCGGCTGTTGTAAAAGTGGCCCAGGGCCTTGAACGGCCGGTACTAGAGCAAGGCACGGCGAAAGCTGTTCCCAAGGCGCGGCGCACGATTATAGAACGGGGAGCAGACCAAGTAGACATCTCCATCGCGCTGTAGGACATGTCGAGCGTCAACCCTGAATGCCCAGGCCTGCGCCGGTCCACTTAGAGTAGCGCTACGCGGGGCGAATTGCGCCTAGATCTGCGGCATGAGTGTAAGGCGCCGCCGCCAACCCAGTGTCCATTGACTCGGGCGCCGGCGACGGTCGTCGAGTGAAACCGTCTTGCAAGAGCTGAGTCGGGACGGACCGCGGAGATAAAGTACCGAGGTACCTAGCCTTAACGGCCATATAACGGCGACCCAAGGGTGTGGCGGAGAGACCGAGGCTCACCTGTACGTGCTTGCGGCGTTAAACGCCGTGGGGGCGCGTGGCCGGTCGGTAGTACAAGCCCCTGGAACGACCAGGGGCGCCGTGTGGTGCGGCGCCTAGTACGCCGGCGGCCTGTAGAGTCGGGCCCGAGCGCAACAGGCCCACGGCGGGGTTGATGTAGAGGGGACATGCAGCGGCATTAAAAGGGGCACTGGCGATTACAGTCACCACGTCTATGCAAACAAGCGACCAGCAAGGAAAGCGGATTCATCAGGGGCTTACGGATCTGGAGGACCTCGCGTGTTATTGATCGGAGGGTAGGCAGGGTGGGTTGCAAGCCGTAGGCTTCTAACTTGCCGCGGTTACAATAGCAGAGTTGAACGTATGCCCCAGGGGCACTCTGGGCGAACGGGCAGGCGCAAAGGCCGAAGGAGACGCAAGCCGCTGTGAGGGCGGCGGGGGGAGTCGTAGCCATGCCTCCTCAAATATGAGGAAGCAATCTACCCGACTATTAAAGCGAAGCGCCGGACCTCTGCTAAGGATCGCTAGTGTTTAACTGGCAAGTCTTGTGCAACAATGCGATAAAAATCGTTCAGTTCAAAAGGTGGATTGCTGGGACAGGTTGCCGCCGAAGATATGGGGGCAAATGCGATTTCGATGCCCATACTGAATCGATGCGGGCAGCCCAAGCGTTAGTATTCTGGTCAACGGGTGGGCGGCTGCTGATCGGGTCACATAAGATTGGACGTGCGTTAATCGACATGGGGCAATGAAGAATAAGCCAGAGCCAGGTCGCACGTTGAGACAGGTTAGGCGGAGAAAATGGAGACCTTAACAAAGACATACGAAATTACGCGTGCTCCGGGCCTACGTTC
>BP127_2011.50410958904
GCCCCGCTCGTGTGGGGGCTCGGCCTCGAAACTTCTTGCTTGAATAGTTGCTGAGTCCCCCTCCCTTATGCACTTCCTACCCCTTGAGGTGTTCTCTTGGTTGCATACTCTGTTTTCACGGGCCCCCTGTGGGGGTCTCGTCTGAGCTTCCTGGAAGAGTGCACTTCGTCCCGCATCGACCCCAAGGCTACCCCACTACCCCAACATCTCGGCAGTCTGCCCGCTCGACTCCTCTTACGACCCCGCACGGCGCGGCGTAACCATCGGGAGCGCCTGGCTCTCTTCCCTCAGGCCGCTTGCTCACACGGCACGGGGTCTTCACGCTATTCGCCTATCGCAGGTCTGCCGTCTGCCGCGGGCGACGTCCCTCAATCCGTCTGCAAGAGGCCTGCTTAAATGACGCTGCCCACCCGATGATCTGTCGAACGCCAATAAGAAGACAGTCGCCTTCACGACCGGGCTAATTCGGTCACTCCACCAATCAGCGACACAGCCATGACGATCAGCTCACGCCTGTGTCCCCCGTCCCCAGGGCCTTGGGTCCGGAGCGCCATCCCTCTGGTTAGGCCTGAATAGCGTTGACACTCGGCTAAGTGACTATGCGTCCGCGGACGCGTTGTGGACGGGATATCCGCCCTACGTGCGGCATCCCCCTATCGCCTACTGCCAGGCGCAACGTACAATCCCAGCAATGCCTTGCCTACCTGTCGCGCCTCGGCTCGGCCACCTCCCTCCCCACGTAAAAAGAGCCCGCTATGGCTCAGCCCCCGCTCCGCGTCCGCCACTTGCAGCACCCTCAAGTGTGTCTGGTGCTAGACGACCTAGTGCTCCTCCCTAAACACTTATTCAAACAGTTCGCCATACACGCGATTCCCGCGCCATGTCTCTCCCCACTCGACCGCAGCATCATGTTGGTCGCCTTAGAGGGAACGTTCCGATGCCGCAAAAAACCCCCGAACCAGCCCTACCCTCACCTGTGTCAGCCCCCCCCGCCGCACTCGCCCCCTTGATAAGACTGTGTCTGCCCGACTCTGGCAGAACCGGTGCGCTAGATTCAGTCTTCTTGGATGCACCCCCGTACAACGCCAAATTCCGATACGTCTTCCGTTCCTCTCTCACATTTCCACGGCGTGGCTCCTACCTCTGCTGCGGTCCCGGCCATATGACCCCCTTGTACACAGACGCTACCAGACAGAAACCAGTTATCGTCAACGGGGTGACTACCCGTTAGCAGCGTCCGTTTGGTCATCGAAGCGCGCTCACCTCAGACCGGTCCCCTTGAACCTCTCTTTGCTCCGCGAAAGTAACGGGACCAGGGGTCTTCCCCGCCTATAGAGCTCGGCCTGCCCGCGTAGGCAGTGGTCCGCACCGTCGCTTAAATTCTCTCCGCGCACCGCCAGGGTCTGAACCTGACGTTAGCGCGCGCGCTCCGATTTTTCGATCGCCCGCCACCATCCGGGTACGAACCCCTTGTGTCCTAGATCTTAGTGCTCACAGTCACTGCCAGAGGCCGCACCAGCTCCCTTCCCCACAACCCAGACTTCCCCCGCACCCCTGGGCGCACGGCCTGACGAACTAACATCGCATGCGTCCCCCCAATTGTCTGCTCGTTGGATTCTAAGGGTCGTCCTCAGGCCGTCCCCGCAGTTTCGAGCCGAGCTCCCGCCTGACCTATACCTCGTCCAATAACCGCGCAACGACTCTATCCGTCAAGCCCTCCTATATCGTCTGCCCACACCACCCCTAGGGCCGTTATTACCACAGTTGCGCCCCCTGTTACCTAAACTTCCAACACTGATCTCGGACGGTGGCGCGCGCTACACCCTAGCTACAGTCATATTAAGTTGCCCCCACGGCCCCGGCCTCCCCACCCTCTCCCCCCGTGTTGTCCTACTCTTACGAACCTTTGCTAAAGCCGAGCCCCGAAGTACCCCCTGCAAGTTAACCGCCTCCTTCGTCCAACCAACGCGCGTTCCAGCCCCTCAACCCTATCAGGCGTTGCGTGACCGTCCGCCATCGCTCGGAGCGGATGCTCGGTGAAGATAGAAGCCGCGCATGCTGGGACTGCTGGGTCAAGGGGCCGGCGCAATGACAAATGATGCCAGCAAGAGCGGGCGTGAGTCAACTTAGCGACGGTCTACCCACCCGGAAGCGGATGGGGTCGGAAGAACTGGGCCGGAGAGTACGGGAAGCGCGTCGCCACGCGTCCGACAGCAGGCCAGCCTGAGGCCGATCCGTAGCAGCCCCCTACGAGGATCCCGCGAGGTAGAAGAACATGTTGGTAGCCGTGTCTGTCTTACGCGCAGGGTGGCTCGGCCCTCTCGGCTCTAGTCTGGGCGACCGGACAGCAGGGGGAGAGCAACGTGGCGGGGTGCAACGTACGATTGTAGAGGATTCACGTGAGGTCCACCGCGTCAATGGCGGGAGGCAAAGGCAGGTACGCTAATGTCGATGCTGGCGAAGAGGGTGCATAGGGGCCGAGGAGCTACGGCCTTCAAAAAAGCGATAACAGGAAGATGCTACAATGCAGTTGGGGCGGTCGGCCAGGCCGGCGGGGCGACAGGGGACATGGCTCACGTGGTTAGTGGGATGTGGAAGCCGGCCGGGACGGCAGTAAAAATAGGTATAGCTTGAGAAGCAACTAGGCGTAGATCAAGCGTTAGTCGACGAGACCCGCATAAAAGCATGATCAGTTGGGTACAGTTCAGGTCGGCTATTGTAAAAGTGGCCCAGGGCCTTGAACGGCCGGTACTAGAGCAAGGCACGGCGAAAGCTGTTCCCAAGGCGCGGCGCACGATTATAGAACGGGGAGCAGACCAAGTAGACATCTCCATCGCGCTGTAGGACATGTCGAGCGTCAACCCTGAATGCCCAGGCCTGCGCCGGTCCACTTAGAGTAGCGCTACGCGGGGCGAATTGCGCCTAGATCTGCGGCATGAGTGTAAGGCGCCGCCGCCAACCCAGTGTCCATTGACTCGGGCGCCGGCGACGGTCGTCGAGTGAAACCGTCTTGCAAGAGCTGAGTCGGGACGGACCGCGGAGATAAAGTACCGAGGTACCTAGCCTTAACGGCCATATAACGGCGACCCAAGGGTGTGGCGGAGAGACCGAGGCTCACCTGTACGTGCTTGCGGCGTTAAACGCCGTGGGGGCGCGTGGCCGGTCGGTAGTACAAGCCCCTGGAACGACCAGGGGCGCCGTGTGGTGCGGCGCCTAGTACGCCGGCGGCCTGTAGAGTCGGGCCCGAGCGCAACAGGCCCACGGCGGGGTTGATGTAGAGGGGACATGCAGCGGCATTAAAAGGGGCACTGGCGATTACAGTCGCCACGTCTATGCAAACAAGCGACCAGCAAGGAAAGCGGATTCATCAGGGGCTTACGGATCTGGAGGACCTCGCGTGTTATTGATCGGAGGGTAGGCAGGGTGGGTTGCAAGCCGTAGGCTTCTAACTTGCCGCGGTTACAATAGCAGAGTTGAACGTATGCCCCAGGGGCACTCTGGGCGAACGGGCAGGCGCAAAGGCCGAAGGAGACGCAAGCCGCTGTGAGGGCGGCGGGGGGGGTCGTAGCCATGCCTCCTCAAATATGAGGAAGCAATCTACCCGACTATTAAAGCGAAGCGCCGGACCTCTGCTAAGGATCGCTAGTGTTTAACTGGCAAGTCTTGTGCAACAATGCGATAAAAATCGTTCAGTTCAAAAGGTGGATTGCTGGGACAGGTTGCCGCCGAAGATATGGGGGCAAATGCGATTTCGATGCCCATACTGAATCGATGCGGGCAGCCCAAGCGTTAGTATTCTGGTCAACGGGTGGGCGGCTGCTGATCGGGTCACATAAGATTGGACGTGCGTTAATCGACATGGGGCAATGAAGAATAAGCCAGAGCCAGCTCGCACGTTGAGACAGGTTAGGCGGAGAAAATGGAGACCTTAACAAAGACATACGAAATTACGCGTGCTCCGGGCCTACGTTC
>BP129_2012.10109289617
GCCCCGCTCGTGTGGGGGCTCGGCCTCGAAACTTCTTGCTTGAATATTTGCTGAGTCCCCCTCCCTTATGCACTTCCTACCCCTTGAGGTGTTCTCTTGGTTGCATACTCTGTTTTCACGGGCCCCCTGTGGGGGTCTCGTCTGAGTTTCCTGGAAGAGTGCACTTCGTCCCGCATCGACCCCAAGGCTACCCCACTACCCCAACATCTCGGCAGTCTGCCCGCTCGACTCCTCTTACGACCCCGCACGGCGCGGCGTAACCATCGGGAGCGCCTGGCTCTCTTCCCTCAGGCCGCTTGCTCACACGGCACGGGGTCTTCACGCTATTCGCCTATCGCAGGTCTGCCGTCTGCCGCGGGCGACGTCCCTCAATCCGTCTGCAAGAGGCCTGCTTAAATGACGCTGCCCACCCGATGATCTGCCGAACGCCAATAAGAAGACAGTCGCCTTCACGACCGGGCTAATTCGGTCACTCCACCAATCAGCGACACAGCCATGACGATCAGCTCACGCCTGTGTCCCCCGTCCCCAGGGCCTTGGGTCCGGAGCGCCATCCCTCTGGTTAGGCCTGAATAGCGTTGACACTCGGCTAAGTGACTATGCGTCCGCGGACGCGTTGTGGACGGGATATCCGCCCTACGTGCGGCATCCCCCTATCGCCTACTGCCAGGCGCAACGTACAATCCCAGCAATGCCTTGCCTACCTGTCGCGCCTCAGCTCGGCCACCTCCCTCCCCACGTAAAAAGAGCCCGCTATGGCTCAGCCCCCGCTCCGCGTCCGCCACTTGCAGCACCCTCAAGTGTGTCTGGTGCTAGACGACCTAGTGCTCCTCCCTAAACACTTATTCAAACAGTTCGCCATACACGCGATTCCCGCGCCATGTCTCTCCCCACTCGACCGCAGCATCATGTTGGTCGCCTTAGAGGGAACGTTCCGATGCCGCAAAAAACCCCCGAACCAGCCCTACCCTCACCTGTGTCAGCCCCCCCCGCCGCACTCGCCCCCTTGATAAGACTGTGTCTGCCCGACTCTGGCAGAACCGGTGCGCTAGATTCAGTCTTCTTGGATGCACCCCCGTACAACGCCAAATTCCGATACGTCTTCCGTTCCTCTCTCACATTTCCACGGCGTGGCTCCTACCTCTGCTGCGGTCCCGGCCATATGACCCCCTTGTACACAGACGCTACCAGACAGAAACCAGTTATCGTCAACGGGGTGACTACCCGTTAGCAGCGTCCGTTTGGTCATCGAAGCGCGCTCACCTCAGACCGGTCCCCTTGAACCTCTCTTTGCTCCGCGAAAGTAACGGGACCAGGGGTCTTCCCCGCCTATAGAGCTCGGCCTGCCCGCGTAGGCAGTGGTCCGCACCGTCGCTTAAATTCTCTCCGCGCACCGCCAGGGTCTGAACCTGACGTTAGCGCGCGCGCTCCGATTTTTCGATCGCCCGCCACCATCCGGGTGCGAACCCCTTGTGTCCTAGATCTTAGTGCTCACAGTCACTGCCAGAGGCCGCACCAGCTCCCTTCCCCACAACCCAGACTTCCCCCGCACCCCTGGGCGCACGGCCTGACGAACTAACATCGCATGCGTCCCCCCAATTGTCTGCTCGTTGGATTCTAAGGGTCGTCCTCAGGCCGTCCCCGCAGTTTCGAGCCGAGCTCCCGCCTGACCTATACCTCGTCCAATAACCGCGCAACGACTCTATCCGTCAAGCCCTCCTATATCGTCTGCCCACACCACCCCTAGGGCCGTTATTACCACAGTTGCGCCCCCTGTTACCTAAACTTCCAACACTGATCTCGGACGGTGGCGCGCGCTACACCCTAGCTACAGTCATATTAAGTTGCCCCCACGGCCCCGGCCTCCCCACCCTCTCCCCCCGTGTTGTCCTACTCTTACGAACCTTTGCTAAAGCCGAGCCCCGAAGTACCCCCTGCAAGTTAACCGCCTCCTTCGTCCAACCAACGCGCGTTCCAGCCCCTCAACCCTATCAGGCGTTGCGTGACCGTCCGCCATCGCTCGGAGCGGATGCTCGGTGAAGATAGAAGCCGCGCATGCTGGGACTGCTGGGTCAAGGGGCCGGCGCAATGACAAATGATGCCAGCAAGAGCGGGCGTGAGTCAACTTAGCGACGGTCTACCCACCCGGAAGCGGATGGGGTCGGAAGAACTGGGCCGGAGAGTACGGGAAGCGCGTCGCCACGCGTCCGACAGCAGGCCAGCCTGAGGCCGATCCGTAGCAGCCCCCTACGAGGATCCCGCGAGGTAGAAGAACATGTTGGTAGCCGTGTCTGTCTTACGCGCAGGGTGGCTCGGCCCTCTCGGCTCTAGTCTGGGCGACCGGACAGCAGGGGGAGAGCAACGTGGCGGGGTGCAACGTACGATTGTAGAGGATTCACGTGAGGTCCACCGCGTCAATGGCGGGAGGCAAAGGCAGGTACGCTAATGTCGATGCTGGCGAAGAGGGTGCATAGGGGCCGAGGAGTTACGGCCTTCAAAAAAGCGATAACAGGAAGATGCTACAATGCAGTTGGGGCGGTCGGCCAGGCCGGCGGGGCGACAGGGGACATGGCTCACGTGGTTAGTGGGATGTGGAAGCCGGCCGGGACGGCAGTAAAAATAGGTATAGCTTGAGAAGCAACTAGGCGTAGATCAAGCGTTAGTCGACGAGACCCGCATAAAAGCATGATCAGTTGGGTACAGTTCAGGTCGGCTATTGTAAAAGTGGCCCAGGGCCTTGAACGGCCGGTACTAGAGCAAGGCACGGCGAAAGCTGTTCCCAAGGCGCGGCGCACGATTATAGAACGGGGAGCAGACCAAGTAGACATCTCCATCGCGCTGTAGGACATGTCGAGCGTCAACCCTGAATGCCCAGGCCTGCGCCGGTCCACTTAGAGTAGCGCTACGCGGGGCGAATTGCGCCTAGATCTGCGGCATGAGTGTAAGGCGCCGCCGCCAACCCAGTGTCCATTGACTCGGGCGCCGGCGACGGTCGTCGAGTGAAACCGTCTTGCAAGAGCTGAGTCGGGACGGACCGCGGAGATAAAGTACCGAGGTACCTAGCCTTAACGGCCATATAACGGCGACCCAAGGGTGTGGCGGAGAGACCGAGGCTCACCTGTACGTGCTTGCGGCGTTAAACGCCGTGGGGGCGCGTGGCCGGTCGGTAGTACAAGCCCCTGGAACGACCAGGGGCGCCGTGTGGTGCGGCGCCTAGTACGCCGGCGGCCTGTAGAGTCGGGGCCGAGCGCAACAGGCCCACGGCGGGGTTGATGTAGAGGGGACATGCAGCGGCATTAAAAGGGGCACTGGCGATTACAGTCGCCACGTCTATGCAAACAAGCGACCAGCAAGGAAAGCGGATTCATCAGGGGCTTACGGATCTGGAGGACCTCGCGTGTTATTGATCGGAGGGTAGGCAGGGTGGGTTGCAAGCCGTAGGCTTCTAACTTGCCGCAGTTACAATAGCAGAGTTGAACGTATGCCCCAGGGGCACTCTGGGCGAACGGGCAGGCGCAAAGGCCGAAGGAGACGCAAGCCGCTGTGAGGGCGGCGGGGGGAGTCGTAGCCATGCCTCCTCAAATATGAGGAAGCAATCTACCCGACTATTAAAGCGAAGCGCCGGACCTCTGCTAAGGATCGCTAGTGTTTAACTGGCAAGTCTTGTGCAACAATGCGATAAAAATCGTTCAGTTCAAAAGGTGGATTGCTGGGACAGGTTGCCGCCGAAGATATGGGGGCAAATGCGATTTCGATGCCCATACTGAATCGATGCGGGCAGCCCAAGCGTTAGTATTCTGGTCAACGGGTGGGCGGCTGCTGATCGGGTCACATAAGATTGGACGTGCGTTAATCGACATGGGGCAATGAAGAATAAGCCAGAGCCAGGTCGCACGTTGAGACAGGTTAGGCGGAGAAAATGGAGACCTTAACAAAGACATACGAAATTACGCGTGCTCCGGGCCTACGTTC
>BP130_2012.15300546448
GCCCCGCTCGTGTGGGGGCTCGGCCTCGAAACTTCTTGCTTGAATAGTTGCTGAGTCCCCCTCCCTTATGCACTTCCTACCCCTTGAGGTGTTCTCTTGGTTGCATACTCTGTTTTCACGGGCCCCCTGTGGGGGTCTCGTCTGAGCTTCCTGGAAGAGTGCACTTCGTCCCGCATCGACCCCAAGGCTACCCCACTACCCCAACATCTCGGCAGTCTGCCCGCTCGACTCCTCTTACGACCCCGCACGGCGCGGCGTAACCATCGGGAGCGCCTGGCTCTCTTCCCTCAGGCCGCTTGCTCACACGGCACGGGGTCTTCACGCTATTCGCCTATCGCAGGTCTGCCGTCTGCCGCGGGCGACGTCCCTCAATCCGTCTGCAAGAGGCCTGCTTAAATGACGCTGCCCACCCGATGATCTGTCGAACGCCAATAAGAAGACAGTCGCCTTCACGACCGGGCTAATTCGGTCACTCCACCAATCAGCGACACAGCCATGACGATCAGCTCACGCCTGTGTCCCCCGTCCCCAGGGCCTTGGGTCCGGAGCGCCATCCCTCTGGTTAGGCCTGAATAGCGTTGACACTCGGCTAAGTGACTATGCGTCCGCGGACGCGTTGTGGACGGGATATCCGCCCTACGTGCGGCATCCCCCTATCGCCTACTGCCAGGCGCAACGTACAATCCCAGCAATGCCTTGCCTACCTGTCGCGCCTCAGCTCGGCCACCTCCCTCCCCACGTAAAAAGAGCCCGCTATGGCTCAGCCCCCGCTCCGCGTCCGCCACTTGCAGCACCCTCAAGTGTGTCTGGTGCTAGACGACCTAGTGCTCCTCCCTAAACACTTATTCAAACAGTTCGCCATACACGCGATTCCCGCGCCATGTCTCTCCCCACTCGACCGCAGCATCATGTTGGTCGCCTTAGAGGGAACGTTCCGATGCCGCAAAAAACCCCCGAACCAGCCCTACCCTCACCTGTGTCAGCCCCCCCCGCCGCACTCGCCCCCTTGATAAGACTGTGTCTGCCCGACTCTGGCAGAACCGGTGCGCTAGATTCAGTCTTCTTGGATGCACCCCCGTACAACGCCAAATTCCGATACGTCTTCCGTTCCTCTCTCACATTTCCACGGCGTGGCTCCTACCTCTGCTGCGGTCCCGGCCATATGACCCCCTTGTACACAGACGCTACCAGACAGAAACCAGTTATCGTCAACGGGGTGACTACCCGTTAGCAGCGTCCGTTTGGTCATCGAAGCGCGCTCACCTCAGACCGGTCCCCTTGAACCTCTCTTTGCTCCGCGAAAGTAACGGGACCAGGGGTCTTCCCCGCCTATAGAGCTCGGCCTGCCCGCGTAGGCAGTGGTCCGCACCGTCGCTTAAATTCTCTCCGCGCACCGCCAGGGTCTGAACCTGACGTTAGCGCGCGCGCTCCGATTTTTCGATCGCCCGCCACCATCCGGGTGCGAACCCCTTGTGTCCTAGATCTTAGTGCTCACAGTCACTGCCAGAGGCCGCACCAGCTCCCTTCCCCACAACCCAGACTTCCCCCGCACCCCTGGGCGCACGGCCTGACGAACTAACATCGCATGCGTCCCCCCAATTGTCTGCTCGTTGGATTCTAAGGGTCGTCCTCAGGCCGTCCCCGCAGTTTCGAGCCGAGCTCCCGCCTGACCTATACCTCGTCCAATAACCGCGCAACGACTCTATCCGTCAAGCCCTCCTATATCGTCTGCCCACACCACCCCTAGGGCCGTTATTACCACAGTTGCGCCCCCTGTTACCTAAACTTCCAACACTGATCTCGGACGGTGGCGCGCGCTACACCCTAGCTACAGTCATATTAAGTTGCCCCCACGGCCCCGGCCTCCCCACCCTCTCCCCCCGTGTTGTCCTACTCTTACGAACCTTTGCTAAAGCCGAGCCCCGAAGTACCCCCTGCAAGTTAACCGCCTCCTTCGTCCAACCAACGCGCGTTCCAGCCCCTCAACCCTATCAGGCGTTGCGTGACCGTCCGCCATCGCTCGGAGCGGATGCTCGGTGAAGATAGAAGCCGCGCATGCTGGGACTGCTGGGTCAAGGGGCCGGCGCAATGACAAATGATGCCAGCAAGAGCGGGCGTGAGTCAACTTAGCGACGGTCTACCCACCCGGAAGCGGATGGGGTCGGAAGAACTGGGCCGGAGAGTACGGGAAGCGCGTCGCCACGCGTCCGACAGCAGGCCAGCCTGAGGCCGATCCGTAGCAGCCCCCTACGAGGATCCCGCGAGGTAGAAGAACATGTTGGTAGCCGTGTCTGTCTTACGCGCAGGGTGGCTCGGCCCTCTCGGCTCTAGTCTGGGCGACCGGACAGCAGGGGGAGAGCAACGTGGCGGGGTGCAACGTACGATTGTAGAGGATTCACGTGAGGTCCACCGCGTCAATGGCGGGAGGCAAAGGCAGGTACGCTAATGTCGATGCTGGCGAAGAGGGTGCATAGGGGCCGAGGAGTTACGGCCTTCAAAAAAGCGATAACAGGAAGATGCTACAATGCAGTTGGGGCGGTCGGCCAGGCCGGCGGGGCGACAGGGGACATGGCTCACGTGGTTAGTGGGATGTGGAAGCCGGCCGGGACGGCAGTAAAAATAGGTATAGCTTGAGAAGCAACTAGGCGTAGATCAAGCGTTAGTCGACGAGACCCGCATAAAAGCATGATCAGTTGGGTACAGTTCAGGTCGGCTATTGTAAAAGTGGCCCAGGGCCTTGAACGGCCGGTACTAGAGCAAGGCACGGCGAAAGCTGTTCCCAAGGCGCGGCGCACGATTATAGAACGGGGAGCAGACCAAGTAGACATCTCCATCGCGCTGTAGGACATGTCGAGCGTCAACCCTGAATGCCCAGGCCTGCGCCGGTCCACTTAGAGTAGCGCTACGCGGGGCGAATTGCGCCTAGATCTGCGGCATGAGTGTAAGGCGCCGCCGCCAACCCAGTGTCCATTGACTCGGGCGCCGGCGACGGTCGTCGAGTGAAACCGTCTTGCAAGAGCTGAGTCGGGACGGACCGCGGAGATAAAGTACCGAGGTACCTAGCCTTAACGGCCATATAACGGCGACCCAAGGGTGTGGCGGAGAGACCGAGGCTCACCTGTACGTGCTTGCGGCGTTAAACGCCGTGGGGGCGCGTGGCCGGTCGGTAGTACAAGCCCCTGGAACGACCAGGGGCGCCGTGTGGTGCGGCGCCTAGTACGCCGGCGGCCTGTAGAGTCGGGCCCGAGCGCAACAGGCCCACGGCGGGGTTGATGTAGAGGGGACATGCAGCGGCATTAAAAGGGGCACTGGCGATTACAGTCGCCACGTCTATGCAAACAAGCGACCAGCAAGGAAAGCGGATTCATCAGGGGCTTACGGATCTGGAGGACCTCGCGTGTTATTGATCGGAGGGTAGGCAGGGTGGGTTGCAAGCCGTAGGCTTCTAACTTGCCGCGGTTACAATAGCAGAGTTGAACGTATGCCCCAGGGGCACTCTGGGCGAACGGGCAGGCGCAAAGGCCGAAGGAGACGCAAGCCGCTGTGAGGGCGGCGGGGGGAGTCGTAGCCATGCCTCCTCAAATATGAGGAAGCAATCTACCCGACTATTAAAGCGAAGCGCCGGACCTCTGCTAAGGATCGCTAGTGTTTAACTGGCAAGTCTTGTGCAACAATGCGATAAAAATCGTTCAGTTCAAAAGGTGGATTGCTGGGACAGGTTGCCGCCGAAGATATGGGGGCAAATGCGATTTCGATGCCCATACTGAATCGATGCGGGCAGCCCAAGCGTTAGTATTCTGGTCAACGGGTGGGCGGCTGCTGATCGGGTCACATAAGATTGGACGTGCGTTAATCGACATGGGGCAATGAAGAATAAGCCAGAGCCAGGTCGCACGTTGAGACAGGTTAGGCGGAGAAAATGGAGACCTTAACAAAGACATACGAAATTACGCGTGCTCCGGGCCTACGTTC
>BP131_2011.85205479452
GCCCCGCTCGTGTGGGGGCTCGGCCTCGAAACTTCTTGCTTGAATAGTTGCTGAGTCCCCCTCCCTTATGCACTTCCTACCCCTTGAGGTGTTCTCTTGGTTGCATACTCTGTTTTCACGGGCCCCCTGTGGGGGTCTCGTCTGAGCTTCCTGGAAGAGTGCACTTCGTCCCGCATCGACCCCAAGGCTACCCCACTACCCCAACATCTCGGCAGTCTGCCCGCTCGACTCCTCTTACGACCCCGCACGGCGCGGCGTAACCATCGGGAGCGCCTGGCTCTCTTCCCTCAGGCCGCTTGCTCACACGGCACGGGGTCTTCACGCTATTCGCCTATCGCAGGTCTGCCGTCTGCCGCGGGCGACGTCCCTCAATCCGTCTGCAAGAGGCCTGCTTAAATGACGCTGCCCACCCGATGATCTGTCGAACGCCAATAAGAAGACAGTCGCCTTCACGACCGGGCTAATTCGGTCACTCCACCAATCAGCGACACAGCCATGACGATCAGCTCACGCCTGTGTCCCCCGTCCCCAGGGCCTTGGGTCCGGAGCGCCATCCCTCTGGTTAGGCCTGAATAGCGTTGACACTCGGCTAAGTGACTATGCGTCCGCGGACGCGTTGTGGACGGGATATCCGCCCTACGTGCGGCATCCCCCTATCGCCTACTGCCAGGCGCAACGTACAATCCCAGCAATGCCTTGCCTACCTGTCGCGCCTCAGCTCGGCCACCTCCCTCCCCACGTAAAAAGAGCCCGCTATGGCTCAGCCCCCGCTCCACGTCCGCCACTTGCAGCACCCTCAAGTGTGTCTGGTGCTAGACGACCTAGTGCTCCTCCCTAAACACTTATTCAAACAGTTCGCCATACACGCGATTCCCGCGCCATGTCTCTCCCCACTCGACCGCAGCATCATGTTGGTCGCCTTAGAGGGAACGTTCCGATGCCGCAAAAAACCCCCGAACCAGCCCTACCCTCACCTGTGTCAGCCCCCCCCGCCGCACTCGCCCCCTTGATAAGACTGTGTCTGCCCGACTCTGGCAGAACCGGTGCGCTAGATTCAGTCTTCTTGGATGCACCCCCGTACAACGCCAAATTCCGATACGTCTTCCGTTCCTCTCTCACATTTCCACGGCGTGGCTCCTACCTCTGCTGCGGTCCCGGCCATATGACCCCCTTGTACACAGACGCTACCAGACAGAAACCAGTTATCGTCAACGGGGTGACTACCCGTTAGCAGCGTCCGTTTGGTCATCGAAGCGCGCTCACCTCAGACCGGTCCCCTTGAACCTCTCTTTGCTCCGCGAAAGTAACGGGACCAGGGGTCTTCCCCGCCTATAGAGCTCGGCCTGCCCGCGTAGGCAGTGGTCCGCACCGTCGCTTAAATTCTCTCCGCGCACCGCCAGGGTCTGAACCTGACGTTAGCGCGCGCGCTCCGATTTTTCGATCGCCCGCCACCATCCGGGTGCGAACCCCTTGTGTCCTAGATCTTAGTGCTCACAGTCACTGCCAGAGGCCGCACCAGCTCCCTTCCCCACAACCCAGACTTCCCCCGCACCCCTGGGCGCACGGCCTGACGAACTAACATCGCATGCGTCCCCCCAATTGTCTGCTCGTTGGATTCTAAGGGTCGTCCTCAGGCCGTCCCCGCAGTTTCGAGCCGAGCTCCCGCCTGACCTATACCTCGTCCAATAACCGCGCAACGACTCTATCCGTCAAGCCCTCCTATATCGTCTGCCCACACCACCCCTAGGGCCGTTATTACCACAGTTGCGCCCCCTGTTACCTAAACTTCCAACACTGATCTCGGACGGTGGCGCGCGCTACACCCTAGCTACAGTCATATTAAGTTGCCCCCACGGCCCCGGCCTCCCCACCCTCTCCCCCCGTGTTGTCCTACTCTTACGAACCTTTGCTAAAGCCGAGCCCCGAAGTACCCCCTGCAAGTTAACCGCCTCCTTCGTCCAACCAACGCGCGTTCCAGCCCCTCAACCCTATCAGGCGTTGCGTGACCGTCCGCCATCGCTCGGAGCGGATGCTCGGTGAAGATAGAAGCCGCGCATGCTGGGACTGCTGGGTCAAGGGGCCGGCGCAATGACAAATGATGCCAGCAAGAGCGGGCGTGAGTCAACTTAGCGACGGTCTACCCACCCGGAAGCGGATGGGGTCGGAAGAACTGGGCCGGAGAGTACGGGAAGCGCGTCGCCACGCGTCCGACAGCAGGCCAGCCTGAGGCCGATCCGTAGCAGCCCCCTACGAGGATCCCGCGAGGTAGAAGAACATGTTGGTAGCCGTGTCTGTCTTACGCGCAGGGTGGCTCGGCCCTCTCGGCTCTAGTCTGGGCGACCGGACAGCAGGGGGAGAGCAACGTGGCGGGGTGCAACGTACGATTGTAGAGGATTCACGTGAGGTCCACCGCGTCAATGGCGGGAGGCAAAGGCAGGTACGCTAATGTCGATGCTGGCGAAGAGGGTGCATAGGGGCCGAGGAGTTACGGCCTTCAAAAAAGCGATAACAGGAAGATGCTACAATGCAGTTGGGGCGGTCGGCCAGGCCGGCGGGGCGACAGGGGACATGGCTCACGTGGTTAGTGGGATGTGGAAGCCGGCCGGGACGGCAGTAAAAATAGGTATAGCTTGAGAAGCAACTAGGCGTAGATCAAGCGTTAGTCGACGAGACCCGCATAAAAGCATGATCAGTTGGGTACAGTTCAGGTCGGCTATTGTAAAAGTGGCCCAGGGCCTTGAACGGCCGGTACTAGAGCAAGGCACGGCGAAAGCTGTTCCCAAGGCGCGGCGCACGATTATAGAACGGGGAGCAGACCAAGTAGACATCTCCATCGCGCTGTAGGACATGTCGAGCGTCAACCCTGAATGCCCAGGCCTGCGCCGGTCCACTTAGAGTAGCGCTACGCGGGGCGAATTGCGCCTAGATCTGCGGCATGAGTGTAAGGCGCCGCCGCCAACCCAGTGTCCATTGACTCGGGCGCCGGCGACGGTCGTCGAGTGAAACCGTCTTGCAAGAGCTGAGTCGGGACGGACCGCGGAGATAAAGTACCGAGGTACCTAGCCTTAACGGCCATATAACGGTGACCCAAGGGTGTGGCGGAGAGACCGAGGCTCACCTGTACGTGCTTGCGGCGTTAAACGCCGTGGGGGCGCGTGGCCGGTCGGTAGTACAAGCCCCTGGAACGACCAGGGGCGCCGTGTGGTGCGGCGCCTAGTACGCCGGCGGCCTGTAGAGTCGGGCCCGAGCGCAACAGGCCCACGGCGGGGTTGATGTAGAGGGGACATGCAGCGGCATTAAAAGGGGCACTGGCGATTACAGTCGCCACGTCTATGCAAACAAGCGACCAGCAAGGAAAGCGGATTCATCAGGGGCTTACGGATCTGGAGGACCTCGCGTGTTATTGATCGGAGGGTAGGCAGGGTGGGTTGCAAGCCGTAGGCTTCTAACTTGCCGCGGTTACAATAGCAGAGTTGAACGTATGCCCCAGGGGCACTCTGGGCGAACGGGCAGGCGCAAAGGCCGAAGGAGACGCAAGCCGCTGTGAGGGCGGCGGGGGGAGTCGTAGCCATGCCTCCTCAAATATGAGGAAGCAATCTACCCGACTATTAAAGCGAAGCGCCGGACCTCTGCTAAGGATCGCTAGTGTTTAACTGGCAAGTCTTGTGCAACAATGCGATAAAAATCGTTCAGTTCAAAAGGTGGATTGCTGGGACAGGTTGCCGCCGAAGATATGGGGGCAAATGCGATTTCGATGCCCATACTGAATCGATGCGGGCAGCCCAAGCGTTAGTATTCTGGTCAACGGGTGGGCGGCTGCTGATCGGGTCACATAAGATTGGACGTGCGTTAATCGACATGGGGCAATGAAGAATAAGCCAGAGCCAGGTCGCACGTTGAGACAGGTTAGGCGGAGAAAATGGAGACCTTAACAAAGACATACGAAATTACGCGTGCTCCGGGCCTACGTTC
>BP132_2012.03278688525
GCCCCGCTCGTGTGGGGGCTCGGCCTCGAAACTTCTTGCTTGAATAGTTGCTGAGTCCCCCTCCCTTATGCACTTCCTACCCCTTGAGGTGTTCTCTTGGTTGCATACTCTGTTTTCACGGGCCCCCTGTGGGGGTCTCGTCTGAGCTTCCTGGAAGAGTGCACTTCGTCCCGCATCGACCCCAAGGCTACCCCACTACCCCAACATCTCGGCAGTCTGCCCGCTCGACTCCTCTTACGACCCCGCACGGCGCGGCGTAACCATCGGGAGCGCCTGGCTCTCTTCCCTCAGGCCGCTTGCTCACACGGCACGGGGTCTTCACGCTATTCGCCTATCGCAGGTCTGCCGTCTGCCGCGGGCGACGTCCCTCAATCCGTCTGCAAGAGGCCTGCTTAAATGACGCTGCCCACCCGATGATCTGTCGAACGCCAATAAGAAGACAGTCGCCTTCACGACCGGGCTAATTCGGTCACTCCACCAATCAGCGACACAGCCATGACGATCAGCTCACGCCTGTGTCCCCCGTCCCCAGGGCCTTGGGTCCGGAGCGCCATCCCTCTGGTTAGGCCTGAATAGCGTTGACACTCGGCTAAGTGACTATGCGTCCGCGGACGCGTTGTGGACGGGATATCCGCCCTACGTGCGGCATCCCCCTATCGCCTACTGCCAGGCGCAACGTACAATCCCAGCAATGCCTTGCCTACCTGTCGCGCCTCAGCTCGGCCACCTCCCTCCCCACGTAAAAAGAGCCCGCTATGGCTCAGCCCCCGCTCCGCGTCCGCCACTTGCAGCACCCTCAAGTGTGTCTGGTGCTAGACGACCTAGTGCTCCTCCCTAAACACTTATTCAAACAGTTCGCCATACACGCGATTCCCGCGCCATGTCTCTCCCCACTCGACCGCAGCATCATGTTGGTCGCCTTAGAGGGAACGTTCCGATGCCGCAAAAAATCCCCGAACCAGCCCTACCCTCACCTGTGTCAGCCCCCCCCGCCGCACTCGCCCCCTTGATAAGACTGTGTCTGCCCGACTCTGGCAGAACCGGTGCGCTAGATTCAGTCTTCTTGGATGCACCCCCGTACAACGCCAAATTCCGATACGTCTTCCGTTCCTCTCTCACATTTCCACGGCGTGGCTCCTACCTCTGCTGCGGTCCCGGCCATATGACCCCCTTGTACACAGACGCTACCAGACAGAAACCAGTTATCGTCAACGGGGTGACTACCCGTTAGCAGCGTCCGTTTGGTCATCGAAGCGCGCTCACCTCAGACCGGTCCCCTTGAACCTCTCTTTGCTCCGCGAAAGTAACGGGACCAGGGGTCTTCCCCGCCTATAGAGGTCGGCCTGCCCGCGTAGGCAGTGGTCCGCACCGTCGCTTAAATTCTCTCCGCGCACCGCCAGGGTCTGAACCTGACGTTAGCGCGCGCGCTCCGATTTTTCGATCGCCCGCCACCATCCGGGTGCGAACCCCTTGTGTCCTAGATCTTAGTGCTCACAGTCACTGCCAGAGGCCGCACCAGCTCCCTTCCCCACAACCCAGACTTCCCCCGCACCCCTGGGCGCACGGCCTGACGAACTAACATCGCATGCGTCCCCCCAATTGTCTGCTCGTTGGATTCTAAGGGTCGTCCTCAGGCCGTCCCCGCAGTTTCGAGCCGAGCTCCCGCCTGACCTATACCTCGTCCAATAACCGCGCAACGACTCTATCCGTCAAGCCCTCCTATATCGTCTGCCCACACCACCCCTAGGGCCGTTATTACCACAGTTGCGCCCCCTGTTACCTAAACTTCCAACACTGATCTCGGACGGTGGCGCGCGCTACACCCTAGCTACAGTCATATTAAGTTGCCCCCACGGCCCCGGCCTCCCCACCCTCTCCCCCCGTGTTGTCCTACTCTTACGAACCTTTGCTAAAGCCGAGCCCCGAAGTACCCCCTGCAAGTTAACCGCCTCCTTCGTCCAACCAACGCGCGTTCCAGCCCCTCAACCCTATCAGGCGTTGCGTGACCGTCCGCCATCGCTCGGAGCGGATGCTCGGTGAAGATAGAAGCCGCGCATGCTGGGACTGCTGGGTCAAGGGGCCGGCGCAATGACAAATGATGCCAGCAAGAGCGGGCGTGAGTCAACTTAGCGACGGTCTACCCACCCGGAAGCGGATGGGGTCGGAAGAACTGGGCCGGAGAGTACGGGAAGCGCGTCGCCACGCGTCCGACAGCAGGCCAGCCTGAGGCCGATCCGTAGCAGCCCCCTACGAGGATCCCGCGAGGTAGAAGAACATGTTGGTAGCCGTGTCTGTCTTACGCGCAGGGTGGCTCGGCCCTCTCGGCTCTAGTCTGGGCGACCGGACAGCAGGGGGAGAGCAACGTGGCGGGGTGCAACGTACGATTGTAGAGGATTCACGTGAGGTCCACCGCGTCAATGGCGGGAGGCAAAGGCAGGTACGCTAATGTCGATGCTGGCGAAGAGGGTGCATAGGGGCCGAGGAGTTACGGCCTTCAAAAAAGCGATAACAGGAAGATGCTACAATGCAGTTGGGGTGGTCGGCCAGGCCGGCGGGGCGACAGGGGACATGGCTCACGTGGTTAGTGGGATGTGGAAGCCGGCCGGGACGGCAGTAAAAATAGGTATAGCTTGAGAAGCAACTAGGCGTAGATCAAGCGTTAGTCGACGAGACCCGCATAAAAGCATGATCAGTTGGGTACAGTTCAGGTCGGCTATTGTAAAAGTGGCCCAGGGCCTTGAACGGCCGGTACTAGAGCAAGGCACGGCGAAAGCTGTTCCCAAGGCGCGGCGCACGATTATAGAACGGGGAGCAGACCAAGTAGACATCTCCATCGCGCTGTAGGACATGTCGAGCGTCAACCCTGAATGCCCAGGCCTGCGCCGGTCCACTTAGAGTAGCGCTACGCGGGGCGAATTGCGCCTAGATCTGCGGCATGAGTGTAAGGCGCCGCCGCCAACCCAGTGTCCATTGACTCGGGCGCCGGCGACGGTCGTCGAGTGAAACCGTCTTGCAAGAGCTGAGTCGGGACGGACCGCGGAGATAAAGTACCGAGGTACCTAGCCTTAACGGCCATATAACGGCGACCCAAGGGTGTGGCGGAGAGACCGAGGCTCACCTGTACGTGCTTGCGGCGTTAAACGCCGTGGGGGCGCGTGGCCGGTCGGTAGTACAAGCCCCTGGAACGACCAGGGGCGCCGTGTGGTGCGGCGCCTAGTACGCCGGCGGCCTGTAGAGTCGGGCCCGAGCGCAACAGGCCCACGGCGGGGTTGATGTAGAGGGGACATGCAGCGGCATTAAAAGGGGCACTGGCGATTACAGTCGCCACGTCTATGCAAACAAGCGACCAGCAAGGAAAGCGGATTCATCAGGGGCTTACGGATCTGGAGGACCTCGCGTGTTATTGATCGGAGGGTAGGCAGGGTGGGTTGCAAGCCGTAGGCTTCTAACTTGCCGCGGTTACAATAGCAGAGTTGAACGTATGCCCCAGGGGCACTCTGGGCGAACGGGCAGGCGCAAAGGCCGAAGGAGACGCAAGCCGCTGTGAGGGCGGCGGGGGGAGTCGTAGCCATGCCTCCTCAAATATGAGGAAGCAATCTACCCGACTATTAAAGCGAAGCGCCGGACCTCTGCTAAGGATCGCTAGTGTTTAACTGGCAAGTCTTGTGCAACAATGCGATAAAAATCGTTCAGTTCAAAAGGTGGATTGCTGGGACAGGTTGCCGCCGAAGATATGGGGGCAAATGCGATTTCGATGCCCATACTGAATCGATGCGGGCAGCCCAAGCGTTAGTATTCTGGTCAACGGGTGGGCGGCTGCTGATCGGGTCACATAAGATTGGACGTGCGTTAATCGACATGGGGCAATGAAGAATAAGCCAGAGCCAGGTCGCACGTTGAGACAGGTTAGGCGGAGAAAATGGAGACCTTAACAAAGACATACGAAATTACGCGTGCTCCGGGCCTACGTTC
>BP134_2012.01912568306
GCCCCGCTCGTGTGGGGGCTCGGCCTCGAAACTTCTTGCTTGAATATTTGCTGAGTCCCCCTCCCTTATGCACTTCCTACCCCTTGAGGTGTTCTCTTGGTTGCATACTCTGTTTTCACGGGCCCCCTGTGGGGGTCTCGTCTGAGCTTCCTGGAAGAGTGCACTTCGTCCCGCATCGACCCCAAGGCTACCCCACTACCCCAACATCTCGGCAGTCTGCCCGCTCGACTCCTCTTACGACCCCGCACGGCGCGGCGTAACCATCGGGAGCGCCTGGCTCTCTTCCCTCAGGCCGCTTGCTCACACGGCACGGGGTCTTCACGCTATTCGCCTATCGCAGGTCTGCCGTCTGCCGCGGGCGACGTCCCTCAATCCGTCTGCAAGAGGCCTGCTTAAATGACGCTGCCCACCCGATGATCTGTCGAACGCCAATAAGAAGACAGTCGCCTTCACGACCGGGCTAATTCGGTCACTCCACCAATCAGCGACACAGCCATGACGATCAGCTCACGCCTGTGTCCCCCGTCCCCAGGGCCTTGGGTCCGGAGCGCCATCCCTCTGGTTAGGCCTGAATAGCGTTGACACTCGGCTAAGTGACTATGCGTCCGCGGACGCGTTGTGGACGGGATATCCGCCCTACGTGCGGCATCCCCCTATCGCCTACTGCCAGGCGCAACGTACAATCCCAGCAATGCCTTGCCTACCTGTCGCGCCTCAGCTCGGCCACCTCCCTCCCCACGTAAAAAGAGCCCGCTATGGCTCAGCCCCCGCTCCGCGTCCGCCACTTGCAGCACCCTCAAGTGTGTCTGGTGCTAGACGACCTAGTGCTCCTCCCTAAACACTTATTCAAACAGTTCGCCATACACGCGATTCCCGCGCCATGTCTCTCCCCACTCGACCGCAGCATCATGTTGGTCGCCTTAGAGGGAACGTTCCGATGCCGCAAAAAACCCCCGAACCAGCCCTACCCTCACCTGTGTCAGCCCCCCCCGCCGCACTCGCCCCCTTGATAAGACTGTGTCTGCCCGACTCTGGCAGAACCGGTGCGCTAGATTCAGTCTTCTTGGATGCACCCCCGTACAACGCCAAATTCCGATACGTCTTCCGTTCCTCTCTCACATTTCCACGGCGTGGCTCCTACCTCTGCTGCGGTCCCGGCCATATGACCCCCTTGTACACAGACGCTACCAGACAGAAACCAGTTGTCGTCAACGGGGTGACTACCCGTTAGCAGCGTCCGTTTGGTCATCGAAGCGCGCTCACCTCAGACCGGTCCCCTTGAACCTCTCTTTGCTCCGCGAAAGTAACGGGACCAGGGGTCTTCCCCGCCTATAGAGCTCGGCCTGCCCGCGTAGGCAGTGGTCCGCACCGTCGCTTAAATTCTCTCCGCGCACCGCCAGGGTCTGAACCTGACGTTAGCGCGCGCGCTCCGATTTTTCGATCGCCCGCCACCATCCGGGTGCGAACCCCTTGTGTCCTAGATCTTAGTGCTCACAGTCACTGCCAGAGGCCGCACCAGCTCCCTTCCCCACAACCCAGACTTCCCCCGCACCCCTGGGCGCACGGCCTGACGAACTAACATCGCATGCGTCCCCCCAATTGTCTGCTCGTTGGATTCTAAGGGTCGTCCTCAGGCCGTCCCCGCAGTTTCGAGCCGAGCTCCCGCCTGACCTATACCTCGTCCAATAACCGCGCAACGACTCTATCCGTCAAGCCCTCCTATATCGTCTGCCCACACCACCCCTAGGGCCGTTATTACCACAGTTGCGCCCCCTGTTACCTAAACTTCCAACACTGATCTCGGACGGTGGCTCGCGCTACACCCTAGCTACAGTCATATTAAGTTGCCCCCACGGCCCCGGCCTCCCCACCCTCTCCCCCCGTGTTGTCCTACTCTTACGAACCTTTGCTAAAGCCGAGCCCCGAAGTACCCCCTGCAAGTTAACCGCCTCCTTCGTCCAACCAACGCGCGTTCCAGCCCCTCAACCCTATCAGGCGTTGCGTGACCGTCCGCCATCGCTCGGAGCGGATGCTCGGTGAAGATAGAAGCCGCGCATGCTGGGACTGCTGGGTCAAGGGGCCGGCGCAATGACAAATGATGCCAGCAAGAGCGGGCGTGAGTCAACTTAGCGACGGTCTACCCACCCGGAAGCGGATGGGGTCGGAAGAACTGGGCCGGAGAGTACGGGAAGCGCGTCGCCACGCGTCCGACAGCAGGCCAGCCTGAGGCCGATCCGTAGCAGCCCCCTACGAGGATCCCGCGAGGTAGAAGAACATGTTGGTAGCCGTGTCTGTCTTACGCGCAGGGTGGCTCGGCCCTCTCGGCTCTAGTCTGGGCGACCGGACAGCAGGGGGAGAGCAACGTGGCGGGGTGCAACGTACGATTGTAGAGGATTCACGTGAGGTCCACCGCGTCAATGGCGGGAGGCAAAGGCAGGTACGCTAATGTCGATGCTGGCGAAGAGGGTGCATAGGGGCCGAGGAGTTACGGCCTTCAAAAAAGCGATAACAGGAAGATGCTACAATGCAGTTGGGGCGGTCGGCCAGGCCGGCGGGGCGACAGGGGACATGGCTCACGTGGTTAGTGGGATGTGGAAGCCGGCCGGGACGGCAGTAAAAATAGGTATAGCTTGAGAAGCAACTAGGCGTAGATCAAGCGTTAGTCGACGAGACCCGCATAAAAGCATGATCAGTTGGGTACAGTTCAGGTCGGCTATTGTAAAAGTGGCCCAGGGCCTTGAACGGCCGGTACTAGAGCAAGGCACGGCGAAAGCTGTTCCCAAGGCGCGGCGCACGATTATAGAACGGGGAGCAGACCAAGTAGACATCTCCATCGCGCTGTAGGACATGTCGAGCGTCAACCCTGAATGCCCAGGCCTGCGCCGGTCCACTTAGAGTAGCGCTACGCGGGGCGAATTGCGCCTAGATCTGCGGCATGAGTGTAAGGCGCCGCCGCCAACCCAGTGTCCATTGACTCGGGCGCCGGCGACGGTCGTCGAGTGAAACCGTCTTGCAAGAGCTGAGTCGGGACGGACCGCGGAGATAAAGTACCGAGGTACCTAGCCTTAACGGCCATATAACGGCGACCCAAGGGTGTGGCGGAGAGACCGAGGCTCACCTGTACGTGCTTGCGGCGTTAAACGCCGTGGGGGCGCGTGGCCGGTCGGTAGTACAAGCCCCTGGAACGACCAGGGGCGCCGTGTGGTGCGGCGCCTAGTACGCCGGCGGCCTGTAGAGTCGGGCCCGAGCGCAACAGGCCCACGGCGGGGTTGATGTAGAGGGGACATGCAGCGGCATTAAAAGGGGCACTGGCGATTACAGTCGCCACGTCTATGCAAACAAGCGACCAGCAAGGAAAGCGGATTCATCAGGGGCTTACGGATCTGGAGGACCTCGCGTGTTATTGATCGGAGGGTAGGCAGGGTGGGTTGCAAGCCGTAGGCTTCTAACTTGCCGCAGTTACAATAGCAGAGTTGAACGTATGCCCCAGGGGCACTCTGGGCGAACGGGCAGGCGCAAAGGCCGAAGGAGACGCAAGCCGCTGTGAGGGCGGCGGGGGGAGTCGTAGCCATGCCTCCTCAAATATGAGGAAGCAATCTACCCGACTATTAAAGCGAAGCGCCGGACCTCTGCTAAGGATCGCTAGTGTTTAACTGGCAAGTCTTGTGCAACAATGCGATAAAAATCGTTCAGTTCAAAAGGTGGATTGCTGGGACAGGTTGCCGCCGAAGATATGGGGGCAAATGCGATTTCGATGCCCATACTGAATCGATGCGGGCAGCCCAAGCGTTAGTATTCTGGTCAACGGGTGGGCGGCTGCTGATCGGGTCACATAAGATTGGACGTGCGTTAATCGACATGGGGCAATGAAGAATAAGCCAGAGCCAGGTCGCACGTTGAGACAGGTTAGGCGGAGAAAATGGAGACCTTAACAAAGACATACGAAATTACGCGTGCTCCGGGCCTACGTTC
>BP137_2011.99452054795
GCCCCGCTCGTGTGGGGGCTCGGCCTCGAAACTTCTTGCTTGAATAGTTGCTGAGTCCCCCTCCCTTATGCACTTCCTACCCCTTGAGGTGTTCTCTTGGTTGCATACTCTGTTTTCACGGGCCCCCTGTGGGGGTCTCGTCTGAGCTTCCTGGAAGAGTGCACTTCGTCCCGCATCGACCCCAAGGCTACCCCACTACCCCAACATCTCGGCAGTCTGCCCGCTCGACTCCTCTTACGACCCCGCACGGCGCGGCGTAACCATCGGGAGCGCCTGGCTCTCTTCCCTCAGGCCGCTTGCTCACACGGCACGGGGTCTTCACGCTATTCGCCTATCGCAGGTCTGCCGTCTGCCGCGGGCGACGTCCCTCAATCCGTCTGCAAGAGGCCTGCTTAAATGACGCTGCCCACCCGATGATCTGTCGAACGCCAATAAGAAGACAGTCGCCTTCACGACCGGGCTGATTCGGTCACTCCACCAATCAGCGACACAGCCATGACGATCAGCTCACGCCTGTGTCCCCCGTCCCCAGGGCCTTGGGTCCGGAGCGCCATCCCTCTGGTTAGGCCTGAATAGCGTTGACACTCGGCTAAGTGACTATGCGTCCGCGGACGCGTTGTGGACGGGATATCCGCCCTACGTGCGGCATCCCCCTATCGCCTACTGCCAGGCGCAACGTACAATCCCAGCAATGCCTTGCCTACCTGTCGCGCCTCAGCTCGGCCACCTCCCTCCCCACGTAAAAAGAGCCCGCTATGGCTCAGCCCCCGCTCCGCGTCCGCCACTTGCAGCACCCTCAAGTGTGTCTGGTGCTAGACGACCTAGTGCTCCTCCCTAAACACTTATTCAAACAGTTCGCCATACACGCGATTCCCGCGCCATGTCTCTCCCCACTCGACCGCAGCATCATGTTGGTCGCCTTAGAGGGAACGTTCCGATGCCGCAAAAAACCCCCGAACCAGCCCTACCCTCACCTGTGTCAGCCCCCCCCGCCGCACTCGCCCCCTTGATAAGACTGTGTCTGCCCGACTCTGGCAGAACCGGTGCGCTAGATTCAGTCTTCTTGGATGCACCCCCGTACAACGCCAAATTCCGATACGTCTTCCGTTCCTCTCTCACATTTCCACGGCGTGGCTCCTACCTCTGCTGCGGTCCCGGCCATATGACCCCCTTGTACACAGACGCTACCAGACAGAAACCAGTTATCGTCAACGGGGTGACTACCCGTTAGCAGCGTCCGTTTGGTCATCGAAGCGCGCTCACCTCAGACCGGTCCCCTTGAACCTCTCTTTGCTCCGCGAAAGTAACGGGACCAGGGGTCTTCCCCGCCTATAGAGCTCGGCCTGCCCGCGTAGGCAGTGGTCCGCACCGTCGCTTAAATTCTCTCCGCGCACCGCCAGGGTCTGAACCTGACGTTAGCGCGCGCGCTCCGATTTTTCGATCGCCCGCCACCATCCGGGTGCGAACCCCTTGTGTCCTAGATCTTAGTGCTCACAGTCACTGCCAGAGGCCGCACCAGCTCCCTTCCCCACAACCCAGACTTCCCCCGCACCCCTGGGCGCACGGCCTGACGAACTAACATCGCATGCGTCCCCCCAATTGTCTGCTCGTTGGATTCTAAGGGTCGTCCTCAGGCCGTCCCCGCAGTTTCGAGCCGAGCTCCCGCCTGACCTATACCTCGTCCAATAACCGCGCAACGACTCTATCCGTCAAGCCCTCCTATATCGTCTGCCCACACCACCCCTAGGGCCGTTATTACCACAGTTGCGCCCCTTGTTACCTAAACTTCCAACACTGATCTCGGACGGTGGCGCGCGCTACACCCTAGCTACAGTCATATTAAGTTGCCCCCACGGCCCCGGCCTCCCCACCCTCTCCCCCCGTGTTGTCCTACTCTTACGAACCTTTGCTAAAGCCGAGCCCCGAAGTACCCCCTGCAAGTTAACCGCCTCCTTCGTCCAACCAACGCGCGTTCCAGCCCCTCAACCCTATCAGGCGTTGCGTGACCGTCCGCCATCGCTCGGAGCGGATGCTCGGTGAAGATAGAAGCCGCGCATGCTGGGACTGCTGGGTCAAGGGGCCGGCGCAATGACAAATGATGCCAGCAAGAGCGGGCGTGAGTCAACTTAGCGACGGTCTACCCACCCGGAAGCGGATGGGGTCGGAAGAACTGGGCCGGAGAGTACGGGAAGCGCGTCGCCACGCGTCCGACAGCAGGCCAGCCTGAGGCCGATCCGTAGCAGCCCCCTACGAGGATCCCGCGAGGTAGAAGAACATGTTGGTAGCCGTGTCTGTCTTACGCGCAGGGTGGCTCGGCCCTCTCGGCTCTAGTCTGGGCGACCGGACAGCAGGGGGAGAGCAACGTGGCGGGGTGCAACGTACGATTGTAGAGGATTCACGTGAGGTCCACCGCGTCAATGGCGGGAGGCAAAGGCAGGTACGCTAATGTCGATGCTGGCGAAGAGGGTGCATAGGGGCCGAGGAGTCACGGCCTTCAAAAAAGCGATAACAGGAAGATGCTACAATGCAGTTGGGGCGGTCGGCCAGGCCGGCGGGGCGACAGGGGACATGGCTCACGTGGTTAGTGGGATGTGGAAGCCGGCCGGGACGGCAGTAAAAATAGGTATAGCTTGAGAAGCAACTAGGCGTAGATCAAGCGTTAGTCGACGAGACCCGCATAAAAGCATGATCAGTTGGGTACAGTTCAGGTCGGCTATTGTAAAAGTGGCCCAGGGCCTTGAACGGCCGGTACTAGAGCAAGGCACGGCGAAAGCTGTTCCCAAGGCGCGGCGCACGATTATAGAACGGGGAGCAGACCAAGTAGACATCTCCATCGCGCTGTAGGACATGTCGAGCGTCAACCCTGAATGCCCAGGCCTGCGCCGGTCCACTTAGAGTAGCGCTACGCGGGGCGAATTGCGCCTAGATCTGCGGCATGAGTGTAAGGCGCCGCCGCCAACCCAGTGTCCATTGACTCGGGCGCCGGCGACGGTCGTCGAGTCAAACCGTCTTGCAAGAGCTGAGTCGGGACGGACCGCGGAGATAAAGTACCGAGGTACCTAGCCTTAACGGCCATATAACGGCGACCCAAGGGTGTGGCGGAGAGACCGAGGCTCACCTGTACGTGCTTGCGGCGTTAAACGCCGTGGGGGCGCGTGGCCGGTCGGTAGTACAAGCCCCTGGAACGACCAGGGGCGCCGTGTGGTGCGGCGCCTAGTACGCCGGCGGCCTGTAGAGTCGGGCCCGAGCGCAACAGGCCCACGGCGGGGTTGATGTAGAGGGGACATGCAGCGGCATTAAAAGGGGCACTGGCGATTACAGTCGCCACGTCTATGCAAACAAGCGACCAGCAAGGAAAGCGGATTCATCAGGGGCTTACGGATCTGGAGGACCTCGCGTGTTATTGATCGGAGGGTAGGCAGGGTGGGTTGCAAGCCGTAGGCTTCTAACTTGCCGCGGTTACAATAGCAGAGTTGAACGTATGCCCCAGGGGCACTCTGGGCGAACGGGCAGGCGCAAAGGCCGAAGGAGACGCAAGCCGCTGTGAGGGCGGCGGGGGGAGTCGTAGCCATGCCTCCTCAAATATGAGGAAGCAATCTACCCGACTATTAAAGCGAAGCGCCGGACCTCTGCTAAGGATCGCTAGTGTTTAACTGGCAAGTCTTGTGCAACAATGCGATAAAAATCGTTCAGTTCAAAAGGTGGATTGCTGGGACAGGTTGCCGCCGAAGATATGGGGGCAAATGCGATTTCGATGCCCATACTGAATCGATGCGGGCAGCCCAAGCGTTAGTATTCTGGTCAACGGGTGGGCGGCTGCTGATCGGGTCACATAAGATTGGACGTGCGTTAATCGACATGGGGCAATGAAGAATAAGCCAGAGCCAGGTCGCACGTTGAGACAGGTTAGGCGGAGAAAATGGAGACCTTAACAAAGACATACGAAATTACGCGTGCTCCGGGCCTACGTTC
>BP139_2012.19672131148
GCCCCGCTCGTGTGGGGGCTCGGCCTCGAAACTTCTTGCTTGAATAGTTGCTGAGTCCCCCTCCCTTATGCACTTCCTACCCCTTGAGGTGTTCTCTTGGTTGCATACTCTGTTTTCACGGGCCCCCTGTGGGGGTCTCGTCTGAGCTTCCTGGAAGAGTGCACTTCGTCCCGCATCGACCCCAAGGCTACCCCACTACCCCAACATCTCGGCAGTCTGCCCGCTCGACTCCTCTTACGACCCCGCACGGCGCGGCGTAACCATCGGGAGCGCCTGGCTCTCTTCCCTCAGGCCGCTTGCTCACACGGCACGGGGTCTTCACGCTATTCGCCTATCGCAGGTCTGCCGTCTGCCGCGGGCGACGTCCCTCAATCCGTCTGCAAGAGGCCTGCTTAAATGACGCTGCCCACCCGATGATCTGTCGAACGCCAATAAGAAGACAGTCGCCTTCACGACCGGGCTAATTCGGTCACTCCACCAATCAGCGACACAGCCATGACGATCAGCTCACGCCTGTGTCCCCCGTCCCCAGGGCCTTGGGTCCGGAGCGCCATCCCTCTGGTTAGGCCTGAATAGCGTTGACACTCGGCTAAGTGACTATGCGTCCGCGGACGCGTTGTGGACGGGATATCCGCCCTACGTGCGGCATCCCCCTATCGCCTACTGCCAGGCGCAACGTGCAATCCCAGCAATGCCTTGCCTACCTGTCGCGCCTCAGCTCGGCCACCTCCCTCCCCACGTAAAAAGAGCCCGCTATGGCTCAGCCCCCGCTCCGCGTCCGCCACTTGCAGCACCCTCAAGTGTGTCTGGTGCTAGACGACCTAGTGCTCCTCCCTAAACACTTATTCAAACAGTTCGCCATACACGCGATTCCCGCGCCATGTCTCTCCCCACTCGACCGCAGCATCATGTTGGTCGCCTTAGAGGGAACGTTCCGATGCCGCAAAAAACCCCCGAACCAGCCCTACCCTCACCTGTGTCAGCCCCCCCCGCCGCACTCGCCCCCTTGATAAGACTGTGTCTGCCCGACTCTGGCAGAACCGGTGCGCTAGATTCAGTCTTCTTGGATGCACCCCCGTACAACGCCAAATTCCGATACGTCTTCCGTTCCTCTCTCACATTTCCACGGCGTGGCTCCTACCTCTGCTGCGGTCCCGGCCATATGACCCCCTTGTACACAGACGCTACCAGACAGAAACCAGTTATCGTCAACGGGGTGACTACCCGTTAGCAGCGTCCGTTTGGTCATCGAAGCGCGCTCACCTCAGACCGGTCCCCTTGAACCTCTCTTTGCTCCGCGAAAGTAACGGGACCAGGGGTCTTCCCCGCCTATAGAGCTCGGCCTGCCCGCGTAGGCAGTGGTCCGCACCGTCGCTTAAATTCTCTCCGCGCACCGCCAGGGTCTGAACCTGACGTTAGCGCGCGCGCTCCGATTTTTCGATCGCCCGCCACCATCCGGGTGCGAACCCCTTGTGTCCTAGATCTTAGTGCTCACAGTCACTGCCAGAGGCCGCACCAGCTCCCTTCCCCACAACCCAGACTTCCCCCGCACCCCTGGGCGCACGGCCTGACGAACTAACATCGCATGCGTCCCCCCAATTGTCTGCTCGTTGGATTCTAAGGGTCGTCCTCAGGCCGTCCCCGCAGTTTCGAGCCGAGCTCCCGCCTGACCTATACCTCGTCCAATAACCGCGCAACGACTCTATCCGTCAAGCCCTCCTATATCGTCTGCCCACACCACCCCTAGGGCCGTTATTACCACAGTTGCGCCCCCTGTTACCTAAACTTCCAACACTGATCTCGGACGGTGGCGCGCGCTACACCCTAGCTACAGTCATATTAAGTTGCCCCCACGGCCCCGCCCTCCCCACCCTCTCCCCCCGTGTTGTCCTACTCTTACGAACCTTTGCTAAAGCCGAGCCCCGAAGTACCCCCTGCAAGTTAACCGCCTCCTTCGTCCAACCAACGCGCGTTCCAGCCCCTCAACCCTATCAGGCGTTGCGTGACCGTCCGCCATCGCTCGGAGCGGATGCTCGGTGAAGATAGAAGCCGCGCATGCTGGGACTGCTGGGTCAAGGGGCCGGCGCAATGACAAATGATGCCAGCAAGAGCGGGCGTGAGTCAACTTAGCGACGGTCTACCCACCCGGAAGCGGATGGGGTCGGAAGAACTGGGCCGGAGAGTACGGGAAGCGCGTCGCCACGCGTCCGACAGCAGGCCAGCCTGAGGCCGATCCGTAGCAGCCCCCTACGAGGATCCCGCGAGGTAGAAGAACATGTTGGTAGCCGTGTCTGTCTTACGCGCAGGGTGGCTCGGCCCTCTCGGCTCTAGTCTGGGCGACCGGACAGCAGGGGGAGAGCAACGTGGCGGGGTGCAACGTACGATTGTAGAGGATTCACGTGAGGTCCACCGCGTCAATGGCGGGAGGCAAAGGCAGGTACGCTAATGTCGATGCTGGCGAAGAGGGTGCATAGGGGCCGAGGAGTTACGGCCTTCAAAAAAGCGATAACAGGAAGATGCTACAATGCAGTTGGGGCGGTCGGCCAGGCCGGCGGGGCGACAGGGGACATGGCTCACGTGGTTAGTGGGATGTGGAAGCCGGCCGGGACGGCAGTAAAAATAGGTATAGCTTGAGAAGCAACTAGGCGTAGATCAAGCGTTAGTCGACGAGACCCGCATAAAAGCATGATCAGTTGGGTACAGTTCAGGTCGGCTATTGTAAAAGTGGCCCAGGGCCTTGAACGGCCGGTACTAGAGCAAGGCACGGCGAAAGCTGTTCCCAAGGCGCGGCGCACGATTATAGAACGGGGAGCAGACCAAGTAGACATCTCCATCGCGCTGTAGGACATGTCGAGCGTCAACCCTGAATGCCCAGGCCTGCGCCGGTCCACTTAGAGTAGCGCTACGCGGGGCGAATTGCGCCTAGATCTGCGGCATGAGTGTAAGGCGCCGCCGCCAACCCAGTGTCCATTGACTCGGGCGCCGGCGACGGTCGTCGAGTGAAACCGTCTTGCAAGAGCTGAGTCGGGACGGACCGCGGAGATAAAGTACCGAGGTACCTAGCCTTAACGGCCATATAACGGCGACCCAAGGGTGTGGCGGAGAGACCGAGGCTCACCTGTACGTGCTTGCGGCGTTAAACGCCGTGGGGGCGCGTGGCCGGTCGGTAGTACAAGCCCCTGGAACGACCAGGGGCGCCGTGTGGTGCGGCGCCTAGTACGCCGGCGGCCTGTAGAGTCGGGCCCGAGCGCAACAGGCCCACGGCGGGGTTGATGTAGAGGGGACATGCAGCGGCATTAAAAGGGGCACTGGCGATTACAGTCGCCACGTCTATGCAAACAAGCGACCAGCAAGGAAAGCGGATTCATCAGGGGCTTACGGATCTGGAGGACCTCGCGTGTTATTGATCGGAGGGTAGGCAGGGTGGGTTGCAAGCCGTAGGCTTCTAACTTGCCGCGGTTACAATAGCAGAGTTGAACGTATGCCCCAGGGGCACTCTGGGCGAACGGGCAGGCGCAAAGGCCGAAGGAGACGCAAGCCGCTGTGAGGGCGGCGGGGGGAGTCGTAGCCATGCCTCCTCAAATATGAGGAAGCAATCTACCCGACTATTAAAGCGAAGCGCCGGACCTCTGCTAAGGATCGCTAGTGTTTAACTGGCAAGTCTTGTGCAACAATGCGATAAAAATCGTTCAGTTCAAAAGGTGGATTGCTGGGACAGGTTGCCGCCGAAGATATGGGGGCAAATGCGATTTCGATGCCCATACTGAATCGATGCGGGCAGCCCAAGCGTTAGTATTCTGGTCAACGGGTGGGCGGCTGCTGATCGGGTCACATAAGATTGGACGTGCGTTAATCGACATGGGGCAATGAAGAATAAGCCAGAGCCAGGTCGCACGTTGAGACAGGTTAGGCGGAGAAAATGGAGACCTTAACAAAGACATACGAAATTACGCGTGCTCCGGGCCTACGTTC
>BP138_2011.24931506849
GCCCCGCTCGTGTGGGGGCTCGGCCTCGAAACTTCTTGCTTGAATAGTTGCTGAGTCCCCCTCCCTTATGCACTTCCTACCCCTTGAGGTGTTCTCTTGGTTGCATACTCTGTTTTCACGGGCCCCCTGTGGGGGTCTCGTCTGAGCTTCCTGGAAGAGTGCACTTCGTCCCGCATCGACCCCAAGGCTACCCCACTACCCCAACATCTCGGCAGTCTGCCCGCTCGACTCCTCTTACGACCCCGCACGGCGCGGCGTAACCATCGGGAGCGCCTGGCTCTCTTCCCTCAGGCCGCTTGCTCACACGGCACGGGGTCTTCACGCTATTCGCCTATCGCAGGTCTGCCGTCTGCCGCGGGCGACGTCCCTCAATCCGTCTGCAAGAGGCCTGCTTAAATGACGCTGCCCACCCGATGATCTGTCGAACGCCAATAAGAAGACAGTCGCCTTCACGACCGGGCTAATTCGGTCACTCCACCAATCAGCGACACAGCCATGACGATCAGCTCACGCCTGTGTCCCCCGTCCCCAGGGCCTTGGGTCCGGAGCGCCATCCCTCTGGTTAGGCCTGAATAGCGTTGACACTCGGCTAAGTGACTATGCGTCCGCGGACGCGTTGTGGACGGGATATCCGCCCTACGTGCGGCATCCCCCTATCGCCTACTGCCAGGCGCAACGTACAATCCCAGCAATGCCTTGCCTACCTGTCGCGCCTCAGCTCGGCCACCTCCCTCCCCACGTAAAAAGAGCCCGCTATGGCTCAGCCCCCGCTCCGCGTCCGCCACTTGCAGCACCCTCAAGTGTGTCTGGTGCTAGACGACCTAGTGCTCCTCCCTAAACACTTATTCAAACAGTTCGCCATACACGCGACTCCCGCGCCATGTCTCTCCCCACTCGACCGCAGCATCATGTTGGTCGCCTTAGAGGGAACGTTCCGATGCCGCAAAAAACCCCCGAACCAGCCCTACCCTCACCTGTGTCAGCCCCCCCCGCCGCACTCGCCCCCTTGATAAGACTGTGTCTGCCCGACTCTGGCAGAACCGGTGCGCTAGATTCAGTCTTCTTGGATGCACCCCCGTACAACGCCAAATTCCGATACGTCTTCCGTTCCTCTCTCACATTTCCACGGCGTGGCTCCTACCTCTGCTGCGGTCCCGGCCATATGACCCCCTTGTACACAGACGCTACCAGACAGAAACCAGTTATCGTCAACGGGGTGACTACCCGTTAGCAGCGTCCGTTTGGTCATCGAAGCGCGCTCACCTCAGACCGGTCCCCTTGAACCTCTCTTTGCTCCGCGAAAGTAACGGGACCAGGGGTCTTCCCCGCCTATAGAGCTCGGCCTGCCCGCGTAGGCAGTGGTCCGCACCGTCGCTTAAATTCTCTCCGCGCACCGCCAGGGTCTGAACCTGACGTTAGCGCGCGCGCTCCGATTTTTCGATCGCCCGCCACCATCCGGGTGCGAACCCCTTGTGTCCTAGATCTTAGTGCTCACAGTCACTGCCAGAGGCCTCACCAGCTCCCTTCCCCACAACCCAGACTTCCCCCGCACCCCTGGGCGCACGGCCTGACGAACTAACATCGCATGCGTCCCCCCAATTGTCTGCTCGTTGGATTCTAAGGGTCGTCCTCAGGCCGTCCCCGCAGTTTCGAGCCGAGCTCCCGCCTGACCTATACCTCGTCCAATAACCGCGCAACGACTCTATCCGTCAAGCCCTCCTATATCGTCTGCCCACACCACCCCTAGGGCCGTTATTACCACAGTTGCGCCCCCTGTTACCTAAACTTCCAACACTGATCTCGGACGGTGGCGCGCGCTACACCCTAGCTACAGTCATATTAAGTTGCCCCCACGGCCCCGGCCTCCCCACCCTCTCCCCCCGTGTTGTCCTACTCTTACGAACCTTTGCTAAAGCCGAGCCCCGAAGTACCCCCTGCAAGTTAACCGCCTCCTTCGTCCAACCAACGCGCGTTCCAGCCCCTCAACCCTATCAGGCGTTGCGTGACCGTCCGCCATCGCTCGGAGCGGATGCTCGGTGAAGATAGAAGCCGCGCATGCTGGGACTGCTGGGTCAAGGGGCCGGCGCAATGACAAATGATGCCAGCAAGAGCGGGCGTGAGTCAACTTAGCGACGGTCTACCCACCCGGAAGCGGATGGGGTCGGAAGAACTGGGCCGGAGAGTACGGGAAGCGCGTCGCCACGCGTCCGACAGCAGGCCAGCCTGAGGCCGATCCGTAGCAGCCCCCTACGAGGATCCCGCGAGGTAGAAGAACATGTTGGTAGCCGTGTCTGTCTTACGCGCAGGGTGGCTCGGCCCTCTCGGCTCTAGTCTGGGCGACCGGACAGCAGGGGGAGAGCAACGTGGCGGGGTGCAACGTACGATTGTAGAGGATTCACGTGAGGTCCACCGCGTCAATGGCGGGAGGCAAAGGCAGGTACGCTAATGTCGATGCTGGCGAAGAGGGTGCATAGGGGCCGAGGAGTTACGGCCTTCAAAAAAGCGATAACAGGAAGATGCTACAATGCAGTTGGGGCGGTCGGCCAGGCCGGCGGGGCGACAGGGGACATGGCTCACGTGGTTAGTGGGATGTGGAAGCCGGCCGGGACGGCAGTAAAAATAGGTATAGCTTGAGAAGCAACTAGGCGTAGATCAAGCGTTAGTCGACGAGACCCGCATAAAAGCATGATCAGTTGGGTACAGTTCAGGTCGGCTATTGTAAAAGTGGCCCAGGGCCTTGAACGGCCGGTACTAGAGCAAGGCACGGCGAAAGCTGTTCCCAAGGCGCGGCGCACGATTATAGAACGGGGAGCAGACCAAGTAGACATCTCCATCGCGCTGTAGGACATGTCGAGCGTCAACCCTGAATGCCCAGGCCTGCGCCGGTCCACTTAGAGTAGCGCTACGCGGGGCGAATTGCGCCTAGATCTGCGGCATGAGTGTAAGGCGCCGCCGCCAACCCAGTGTCCATTGACTCGGGCGCCGGCGACGGTCGTCGAGTGAAACCGTCTTGCAAGAGCTGAGTCGGGACGGACCGCGGAGATAAAGTACCGAGGTACCTAGCCTTAACGGCCATATAACGGCGACCCAAGGGCGTGGCGGAGAGACCGAGGCTCACCTGTACGTGCTTGCGGCGTTAAACGCCGTGGGGGCGCGTGGCCGGTCGGTAGTACAAGCCCCTGGAACGACCAGGGGCGCCGTGTGGTGCGGCGCCTAGTACGCCGGCGGCCTGTAGAGTCGGGCCCGAGCGCAACAGGCCCACGGCGGGGTTGATGTAGAGGGGACATGCAGCGGCATTAAAAGGGGCACTGGCGATTACAGTCGCCACGTCTATGCAAACAAGCGACCAGCAAGGAAAGCGGATTCATCAGGGGCTTACGGATCTGGAAGACCTCGCGTGTTATTGATCGGAGGGTAGGCAGGGTGGGTTGCAAGCCGTAGGCTTCTAACTTGCCGCGGTTACAATAGCAGAGTTGAACGTATGCCCCAGGGGCACTCTGGGCGAACGGGCAGGCGCAAAGGCCGAAGGAGACGCAAGCCGCTGTGAGGGCGGCGGGGGGAGTCGTAGCCATGCCTCCTCAAATATGAGGAAGCAATCTACCCGACTATTAAAGCGAAGCGCCGGACCTCTGCTAAGGATCGCTAGTGTTTAACTGGCAAGTCTTGTGCAACAATGCGATAAAAATCGTTCAGTTCAAAAGGTGGATTGCTGGGACAGGTTGCCGCCGAAGATATGGGGGCAAATGCGATTTCGATGCCCATACTGAATCGATGCGGGCAGCCCAAGCGTTAGTATTCTGGTCAACGGGTGGGCGGCTGCTGATCGGGTCACATAAGATTGGACGTGCGTTAATCGACATGGGGCAATGAAGAATAAGCCAGAGCCAGGTCGCACGTTGAGACAGGTTAGGCGGAGAAAATGGAGACCTTAACAAAGACATACGAAATTACGCGTGCTCCGGGCCTCCGTTC
>BP140_2012.12295081967
GCCCCGCTCGTGTGGGGGCTCGGCCTCGAAACTTCTTGCTTGAATAGTTGCTGAGTCCCCCTCCCTTATGCACTTCCTACCCCTTGAGGTGTTCTCTTGGTTGCATACTCTGTTTTCACGGGCCCCCTGTGGGGGTCTCGTCTGAGCTTCCTGGAAGAGTGCACTTCGTCCCGCATCGACCCCAAGGCTACCCCACTACCCCAACATCTCGGCAGTCTGCCCGCTCGACTCCTCTTACGACCCCGCACGGCGCGGCGTAACCATCGGGAGCGCCTGGCTCTCTTCCCTCAGGCCGCTTGCTCACACGGCACGGGGTCTTCACGCTATTCGCCTATCGCAGGTCTGCCGTCTGCCGCGGGCGACGTCCCTCAATCCGTCTGCAAGAGGCCTGCTTAAATGACGCTGCCCACCCGATGATCTGTCGAACGCCAATAAGAAGACAGTCGCCTTCACGACCGGGCTAATTCGGTCACTCCACCAATCAGCGACACAGCCATGACGATCAGCTCACGCCTGTGTCCCCCGTCCCCAGGGCCTTGGGTCCGGAGCGCCATCCCTCTGGTTAGGCCTGAATAGCGTTGACACTCGGCTAAGTGACTATGCGTCCGCGGACGCGTTGTGGACGGGATATCCGCCCTACGTGCGGCATCCCCCTATCGCCTACTGCCAGGCGCAACGTACAATCCCAGCAATGCCTTGCCTACCTGTCGCGCCTCAGCTCGGCCACCTCCCTCCCCACGTAAAAAGAGCCCGCTATGGCTCAGCCCCCGCTCCGCGTCCGCCACTTGCAGCACCCTCAAGTGTGTCTGGTGCTAGACGACCTAGTGCTCCTCCCTAAACACTTATTCAAACAGTTCGCCATACACGCGATTCCCGCGCCATGTCTCTCCCCACTCGACCGCAGCATCATGTTGGTCGCCTTAGAGGGAACGTTCCGATGCCGCAAAAAACCCCCGAACCAGCCCTACCCTCACCTGTGTCAGCCCCCCCCGCCGCACTCGCCCCCTTGATAAGACTGTGTCTGCCCGACTCTGGCAGAACCGGTGCGCTAGATTCAGTCTTCTTGGATGCACCCCCGTACAACGCCAAATTCCGATACGTCTTCCGTTCCTCTCTCACATTTCCACGGCGTGGCTCCTACCTCTGCTGCGGTCCCGGCCATATGACCCCCTTGTACACAGACGCTACCAGACAGAAACCAGTTATCGTCAACGGGGTGACTACCCGTTAGCAGCGTCCGTTTGGTCATCGAAGCGCGCTCACCTCAGACCGGTCCCCTTGAACCTCTCTTTGCTCCGCGAAAGTAACGGGACCAGGGGTCTTCCCCGCCTATAGAGCTCGGCCTGCCCGCGTAGGCAGTGGTCCGCACCGTCGCTTAAATTCTCTCCGCGCACCGCCAGGGTCTGAACCTGACGTTAGCGCGCGCGCTCCGATTTTTCGATCGCCCGCCACCATCCGGGTGCGAACCCCTTGTGTCCTAGATCTTAGTGCTCACAGTCACTGCCAGAGGCCGCACCAGCTCCCTTCCCCACAACCCAGACTTCCCCCGCACCCCTGGGCGCACGGCCTGACGAACTAACATCGCATGCGTCCCCCCAATTGTCTGCTCGTTGGATTCTAAGGGTCGTCCTCAGGCCGTCCCCGCAGTTTCGAGCCGAGCTCCCGCCTGACCTATACCTCGTCCAATAACCGCGCAACGACTCTATCCGTCAAGCCCTCCTATATCGTCTGCCCACACCACCCCTAGGGCCGTTATTACCACAGTTGCGCCCCCTGTTACCTAAACTTCCAACACTGATCTCGGACGGTGGCGCGCGCTACACCCTAGCTACAGTCATATTAAGTTGCCCCCACGGCCCCGGCCTCCCCACCCTCTCCCCCCGTGTTGTCCTACTCTTACGAACCTTTGCTAAAGCCGAGCCCCGAAGTACCCCCTGCAAGTTAACCGCCTCCTTCGTCCAACCAACGCGCGTTCCAGCCCCTCAACCCTATCAGGCGTTGCGTGACCGTCCGCCATCGCTCGGAGCGGATGCTCGGTGAAGATAGAAGCCGCGCATGCTGGGACTGCTGGGTCAAGGGGCCGGCGCAATGACAAATGATGCCAGCAAGAGCGGGCGTGAGTCAACTTAGCGACGGTCTACCCACCCGGAAGCGGATGGGGTCGGAAGAACTGGGCCGGAGAGTACGGGAAGCGCGTCGCCACGCGTCCGACAGCAGGCCAGCCTGAGGCCGATCCGTAGCAGCCCCCTACGAGGATCCCGCGAGGTAGAAGAACATGTTGGTAGCCGTGTCTGTCTTACGCGCAGGGTGGCTCGGCCCTCTCGGCTCTAGTCTGGGCGACCGGACAGCAGGGGGAGAGCAACGTGGCGGGGTGCAACGTACGATTGTAGAGGATTCACGTGAGGTCCACCGCGTCAATGGCGGGAGGCAAAGGCAGGTACGCTAATGTCGATGCTGGCGAAGAGGGTGCATAGGGGCCGAGGAGTTACGGCCTTCAAAAAAGCGATAACAGGAAGATGCTACAATGCAGTTGGGGCGGTCGGCCAGGCCGGCGGGGCGACAGGGGACATGGCTCACGTGGTTAGTGGGATGTGGAAGCCGGCCGGGACGGCAGTAAAAATAGGTATAGCTTGAGAAGCAACTAGGCGTAGATCAAGCGTTAGTCGACGAGACCCGCATAAAAGCATGATCAGTTGGGTACAGTTCAGGTCGGCTATTGTAAAAGTGGCCCAGGGCCTTGAACGGCCGGTACTAGAGCAAGGCACGGCGAAAGCTGTTCCCAAGGCGCGGCGCACGATTATAGAACGGGGAGCAGACCAAGTAGACATCTCCATCGCGCTGTAGGACATGTCGAGCGTCAACCCTGAATGCCCAGGCCTGCGCCGGTCCACTTAGAGTAGCGCTACGCGGGGCGAATTGCGCCTAGATCTGCGGCATGAGTGTAAGGCGCCGCCGCCAACCCAGTGTCCATTGACTCGGGCGCCGGCGACGGTCGTCGAGTGAAACCGTCTTGCAAGAGCTGAGTCGGGACGGACCGCGGAGATAAAGTACCGAGGTACCTAGCCTTAACGGCCATATAACGGCGACCCAAGGGTGTGGCGGAGAGACCGAGGCTCACCTGTACGTGCTTGCGGCGTTAAACGCCGTGGGGGCGCGTGGCCGGTCGGTAGTACAAGCCCCTGGAACGACCAGGGGCGCCGTGTGGTGCGGCGCCTAGTACGCCGGCGGCCTGTAGAGTCGGGCCCGAGCGCAACAGGCCCACGGCGGGGTTGATGTAGAGGGGACATGCAGCGGCATTAAAAGGGGCACTGGCGATTACAGTCGCCACGTCTATGCAAACAAGCGACCAGCAAGGAAAGCGGATTCATCAGGGGCTTACGGATCTGGAGGACCTCGCGTGTTATTGATCGGAGGGTAGGCAGGGTGGGTTGCAAGCCGTAGGCTTCTAACTTGCCGCGGTTACAATAGCAGAGTTGAACGTATGCCCCAGGGGCACTCTGGGCGAACGGGCAGGCGCAAAGGCCGAAGGAGACGCAAGCCGCTGTGAGGGCGGCGGGGGGAGTCGTAGCCATGCCTCCTCAAATATGAGGAAGCAATCTACCCGACTATTAAAGCGAAGCGCCGGACCTCTGCTAAGGATCGCTAGTGTTTAACTGGCAAGTCTTGTGCAACAATGCGATAAAAATCGTTCAGTTCAAAAGGTGGATTGCTGGGACAGGTTGCCGCCGAAGATATGGGGGCAAATGCGATTTCGATGCCCATACTGAATCGATGCGGGCAGCCCAAGCGTTAGTATTCTGGTCAACGGGTGGGCGGCTGCTGATCGGGTCACATAAGATTGGACGTGCGTTAATCGACATGGGGCAATGAAGAATAAGCCAGAGCCAGGTCGCACGTTGAGACAGGTTAGGCGGAGAAAATGGAGACCTTAACAAAGACATACGAAATTACGCGTGCTCCGGGCCTACGTTC
>BP143_2012.2349726776
GCCCCGCTCGTGTGGGGGCTCGGCCTCGAAACTTCTTGCTTGAATAGTTGCTGAGTCCCCCTCCCTTATGCACTTCCTACCCCTTGAGGTGTTCTCTTGGTTGCATACTCTGTTTTCACGGGCCCCCTGTGGGGGTCTCGTCTGAGCTTCCTGGAAGAGTGCACTTCGTCCCGCATCGACCCCAAGGCTACCCCATTACCCCAACATCTCGGCAGTCTGCCCGCTCGACTCCTCTTACGACCCCGCACGGCGCGGCGTAACCATCGGGAGCGCCTGGCTCTCTTCCCTCAGGCCGCTTGCTCACACGGCACGGGGTCTTCACGCTATTCGCCTATCGCAGGTCTGCCGTCTGCCGCGGGCGACGTCCCTCAATCCGTCTGCAAGAGGCCTGCTTAAATGACGCTGCCCACCCGATGATCTGTCGAACGCCAATAAGAAGACAGTCGCCTTCACGACCGGGCTAATTCGGTCACTCCACCAATCAGCGACACAGCCATGACGATCAGCTCACGCCTGTGTCCCCCGTCCCCAGGGCCTTGGGTCCGGAGCGCCATCCCTCTGGTTAGGCCTGAATAGCGTTGACACTCGGCTAAGTGACTATGCGTCCGCGGACGCGTTGTGGACGGGATATCCGCCCTACGTGCGGCATCCCCCTATCGCCTACTGCCAGGCGCAACGTACAATCCCAGCAATGCCTTGCCTACCTGTCGCGCCTCAGCTCGGCCACCTCCCTCCCCACGTAAAAAGAGCCCGCTATGGCTCAGCCCCCGCTCCGCGTCCGCCACTTGCAGCACCCTCAAGTGTGTCTGGTGCTAGACGACCTAGTGCTCCTCCCTAAACACTTATTCAAACATTTCGCCATACACGCGATTCCCGCGCCATGTCTCTCCCCACTCGACCGCAGCATCATGTTGGTCGCCTTAGAGGGAACGTTCCGATGCCGCAAAAAACCCCCGAACCAGCCCTACCCTCACCTGTGTCAGCCCCCCCCGCCGCACTCGCCCCCTTGATAAGACTGTGTCTGCCCGACTCTGGCAGAACCGGTGCGCTAGATTCAGTCTTCTTGGATGCACCCCCGTACAACGCCAAATTCCGATACGTCTTCCGTTCCTCTCTCACATTTCCACGGCGTGGCTCCTACCTCTGCTGCGGTCCCGGCCATATGACCCCCTTGTACACAGACGCTACCAGAGAGAAACCAGTTATCGTCAACGGGGTGACTACCCGTTAGCAGCGTCCGTTTGGTCATCGAAGCGCGCTCACCTCAGACCGGTCCCCTTGAACCTCTCTTTGCTCCGCGAAAGTAACGGGACCAGGGGTCTTCCCCGCCTATAGAGCTCGGCCTGCCCGCGTAGGCAGTGGTCCGCACCGTCGCTTAAATTCTCTCCGCGCACCGCCAGGGTCTGAACCTGACGTTAGCGCGCGCGCTCCGATTTTTCGATCGCCCGCCACCATCCGGGTGCGAACCCCTTGTGTCCTAGATCTTAGTGCTCACAGTCACTGCCAGAGGCCGCACCAGCTCCCTTCCCCACAACCCAGACTTCCCCCGCACCCCTGGGCGCACGGCCTGACGAACTAACATCGCATGCGTCCCCCCAATTGTCTGCTCGTTGGATTCTAAGGGTCGTCCTCAGGCCGTCCCCGCAGTTTCGAGCCGAGCTCCCGCCTGACCTATACCTCGTCCAATAACCGCGCAACGACTCTATCCGTCAAGCCCTCCTATATCGTCTGCCCACACCACCCCTAGGGCCGTTATTACCACAGTTGCGCCCCCTGTTACCTAAACTTCCAACACTGATCTTGGACGGTGGCGCGCGCTACACCCTAGCTACAGTCATATTAAGTTGCCCCCACGGCCCCGGCCTCCCCACCCTCTCCCCCCGTGTTGTCCTACTCTTACGAACCTTTGCTAAAGCCGAGCCCCGAAGTACCCCCTGCAAGTTAACCGCCTCCTTCGTCCAACCAACGCGCGTTCCAGCCCCTCAACCCTATCAGGCGTTGCGTGACCGTCCGCCATCGCTCGGAGCGGATGCTCGGTGAAGATAGAAGCCGCGCATGCTGGGACTGCTGGGTCAAGGGGCCGGCGCAATGACAAATGATGCCAGCAAGAGCGGGCGTGAGTCAACTTAGCGACGGTCTACCCACCCGGAAGCGGATGGGGTCGGAAGAACTGGGCCGGAGAGTACGGGAAGCGCGTCGCCACGCGTCCGACAGCAGGCCAGCCTGAGGCCGATCCGTAGCAGCCCCCTACGAGGATCCCGCGAGGTAGAAGAACATGTTGGTAGCCGTGTCTGTCTTACGCGCAGGGTGGCTCGGCCCTCTCGGCTCTAGTCTGGGCGACCGGACAGCAGGGGGAGAGCAACGTGGCGGGGTGCAACGTACGATTGTAGAGGATTCACGTGAGGTCCACCGCGTCAATGGCGGGAGGCAAAGGCAGGTACGCTAATGTCGATGCTGGCGAAGAGGGTGCATAGGGGCCGAGGAGTTACGGCCTTCAAAAAAGCGATAACAGGAAGATGCTACAATGCAGTTGGGGCGGTCGGCCAGGCCGGCGGGGCGACAGGGGACATGGCTCACGTGGTTAGTGGGATGTGGAAGCCGGCCGGGACGGCAGTAAAAATAGGTATAGCTTGAGAAGCAACTAGGCGTAGATCAAGCGTTAGTCGACGAGACCCGCATAAAAGCATGATCAGTTGGGTACAGTTCAGGTCGGCTATTGTAAAAGTGGCCCAGGGCCTTGAACGGCCGGTACTAGAGCAAGGCACGGCGAAAGCTGTTCCCAAGGCGCGGCGCACGATTATAGAACGGGGAGCAGACCAAGTAGACATCTCCATCGCGCTGTAGGACATGTCGAGCGTCAACCCTGAATGCCCAGGCCTGCGCCGGTCCACTTAGAGTAGCGCTACGCGGGGCGAATTGCGCCTAGATCTGCGGCATGAGTGTAAGGCGCCGCCGCCAACCCAGTGTCCATTGACTCGGGCGCCGGCGACGGTCGTCGAGTGAAACCGTCTTGCAAGAGCTGAGTCGGGACGGACCGCGGAGATAAAGTACCGAGGTACCTAGCCTTAACGGCCATATAACGGCGACCCAAGGGTGTGGCGGAGAGACCGAGGCTCACCTGTACGTGCTTGCGGCGTTAAACGCCGTGGGGGCGCGTGGCCGGTCGGTAGTACAAGCCCCTGGAACGACCAGGGGCGCCGTGTGGTGCGGCGCCTAGTACGCCGGCGGCCTGTAGAGTCGGGCCCGAGCGCAACAGGCCCACGGCGGGGTTGATGTAGAGGGGACATGCAGCGGCATTAAAAGGGGCACTGGCGATTACAGTCGCCACGTCTATGCAAACAAGCGACCAGCAAGGAAAGCGGATTCATCAGGGGCTTACGGATCTGGAGGACCTCGCGTGTTATTGATCGGAGGGTAGGCAGGGTGGGTTGCAAGCCGTAGGCTTCTAACTTGCCGCGGTTACAATAGCAGAGTTGAACGTATGCCCCAGGGGCACTCTGGGCGAACGGGCAGGCGCAAAGGCCGAAGGAGACGCAAGCCGCTGTGAGGGCGGCGGGGGGAGTCGTAGCCATGCCTCCTCAAATATGAGGAAGCAATCTACCCGACTATTAAAGCGAAGCGCCGGACCTCTGCTAAGGATCGCTAGTGTTTAACTGGCAAGTCTTGTGCAACAATGCGATAAAAATCGCTCAGTTCAAAAGGTGGATTGCTGGGACAGGTTGCCGCCGAAGATATGGGGGCAAATGCGATTTCGATGCCCATACTGAATCGATGCGGGCAGCCCAAGCGTTAGTATTCTGGTCAACGGGTGGGCGGCTGCTGATCGGGTCACATAAGATTGGACGTGCGTTAATCGACATGGGGCAATGAAGAATAAGCCAGAGCCAGGTCGCACGTTGAGACAGGTTAGGCGGAGAAAATGGAGACCTTAACAAAGACATACGAAATTACGCGTGCTCCGGGCCTACGTTC
>BP141_2012.38524590164
GCCCCGCTCGTGTGGGGGCTCGGCCTCGAAACTTCTTGCTTGAATAGTTGCTGAGTCCCCCTCCCTTATGCACTTCCTACCCCTTGAGGTGTTCTCTTGGTTGCATACTCTGTTTTCACGGGCCCCCTGTGGGGGTCTCGTCTGAGCTTCCTGGAAGAGTGCACTTCGTCCCGCATCGACCCCAAGGCTACCCCACTACCCCAACATCTCGGCAGTCTGCCCGCTCGACTCCTCTTACGACCCCGCACGGCGCGGCGTAACCATCGGGAGCGCCTGGCTCTCTTCCCTCAGGCCGCTTGCTCACACGGCACGGGGTCTTCACGCTATTCGCCTATCGCAGGTCTGCCGTCTGCCGCGGGCGACGTCCCTCAATCCGTCTGCAAGAGGCCTGCTTAAATGACGCTGCCCACCCGATGATCTGTCGAACGCCAATAAGAAGACAGTCGCCTTCACGACCGGGCTAATTCGGTCACTCCACCAATCAGCGACACAGCCATGACGATCAGCTCACGCCTGTGTCCCCCGTCCCCAGGGCCTTGGGTCCGGAGCGCCATCCCTCTGGTTAGGCCTGAATAGCGTTGACGCTCGGCTAAGTGACCATGCGTCCGCGGACGCGTTGTGGACGGGATATCCGCCCTACGTGCGGCATCCCCCTATCGCCTACTGCCAGGCGCAACGTACAATCCCAGCAATGCCTTGCCTACCTGTCGCGCCTCAGCTCGGCCACCTCCCTCCCCACGTAAAAAGAGCCCGCTATGGCTCAGCCCCCGCTCCGCGTCCGCCACTTGCAGCACCCTCAAGTGTGTCTGGTGCTAGACGACCTAGTGCTCCTCCCTAAACACTTATTCAAACAGTTCGCCATACACGCGATTCCCGCGCCATGTCTCTCCCCACTCGACCGCAGCATCATGTTGGTCGCCTTAGAGGGAACGTTCCGATGCCGCAAAAAACCCCCGGACCAGCCCTACCCTCACCTGTGTCAGCCCCCCCCGCCGCACTCGCCCCCTTGATAAGACTGTGTCTGCCCGACTCTGGCAGAACCGGTGCGCTAGATTCAGTCTTCTTGGATGCACCCCCGTACAACGCCAAATTCCGATACGTCTTCCGTTCCTCTCTCACATTTCCACGGCGTGGCTCCTACCTCTGCTGCGGTCCCGGCCATATGACCCCCTTGTACACAGACGCTACCAGACAGAAACCAGTTATCGTCAACGGGGTGACTACCCGTTAGCAGCGTCCGTTTGGTCATCGAAGCGCGCTCACCTCAGACCGGTCCCCTTGAACCTCTCTTTGCTCCGCGAAAGTAACGGGACCAGGGGTCTTCCCCGCCTATAGAGCTCGGCCTGCCCGCGTAGGCAGTGGTCCGCACCGTCGCTTAAATTCTCTCCGCGCACCGCCAGGGTCTGAACCTGACGTTAGCGCGCGCGCTCCGATTTTTCGATCGCCCGCCACCATCCGGGTGCGAACCCCTTGTGTCCTAGATCTTAGTGCTCACAGTCACTGCCAGAGGCCGCACCAGCTCCCTTCCCCACAACCCAGACTTCCCCCGCACCCCTGGGCGCACGGCCTGACGAACTAACATCGCATGCGTCCCCCCAATTGTCTGCTCGTTGGATTCTAAGGGTCGTCCTCAGGCCGTCCCCGCAGTTTCGAGCCGAGCTCCCGCCTGACCTATACCTCGTCCAATAACCGCGCAACGACTCTATCCGTCAAGCCCTCCTATATCGTCTGCCCACACCACCCCTAGGGCCGTTATTACCACAGTTGCGCCCCCTGTTACCTAAACTTCCAACACTGATCTCGGACGGTGGCGCGCGCTACACCCTAGCTACAGTCATATTAAGTTGCCCCCACGGCCCCGGCCTCCCCACCCTCTCCCCCCGTGTTGTCCTACTCTTACGAACCTTTGCTAAAGCCGAGCCCCGAAGTACCCCCTGCAAGTTAACCGCCTCCTTCGTCCAACCAACGCGCGTTCCAGCCCCTCAACCCTATCAGGCGTTGCGTGACCGTCCGCCATCGCTCGGAGCGGATGCTCGGTGAAGATAGAAGCCGCGCATGCTGGGACTGCTGGGTCAAGGGGCCGGCGCAATGACAAATGATGCCAGCAAGAGCGGGCGTGAGTCAACTTAGCGACGGTCTACCCACCCGGAAGCGGATGGGGTCGGAAGAACTGGGCCGGAGAGTACGGGAAGCGTGTCGCCACGCGTCCGACAGCAGGCCAGCCTGAGGCCGATCCGTAGCAGCCCCCTACGAGGATCCCGCGAGGTAGAAGAACATGTTGGCAGCCGTGTCTGTCTTACGCGCAGGGTGGCTCGGCCCTCTCGGCTCTAGTCTGGGCGACCGGACAGCAGGGGGAGAGCAACGTGGCGGGGTGCAACGTACGATTGTAGAGGATTCACGTGAGGTCCACCGCGTCAATGGCGGGAGGCAAAGGCAGGTACGCTAATGTCGATGCTGGCGAAGAGGGTGCATAGGGGCCGAGGAGTTACGGCCTTCAAAAAAGCGATAACAGGAAGATGCTACAATGCAGTTGGGGCGGTCGGCCAGGCCGGCGGGGCGACAGGGGACATGGCTCACGTGGTTAGTGGGATGTGGAAGCCGGCCGGGACGGCAGTAAAAATAGGTATAGCTTGAGAAGCAACTAGGCGTAGATCAAGCGTTAGTCGACGAGACCCGCATAAAAGCATGATCAGTTGGGTACAGTTCAGGTCGGCTATTGTAAAAGTGGCCCAGGGCCTTGAACGGCCGGTACTAGAGCAAGGCACGGCGAAAGCTGTTCCCAAGGCGCGGCGCACGATTATAGAACGGGGAGCAGACCAAGTAGACATCTCCATCGCGCTGTAGGACATGTCGAGCGTCAACCCTGAATGCCCAGGCCTGCGCCGGTCCACTTAGAGTAGCGCTACGCGGGGCGAATTGCGCCTAGATCTGCGGCATGAGTGTAAGGCGCCGCCGCCAACCCAGTGTCCATTGACTCGGGCGCCGGCGACGGTCGTCGAGTGAAACCGTCTTGCAAGAGCTGAGTCGGGACGGACCGCGGAGATAAAGTACCGAGGTACCTAGCCTTAACGGCCATATAACGGCGACCCAAGGGTGTGGCGGAGAGACCGAGGCTCACCTGTACGTGCTTGCGGCGTTAAACGCCGTGGGGGCGCGTGGCCGGTCGGTAGTACAAGCCCCTGGAACGACCAGGGGCGCCGTGTGGTGCGGCGCCTAGTACGCCGGCGGCCTGTAGAGTCGGGCCCGAGCGCAACAGGCCCACGGCGGGGTTGATGTAGAGGGGACATGCAGCGGCATTAAAAGGGGCACTGGCGATTACAGTCGCCACGTCTATGCAAACAAGCGACCAGCAAGGAAAGCGGATTCATCAGGGGCTTACGGATCTGGAGGACCTCGCGTGTTATTGATCGGAGGGTAGGCAGGGTGGGTTGCAAGCCGTAGGCTTCTAACTTGCCGCGGTTACAATAGCAGAGTTGAACGTATGCCCCAGGGGCACTCTGGGCGAACGGGCAGGCGCAAAGGCCGAAGGAGACGCAAGCCGCTGTGAGGGCGGCGGGGGGAGTCGTAGCCATGCCTCCTCAAATATGAGGAAGCAATCTACCCGACTATTAAAGCGAAGCGCCGGACCTCTGCTAAGGATCGCTAGTGTTTAACTGGCAAGTCTTGTGCAACAATGCAATAAAAATCGTTCAGTTCAAAAGGTGGATTGCTGGGACAGGTTGCCGCCGAAGATATGGGGGCAAATGCGATTTCGATGCCCATACTGAATCGATGCGGGCAGCCCAAGCGTTAGTATTCTGGTCAACGGGTGGGCGGCTGCTGATCGGGTCACATAAGATTGGACGTGCGTTAATCGACATGGGGCAATGAAGAATAAGCCAGAGCCAGGTCGCACGTTGAGACAGGTTAGGCGGAGAAAATGGAGACCTTAACAAAGACATACGAAATTACGCGTGCTCCGGGCCTACGTTC
>BP146_2012.29781420765
GCCCCGCTCGTGTGGGGGCTCGGCCTCGAAACTTCTTGCTTGAATAGTTGCTGAGTCCCCCTCCCTTATGCACTTCCTACCCCTTGAGGTGTTCTCTTGGTTGCATACTCTGTTTTCACGGGCCCCCTGTGGGGGTCTCGTCTGAGCTTCCTGGAAGAGTGCACTTCGTCCCGCATCGACCCCAAGGCTACCCCACTACCCCAACATCTCGGCAGTCTGCCCGCTCGACTCCTCTTACGACCCCGCACGGCGCGGCGTAACCATCGGGAGCGCCTGGCTCTCTTCCCTCAGGCCGCTTGCTCACACGGCACGGGGTCTTCACGCTATTCGCCTATCGCAGGTCTGCCGTCTGCCGCGGGCGACGTCCCTCAATCCGTCTGCAAGAGGCCTGCTTAAATGACGCTGCCCACCCGATGATCTGTCGAACGCCAATAAGAAGACAGTCGCCTTCACGACCGGGCTAATTCGGTCACTCCACCAATCAGCGACACAGCCATGACGATCAGCTCACGCCTGTGTCCCCCGTCCCCAGGGCCTTGGGTCCGGAGCGCCATCCCTCTGGTTAGGCCTGAATAGCGTTGACACTCGGCTAAGTGACTATGCGTCCGCGGACGCGTTGTGGACGGGATATCCGCCCTACGTGCGGCATCCCCCTATCGCCTACTGCCAGGCGCAACGTACAATCCCAGCAATGCCTTGCCTACCTGTCGCGCCTCAGCTCGGCCACCTCCCTCCCCACGTAAAAAGAGCCCGCTATGGCTCAGCCCCCGCTCCGCGTCCGCCACTTGCAGCACCCTCAAGTGTGTCTGGTGCTAGACGACCTAGTGCTCCTCCCTAAACACTTATTCAAACAGTTCGCCATACACGCGATTCCCGCGCCATGTCTCTCCCCACTCGACCGCAGCATCATGTTGGTCGCCTTAGAGGGAACGTTCCGATGCCGCAAAAAACCCCCGAACCAGCCCTACCCTCACCTGTGTCAGCCCCCCCCGCCGCACTCGCCCCCTTGATAAGACTGTGTCTGCCCGACTCTGGCAGAACCGGTGCGCTAGATTCAGTCTTCTTGGATGCACCCCCGTACAACGCCAAATTCCGATACGTCTTCCGTTCCTCTCTCACATTTCCACGGCGTGGCTCCTACCTCTGCTGCGGTCCCGGCCATATGACCCCCTTGTACACAGACGCTACCAGACAGAAACCAGTTATCGTCAACGGGGTGACTACCCGTTAGCAGCGTCCGTTTGGTCATCGAAGCGCGCTCACCTCAGACCGGTCCCCTTGAACCTCTCTTTGCTCCGCGAAAGTAACGGGACCAGGGGTCTTCCCCGCCTATAGAGCTCGGCCTGCCCGCGTAGGCAGTGGTCCGCACCGTCGCTTAAATTCTCTCCGCGCACCGCCAGGGTCTGAACCTGACGTTAGCGCGCGCGCTCCGATTTTTCGATCGCCCGCCACCATCCGGGTGCGAACCCCTTGTGTCCTAGATCTTAGTGCTCACAGTCACTGCCAGAGGCCGCACCAGCTCCCTTCCCCACAACCCAGACTTCCCCCGCACCCCTGGGCGCACGGCCTGACGAACTAACATCGCATGCGTCCCCCCAATTGTCTGCTCGTTGGATTCTAAGGGTCGTCCTCAGGCCGTCCCCGCAGTTTCGAGCCGAGCTCCCGCCTGACCTATACCTCGTCCAATAACCGCGCAACGACTCTATCCGTCAAGCCCTCCTATATCGTCTGCCCACACCACCCCTAGGGCCGTTATTACCACAGTTGCGCCCCCTGTTACCTAAACTTCCAACACTGATCTCGGACGGTGGCGCGCGCTACACCCTAGCTACAGTCATATTAAGTTGCCCCCACGGCCCCGGCCTCCCCACCCTCTCCCCCCGTGTTGTCCTACTCTTACGAACCTTTGCTAAAGCCGAGCCCCGAAGTACCCCCTGCAAGTTAACCGCCTCCTTCGTCCAACCAACGCGCGTTCCAGCCCCTCAACCCTATCAGGCGTTGCGTGACCGTCCGCCATCGCTCGGAGCGGATGCTCGGTGAAGATAGAAGCCGCGCATGCTGGGACTGCTGGGTCAAGGGGCCGGCGCAATGACAAATGATGCCAGCAAGAGCGGGCGTGAGTCAACTTAGCGACGGTCTACCCACCCGGAAGCGGATGGGGTCGGAAGAACTGGGCCGGAGAGTACGGGAAGCGCGTCGCCACGCGTCCGACAGCAGGCCAGCCTGAGGCCGATCCGTAGCAGCCCCCTACGAGGATCCCGCGAGGTAGAAGAACATGTTGGTAGCCGTGTCTGTCTTACGCGCAGGGTGGCTCGGCCCTCTCGGCTCTAGTCTGGGCGACCGGACAGCAGGGGGAGAGCAACGTGGCGGGGTGCAACGTACGATTGTAGAGGATTCACGTGAGGTCCACCGCGTCAATGGCGGGAGGCAAAGGCAGGTACGCTAATGTCGATGCTGGCGAAGAGGGTGCATAGGGGCCGAGGAGTTACGGCCTTCAAAAAAGCGATAACAGGAAGATGCTACAATGCAGTTGGGGCGGTCGGCCAGGCCGGCGGGGCTACAGGGGACATGGCTCACGTGGTTAGTGGGATGTGGAAGCCGGCCGGGACGGCAGTAAAAATAGGTATAGCTTGAGAAGCAACTAGGCGTAGATCAAGCGTTAGTCGACGAGACCCGCATAAAAGCATGATCAGTTGGGTACAGTTCAGGTCGGCTATTGTAAAAGTGGCCCAGGGCCTTGAACGGCCGGTACTAGAGCAAGGCACGGCGAAAGCTGTTCCCAAGGCGCGGCGCACGATTATAGAACGGGGAGCAGACCAAGTAGACATCTCCATCGCGCTGTAGGACATGTCGAGCGTCAACCCTGAATGCCCAGGCCTGCGCCGGTCCACTTAGAGTAGCGCTACGCGGGGCGAATTGCGCCTAGATCTGCGGCATGAGTGTAAGGCGCCGCCGCCAACCCAGTGTCCATTGACTCGGGCGCCGGCGACGGTCGTCGAGTGAAACCGTCTTGCAAGAGCTGAGTCGGGACGGACCGCGGAGATAAAGTACCGAGGTACCTAGCCTTAACGGCCATATAACGGCGACCCAAGGGTGTGGCGGAGAGACCGAGGCTCACCTGTACGTGCTTGCGGCGTTAAACGCCGTGGGGGCGCGTGGCCGGTCGGTAGTACAAGCCCCTGGAACGACCAGGGGCGCCGTGTGGTGCGGCGCCTAGTACGCCGGCGGCCTGTAGAGTCGGGCCCGAGCGCAACAGGCCCACGGCGGGGTTGATGTAGAGGGGACATGCAGCGGCATTAAAAGGGGCACTGGCGATTACAGTCGCCACGTCTATGCAAACAAGCGACCAGCAAGGAAAGCGGATTCATCAGGGGCTTACGGATCTGGAGGACCTCGCGTGTTATTGATCGGAGGGTAGGCAGGGTGGGTTGCAAGCCGTAGGCTTCTAACTTGCCGCGGTTACAATAGCAGAGTTGAACGTATGCCCCAGGGGCACTCTGGGCGAACGGGCAGGCGCAAAGGCCGAAGGAGACGCAAGCCGCTGTGAGGGCGGCGGGGGGAGTCGTAGCCATGCCTCCTCAAATATGAGGAAGCAATCTACCCGACTATTAAAGCGAAGCGCCGGACCTCTGCTAAGGATCGCTAGTGTTTAACTGGCAAGTCTTGTGCAACAATGCGATAAAAATCGTTCAGTTCAAAAGGTGGGTTGCTGGGACAGGTTGCCGCCGAAGATATGGGGGCAAATGCGATTTCGATGCCCATACTGAATCGATGCGGGCAGCCCAAGCGTTAGTATTCTGGTCAACGGGTGGGCGGCTGCTGATCGGGTCACATAAGATTGGACGTGCGTTAATCGACATGGGGCAATGAAGAATAAGCCAGAGCCAGGTCGCACGTTGAGACAGGTTAGGCGGAGAAAATGGAGACCTTAACAAAGACATACGAAATTACGCGTGCTCCGGGCCTACATTC
>BP148_2012.5
GCCCCGCTCGTGTGGGGGCTCGGCCTCGAAACTTCTTGCTTGAATATTTGCTGAGTCCCCCTCCCTTATGCACTTCCTACCCCTTGAGGTGTTCTCTTGGTTGCATACTCTGTTTTCACGGGCCCCCTGTGGGGGTCTCGTCTGAGCTTCCTGGAAGAGTGCACTTCGTCCCGCATCGACCCCAAGGCTACCCCACTACCCCAACATCTCGGCAGTCTGCCCGCTCGACTCCTCTTACGACCCCGCACGGCGCGGCGTAACCATCGGGAGCGCCTGGCTCTCTTCCCTCAGGCCGCTTGCTCACACGGCACGGGGTCTTCACGCTATTCGCCTATCGCAGGTCTGCCGTCTGCCGCGGGCGACGTCCCTCAATCCGTCTGCAAGAGGCCTGCTTAAATGACGCTGCCCACCCGATGATCTGTCGAACGCCAATAAGAAGACAGTCGCCTTCACGACCGGGCTAATTCGGTCACTCCACCAATCAGCGACACAGCCATGACGATCAGCTCACGCCTGTGTCCCCCGTCCCCAGGGCCTTGGGTCCGGAGCGCCATCCCTCTGGTTAGGCCTGAATAGCGTTGACACTCGGCTAAGTGACTATGCGTCCGCGGACGCGTTGTGGACGGGATATCCGCCCTACGTGCGGCATCCCCCTATCGCCTACTGCCAGGCGCAACGTACAATCCCAGCAATGCCTTGCCTACCTGTCGCGCCTCAGCTCGGCCACCTCCCTCCCCACGTAAAAAGAGCCCGCTATGGCTCAGCCCCCGCTCCGCGTCCGCCACTTGCAGCACCCTCAAGTGTGTCTGGTGCTAGACGACCTAGTGCTCCTCCCTAAACACTTATTCAAACAGTTCGCCATACACGCGATTCCCGCGCCATGTCTCTCCCCACTCGACCGCAGCATCATGTTGGTCGCCTTAGAGGGAACGTTCCGATGCCGCAAAAAACCCCCGAACCAGCCCTACCCTCACCTGTGTCAGCCCCCCCCGCCGCACTCGCCCCCTTGATAAGACTGTGTCTGCCCGACTCTGGCAGAACCGGTGCGCTAGATTCAGTCTTCTTGGATGCACCCCCGTACAACGCCAAATTCCGATACGTCTTCCGTTCCTCTCTCACATTTCCACGGCGTGGCTCCTACCTCTGCTGCGGTCCCGGCCATATGACCCCCTTGTACACAGACGCTACCAGACAGAAACCAGTTATCGTCAACGGGGTGACTACCCGTTAGCAGCGTCCGTTTGGTCATCGAAGCGCGCTCACCTCAGACCGGTCCCCTTGAACCTCTCTTTGCTCCGCGAAAGTAACGGGACCAGGGGTCTTCCCCGCCTATAGAGCTCGGCCTGCCCGCGTAGGCAGTGGTCCGCACCGTCGCTTAAATTCTCTCCGCGCACCGCCAGGGTCTGAACCTGACGTTAGCGCGCGCGCTCCGATTTTTCGATCGCCCGCCACCATCCGGGTGCGAACCCCTTGTGTCCTAGATCTTAGTGCTCACAGTCACTGCCAGAGGCCGCACCAGCTCCCTTCCCCACAACCCAGACTTCCCCCGCACCCCTGGGCGCACGGCCTGACGAACTAACATCGCATGCGTCCCCCCAATTGTCTGCTCGTTGGATTCTAAGGGTCGTCCTCAGGCCGTCCCCGCAGTTTCGAGCCGAGCTCCCGCCTGACCTATACCTCGTCCAATAACCGCGCAACGACTCTATCCGTCAAGCCCTCCTATATCGTCTGCCCACACCACCCCTAGGGCCGTTATTACCACAGTTGCGCCCCCTGTTACCTAAACTTCCAACACTGATCTCGGACGGTGGCGCGCGCTACACCCTAGCTACAGTCATATTAAGTTGCCCCCACGGCCCTGGCCTCCCCACCCTCTCCCCCCGTGTTGTCCTACTCTTACGAACCTTTGCTAAAGCCGAGCCCCGAAGTACCCCCTGCAAGTTAACCGCCTCCTTCGTCCAACCAACGCGCGTTCCAGCCCCTCAACCCTATCAGGCGTTGCGTGACCGTCCGCCATCGCTCGGAGCGGATGCTCGGTGAAGATAGAAGCCGCGCATGCTGGGACTGCTGGGTCAAGGGGCCGGCGCAATGACAAATGATGCCAGCAAGAGCGGGCGTGAGTCAACTTAGCGACGGTCTACCCACCCGGAAGCGGATGGGGTCGGAAGAACTGGGCCGGAGAGTACGGGAAGCGCGTCGCCACGCGTCCGACAGCAGGCCAGCCTGAGGCCGATCCGTAGCAGCCCCCTACGAGGATCCCGCGAGGCAGAAGAACATGTTGGTAGCCGTGTCTGTCTTACGCGCAGGGTGGCTCGGCCCTCTCGGCTCTAGTCTGGGCGACCGGACAGCAGGGGGAGAGCAACGTGGCGGGGTGCAACGTACGATTGTAGAGGATTCACGTGAGGTCCACCGCGTCAATGGCGGGAGGCAAAGGCAGGTACGCTAATGTCGATGCTGGCGAAGAGGGTGCATAGGGGCCGAGGAGTTACGGCCTTCAAAAAAGCGATAACAGGAAGATGCTACAATGCAGTTGGGGCGGTCGGCCAGGCCGGCGGGGCGACAGGGGACATGGCTCACGTGGTTAGTGGGATGTGGAAGCCGGCCGGGACGGCAGTAAAAATAGGTATAGCTTGAGAAGCAACTAGGCGTAGATCAAGCGTTAGTCGACGAGACCCGCATAAAAGCATGATCAGTTGGGTACAGTTCAGGTCGGCTATTGTAAAAGTGGCCCAGGGCCTTGAACGGCCGGTACTAGAGCAAGGCACGGCGAAAGCTGTTCCCAAGGCGCGGCGCACGATTATAGAACGGGGAGCAGACCAAGTAGACATCTCCATCGCGCTGTAGGACATGTCGAGCGTCAACCCTGAATGCCCAGGCCTGCGCCGGTCCACTTAGAGTAGCGCTACGCGGGGCGAATTGCGCCTAGATCTGCGGCATGAGTGTAAGGCGCCGCCGCCAACCCAGTGTCCATTGACTCGGGCGCCGGCGACGGTCGTCGAGTGAAACCGTCTTGCAAGAGCTGAGTCGGGACGGACCGCGGAGATAAAGTACCGAGGTACCTAGCCTTAACGGCCATATAACGGCGACCCAAGGGTGTGGCGGAGAGACCGAGGCTCACCTGTACGTGCTTGCGGCGTTAAACGCCGTGGGGGCGCGTGGCCGGTCGGTAGTACAAGCCCCTGGAACGACCAGGGGCGCCGTGTGGTGCGGCGCCTAGTACGCCGGCGGCCTGTAGAGTCGGGCCCGAGCGCAACAGGCCCACGGCGGGGTTGATGTAGAGGGGACATGCAGCGGCATTAAAAGGGGCACTGGCGATTACAGTCGCCACGTCTATGCAAACAAGCGACCAGCAAGGAAAGCGGATTCATCAGGGGCTTACGGATCTGGAGGACCTCGCGTGTTATTGATCGGAGGGTAGGCAGGGTGGGTTGCAAGCCGTAGGCTTCTAACTTGCCGCAGTTACAATAGCAGAGTTGAACGTATGCCCCAGGGGCACTCTGGGCGAACGGGCAGGCGCAAAGGCCGAAGGAGACGCAAGCCGCTGTGAGGGCGGCGGGGGGAGTCGTAGCCATGCCTCCTCAAATATGAGGAAGCAATCTACCCGACTATTAAAGCGAAGCGCCGGACCTCTGCTAAGGATCGCTAGTGTTTAACTGGCAAGTCTTGTGCAACAATGCGATAAAAATCGTTCAGTTCAAAAGGTGGATTGCTGGGACAGGTTGCCGCCGAAGATATGGGGGCAAATGCGATTTCGATGCCCATACTGAATCGATGCGGGCAGCCCAAGCGTTAGTATTCTGGTCAACGGGTGGGCGGCTGCTGATCGGGTCACATAAGATTGGACGTGCGTTAATCGACATGGGGCAATGAAGAATAAGCCAGAGCCAGGTCGCACGTTGAGACAGGTTAGGCGGAGAAAATGGAGACCTTAACAAAGACATACGAAATTACGCGTGCTCCGGGCCTACGTTC
>BP150_2012.46721311475
GCCCCGCTCGTGTGGGGGCTCGGCCTCGAAACTTCTTGCTTGAATAGTTGCTGAGTCCCCCTCCCTTATGCACTTCCTACCCCTTGAGGTGTTCTCTTGGTTGCATACTCTGTTTTCACGGGCCCCCTGTGGGGGTCTCGTCTGAGCTTCCTGGAAGAGTGCACTTCGTCCCGCATCGACCCCAAGGCTACCCCACTACCCCAACATCTCGGCAGTCTGCCCGCTCGACTCCTCTTACGACCCCGCACGGCGCGGCGTAACCATCGGGAGCGCCTGGCTCTCTTCCCTCAGGCCGCTTGCTCACACGGCACGGGGTCTTCACGCTATTCGCCTATCGCAGGTCTGCCGTCTGCCGCGGGCGACGTCCCTCAATCCGTCTGCAAGAGGCCTGCTTAAATGACGCTGCCCACCCGATGATCTGTCGAACGCCAATAAGAAGACAGTCGCCTTCACGACCGGGCTAATTCGGTCACTCCACCAATCAGCGACACAGCCATGACGATCAGCTCACGCCTGTGTCCCCCGTCCCCAGGGCCTTGGGTCCGGAGCGCCATCCCTCTGGTTAGGCCTGAATAGCGTTGACACTCGGCTAAGTGACTATGCGTCCGCGGACGCGTTGTGGACGGGATATCCGCCCTACGTGCGGCATCCCCCTATCGCCTACTGCCAGGCGCAACGTACAATCCCAGCAATGCCTTGCCTACCTGTCGCGCCTCAGCTCGGCCACCTCCCTCCCCACGTAAAAAGAGCCCGCTATGGCTCAGCCCCCGCTCCGCGTCCGCCACTTGCAGCACCCTCAAGTGTGTCTGGTGCTAGACGACCTAGTGCTCCTCCCTAAACACTTATTCAAACAGTTCGCCATACACGCGATTCCCGCGCCATGTCTCTCCCCACTCGACCGCAGCATCATGTTGGTCGCCTTAGAGGGAACGTTCCGATGCCGCAAAAAATCCCCGAACCAGCCCTACCCTCACCTGTGTCAGCCCCCCCCGCCGCACTCGCCCCCTTGATAAGACTGTGTCTGCCCGACTCTGGCAGAACCGGTGCGCTAGATTCAGTCTTCTTGGATGCACCCCCGTACAACGCCAAATTCCGATACGTCTTCCGTTCCTCTCTCACATTTCCACGGCGTGGCTCCTACCTCTGCTGCGGTCCCGGCCATATGACCCCCTTGTACACAGACGCTACCAGACAGAAACCAGTTATCGTCAACGGGGTGACTACCCGTTAGCAGCGTCCGTTTGGTCATCGAAGCGCGCTCACCTCAGACCGGTCCCCTTGAACCTCTCTTTGCTCCGCGAAAGTAACGGGACCAGGGGTCTTCCCCGCCTATAGAGGTCGGCCTGCCCGCGTAGGCAGTGGTCCGCACCGTCGCTTAAATTCTCTCCGCGCACCGCCAGGGTCTGAACCTGACGTTAGCGCGCGCGCTCCGATTTTTCGATCGCCCGCCACCATCCGGGTGCGAACCCCTTGTGTCCTAGATCTTAGTGCTCACAGTCACTGCCAGAGGCCGCACCAGCTCCCTTCCCCACAACCCAGACTTCCCCCGCACCCCTGGGCGCACGGCCTGACGAACTAACATCGCATGCGTCCCCCCAATTGTCTGCTCGTTGGATTCTAAGGGTCGTCCTCAGGCCGTCCCCGCAGTTTCGAGCCGAGCTCCCGCCTGACCTATACCTCGTCCAATAACCGCGCAACGACTCTATCCGTCAAGCCCTCCTATATCGTCTGCCCACACCACCCCTAGGGCCGTTATTACCACAGTTGCGCCCCCTGTTACCTAAACTTCCAACACTGATCTCGGACGGTGGCGCGCGCTACACCCTAGCTACAGTCATATTAAGTTGCCCCCACGGCCCCGGCCTCCCCACCCTCTCCCCCCGTGTTGTCCTACTCTTACGAACCTTTGCTAAAGCCGAGCCCCGAAGTACCCCCTGCAAGTTAACCGCCTCCTTCGTCCAACCAACGCGCGTTCCAGCCCCTCAACCCTATCAGGCGTTGCGTGACCGTCCGCCATCGCTCGGAGCGGATGCTCGGTGAAGATAGAAGCCGCGCATGCTGGGACTGCTGGGTCAAGGGGCCGGCGCAATGACAAATGATGCCAGCAAGAGCGGGCGTGAGTCAACTTAGCGACGGTCTACCCACCCGGAAGCGGATGGGGTCGGAAGAACTGGGCCGGAGAGTACGGGAAGCGCGTCGCCACGCGTCCGACAGCAGGCCAGCCTGAGGCCGATCCGTAGCAGCCCCCTACGAGGATCCCGCGAGGTAGAAGAACATGTTGGTAGCCGTGTCTGTCTTACGCGCAGGGTGGCTCGGCCCTCTCGGCTCTAGTCTGGGCGACCGGACAGCAGGGGGAGAGCAACGTGGCGGGGTGCAACGTACGATTGTAGAGGATTCACGTGAGGTCCACCGCGTCAATGGCGGGAGGCAAAGGCAGGTACGCTAATGTCGATGCTGGCGAAGAGGGTGCATAGGGGCCGAGGAGTTACGGCCTTCAAAAAAGCGATAACAGGAAGATGCTACAATGCAGTTGGGGCGGTCGGCCAGGCCGGCGGGGCGACAGGGGACATGGCTCACGTGGTTAGTGGGATGTGGAAGCCGGCCGGGACGGCAGTAAAAATAGGTATAGCTTGAGAAGCAACTAGGCGTAGATCAAGCGTTAGTCGACGAGACCCGCATAAAAGCATGATCAGTTGGGTACAGTTCAGGTCGGCTATTGTAAAAGTGGCCCAGGGCCTTGAACGGCCGGTACTAGAGCAAGGCACGGCGAAAGCTGTTCCCAAGGCGCGGCGCACGATTATAGAACGGGGAGCAGACCAAGTAGACATCTCCATCGCGCTGTAGGACATGTCGAGCGTCAACCCTGAATGCCCAGGCCTGCGCCGGTCCACTTAGAGTAGCGCTACGCGGGGCGAATTGCGCCTAGATCTGCGGCATGAGTGTAAGGCGCCGCCGCCAACCCAGTGTCCATTGACTCGGGCGCCGGCGACGGTCGTCGAGTGAAACCGTCTTGCAAGAGCTGAGTCGGGACGGACCGCGGAGATAAAGTACCGAGGTACCTAGCCTTAACGGCCATATAACGGCGACCCAAGGGTGTGGCGGAGAGACCGAGGCTCACCTGTACGTGCTTGCGGCGTTAAACGCCGTGGGGGCGCGTGGCCGGTCGGTAGTACAAGCCCCTGGAACGACCAGGGGCGCCGTGTGGTGCGGCGCCTAGTACGCCGGCGGCCTGTAGAGTCGGGCCCGAGCGCAACAGGCCCACGGCGGGGTTGATGTAGAGGGGACATGCAGCGGCATTAAAAGGGGCACTGGCGATTACAGTCGCCACGTCTATGCAAACAAGCGACCAGCAAGGAAAGCGGATTCATCAGGGGCTTACGGATCTGGAGGACCTCGCGTGTTATTGATCGGAGGGTAGGCAGGGTGGGTTGCAAGCCGTAGGCTTCTAACTTGCCGCGGTTACAATAGCAGAGTTGAACGTATGCCCCAGGGGCACTCTGGGCGAACGGGCAGGCGCAAAGGCCGAAGGAGACGCAAGCCGCTGTGAGGGCGGCGGGGGGAGTCGTAGCCATGCCTCCTCAAATATGAGGAAGCAATCTACCCGACTATTAAAGCGAAGCGCCGGACCTCTGCTAAGGATCGCTAGTGTTTAACTGGCAAGTCTTGTGCAACAATGCGATAAAAATCGTTCAGTTCAAAAGGTGGATTGCTGGGACAGGTTGCCGCCGAAGATATGGGGGCAAATGCGATTTCGATGCCCATACTGAATCGATGCGGGCAGCCCAAGCGTTAGTATTCTGGTCAACGGGTGGGCGGCTGCTGATCGGGTCACATAAGATTGGACGTGCGTTAATCGACATGGGGCAATGAAGAATAAGCCAGAGCCAGGTCGCACGTTGAGACAGGTTAGGCGGAGAAAATGGAGACCTTAACAAAGACATACGAAATTACGCGTGCTCCGGGCCTACGTTC
>Mu_08-186_2008
GCCCCGCTCGTGTCGAGACTCGGCCTCGAGACTTCTTACTTGAATAGTTGCTGAATCTCCTTCCCTTATGTCCTCCCTAACCCTCGAGGTGTTCTCTTGGTTGTACACTCTATCTTCACGAGCCCCCTATGGGGGTCTCGTCTGAGCCTCCTAAAGGAGTCCACTTCGTCTCGCATCGACCCCAAGGCCGCCCCACTACCCCGACAACGCCACAGCCCGCCCGCTCGGATCCCCCTGCCACCCCGCACGGCCCAACCCAACCATCCGGGGCGCCTGTCTCTCTTCCCTCAGGGGGTTTGGTCACGCAGCATGCGATCTAAATCCTATTCGCCTACCGCAGGTCTGCCGCCCGTCGCGGGCGACGTCTCTCGACCCGTCTGCAAGCGGCCTGCACGGATGATGCCGCCCACACGGCCCTCTGTCGAACGCGAATAAGAACACTGTCGCTTTCACGATCACACTAATTCGGTCGTTCCACCAGTCAACAATACAGCCATGACGGTCAGCCCGCACCCGTGTCCCCTGTCCCCAGGGCTTTGGGCACGGAGCCCTGTCCCTTTGGTTACGCCTGCACGGTGTTGATACTCGGCTAAGTGGGTCTGCGTCCGCGGACGCGATATAAACAGGGTACCCGCCCCATATGCGGCATCCCCCTCTCGCCCGCTGCCAGGCGCAGCGTACAGTGGCCGCCATGCCTCGCCCATCTGTCGCGCCTCAGCTCGGCTATCTCCCTGCCCACGTAAAAAGAACCCGCCATGACTCGGCCCCCGCTTTGCGTCCGCCATTTGCATCACCCTCAAGTGTGTCTGGTGATAGACGATCTAGTGCCCTTCCGTGGACCCTTATTCAAACAGTTCGAGACGCACGCGATCCCCGCGCCGCGTCTCTCTCCACTCGATCGCAGCATCATCTTTGTGGCTTTGAGGTCAACCTTCCGACGCTGTAAAAAGCTCCCGAACCAACCCCACCTTCACCTATGTCACCCCCCCCCCCCGTACTCACCCCCTTAATAGGATCGGCTCTACCCGCTGCTGCTAGAGTTAGTGCGCTAGATCTAATTCTCTCGGATGTACTCCCCTGCGACGCTGAATCCCCATACGTTTTCCATTGCCCTCTCACCCCTCCACGGCGTGAGTCCTATGTCTGCTGCGGTCCCGGCCATACGACTCCCTTGTGCACAAACGCTACTAAACGGACACTAGTTATCGTCAACGGGGTGCCTACTCGTTAGCGGCATCCGTTTGGTCATCAGAGTACCCGAACCTCAGACCGGTTCCTGAGAATCTCTCCTGGCTCCGCGAAAATAACGGCGCCGCGGACCTTCCTCGCCTATAGAGCTTGGTCCACCCGCGTAGGCAGTAGTCTGCACCGTCACTCAAATCCTCTCCGCGCACCGGTAGAGTCTGGACCAGAGATTAAGGTGCCCGCTCCCATTCTTCCGTCGCCCGCCACCACCGTAGCGCGAACCCGCTACACCCCAGATCTTAATGCCCACGGTCATTGCCGGAAGCCGCCCCAGCTCCCTACCCCGTAACCCAAACTCCCCCCGCATCCCCCCCCACAGGGCATGACGAACCAGCACCGCACGCATCCCCCCAACTACCTGCCCGTTGGATTCTGAGCGTCACCCTCAGGCCGCCTCCGCAGGCCCGAGCCGAGCTCCCGCCTGCTCTATACCCAGTCCATCAAACGCGCAACGATTCTCTCCGTTAAGTCCCCGCATGTCGATTGCCCGCACCATCCGCAGCGCTATTATTACCACAGTTGCGCCCCCCATTACCTAAGATGCAAACACTGACTTCGGACGGTGGCGCACGCCACACCCTAGCTATAGTCGTCTTAAGCTGCCCCTACGACCCCGGCCTCCCGCCCTTATCCCCCCCTGTTCCCCTACTTCTACGAACCGTTGCTAAAGCCGAGCCCCGAAGTGCTCCTTGTGGGTTGGCCGCGTTCTTCGTCCGACCAACGCGCGTTCCAGCCCTTCACCTCCACCTGGCGTTGTGTGGTCGTCTGTCATCACTCGGGGCAGATGCTCAGTTAAGATGGAAGCCGCGCATGCCCGACGTGGTGGGTCGAGCGGCTGGCGCAATGACAAATGATGTCAACAAGAGCGGGCGTGAATCAATTTAGCGACGGTTTACCTACTCGGAAGCAGACGGAGCTGGAAGAACCGGGCTGCAGAGTACGGGGGGCGCGTCGCCACGCGTGCGACAGCAGGCCGGCGCGGGCCCGACTCGTAGCAGCCCCCTACGGGGATCCCGCGAGGTAGAAGAACATGCTAATAACCGTGCTTATCTTAGGCGGAAGGTGGCCCGGCATTCTCGTTTCTAGTCTAGGCGACCGGACGGCGGGGGGAGAGCGCCGTGGCGGGGTGGCGCGTACGATTGTAGAGGATTCACGTGAGGTCGAGCGTGTCAAAGGTGGGGGGCAAAGGCAGGTACCCTAATGCCGGTCCAGGCGAAGGCCCTACGCAAGGGCCGAGGGGTTACGGCCTTGAAAAGAGCGACAACAGCGAGATGCTGCGACGCAGTTGGGGCGGTCGTCGAGGTCGGCGGGGCGGTAGGGGACATTCTTCGGCCGATTAGTGAGACGTCGACGCCGGCCGGGACGGCAGGAAAGGCAGGTATCGCTCGGAAAGCGACTAGGTGTGGATAAGGGGTTGGTTGATGGGAGCCGTACGTAAGCATGACCAGTTGGGTACAGTTCAGATCGACTATTGTAATGATGGTCCAGCGGCGTGAAAAGCCGGTATTAGAGCGGGGCATCACGAAAGTCGTTCCGAAAGCGCGGCGGCCGATTATAGAGGAGGAAGCAGAGCAAATAAACAGTTCCGTCGCGCTATAAGACACGTTAAGCGTCAATTCCAGACGCCGGGGCCTAAGAGGGTCGACTCGGAGTGGCGTTACGCGGGACGGATTCCGCCTAGATCTGCGGTATGGGTATAAGGCGCCGCCGCCGAGTTAGTGCTCATTGACTCGGGCGCCCACGACGGTCGCCGGGTGAAACCTTCTAGCGAGAGCTGAGTCGGGACGGGCCGCGGAGATAAAGGGACGAGGTACCTAGCCTTAACGTCCGTATCACGGCGACCCAGGGGTGTGGCAGAGAGACCGAGGCTCGCCGGTATGTGCTTGCGGCGTTGGACGCGGTGAGGGCGCGTGGTCAGTCGGTAGTACACGCCCCCGGGGCTACCCAAGGCACCGCGTGGTGCGGCGCTTGGCACGCTAGCGACCTGAGGGGTCGGGCTCGTGTGCCGCAGGTCCACGGCAGGGTTGGCACGGAGAGGAGATGCGGCGGCACTAAAAGGGACACTGGCGATTACAATCGTGTCGTCTATGCAAACAAGCTACCAGCAGGGAAAGCGGATTCATCAGGGGCTTACAAGTCTGGAGGACCTTGCGTGTTATTGATCGAGGGATAGCTGGGGTGGGTTCCAAGCCGTAGGCCTCTAACATGTCGCGATTACAATGGCGGAGTTGAACGTACGCCCCAGGGACACTATAGGCGAATGCCTAGGCGCAAAGGCCGAGGGAGAGCCCGTCCGCTGTGAGAGCGGCTGGGGAAGTTGTTGTCATGTCTCCTCAAATACGAGCAAGCGATGTACCCGACTGCTGAGGCGAGGCGCAGGATTTGTGCTAGGGATCGTTAGGGTTCAATTGGCAACTCTTGTACAAAGACGCGATAAAAGTTGTTCAGTTCAGAAGGCGGAGAGCCCGGATGGGTTGCCGCCGAAGATGTGGGAGCAAATGCAATGTTAATGCCCGTACTGTACCGATGCAGGACGCCCAGACGTTAGTAGTTTAGTCAACAGGTGTGCATCTGCTAATCGGGTCACATAAGATTGAAGGTGCGTTAATCGATATGGGACAATGGAGGATAAGCCAGAGCCAAGTCGCACGTTGGGACAAGTTAGGTAGAGAAAACGGAAATCCTAATAAAAACATACGAAAAGACGCGTGCTGCGCGCCTACGCTC
>Mu_08-47_2008
GCCCCGCTCGTGTCGAGACTCGGCCTCGAGACTTCTTACTTGAATAGTTGCTGAATCTCCTTCCCTTATGTCCTCCCTAACCCTCGAGGTGTTCTCTTGGTTGTACACTCTATCTTCACGAGCCCCCTATGGGGGTCTCGTCTGAGCCTCCTAAAGGAGTCCACTTCGTCTCGCATCGACCCCAAGGCCGCCCCACTACCCCGACAACGCCACAGCCCGCCCGCTCGGATCCCCCTGCCACCCCGCACGGCCCAACCCAACCATCCGGGGCGCCTGTCTCTCTTCCCTCAGGGGGTTTGGTCACGCAGCATGCGATCTAAATCCTACTCGCCTACCGCAGGTCTGCCGCCCGTCGCGGGCGACGTCTCTCGACCCGTCTGCAAGCGACCTGCACGGATGATGCCGCCCACACGGCCCTCTGTCGAACGCGAATAAGAACACTGTCGCTTTCACGATCACACTAATTCGGTCGTTCCACCAGTCAACAATACAGCCATGACGGTCAGCCCGCACCCGTGTCCCCTGTCCCCAGGGCTTTGGGCACGGAGCCCTGTCCCTTTGGTTACGCCTGCACGGTGTTGATACTCGGCTAAGTGGGTCTGCGTCCGCGGACGCGATATAAACAGGGTACCCGCCCCATATGCGGCATCCCCCTCTCGCCCGCTGCCAGGCGCAGCGTACAGTGGCCGCCATGCCTCGCCCATCTGTCGCGCCTCAGCTCGGCTATCTCCCTGCCCACGTAAAAAGAACCCGCCATGACTCGGCCCCCGCTTCGCGTCCGCCATTTGCATCACCCTCAAGTGTGTCTGGTGATAGACGATCTAGTGCCCTTCCGTGGACCCTTATTCAAACAGTTCGAGACGCACGCGATCCCCGCGCCGCGTCTCTCTCCACTCGACCGCAGCATCATCTTTGTGGCTTTGAGGTCAACCTTCCGACGCTGTAAAAAGCCCCCGAACCAACCCCACCTTCACCTATGTCACCCCCCCCCCCCGTACTCACCCCCTTAATAGGATCGGCTCTACCCGCTGCTGCTAGAGTTAGTGCGCTAGATCTAATTCTCTCGGATGTACTCCCCTGCGACGCTGAATCCCCATACGTTTTCCATTGCCCTCTCACCCCTCCACGGCGTGAGTCCTATGTCTGCTGCGGTCCCGGCCATACGACTCCCTTGTGCACAAACGCTACTAAACGGACACTAGTTATCGTCAACGGGGTGCCTACTCGTTAGCGGCATCCGTTTGGTCATCAGAGTACCCGAACCTCAGACCGGTTCCTGAGAATCTCTCCTGGCTCCGCGAAAATAACGGCGCCGCGGACCTTCCTCGCCTATAGAGCTTGGTCCACCCGCGTAGGCAGTAGTCTGCACCGTCACTCAAATCCTCTCCGCGCACCGGTAGAGTCTGGACCAGAGATTAAGGTGCCCGCTCCCATTCTTCCGTCGCCCGCCACCACCGTAGCGCGAACCCGCTACACCCCAGATCTTAATGCCCACGGTCATTGCCGGAAGCCGCCCCAGCTCCCTACCCCGTAACCCAAACTCCCCCCGCATCCCCCCCCACAGGGCATGACGAACCAGCACCGCACGCATCCCCCCAACTACCTGCCCGTTGGATTCTGAGCGTCACCCTCAGGCCGCCTCCGCAGGCCCGAGCCGAGCTCCCGCCTGCTCTATACCCAGTCCATCAAACGCGCAACGATTCTCTCCGTTAAGTCCCCGCATGTCGATTGCCCGCACCATCCGCAGCGCTATTATTACCACAGTTGCGCCCCCCATTACCTAAGATGCAAACACTGACTTCGGACGGTGGCGCACGCCACACCCTAGCTATAGTCGTCTTAAGCTGCCCCTACGACCCCGGCCTCCCGCCCTTATCCCCCCCTGTTCCCCTACTTCTACGAACCGTTGCTAAAGCCGAGCCCCGAAGTGCTCCTTGTGGGTTGGCCGCGTTCTTCGTCCGACCAACGCGCGTTCCAGCCCTTCACCTCCACCTGGCGTTGTGTGGTCGTCTGTCATCACTCGGGGCAGATGCTCAGTTAAGATAGAAGCCGCGCATGCCCGACGTGGTGGGTCGAGCGGCTGGCGCAATGACAAATGATGTCAACAAGAGCGGGCGTGAATCAATTTAGCGACGGTTTACCTACTCGGAAGCAGACGGAGCTGGAAGAACCGGGCTGCAGAGTACGGGGGGCGCGTCGCCACGCGTGCGACAGCAGGCCGGCGCGGGCCCGACTCGTAGCAGCCCCCTACGGGGATCCCGCGAGGTAGAAGAACATGCTGATAACCGTGCTTATCTTAGGCGGAAGGTGGCCCGGCATTCTCGTTTCTAGTCTAGGCGACCGGACGGCGGGGGGAGAGCGCCGTGGCGGGGTGGCGCGTACGATTGTAGAGGATTCACGTGAGGTCGAGCGTGTCAAAGGTGGGGGGCAAAGGCAGGTACCCTAATGCCGGTCCAGGCGAAGGCCCTACGCAAGGGCCGAGGGGTTACGGCCTTGAAAAGAGCGACAACAGCGAGATGCTGCGACGCAGTTGGCGCGGTCGTCGAGGTCGGCGGGGCGGTAGGGGACATTCTTCGGCCGATTAGTGAGACGTCGACGCCGGCCGGGACGGCAGGAAAGGCAGGTATCGCTCGGAAAGCGACTAGGTGTGGATAAGGGGTTGGTTGATGGGAGCCGTACGTAAGCATGACCAGTTGGGTACAGTTCAGATCGACTATTGTAATGATGGTCCAGCGGCGTGAAAAGCCGGTATTAGAGCGGGGCATCACGAAAGTCGTTCCGAAAGCGCGGCGGCCGATTATAGAGGAGGAAGCAGAGCAAATAAACAGTTCCGTCGCGCTATAAGACACGTTAAGCGTCAATTCCAGACGCCGGGGCCTAAGAGGGTCGACTCGGAGTAGCGTTACGCGGGACGGATTCCGCCTAGATCTGCGGTATGGGTGTAAGGCGCCGCCGCCGAGTTAGTGCTCATTGACTCGGGCGCCCACGACGGTCGCCGGGTGAAACCTTCTAGCGAGAGCTGAGTCGGGACGGGCCGCGGAGATAAAGGGACGAGGTACCTAGCCTTAACGTCCGTATCACGGCGACCCAGGGGTGTGGCAGAGAGACCGAGGCTCGCCGGTATGTGCTTGCGGCGTTGGACGCGGTGAGGGCGCGTGGTCAGTCGGTAGTACACGCCCCCGGGGCTACCCAAGGCACCGCGTGGTGCGGCGCTTGGCACGCTAGCGACCTGAGGGGTCGGGCTCGTGTGCCGCAGGTCCACGGCAGGGTTGGCACGGAGAGGAGATGCGGCGGCACTAAAAGGGACACTGGCGATTACAATCGTGTCGTCTATGCAAACAAGCTACCAGCAGGGAAAGCGGATTCATCAGGGGCTTACAAGTCTGGAGGACCTTGCGTGTTATTGATCGAGGGATAGCTGGGGTGGGTTCCAAGCCGTAGGCCTCTAACATGTCGCGATTACAATGGCGGAGTTGAACGTACGCCCCAGGGACACTATAGGCGAATGCCTAGGCGCAAAGGCCGAGGGAGACCCCGTCCGCTGTGAGAGCGGCTGGGGAAGTTGTTGTCATGTCTGCTCAAATACGAGCAAGCGATGTACCCGACTGCTGAGGCGAGGCGCAGGATTTGTGCTAGGGATCGTTAGGGTTCAATTGGCAACTCTTGTACAAAGACGCGATAAAAGTTGTTCAGTTCAGAAGGCGGAGAGCCCGGATGGGTTGCCGCCGAAGATGTGGGAGCAAATGCAATGTTAATGCCCGTACTGTACCGATGCAGGACGCCCAGACGTTAGTAGTTTAGTCAACAGGTGTGCATCTGCTAATCGGGTCACATAAGATTGAAGGTGCGTTAATCGATATGGGGCAATGGAGGATAAGCCAGAGCCAAGTCGCACGTTGGGACAAGTTAGGTAGAGAAAACGGAAATCCTAATAAAAACATACGAAAAGACGCGTGCTGCGCGCCTACGCTC
>Mu_08-51_2008
GCCCCGCTCGTGTCGAGACTCGGCCTCGAGACTTCTTACTTGAATAGTTGCTGAATCTCCTTCCCTTATGTCCTCCCTAACCCTCGAGGTGTTCTCTTGGTTGTACACTCTATCTTCACGAGCCCCCTATGGGGGTCTCGTCTGAGCCTCCTAAAGGAGTCCACTTCGTCTCGCATCGACCCCAAGGCCGCCCCACTACCCCGACAACGCCACAGCCCGCCCGCTCGGATCCCCCTGCCACCCCGCACGGCCCAACCCAACCATCCGGGGCGCCTGTCTCTCTTCCCTCAGGGGGTTTGGTCACGCAGCATGCGATCTAAATCCTATTCGCCTACCGCAGGTCTGCCGCCCGTCGCGGGCGACGTCTCTCGACCCGTCTGCAAGCGGCCTGCACGGATGATGCCGCCCACACGGCCCTCTGTCGAACGCGAATAAGAACACTGTCGCTTTCACGATCACACTAATTCGGTCGTTCCACCAGTCAACAATACAGCCATGACGGTCAACCCGCACCCGTGTCCCCTGTCCCCAGGCCTTTGGGCACGGAGCCCTATCCCTTTGGTTACGCCTGCACGGTGTTGATACTCGGCTAAGTGGGTCTGCGTCCGCGGACGCGATATAAACAGGGTACCCGCCCCATATGCGGCATCCCCCTCTCGCCCGCTGCCAGGCGCAGCGTACAGTGGCCGCCATGCCTCGCCCATCTGTCGCGCCTCAGCTCGGCTATCTCCCTGCCCACGTAAAAAGAACCCGCCATGACTCGGCCCCCGCTTCGCGTCCGCCACTTGCATCACCCTCAAGTGTGTCTGGTGATAGACGATCTAGTGCCCTTCCGTGGACCCTTATTCAAACAGTTCGAGACGCACGCGATCCCCGCGCCGCGTCTCTCTCCACTCGACCGCAGCATCATCTTGGTGGCTTTGAGGTCAACCTTCCGACGCTGTAAAAAGCCCCCGAACCAACCCCACCTTCACCTATGTCACCCCCCCCCCCCGTACTCACCCCCTTAATAGGATCGGCTCTACCCGCTGCTGCTAGAGTTAGTGCGCTAGATCTAATTCTCTCGGATGTACTCCCCTGCGACGCTGAATCCCCATACGTTTTCCATTGCCCTCTCACCCCTCCACGGCGTGAGTCCTATGTCTGCTGCGGTCCCGGCCATACGACTCCCTTGTGCACAAACGCTACTAAACGGACACTAGTTATCGTCAACGGGGTGCCTACTCGTTAGCGGCATCCGTTTGGTCATCAGAGTACCCGAACCTCAGACCGGTTCCTGAGAATCTCTCCTGGCTCCGCGGAAATAACGGCGCCGCGGACCTTCCTCGCCTATAGAGCTTGGTCCACCCGCGTAGACAGTAGTCTGCACCGTCACTCAAATCCTCTCCGCGCACCGGTAGAGTCTGGACCAGAGATTAAGGTGACCGCTCCCATTCTTCCGTCGCCCGCCACCACCGTAGCGCGAACCCGCTACACCCCAGATCTTAATGCCCATGGTCATTGCCGGAAGCCGCCCCAGCTCCCTACCCCGTAACCCAAACTCCCCCCGCATCCCCCCCCACAGGGCATGACGAACCAGCACCGCACGCATCCCCCCAACTACCTGCCCGTTGGATTCTGAGCGTCACCCTCAGGCCGCCTCCGCAGGCCTGAGCCGAGCTCCCGCCTGCTCTATACTCAGTCCATCAAACGCGCAACGATCCTATCCGTTAAGTCCCCGCATGTCGATTGCCCGCACCATCCGCAGCGCTATTATTACCACAGTTGCGCCCCCCATTACCTAAGATGCAAACACTGACTTCGGACGGTGGCGCACGCCACACCCTAGCTATAGTCGTCTTAAGCTGCCCCTACGACCCCGGCCTCCCGCCCTTATCCCCCCCTGTTCCCCTACTTCTACGAACCGTTGCTAAAGCCGAGCCCCGAAGTGCTCCTTGTGGGTTGGCCGCGTTCTTCGTCCGACCAACGCGCGTTCCAGCCCTTCACCTCCACCTGGCGTTGTGTGGTCGTCTGTCATCACTCGGGGCAGATGCTCAGTTAAGATAGAAACGGCGCATGCCCGACGTGGTGGGTCGAGCGGCTGGCGCAATGACAAATGATGTCAACAAGAGCGGGCGTGAATCAATTTAGCGACGGTTTACCTATTCGGAAGCAGACGGAGCTGGAAGAACCGGGCTGCAGAGTACGGGGGGCGCGTCGCCACGCGTGCGACAGCAGGCCGGCGCGGGCCCGACTCGTAGCAGCCCCCTACGGGGATCCCGCGAGGTAGAAGAACATGCTGATAACCGTGCTTATCTTAGGCGGAAGGTGGCCCGGCATTCTCGTTTCTAGTCTAGGCGACCGGACGGCGGGGGGAGAGCGCCGTGGCGGGGTGGCGCGTACGATTGTAGAGGATTCACGTGAGGTCGAGCGTGTCAAAGGTGGGGGGCAAAGGCAGGTACCCTAATGCCGGTCCAGGCGAAGGCCCTACGCAAGGGCCAAGGGGTTACGGCCTTGAAAAGAGCGACAACAGCGAGATGCTGCGACGCAGTTGGGGCGGTCGTCGAGGTCGGCGGGGCGGTAGGGGACATTCTTCGGCCGATTAGTGAGACGTCGACGCCGGCCGGGACGGCAGGAAAGGCAGGTATCGCTCGGAAAGCGACTAGGTGTGGATAAGGGGTTGGTTGATGGGAGCCGTACGTAAGCATGACCAGTTGGGTACAGTTCAGATCGACTATTGTAATGATGGTCCAGCGGCGTGAAAAGCCGGTATTAGAGCGGGGCATCACGAAAGTCGTTCCGAAAGCGCGGCGGCCGATTATAGAGGAGGAAGCAGAGCAAATAAACAGTTCCGTCGCGCTATAAGACACGTTAAGCGTCAATTCCAGACGCCGGGGCCTAAGAGGGTCGACTCGGAGTAGCGTTACGCGGGACGGATTCCGCCTAGATCTGCGGTATGGGTGTAAGGCGCCGCCGCCGAGTTAGTGCTAATTGACTCGGGCGCCCACGACGGTCGCCGGGTGAAACCTTCTAGCGAGAGCTGAGTCGGGACGGGCCGCGGAGATAAAGGGACGAGGTACCTAGCCTTAACGTCCGTATCACGGCGACCCAGGGGTGTGGCAGAGAGACCGAGGCTCGCCGGTATGTGCTTGCGGCGTTGGACGCGGTGAGGGCGCGTGGTCAGTCGGTAGTACACGCCCCCGGGGCTACCCAAGGCACCGCGTGGTGCGGCGCTTGGCACGCTAGCGACCTGAGGGGTCGGGCTCGTGTGCCGCAGGTCCACGGCAGGGTTGGCACGGAGAGGAGATGCGGCGGCACTAAAAGGGACACTGGCGATTACAATCGTGTCGTCTATGCAAACAAGCTACCAGCAGGGAAAGCGGATTCATCAGGGGCTTACAAGTCTGGAGGACCTTGCGTGTTATTGATCGAGGGATAGCCGGGGTGGGTTCCAAGCCGTAGGCCTCTAAGATGTCGCGATTACAATGGCGGAGTTGAACGTACGCCCCAGGGACACTATAGGCGAATGCCTAGGCGCAAAGGCCGAGGGAGACCCCGTCCGCTGTGAGAGCGGCTGGGGAAGTTGTTGTCATGTCTCCTCAAATATGAGCAAGCGATGTACCCGACTGCTGAGGCGAGGCGCAGGATTTGTGCTAGGGATCGTTAGGGTTCAATTGGCAACTCTTGTACAAAGACGCGATAAAAGTTGTTCAGTTCAGAAGGCGGAGAGCCCGGATGGGTTGCCGCCGAAGATGTGGGAGCAAATGCAATGTTAATGCCCGTACTGTACCGATGCAGGACGCCCAGACGTTAGTAGTTTAGTCAACAGGTGTGCATCTGCTAATCGGGTCACATAAGATTGAAGGTGCGTTAATCGATATGGGGCAATGGAGGATAAGCCAGAGCCAAGTCGCACGTTGGGACAAGTTAGGTAGAGAAAACGGAAATCCTAATAAAAACATACGAAAAGACGCGTGCTGCGCGCCTACGCTC
>Mu_11-20_2011
GCCCCGCTCGTGTCGAGACTCGGCCTCGAGACTTCTTACTTGAATAGTTGCTGAATCTCCTTCCCTTATGTCCTCCCTAACCCTCGAGGTGTTCTCTTGGTTGTACACTCTATCTTCACGAGCCCCCTATGGGGGTCTCGTCTGAGCCTCCTAAAGGAGTCCACTTCGTCTCGCATCGACCCCAAGGACGCCCCACTACCCCGACAACGCCACAGCCCGCCCGCTCGGATCCCCCTGCCACCCCGCACGGCCCAACCCAACCATCCGGGGCGCCTGTCTCTCTTCCCTCAGGGGGTTTGGTCACGCAGCATGCGATCTAAATCCTATTCGCCTACCGCAGGTCTGCCGCCCGTCGCGGGCGACGTCTCTCGACCCGTCTGCAAGCGGCCTGCACGGATGATGCCGCCCACACGGCCCTCTGTCGAACGCGAATAAGAACACTGTCGCTTTCACGATCACACTAATTCGGTCGTTCCACCAGTCAACAATACAGCCATGACGGTCAGCCCGCACCCGTGTCCCCTGTCCCCAGGGCTTTGGGCACGGAGCCCTATCCCTTTGGTTACGCCTGCACGGTGTTGATACTCGGCTAAGTGGGTCTGCGTCCGCGGACGCGATATAAACAGGGTACCCGCCCCATATGCGGCATCCCCCTCTCGCCCGCTGCCAGGCGCAGCGTACAGTGGCCGCCATGCCTCGCCCATCTGTCGCGCCTCAGCTCGGCTATCTCCCTGCCCACGTAAAAAGAACCCGCCATGACTCGGCCCCCGCTTCGCGTCCGCCACTTGCATCACCCTCAAGTGTGTCAGGTGATAGACGATCTAGTGCCCTTCCGTGGACCCTTATTCAAACAGTTCGAGACGCACGCGATCCCCGCGCCGCGTCTCTCTCCACTCGACCGCAGCATCATCTTGGTGGCTTTGAGGTCAACCTTCCGACGCTGTAAAAAGCCCCCGAACCAACCCCACCTTCACCTATGTCACCCCCCCCCCCCGTACTCACCCCCTTAATAGGATCGGCTCTACCCGCTGCTGCTAGAGTTAGTGCGCTAGATCTAATTCTCTCGGATGTACTCCCCTGCGACGCTGAATCCCCATACGTTTTCCATTGCCCTCTCACCCCTCCACGGCGTGAGTCCTATGTCTGCTGCGGTCCCGGCCATACGACTCCCTTGTGCACAAACGCTACTAAACGGACACTAGTTATCGTCAACGGGGTGCCTACTCGTTAGCGGCATCCGTTTGGTCATCAGAGTACCCGAGCCTCAGACCGGTTCCTGAGAATCTCTCCTGGCTCCGCGAAAATAACGGCGCCGCGGACCTTCCTCGCCTATAGAGCTTGGTCCACCCGCGTAGACAGTAGTCTGCACCGTCACTCAAATCCTCTCCGCGCACCGGTAGAGTCTGGACCAGAGATTAAGGTGCCCGCTCCCATTCTTTCGTCGCCCGCCACCACCGTAGCGCGAACCCGCTACACCCCAGATCTTAATGCCCATGGTCATTGCCGGAAGCCGCCCCAGCTCCCTACCCCGTAACCCAAACTCCCCCCGCATCCCCCCCCACAGGGCATGACGAACCAGCACCGCACGCATCCCCCCAACTACCTGCCCGTTGGATTCTGAGCGTCACCCTCAGGCCGCCTCCGCAGGCCTGAGCCGAGCTCCCGCCTGCTCTATACCCAGTCCATCAAACGCGCAACGATTCTATCCGTTAAGTCCCCGCATGTCGATTGCCCGCACCATCCGCAGCGCTATTATTACCACAGTTGCGCCCCCCATTACCTAAGATGCAAACACTGACTTCGGACGGTGGCGCACGCCACACCCTAGCTATAGTCGTCTTAAGCTGCCCCTACGACCCCGGCCTCCCGCCCTTATCCCCCCCTGTTCCCCTACTTCTACGAACCGTTGCTAAAGCCGAGCCCCGAAGTGCTCCTTGTGGGTTGGCCGCGTTCTTCGTCCGACCAACGCGCGTTCCAGCCCTTCACCTCCACCTGGCGTTGTGTGGTCGTCTGTCATCACTCGGGGCAGATGCTCAGTTAAGATAGAAGCCGCGCATGCCCGACGTGGTGGGTCGAGCGGCTGGCGCAATGACAAATGATGTCAACAAGAGCGGGCGTGAATCAATTTAGCGACGGTTTACCTATTCGGAAGCAGACGGAGCTGGAAGAACCGGGCTGCAGAGTACGGGGGGCGCGTCGCCACGCGTGCGACAGCAGGCCGGCGCGGGCCCGACTCGTAGCAGCCCCCTACGGGGATCCCGCGAGGTAGAAGAACATGCTGATAACCGTGCTTATCTTAGGCGGAAGGTGGCCCGGCATTCTCGTTTCTAGTCTAGGCGACCGGACGGCGGGGGGAGAGCGCCGTGGCGGGGTGGCGCGTACGATTGTAGAGGATTCACGTGAGGTCGAGTGTGTCAAAGGTGGGGGGCAAAGGCAGGTACCCTAATGCCGGTCCAGGCGAAGGCCCTACGCAAGGGCCAAGGGGTTACGGCCTTGAAAAGAGCGACAACAGCGAGATGCTGCGACGCAGTTGGGGCGGTCGTCGAGGTCGGCGGGGCGGTAGGGGACATTCTTCGGCCGATTAGTGAGACGTCGACGCCGGCCGGGACGGCAGGAAAGGCAGGTATCGCTCGGAAAGCGACTAGGTGTGGGTAAGGGGTTGGTTGATGGGAGCCGTACGTAAGCATGACCAGTTGGGTACAGTTCAGATCGACTATTGTAATGATGGTCCAGCGGCGTGAAAAGCCGGTATTAGAGCGGGGCATCACGAAAGTCGTTCCGAAAGCGCGGCGGCCGATTATAGAGGAGGAAGCAGAGCAAATAAACAGTTCCGTCGTGCTATAAGACACGTTAAGCGTCAATTCCAGACGCCGGGGCCTAAGAGGGTCGACCCGGAGTAGCGTTACGCGGGACGGCTTCCGCCTAGATCTGCGGTATGGGTGTAAGGCGCCGTCGCCGAGTTAGTGCTCATTGACTCGGGCGCCCACGACGGTCGCCGGGTGAAACCTTCTAGCGAGAGCTGAGTCGGGACGGGCCGCGGAGATAAAGGGACGAGGTACCTAGCCTCAACGTCCGTAACACGGCGACCCAGGGGTGTGGCAGAGAGACCGAGGTTCGCCGGTATGTGCTTGCGGCGTTGGACGCGGTGAGGGCGCGTGGTCAGTCGGTAGTACACGCCCCCGGGGCTACCCAAGGCACCGCGTGGTGCGGCGCTTGGCACGCTAGCGACCTGAGGGGTCGGGCTCGTGTGCCGCAGGTCCACGGCAGGGTTGGCACGGAGAGGAGATGCGGCGGCACTAAAAGGGACACTGGCGATTACAATCGTGTCGTCTATGCAAACAAGCTACCAGCAGGGAAAGCGGATTCATCAGGGGCTTACAAGTCTGGAGGACCTTGCGTGTTATTGATCGAGGGATAGCCGGGGTGGGTTCCAAGCCGTAGGCCCCTAACATGTCGCGATTACAATGGCGGAGTTGAACGTACGCCCCAGGGACACTATAGGCGAATGCCTAGGCGCAAAGGCCGAGGGAGACCCCGTCCGCTGTGAGAGCGGCTGGGGAAGTTGTTGTCATGTCTCCTCAAATATGAGCAAGCGATGTACCCGACTGCTGAGGCGAGGCGCAGGATTTGTGCTAGGGATCGTTAGGGTTCAATTGGCAACTCTTGTACAAAGACGCGATAAAAGTTGTTCAGTTCAGAAGGCGGAGAGCCCGGATGGGTTGCCGACGAAGATGTGGGAGCAAATGCAATGTTAATGCCCGTACTGTACCGATGCAGGACGCCCAGACGTTAGTAGTTTAGTCAACAGGTGTGCATCTGCTAATCGGGTCACATAAGATTGAAGGTGCGTTAATCGATATGGGGCAATGGAGGATAAGCCAGAGCCAAGTCGCACGTTGGGACAAGTTAGGTAGAGAAAACGGAAATCCTAATAAAAACATACGAAAAGACGCGTGCTGCGCGCCTACGCTC
>Mu_11-210_2011
GCCCCGCTCGTGTCGAGACTCGGCCTCGAGACTTCTTACTTGAATAGTTGCTGAATCTCCTTCCCTTATGTCCTCCCTAACCCTCGAGGTGTTCTCTTGGTTGTACACTCTATCTTCACGAGCCCCCTATGGGGGTCTCGTCTGAGCCTCCTAAAGGAGTCCACTTCGTCTCGCATCGACCCCAAGGACGCCCCACTACCCCGACAACGCCACAGCCCGCCCGCTCGGATCCCCCTGCCACCCCGCACGGCCCAACCCAACCATCCGGGGCGCCTGTCTCTCTTCCCTCAGGGGGTTTGGTCACGCAGCATGCGATCTAAATCCTATTCGCCTACCGCAGGTCTGCCGCCCGTCGCGGGCGACGTCTCTCGACCCGTCTGCAAGCGGCCTGCACGGATGATGCCGCCCACACGGCCCTCTGTCGAACGCGAATAAGAACACTGTCGCTTTCACGATCACACTAATTCGGTCGTTCCACCAGTCAACAATACAGCCATGACGGTCAGCCCGCACCCGTGTCCCCTGTCCCCAGGGCTTTGGGCACGGAGCCCTATCCCTTTGGTTACGCCTGCACGGTGTTGATACTCGGCTAAGTGGGTCTGCGTCCGCGGACGCGATATAAACAGGGTACCCGCCCCATATGCGGCATCCCCCTCTCGCCCGCTGCCAGGCGCAGCGTACAGTGGCCGCCATGCCTCGCCCATCTGTCGCGCCTCAGCTCGGCTATCTCCCTGCCCACGTAAAAAGAACCCGCCATGACTCGGCCCCCGCTTCGCGTCCGCCACTTGCATCACCCTCAAGTGTGTCAGGTGATAGACGATCTAGTGCCCTTCCGTGGACCCTTATTCAAACAGTTCGAGACGCACGCGATCCCCGCGCCGCGTCTCTCTCCACTCGACCGCAGCATCATCTTGGTGGCTTTGAGGTCAACCTTCCGACGCTGTAAAAAGCCCCCGAACCAACCCCACCTTCACCTATGTCACCCCCCCCCCCCGTACTCACCCCCTTAATAGGATCGGCTCTACCCGCTGCTGCTAGAGTTAGTGCGCTAGATCTAATTCTCTCGGATGTACTCCCCTGCGACGCTGAATCCCCATACGTTTTCCATTGCCCTCTCACCCCTCCACGGCGTGAGTCCTATGTCTGCTGCGGTCCCGGCCATACGACTCCCTTGTGCACAAACGCTACTAAACGGACACTAGTTATCGTCAACGGGGTGCCTACTCGTTAGCGGCATCCGTTTGGTCATCAGAGTACCCGAGCCTCAGACCGGTTCCTGAGAATCTCTCCTGGCTCCGCGAAAATAACGGCGCCGCGGACCTTCCTCGCCTATAGAGCTTGGTCCACCCGCGTAGACAGTAGTCTGCACCGTCACTCAAATCCTCTCCGCGCACCGGTAGAGTCTGGACCAGAGATTAAGGTGCCCGCTCCCATTCTTTCGTCGCCCGCCACCACCGTAGCGCGAACCCGCTACACCCCAGATCTTAATGCCCATGGTCATTGCCGGAAGCCGCCCCAGCTCCCTACCCCGTAACCCAAACTCCCCCCGCATCCCCCCCCACAGGGCATGACGAACCAGCACCGCACGCATCCCCCCAACTACCTGCCCGTTGGATTCTGAGCGTCACCCTCAGGCCGCCTCCGCAGGCCTGAGCCGAGCTCCCGCCTGCTCTATACCCAGTCCATCAAACGCGCAACGATTCTATCCGTTAAGTCCCCGCATGTCGATTGCCCGCACCATCCGCAGCGCTATTATTACCACAGTTGCGCCCCCCATTACCTAAGATGCAAACACTGACTTCGGACGGTGGCGCACGCCACACCCTAGCTATAGTCGTCTTAAGCTGCCCCTACGACCCCGGCCTCCCGCCCTTATCCCCCCCTGTTCCCCTACTTCTACGAACCGTTGCTAAAGCCGAGCCCCGAAGTGCTCCTTGTGGGTTGGCCGCGTTCTTCGTCCGACCAACGCGCGTTCCAGCCCTTCACCTCCACCTGGCGTTGTGTGGTCGTCTGTCATCACTCGGGGCAGATGCTCAGTTAAGATAGAAGCCGCGCATGCCCGACGTGGTGGGTCGAGCGGCTGGCGCAATGACAAATGATGTCAACAAGAGCGGGCGTGAATCAATTTAGCGACGGTTTACCTATTCGGAAGCAGACGGAGCTGGAAGAACCGGGCTGCAGAGTACGGGGGGCGCGTCGCCACGCGTGCGACAGCAGGCCGGCGCGGGCCCGACTCGTAGCAGCCCCCTACGGGGATCCCGCGAGGTAGAAGAACATGCTGATAACCGTGCTTATCTTAGGCGGAAGGTGGCCCGGCATTCTCGTTTCTAGTCTAGGCGACCGGACGGCGGGGGGAGAGCGCCGTGGCGGGGTGGCGCGTACGATTGTAGAGGATTCACGTGAGGTCGAGTGTGTCAAAGGTGGGGGGCAAAGGCAGGTACCCTAATGCCGGTCCAGGCGAAGGCCCTACGCAAGGGCCAAGGGGTTACGGCCTTGAAAAGAGCGACAACAGCGAGATGCTGCGACGCAGTTGGGGCGGTCGTCGAGGTCGGCGGGGCGGTAGGGGACATTCTTCGGCCGATTAGTGAGACGTCGACGCCGGCCGGGACGGCAGGAAAGGCAGGTATCGCTCGGAAAGCGACTAGGTGTGGGTAAGGGGTTGGTTGATGGGAGCCGTACGTAAGCATGACCAGTTGGGTACAGTTCAGATCGACTATTGTAATGATGGTCCAGCGGCGTGAAAAGCCGGTATTAGAGCGGGGCATCACGAAAGTCGTTCCGAAAGCGCGGCGGCCGATTATAGAGGAGGAAGCAGAGCAAATAAACAGTTCCGTCGTGCTATAAGACACGTTAAGCGTCAATTCCAGACGCCGGGGCCTAAGAGGGTCGACCCGGAGTAGCGTTACGCGGGACGGCTTCCGCCTAGATCTGCGGTATGGGTGTAAGGCGCCGTCGCCGAGTTAGTGCTCATTGACTCGGGCGCCCACGACGGTCGCCGGGTGAAACCTTCTAGCGAGAGCTGAGTCGGGACGGGCCGCGGAGATAAAGGGACGAGGTACCTAGCCTCAACGTCCGTAACACGGCGACCCAGGGGTGTGGCAGAGAGACCGAGGTTCGCCGGTATGTGCTTGCGGCGTTGGACGCGGTGAGGGCGCGTGGTCAGTCGGTAGTACACGCCCCCGGGGCTACCCAAGGCACCGCGTGGTGCGGCGCTTGGCACGCTAGCGACCTGAGGGGTCGGGCTCGTGTGCCGCAGGTCCACGGCAGGGTTGGCACGGAGAGGAGATGCGGCGGCACTAAAAGGGACACTGGCGATTACAATCGTGTCGTCTATGCAAACAAGCTACCAGCAGGGAAAGCGGATTCATCAGGGGCTTACAAGTCTGGAGGACCTTGCGTGTTATTGATCGAGGGATAGCCGGGGTGGGTTCCAAGCCGTAGGCCCCTAACATGTCGCGATTACAATGGCGGAGTTGAACGTACGCCCCAGGGACACTATAGGCGAATGCCTAGGCGCAAAGGCCGAGGGAGACCCCGTCCGCTGTGAGAGCGGCTGGGGAAGTTGTTGTCATGTCTCCTCAAATATGAGCAAGCGATGTACCCGACTGCTGAGGCGAGGCGCAGGATTTGTGCTAGGGATCGTTAGGGTTCAATTGGCAACTCTTGTACAAAGACGCGATAAAAGTTGTTCAGTTCAGAAGGCGGAGAGCCCGGATGGGTTGCCGACGAAGATGTGGGAGCAAATGCAATGTTAATGCCCGTACTGTACCGATGCAGGACGCCCAGACGTTAGTAGTTTAGTCAACAGGTGTGCATCTGCTAATCGGGTCACATAAGATTGAAGGTGCGTTAATCGATATGGGGCAATGGAGGATAAGCCAGAGCCAAGTCGCACGTTGGGACAAGTTAGGTAGAGAAAACGGAAATCCTAATAAAAACATACGAAAAGACGCGTGCTGCGCGCCTACGCTC
>Mu_11-263_2011
GCCCCGCTCGTGTCGAGACTCGGCCTCGAGACTTCTTACTTGAATAGTTGCTGAATCTCCTTCCCTTATGTCCTCCCTAACCCTCGAGGTGTTCTCTTGGTTGTACACTCTATCTTCACGAGCCCCCTATGGGGGTCTCGTCTGAGCCTCCTAAAGGAGTCCACTTCGTCTCGCATCGACCCCAAGGCCGCCCCACTACCCCGACAACGTCACAGCCCGCCCGCTCGGATCCCCCTGCCACCCCGCACGGCCCAACCCAACCATCCGGGGCGCCTGTCTCTCTTCCCTCAGGGGGTTTGGTCACGCAGCATGCGATCTAAATCCTATTCGCCTACCGCAGGTCTGCCGCCCGTCGCGGGCGACGTCTCTCGACCCGTCTGCAAGCGGCCTGCACGGATGATGCCGCCCACACGGCCCTCTGTCGAACGCGAATAAGAACACTGTCGCTTTCACGATCACACTAATTCGGTCGTTCCACCAGTCAACAATACAGCCATGACGGTCAGCCCGCACCCGTGTCCCCTGTCCCCAGGGCTTTGGGCACGGAGCCCTATCCCTTTGGTTACGCCTGCACGGTGTTGATACTCGGCTAAGTGGGTCTGCGTCCGCGGACGCGATATAAACAGGGTACCCGCCCCATATGCGGCATCCCCCTCTCGCCCGCTGCCAGGCGCAGCGTACAGTGGCCGCCATGCCTCGCCCATCTGTCGCGCCTCAGCTCGGCTATCTCCTTGCCCACGTAAAAAGAACCCGCCATGACTCGGCCCCCGCTTCGCGTCCGCCACTTGCATCACCCTCAAGTGTGTCTGGTGATAGACGATCTAGTGCCCTTCCGTGGACCCTTATTCAAACAGTTCGAGACGCACGCGATCCCCGCGCCGCGTCTCTCTCCACTCGACCGCAGCATCATCTTGGTGGCTTTGAGGTCAACCTTCCGACGCTGTAAAAAGCCCCCGAACCAACCCCACCTTCACCTATGTCACCCCCCCCCCCCGTACTCACCCCCTTAATAGGATCGGCTCTACCCGCTGCTGCTAGAGTTAGTGCGCTAGATCTAATTCTCTCGGATGTACTCCCCTGCGACGCTGAATCCCCATACGTTTTCCATTGCCCTCTCACCCCTCCACGGCGTGAGTCCTATGTCTGCTGCGGTCCCGGCCATACGACTCCCTTGTGCACAAACGCTACTAAACGGACACTAGTTATCGTCAACGGGGTGCCTACTCGTTAGCGGCATCCGTTTGGTCATCAGAGTACCCGAACCTCAGACCGGTTCCTGAGAATCTCTCCTGGCTCCGCGAAAATAACGGCGCCGCGGACCTTCCTCGCCTATAGAGCTTGGTCCACCCGCGTAGACAGTAGTCTGCACCGTCACTCAAATCCTCTCCGCGCACCGGTAGAGTCTGGACCAGAGATTAAGGTGCCCGCTCCCATTCTTCCGTCGCCCGCCACCACCGTAGCGCGAACCGGCTACACCCCAGATCTTAATGCCCATGGTCATTGCCGGAAGCCGCCCCAGCTCCCTACCCCGTAACCCAAACTCCCCCCGCATCCCCCCCCACAGGGCATGACGAACCAGCACCGCACGCATCCCCCCAACTACCTGCCCGTTGGATTCTGAGCGTCACCCTCAGGCCGCCTCCGCAGGCCTGAGCCGAGCTCCCGCCTGCTCTATACCCAGTCCATCAAACGCGCAACGATTCTATCCGTTAAGTCCCCGCATGTCGATTGCCCGCACCATCCGCAGCGCTATTATTACCACAGTTGCGCCCCCCATTACCTAAGATGCAAACACTGACTTCGGACGGTGGCGCACGCCACACCCTAGCTATAGTCGTCTTAAGCTGCCCCTACGACCCCGGCCTCCCGCCCTTATCCCCCCCTGTTCCCCTACTTCTACGAACCGTTGCTAAAGCCGAGCCCCGAAGTGCTCCTTGTGGGTTGGCCGCGTTCTTCGTCCGACCAACGCGTGTTCCAGCCCTTCACCTCCACCTGGCGTTGTGTGGTCGTCTGTCATCACTCGGGGCAGATGCTCAGTTAAGATAGAAGCCGCGCATGCCCGACGTGGTGGGTCGAGCGGCTGGCGCAATGACAAATGATGTCAACAAGAGCGGGCGTGAATCAATTTAGCGACGGTTTACCTATTCGGAAGCAGACGGAGCTGGAAGAACCGGGCTGCAGAGTACGGGGGGCGCGTCGCCACGCGTGCGACAGCAGGCCGGCGCGGGCCCGACTCGTAGCAGCCCCCTACGGGGATCCCGCGAGGTAGAAGAACATGCTGATAACCGTGCTTACCTTAGGCGGAAGGTGGCCCGGCATTCTCGTTTCTAGTCTAGGCGACCGGACGGCGGGGGGAGAGCGCCGTGGCGGGGTGGCGCGTACAATTGTAGAGGATTCACGTGAGGTCGAGCGTGTCAAAGGTGGGGGGCAAAGGCAGGTACCCTAATGCCGGTCCAGGCGAAGGCCCTACGCAAGGGCCAAGGGGTTACGGCCTTGAAAAGAGCGACAACAGCGAGATGCTGCGACGCAGTTGGGGCGGTCGTCGAGGTCGGCGGGGCGGTAGGGGACATTCTTCGGCCGATTAGTGAGACGTCGACGCCGGCCGGGACGGCAGGAAAGGCAGGTATCGCTCGGAAAGCGACTAGGTGTGGATAAGGGGTTGGTTGATGGGAGCCGTACGTAAGCATGACCAGTTGGGTACAGTTCAGATCGACTATTGTAATGATGGTCCAGCGGCGTGAAAAGCCGGTATTAGAGCGGGGCATCACGAAAGTCGTTCCGAAAGCGCGGCGGCCGATTATAGAGGAGGAAGCAGAGCAAATAAACAGTTCCGTCGCGCTATAAGACACGTTAAGCGTCAATTCCAGACGCCGGGGCCTAAGAGGGTCGACTCGGAGTAGCGTTACGCGGGACGGATTCCGCCTAGATCTGCGGTATGGGTGTAAGGCGCCGCCGCCGAGTTAGTGCTCATTGACTCGGGCGCCCACGACGGTCGCCGGGTGAAACCTTCTAGCGAGAGCTGAGTCGGGACGGGCCGCGGAGATAAAGGGACGAGGTACCTAGCCTTAACGTCCGTATCACGGCGACCCAGGGGTGTGGCAGAGAGACCGAGGCTCGCCGGTATGTGCTTGCGGCGTTGGACGCGGTGAGGGCGCGTGGTCAGTCGGTAGTACACGCCCCCGGGGCTACCCAAGGCACCGCGTGGTGCGGCGCTTGGCACGCTAGCGACCTGAGGGGTCGGGCTCGTGTGCCGCAGGTCCACGGCAGGGTTGGCACGGAGAGGAGATGCGGTGGCACTAAAAGGGACACTGGCGATTACAATCGTGTCGTCTATGCAAACAAGCTACCAGCAGGGAAAGCGGATTCATCAGGGGGTTACAAGTCTGGAGGACCTTGCGTGTTATTGATCGAGGGATAGCCGGGGTGGGTTCCAAGCCGTAGGCCTCTAACATGTCGCGATTACAATGGCGGAGTTGAACGTACGCCCCAGGGACACTATAGGCGAATGCCTAGGCGCAAAGGCCGAGGGAGACCCCGTCCGCTGTGAGAGCGGCTGGGGAAGTTGTTGTCATGTCTCCTCAAATATGAGCAAGCGATGTACCCGACTGCTGAGGCGAGGCGCAGGATTTGTGCTAGGGATCGTTAGGGTCCAATTGGCAACTCTTGTACAAAGACGCGATAAAAGTTGTTCAGTTCAGAAGGCGGAGAGCCCGGATGGGTTGCCGCCGAAGATGTGGGAGCAAATGCAATGTTAATGCCCGTACTGTACCGATGCAGGACGCCCAGACGTTAGTAGTTTAGTCAACAGGTGTGCATCTGCTAATCGGGTCACATAAGATTGAAGGTGTGTTAATCGATATGGGGCAATGGAGGATAAGCCAGAGCCAAGTCGCACGTTGGGACAAGTTAGGTAGAGAAAACGGAAATCCTAATAAAAACATACGAAAAGACGCGTGCTGCGCGCCTACGCTC
>Mu_11-30_2011
GCCCCGCTCGTGTCGAGACTCGGCCTCGAGACTTCTTACTTGAATAGTTGCTGAATCTCCTTCCCTTATGTCCTCCCTAACCCTCGAGGTGTTCTCTTGGTTGTACACTCTATCTTCACGAGCCCCCTATGGGGGTCTCGTCTGAGCCTCCTAAAGGAGTCCACTTCGTCTCGCATCGACCCCAAGGCCGCGCCACTACCCCGACAACGCCACAGCCCGCCCGCTCGGATCCCCCTGCCACCCCGCACGGCCCAACCCAACCATCCGGGGCGCCTGTCTCTCTTCCCTCAGGGGGTTTGGTCACGCAGCATGCGATCTAAATCCTATTCGCCTACCGCAGGTCTGCCGCCCGTCGCGGGCGACGTCTCTCGACCCGTCTGCAAGCGGCCTGCACGGATGATGCCGCCCACACGGCCCTCTGTCGAACGCGAATAAGAACACTGTCGCTTTCACGATCACACTAATTCGGTCGTTCCACCAGTCAACAATACAGCCATGACGGTCAACCCGCACCCGTGTCCCCTGTCCCCAGGGCTTTGGGCACGGAGCCCTATCCCTTTGGTTACGCCTGCACGGTGTTGATACTCGGCTAAGTGGGTCTGCGTCCGCGGACGCGATATAAACAGGGTACCCGCCCCATATGCGGCATCCCCCTCTCGCCCGCTGCCAGGCGCAGCGTACAGTGGCCGCCATGCCTCGCCCATCTGTCGCGCCTCAGCTCGGCTATCTCCCTGCCCACGTAAAAAGAACCCGCCATGACTCGGCCCCCGCTTCGCGTCCGCCACTTGCATCACCCTCAAGTGTGTCTGGTGATAGACGATCTAGTGCCCTTCCGTGGACCCTTATTCAAACAGTCCGAGACGCACGCGATCCCCGCGCCGCGTCTCTCTCCACTCGACCGCAGCATCATCTTGGTGGCTTTGAGGTCAACCTTCCGACGCTGTAAAAAGCCCCCGAACCAACCCCACCTTCACCTATGTCACCCCCCCCCCCCGTACTCACCCCCTTAATAGGATCGGCTCTACCCGCTGCTGCTAGAGTTAGTGCGCTAGATCTAATTCTCTCGGATGTACTCCCCTGCGACGCTGAATCCCCATACGTTTTCCATTGCCCTCTCACCCCTCCACGGCGTGAGTCCTATGTCTGCTGCGGTCCCGGCCATACGACTCCCTTGTGCACAAACGCTACTAAACGGACACTAGTTATCGTCAACGGGGTGCCTACTCGTTAGCGGCATCCGTTTGGTCATCAGAGTACCCGAACCTCAGACCGGTTCCTGAGAATCTCTCCTGGCTCCGCGAAAATAACGGCGCCGCGGACCTTCCTCGCCTATAGAGCTTGGTCCACCCGCGTAGACAGTAGTCTGCACCGTCACTCAAATCCTCCCCGCGCACCGGTAGAGTCTGGACCAGAGATTAAGGTGCCCGCTCCCATTCTTCCGTCGCCCGCCACCACCGTAGCGCGAACCCGCTACACCCCAGATCTTAATGCCCATGGTCATTGCCGGAAGCCGCCCCAGCTCCCTACCCCGTAACCCAAACTCCCCCCGCATCCCCCCCCACAGGGCATGACGAACCAGCACCGCACGCATCCCCCCAACTACCTGCCCGTTGGATTCTGAGCGTCACCCTCAGGCCGCCTCCGCAGGCCTGAGCCGAGCTCCCGCCTGCTCTATACCCAGTCCATCAAACGCGCAACGATTCTATCCGTTAAGTCCCCGCATGTCGATTGCCCGCACCATCCGCAGCGCTATTATTACCACAGTTGCGCCCCCCATTACCTAAGATGCAAACACTGACTTCGGACGGTGGCGCACGCCACACCCTAGCTATAGTCGTCTTAAGCTGCCCCTACGACCCCGGCCTCCCGCCCTTATCCCCCCCTGTTCCCCTACTTCTACGAACCGTTGCTAAAGCCGAGCCCCGAAGTGCTCCTTGTGGGTTGGCCGCGTTCTTCGTCCGACCAACGCGCGTTCCAGCCCTTCACCTCCACCTGGCGTTGTGTGGTCGTCTGTCATCACTCGGGGCAGATGCTCAGTTAAGATAGAAGCCGCGCATGCCCGACGTGGTGGGTCGAGCGGCTGGCGCAATGACAAATGATGTCAACAAGAGCGGGCGTGAATCAATTTAGCGACGGTTTACCTATTCGGAAGCAGACGGAGCTGGAAGAACCGGGCTGCAGAGTACGGGGGGCGCGTCGCCACGCGTGCGACAGCAGGCCGGCGCGGGCCCGACTCGTAGCAGCCCCCTACGGGGTTCCCGCGAGGTAGAAGAACATGCTGATAACCGTGCTTATCTTAGGCGGAAGGTGGCCCGGCATTCTCGTTTCTAGTCTAGGCGACCGGACGGCGGGGGGAGAGCGCCGTGGCGGGGTGGCGCGTACGATTGTAGAGGATTCACGTGAGGTCGAGCGTGTCAAAGGTGGGGGGCAAAGGCAGGTACCCTAATGCCGGTCCAGGCGAAGGCCCTACGCAAGGGCCAAGGGGTTACGGCCTTGAAAAGAGCGACAACAGCGAGATGCTGCGACGCAGTTGGGGCGGTCGTCGAGGTCGGCGGGGCGGTAGGGGACATTCTTCGGCCGATTAGTGAGACGTCGACGCCGGCCGGGACGGCAGGAAAGGCAGGTATCGCTCGGAAAGCGACTAGGTGTGGATAAGGGGTTGGTTGATGGGAGCCGTACGTAAGCATGACCAGTTGGGTACAGTTCAGATCGACTATTGTAATGATGGTCCAGCGGCGTGAAAAGCCGGTATTAGAACGGGGCATCACGAAAGTCGTTCCGAAAGCGCGGCGGCCGATTATAGAGGAGGAAGCAGAGCAAATAAACAGTTCCGTCGCGCTATAAGACACGTTAAGCGTCAATTCCAGACGCCGGGGCCTAAGAGGGTCGACTCGGAGTAGCGTTACGCGGGACGGATTCCGCCTAGATCTGCGGTATGGGTGTAAGGCGCCGCCGCCGAGTTAGTGCTCATTGACTCGGGCGCCCACGACGGTCGCCGGGTGAAACCTTCTAGCGAGAGCTGAGTCGGGACGGGCCGCGGAGATAAAGGGACGAGGTACCTAGCCTTAACGTCCGTATCACGGCGACCCAGGGGTGTGGCAGAGAGACCGAGGCTCGCCGGTATGTGCTTGCGACGTTGGACGCGGTGAGGGCGCGTGGTCAGTCGGTAGTACACGCCCCCGGGGCTACCCAAGGCACCGCGTGGTGCGGCGCTTGGCACGCTAGCGACCTGAGGGGTCGGGCTCGTGTGCCGCAGGTCCACGGCAGGGTTGGCACGGAGAGGAGATGCGGCGGCACTAAAAGGGACACTGGCGATTACAATCGTGTCGTCTATGCAAACAAGCTACCAGCAGGGAAAGCGGATTCATCAGGGGCTTACAAGTCTGGAGGACCTTGCGTGTTATTGATCGAGGGATAGCCGGGGTGGGTTCCAAGTCGTAGGCCTCTAACATGTCGCGATTACAATGGCGGAGTTGAACGTACGCCCCAGGGACACTATAGGCGAATGCCTAGGCGCAAAGGCCGAGGGAGACCCCGTCCGCTGTGAGAGCGGCTGGTGAAGTTGTTGTCATGTCTCCTCAAATATGAGCAAGCGATGTACCCGACTGCTGAGGCGAGGCGCAGGATTTGTGCTAGGGATCGTTAGGGTTCAATTGGCAACTCTTGTACAAAGACGCGATAAAAGTTGTTCAGTTCAGAAGGCGGAGAGCCCGGATGGGTTGCCGCCGAAGATGTGGGAGCAAATGCAATGTTAATGCCCGTACTGTACCGATGCAGGACGCCCAGACGTTAGTAGTTTAGTCAACAGGTGTGCATCTGCTAATCGGGTCACATAAGATTGAAGGTGCGTTAATCGATATGGGGCAATGGAGGATAAGCCAGAGCCAAGTCGCACGTTGGGACAAGTTAGGTAGAGAAAACGGAAATCCTAATAAAAACATACGAAAAGACGCGTGCTGCGCGCCTACGCTC
>Mu_11-33_2011
GCCCCGCTCGTGTCGAGACTCGGCCTCGAGACTTCTTACTTGAATAGTTGCTGAATCTCCTTCCCTTATGTCCTCCCTAACCCTCGAGGTGTTCTCTTGGTTGTACACTCTATCTTCACGAGCCCCCTATGGGGGTCTCGTCTGAGCCTCCTAAAGGAGTCCACTTCGTCTCGCATCGACCCCAAGGCCGCCCCACTACCCCGACAACGCCACAGCCCGCCCGCTCGGATCCCCCTGCCACCCCGCACGGCCCAACCCAACCATCCGGGGCGCCTGTCTCTCTTCCCTCAGGGGGTTTGGTCACGCAGCATGCGATCTAAATCCTATTCGCCTACCGCAGGTCTGCCGCCCGTCGCGGGCGACGTCTCTCGACCCGTCTGCAAGCGGCCTGCACGGATGATGCCGCCCACACGGCCCTCTGTCGAACGCGAATAAGAACACTGTCGCTTTCACGATCACACTAATTCGGTCGTTCCATCAGTCAACAATACAGCCATGACGGTCAGCCCGCACCCGTGTCCCCTGTCCCCAGGGCTTTGGGCACGGAGCCCTATCCCTTTGGTTACGCCTGCACGGTGTTGATACTCGGCTAAGTGGGTCTGCGTCCGCGGACGCGATATAAACAGGGTACCCGCCCCATATGCGGCATCCCCCTCTCGCCCGCTGCCAGGCGCAGCGTACAGTGGCCGCCATGCCTCGCCCATCTGTCGCGCCTCAGCTCGGCTATCTCCCTGCCCACGTAAAAAGAACCCGCCATGACTGGGCCCCCGCTTCGCGTCCGCCACTTGCATCACCCTCAAGTGTGTCTGGTGATAGACGATCTAGTGCCCTTCCGTGGACCCTTATTCAAACAGTTCGAGACGCACGCGATCCCCGCGCCGCGTCTCTCTCCACTCGACCGCAGGATCATCTTGGTGGCTTTGAGGTCAACCTTCCGACGCTGTAAAAAGCCCCCGAACCAACCCCACCTTCACCTATGTCACCCCCCCCCCCCGTACTCACCCCCTTAATAGGATCGGCTCTACCCGCTGCTGCTAGAGTTAGTGCGCTAGATCTAATTCTCTCGGATGTACTCCCCTGCGACGCTGAATCCCCATACGTTTTCCATTGCCCTCTCACCCCTCCACGGCGTGAGTCCTATGTCTGCTGCGGTCCCGGCCATACGACTCCCTTGTGCACAAACGCTACTAAACGGACACTAGTTATCGTCAACGGGATGCCTACTCGTTAGCGGCATCCGTTTGGTCATCAGAGTACCCGAACCTCAGACCGGTTCCTGAGAATCTCTCCTGGCTCCGCGAAAATAACGGCGCCGCGGACCTTCCTCGCCTATAGAGCTTGGTCCACCCGCGAAGACAGTAGTCTGCACCGTCACTCAAATCCTCTCCGCGCACCGGTAGAGTCTGGACCAGAGATTAAGGTGCCCGCTCCCATTCTTCCGTCGCCCGCCACCACCGTAGCGCGAACCCGCTACACCCCAGATCTTAATGCCTATGGTCATTGCCGGAAGCCGCCCCAGCTCCCTACCCCGTAACCCAAACTCCCCCCGCATCCCCCCCCACAGGGCATGACGAACCAGCACCGCACGCATCCCCCCAACTACCTGCCCGTTGGATTCTGAGCGTCACCCTCAGGCCGCCTCCGCAGGCCTGAGCCGAGCTCCCGCCTGCTCTATACCCAGTCCATCAAACGCGCAACGATTCTATCCGTTAAGTCCCCGCATGTCGATTGCCCGCACCATCCGCAGCGCTATTATTACCACAGTTGCGCCCCCCATTACCTAAGATGCAAACACTGACTTCGGACGGTGGCGCACGCCACACCCTAGCTATAGTCGTCTTAAGCTGCCCCTACGACCCCGGCCTCCCGCCCTTATCCCCCCCTGTTCCCCTACTTCTACGAACCGTTGCTAAAGCCGAGCCCCGAAGTGCTCCTTGTGGGTTGGCCGCGTTCTTCGTCCGACCAACGCGCGTTCCAGCCCTTCACCTCCACCTGGCGTTGTGTGGTCGTCTGTCATCACTCGGGGCAGATGCTCAGTTAAGATAGAAGCCGCGCATGCCCGACGTGGTGGGTCGAGCGGCTGGCGCAATGACAAATGATGTCAACAAGAGCGGGCGTGAATCAATTTAGCGACGGTTTACCTATTCGGAAGCAGACGGAGCTGGAAGAACCGGGCTGCAGAGTACGGGGGGCGCGTCGCCACGCGTGCGACAGCAGGCCGGCGCGGGCCCGACTCGTAGCAGCCCCCTACGGGGATCCCGCGAGGTAGAAGAACATGCTGATAACCGTGCTTATCTTAGGCGGAAGGTGGCCCGGCATTCTCGTTTCTAGTCTAGGCGACCGGACGGCGGGGGGAGAGCGCCGTGGCGGGGTGGCGCGTACGATTGTAGAGGATTCACGTGAGGTCGAGCGTGTCAAAGGTGGGGGGCAAAGGCAGGTACCCTAATGCCGGTCCAGGCGAAGGCCCTACGCAAGGGCCAAGGGGTTACGGCCTTGAAAAGAGCGACAACAGCGAGATGCTGCGACGCAGTTGGGGCGGTCGTCGAGGTCGGCGGGGCGGTAGGGGACATTCTTCGGCCGATTAGTGAGACGTCGACGCCGGCCGGGACGGCAGGAAAGGCAGGTATCGCTCGGAAAGCGACTAGGTGTGGATAAGGGGTTGGTTGATGGGAGCCGTACGTAAGCATGACCAGTTGGGTACAGTTCAGATCGACTATTGTAATGATGGTCCAGCGGCGTGAAAAGCCGGTATTAGAGCGGGGCATCACGAAAGTCGTTCCGAAAGCGCGGCGGCCGATTATAGAGGAGGAAGCAGAGCAAATAAACAGTTCCGTCGCGCTATAAGACACGTTAAGCGTCAATTCCAGACGCCGGGGCCTAAGAGGGTCGACTCGGAGTAGCGTTACGCGGGACGGATTCCGCATAGATCTGCGGTATGGGTGTAAGGCGCCGCCGCCGAGTTAGTGCTCATTGACTCGGGCGCCCACGACGGTCGCCGGGTGAAACCTTCTAGCGAGAGCTGAGTCGGGACGGGCCGCGGAGATAAAGGGACGAGGTACCTAGCCTTAACGTCCGTATCACGGCGACCCAGGGGTGTGGCAGAGAGACCGAGGCTCGCCGGTATGTGCTTGCGGCGTTGGACGCGGTGAGGGCGCGTGGTCAGTCGGTAGTACACGCCCCCGGGGCTACCCAAGGCACCGCGTGGTGCGGCGCTTGGCACGCTAGCGACCTGAGGGGTCGGGCTCGTGTGCCGCAGGTCCACGGCAGGGTTGGCACGGAGAGGAGATGCGGCGGCACTAAAAGGGACACTGGCGATTACAATCGTGTCGTCTATGCAAACAAGCTACCAGCAGGGAAAGCGGATTCATCAGGGGCTTACAAGTCTGGAGGACCTTGCGTGTTATTGATCGAGGGATAGCCGGGGTGGGTTCCAAGCCGTAGGCCTCTAACATGTCGCGATTACAATGGCGGAGTTGAACGTACGCCCCAGGGACACTATAGGCGAATGCCTAGGCGCAAAGGCCGAGGGAGACCCCGTCCGCTGTGAGAGCGGCTGGGGAAGTTGTTGTCATGTCTCCTCAAATATGAGCAAGCGATGTACCCGACTGCTGAGGCGAGGCGCAGGATTTGTGCTAGGGATCGTTAGGGTTCAATTGGCAACTCTTGTACAAAGACGCGATAAAAGTTGTTCAGTTCAGAAGGCGGAGAGCCCGGATGGGTTGCCGCCGAAGATGTGGGAGCAAATGCAATGTTAATGCCCGTACTGTACCGATGCAGAACGCCCAGACGTTAGTAGTTTAGTCAACAGGTGTGCATCTGCTAATCGGGTCACATAAGATTGAAGGTGCGTTAATCGATATGGGGCAATGGAGGATAAGCCAGAGCCAAGTCGCACGTTGGGACAAGTTAGGTAGAGAAAACGGAAATCCTAATAAAAACATACGAAAAGACGCGTGCTGCGCGCCTACGCTC
>Mu_12-29_2012
GCCCCGCTCGTGTCGAGACTTGGCCTCGAGACTTCTTACTTGAATAGTTGCTGAATCTCCTTCCCTTATGTCCTCCCTAACCCTCGAGGTGTTCTCTTGGTTGTACACTCTATCTTCACGAGCCCCCTATGGGGGTCTCGTCTGAGCCTCCTAAAGGAGTCCACTTCGTCTCGCATCGACCCCAAGGCCGCCCCACTACCCCGACAACGCCACAGCCCGCCCGCTCGGATCCCCCTGCCACCCCGCACGGCCCAACCCAACCATCCGGGGCGCCTGTCTCTCTTCCCTCAGGGGGTTTGGTCACGCAGCATGCGATCTAAATCCTATTCGCCTACCGCAGGTCTGCCGCCCGTCGCGGGCGACGTCTCTCGACCCGTCTGCAAGCGGCCTGCACGGATGATGCCGCCCACACGGCCCTCTGTCGAACGCGAATAAGAACACTGTCGCTTTCACGATCACACTAATTCGGTCGTTCCACCAGTCAACAATACAGCCATGACGGTCAACCCGCACCCGTGTCCCCTGTCCCCAGGGCTTTGGGCACGGAGCCCTATCCCTTTGGTTACGCTTGCACGGTGTTGATACTCGGCTAAGTGGGTCTGCGTCCGCGGACGCGATATAAACAGGGTACCCGCCCCATATGCGGCATCCCCCTCTCGCCCGCTGCCAGGCGCAGCGTACAGTGGCCGCCATGCCTCGCCCATCTGTCGCGCCTCAGCTCGGCTATCTCCCTGCCCACGTAAAAAGAACCCGCCATGACTCGGCCCCCGCTTCGCGTCCGCCACTTGCATCACCCTCAAGTGTGTCTGGTGATAGACGATCTAGTGCCCTTCCGTGGACCCTTATTCAAACAGTTCGAGACGCACGCGATCCCCGCGCCGCGTCTCTCTCCACTCGACCGCGGCATCATCTTGGTGGCTTTGAGGTCAACCTTCCGACGCTGTAAAAAGCCCCCGAACCAACCCCACCTTCACCTATGTCACCCCCCCCCCCCGTACTCACCCCCTTAATAGGATCGGCTCTACCCGCTGCTGCTAGAGTTAGTGCGCTAGATCTAATTCTCTCGGATGTACTCCCCTGCGACGCTGAATCCCCATACGTTTTCCATTGCCCTCTCACCCCTCCACGGCGTGAGTCCTATGTCTGCTGCGGTCCCGGCCATACGACTCCCTTGTGCACAAACGCTACTAAACGGACACTAGTTATCGTCAACGGGGTGCCTACTCGTTAGCGGCATCCGTTTGGTCATCAGAGTACCCGAACCTCAGACCGGTTCCTGAGAATCTCTCCTGGCTCCGCGAAAATAACGGCGCCGCGGACCTTCCTCGCCTATAGAGCTTGGTCCACCCGCGTAGACAGTAGTCTGCACCGTCACTCAAATCCTCTCCGCGCACCGGTAGAGTCTGGACCAGAGATTAAGGTGCCCGCTCCCATTCTTCCGTCGCCCGCCACCACCGTAGCGCGAACCCGCTACACCCCAGATCTTAATGCCCATGGTCATTGCCGGAAGCCGCCCCAGCTCCCTACCCCGTAACCCAAACTCCCCCTGCATCCCCCCCCACAGGGCATGACGAACCAGCACCGCACGCATCCCCCCAACTACCTGCCCGTTGGATTCTGAGCGTCACCCTCAGGCCGCCTCCGCAGGCCTGAGCCGAGCTCCCGCCTGCTCTATACCCAGTCCATCAAACGCGCAACGATTCTATCCGTTAAGTCCCCGCATGTCGATTGCCCGCACCATCCGCAGCGCTATTATTACCACAGTTGCGCCCCCCATTACCTAAGATGCAAACACTGACTTCGGACGGTGGCGCACGCCACACCCTAGCTATAGTCGTCTTAAGCTGTCCCTACGACCCCGGCCTCCCGCCCTTATCCCCCCCTGTTCCCCTACTTCTACGAACCGTTGCTAAAGCCGAGCCCCGAAGTGCTCCTTGTGGGTTGGCCGCGTTCTTCATCCGACCAACGCGCGTTCCAGCCCTTCACCTCCACCTGGCGTTGTGTGGTCGTCTGTCATCACTCGGGGCAGATGCTCAGTTAAGATAGAAGCCGCGCATGCCCGACGTGGTGGGTCGAGCGGCTGGCGCAATGACAAATGATGTCAACAAGAGCGGGCGTGAATCAATTTAGCGACGGTTTACCTATTCGGAAGCAGACGGAGCTGGAAGAACCGGGCTGCAGAGTACGGGGGGCGCGTCGCCACGCGTGCGACAGCAGGCCGGCGCGGGCCCGACTCGTAGCAGCCCCCTACGGGGATCCCGCGAGGTAGAAGAACATGCTGATAACCGTGCTTATCTTAGGCGGAAGGTGGCCCGGCATTCTCGTTTCTAGTCTAGGCGACCGGACGGCGGGGGGAGAGCGCCGTGGCGGGGTGGCGCGTACGATTGTAGAGGATTCACGTGAGGTCGAGCGTGTCAAAGGTGGGGGGCAAAGGCAGGTACCCTAATGCCGGTCCAGGCGAAGGCCCTACGCAAGGGCCAAGGGGTTACGGCCTTGAAAAGAGCGACAACAGCGAGATGCTGCGACGCAGTTGGGGCGGTCGTCGAGGTCGGCGGGGCGGTAGGGGACATTCTTCGGCCGATTAGTGAGACGTCGACGCCGGCCGGGACGGCAGGAAAGGCAGGTATCGCTCGGAAAGCGACTAGGTGTGGATAAGGGGTTGGTTGATGGGAGCCGTACGTAAGCATGACCAGTTGGGTACAGTTCAGATCGACTATTGTAATGATGGTCCAGCGGCGTGAAAAGCCGGTATTAGAGCGGGGCATCACGAAAGTCGTTCCGAAAGCGCGGCGGCCGATTATAGAGGAGGAAGCAGAGCAAATAAACAGTTCCGTCGCGCTATAAGACACGTTAAGCGTCAATTCCAGACGCCGGGGCCTAAGAGGGTCGACTCGGAGTAGCGTTACGCGGGACGGATTCCGCCTAGATCTGCGGTATGGGTGTAAGGCGCCGCCGCCGAGTTAGTGCTCATTGACTCGGGCGCCCACGACGGTCGCCGGGTGAAACCTTCTAGCGAGAGCTGAGTCGGGACGGGCCGCGGAGATAAAGGGACGAGGTACCTAGCCTTAACGTCCGTATCACGGCGACCCAGGGGTGTGGCAGAGAGACCGAAGCTCGCCGGTATGTGCTTGCGGCGTTGGACGCGGTGAGGGCGCGTGGTCAGTCGGTAGTACACGCCCCCGGGGCTACCCAAGGCACCGCGTGGTGCGGCGCTTGGCACGCTAGCGACCTGAGGGGTCGGGCTCGTGTGCCGCAGGTCCACGGCAGGGTTGGCACGGAGAGGAGATGCGGCGGCACTAAAAGGGACACTGGCGATTACAATCGTGTCGTCTATGCAAACAAGCTACCAGCAGGGAAAGCGGATTCATCAGGGGCTTACAAGTCTGGAGGACCTTGCGTGTCATTGATCGAGGGATAGCCGGGGTGGGTTCCAAGCCGTAGGCCTCTAACATGTCGCGATTACAATGGCGGAGTTGAACGTACGCCCCAGGGACACTATAGGCGAATGCCTAGGCGCAAAGGCCGAGGGAGACCCCGTCCGCTGTGAGAGCGGCTGGGGAAGTTGTTGTCATGTCTCCTCAAATATGAGCAAGCGATGTACCCGACTGCTGAGGCGAGGCGCAGGATTTGTGCTAGGGATCGTTAGGGTTCAATTGGCAACTCTTGTACAAAGACGCGATAAAAGTTGTTCAGTTCAGAAGGCGGAGAGCCCGGATGGGTTGCCGCCGAAGGTGTGGGAGCAAATGCAATGTTAATGCCCGTACTGTACCGATGCAGGACGCCCCGACGTTAGTAGTTTAGTCAACAGGTGTGCATCTGCTAATCGGGTCACATAAGATTGAAGGTGCGTTAATCGATATGGGGCAATGGAGGATAAGCCAGAGCCAAGTCGCACGTTGGGACAAGTTAGGTAGAGAAAACGGAAATCCTAATAAAAACATACGAAAAGACGCGTGCTGCGCGCCTACGCTC
>Mu_12-53_2012
GCCCCGCTCGTGTCGAGACTCGGCCTCGAGACTTCTTACTTGAATAGTTGCTGAATCTCCTTCCCTTATGTCCTCCCTAACCCTCGAGGTGTTCTCTTGGTTGTACACTCTATCTTCACGAACCCCCTATGGGGGTCTCGTCTGAGCCTCTTAAAGGAGTCCACTTCGTCTCGCATCGACCCCAAGGCCGCCCCACTACCCCGACAACGCCACAGCCCGCCCGCTCGGATCCCCCTGCCACCCCGCACGGCCCAACCCAATCATCCGGGGCGCCTGTCTCTCTTCCCTCAGGGGGTTTGGTCACGCAGCATGCGATCTAAATCCTATTCGCCTACCGCAGGTCTGCCGCCCGTCGCGGGCGACGTCTCTCGACCCGTCTGCAAGCGGCCTGCACGGATGATGCCGCCCACACGGCCCTCTGTCGAACGCGAATAAGAACACTGTCGCTTTCACGATCACACTAATTCGGTCGTTCCACCAGTCAACAATACAGCCATGACGGTCAGTCCGCACCCGTGTCCCCTGTCCCCAGGGCTTTGGGCACGGAGCCCTATCCCTTTGGTTACGCCTGCACGGTGTTGATACTCGGCTAAGTGGGTCTGCGTCCGCGGACGCGATATAAACAGGGTACCCGCCCCATATGCGGCATCCCCCTCTCGGCCGCTGCCAGGCGCAGCGTACAGTGGCCGCCATGCCTCGCCCATCTGTCGCGCCTCAGCTCGGCTATCTCCCTGCCCACGTAAAAAGAACCCGCCATGACTCGGCCCCCGCTTCGCGTCCGCCATTTGCATCACCCTCAAGTGTGTCTGGTGATAGACGATCTAGTGCCCTTCCGTGGACCCTTATTCAAACAGTTCGAGACGCACGCGATCCCCGCGCCGCGTCTCTCTCCACTCGACCGCAGCATCATCTTGGTGGCTTTGAGGTCAACCTTCCGACGCTGTAAAAAGCCCCCGAACCAACCCCACCTTCACCTATGTCACCCCTCCCCCCCGTACTCACCCCCTTAATAGGATCGGCTCTACCCGCTGCTGCTAGAGTTAGTGCGCTAGATCTAATTCTCTCGGATGTACTCCCCTGCGACGCTGAATCCCCATACGTTTTCCATTGCCCTCTCACCCCTCCACGGCGTGAGTCCTATGTCTCCTGCGGTCCCGGCCATACGACTCCCTTGTGCACAAACGCTACTGAACGGACACTAGTTATCGTCAACGGGGTGCCTACTCGTTAGCGGCATCCGTTTGGTCATCAGAGTACCCGAACCTCAGACCAGTTCCTGAGAATCTCTCCTGGCTCCGCGAAAATAACGGCGCCGCGGACCTTCCTCGCCTATAGAGCTTGGTCCACCCGCGTAGGCAGTAGTCTGCACCGTCACTCAAATCCTCTCCGCGCACCGGTAGAGTCTGGACCAGAGATTAAGGTGCCCGCTCCCATTCTTCCGTCGCCCGCCACCACCGTAGCGCGAACCCGCTACACCCCAGATCTTAATGCCCACGGTCATTGCCGGAAGCCGCCCCAGCTCCCTACCCCGTAACCCAAACTCCCCCCGCATCCCCCCCCACAGGGCATGACGAACCAGCACCGCACGCATCCCCCCAACTACCTGCCCGTTGGATTCTGAGCGTCACCCTCAGGCCGCCTCCGCAGGCCCGAGCCGAGCTCCCGCCTGCTCTATACCCAGTCCATCAAACGCGCAACGATTCTATCCGTTAAATCCCCGCATGTCGATTGCCCGCACCATCCGCAGCGCTATTATTACCACAGTTGCGCCCCCCATTACCTAAGATGCAAACACTGACTTCGGACGGTGGCGCACGCCACACCCTAGCTATAGTCGTCTTAAGCTGCCCTTACGACCCCGGCCTCCCGCCCTTATCCCCCCCTGTTCCCCTACTTCTACGAACCGTTGCTAAAGCCGAGCCCCGAAGTGCTCCTTGTGGGTTGGCCGCGTTCTTCGTCCGACCAACGCGCGTTCCAGCCCTTCACCTCCACCTGGCGTTGTGTGGTCGTCTGTCATCACTCGGGGCAGATGCTCAGTTAAGATAGAAGCCGCGCATGCCCGACGTGGTGGGTCGAGCGGCTGGCGCAATGACAAATGATGTCAACAAGAGCGGGTGTGAATCAATTTAGCAACGGTTTACCTACTCGGAAGCAGACGGAGCTGGAAGAACCGGGCTGCAGAGTACGGGGGGCGCGTCGCCACGCGTGCGACAGCAGGCCGGCGCGGGCCCGACTCGTAGCAGCCCCCTACGGGGATCCCGCGAGGTAGAAGAACATGCTGATAACCGTGCTTATCTTAGGCGGAAGGTGGCCCGGCATTCTCGTTTCTAGTCTAGGCGACCGGACGGCGGGGGGAGAGCGCCGTGGCGGGGTGGCGCGTACGATTGTAGAGGATTCACGTGAGGTCGAGCGTGTCAAAGGTGGGGGGCAAAGGCAGGTACCCTAATGCCGGTCCAGGCGAAGGCCCTACGCAAGGGCCGAGGGGTTACGGCCTTGAAAAGAGCGACAACAGCGAGATGCTGCGACGCAGTTGGGGCGGTCGTCGAGGTCGGCGGGGCGGTAGGGGACATTCTTCGGCCGATTAGTGAAACGTCGACGCCGGCCGGGACGGCAGGAAAGGCAGGTATCGCTCGGAAAGCGACTAGGTGTGGATAAGGGGTTGGTTGATGGGAGCCGTACGTAAGCATGACCAGTTGGGTACAGTTCAGATCGACTATTGTAATGATGGTCCAGCGGCGTGAAAAGCCGGCATTAGAGCGGGGCATCACGAAAGTCGTTCCGAAAGCGCGGCGGCCGATTATAGAGGAGGAAGCAGAGCAAATAAACAGTTCCGTCGCGCTATAAGACACGTTAAGCGTCAATTCCAGACGCCGGGGCCTAAGAGGGTCGACTCGGAGTAGCGTTACGCGGGACGGATTCCGCCTAGATCTGCGGTATGGGTGTAAGGCGCCGCCGCCGAGTTAGTACTCATTGACTCGGGCGCCCACGACGGTCGCCGGGTGAAACCTTCTAGCGAGAGCTGAGTCGGGACGGGCCGCGGAGATAAAGGGACGAGGTACCTAGCCTTAACGTCCGTATCACGGCGACCCAGGGGTGTGGCAGAGAGACCGAGGCTCGCCGGTATGTGCTTGCGGCGTTGGACGCGGTGAGGGCGCGTGGTCAGTCGGTAGTACACGCCCCCGGGGCTACCCAAGGCACCGCGTGGTGCGGCGCTTGGCACGCTAGCGACCTGAGGGGTCGGCCTTGTGTGCCGCAGGTCCACGGCAGGGTTGGCACGGAGAGGAGATGCGGCGGCACTAAAAGGGACACTGGCGATTACAATCGTGTCGTCTATGCAAACAAGCTACCAGCAGGGAAAGCGGATTCATCAGGGGCTTACAAGTCTGGAGGACCTTGCGTGTTATTGATCGAGGGATAGCTGGGGTGGGTTCCAAGCCGTAGGCCTCTAACATGTCGCGATTACAATGGCGGAGTTGAACGTACGCCCCAGGGACACTATAGGCGAATGCCTAGGCGCAAAGGCCGAGGGAGACCCCGTCCGCTGTGAGAGCGGCTGGGGAAGTTGTTGTCATGTCTCCTCAAATATGAGCAAGCGATGTACCCGACTGCTGAGGCGAGGCGCAGGATTTGTGCTAGGGATCGTTAGGGTTCAATTGGCAACTCTTGTACAAAGACGCGATAAAAGTTGTTCAGTTCAGAAGGCGGAGAGCCCGGATGGGTTGCCGCCGAAGATGTGGGAGCAAATGCAATGTTAATGCCCGTACTGTACCGATGCAGGACGCCCAGACGTTAGTAGTTTAATCAACAGGTGTGCATCTGCTAATCGGGTCACATAAGATTGAAGGTGCGTTAATCGATATGGGGCAATGGAGGATAAGCCAGAGCCAAGTCGCACGTTGGGACAAGTTAGGTAGAGAAAACGGAAATCCTAATAAAAACATACGAAAAGACGCGTGCTGCGCGCCTACGCTC
>Mu_12-79_2012
GCCCCGCTCGTGTCGAGACTCGGCCTCGAGACTTCTTACTTGAATAGTTGCTGAATCTCCTTCCCTTATGTCCTCCCTAACCCTCGAGGTGTTCTCTTGGTTGTACACTCTATCTTCACGAGCCCCCTATGGGGGTCTCGTCTGAGCCTCCTAAAGGAGTCCACTTCGTCTCGCATCGACCCCAAGGCCGCCCCACTACCCCGACAACGCCACAGCCCGCCCGCTCGGATCCCCCTGCCACCCCGCACGGCCCAACCCAACCATCCGGGGCGCCTGTCTCTCTTCCCTCAGGGGGTTTGGTCACGCAGCATGCGATCTAAATCCTATTCGCCTACCGCAGGTCTGCCGCCCGTCGCGGGCGACGTCTCTCGACCCGTCTGCAAGCGGCCTGCACGGATGATGCCGCCCACACGGCCCTCTGTCGAACGCGAATAAGAACACTGTCGCTTTCACGATCACACTAATTCGGTCGTTCCACCAGTCAACAATACAGCCATGACGGTCAACCCGCACCCGTGTCCCCTGTCCCCAGGCCTTTGGGCACGGAGCCCTATCCCTTTGGTTACGCCTGCACGGTGTTGATACTCGGCTAAGTGGGTCTGCGTCCGCGGACGCGATATAAACAGGGTACCCGCCCCATATGCGGCATCCCCCTCTCGCCCGCTGCCAGGCGCAGCGTACAGTGGCCGCCATGCCTCGCCCATCTGTCGCGCCTCAGCTCGGCTATCTCCCTGCCCACGTAAAAAGAACCCGCCATGACTCGGCCCCCGCTTCGCGTCCGCCACCTGCATCACCCTCAAGTGTGTCTGGTGATAGACGATCTAGTGCCCTTCCGTGGACCCTTATTCAAACAGTTCGAGACGCACGCGATCCCCGCGCCGCGTCTCTCTCCACTCGACCGCAGCATCATCTTGGTGGCTTTGAGGTCAACCTTCCGACGCTGTAAAAAGCCCCCGAACCAACCCCACCTTCACCTATGTCACCCCCCCCCCCCGTACTCACCCCCTTAATAGGATCGGCTCTACCCGCTGCTGCTAGAGTTAGTGCGCTAGATCTAATTCTCTCGGATGTACTCCCCTGCGACGCTGAATCCCCATACGTTTTCCATTGCCCTCTCACCCCTCCACGGCGTGAGTCCTATGTCTGCTGCGGTCCCGGCCATACGACTCCCTTGTGCACAAACGCTACTAAACGGACACTAGTTATCGTCAACGGGGTGCCTACTCGTTAGCGGCATCCGTTTGGTCATCAGAGTACCCGAACCTCAGACCGGTTCCTGAGAATCTCTCCTGGCTCCGCGAAAATAACGGCGCCGCGGACCTTCCTCGCCTATAGAGCTTGGTCCACCCGCGTAGACAGTAGTCTGCACCGTCACTCAAATCCTCTCCGCGCACCGGTAGAGTCTGGACCAGAGATTAAGGTGACCGCTCCCATTCTTCCGTCGCCCGCCACCACCGTAGCGCGAACCCGCTACACCCCAGATCTTAATGCCCATGGTCATTGCCGGAAGCCGCCCCAGCTCCCTACCCCGTAACCCAAACTCCCCCCGCATCCCCCCCCACAGGGCATGACGAACCAGCACCGCACGCATCCCCCCAACTACCTGCCCGTTGGATTCTGAGCGTCACCCTCAGGCCGCCTCCGCAGGCCTGAGCCGAGCTCCCGCCTGCTCTATACCCAGTCCATCAAACGCGCAACGATTCTATCCGTTAAGTCCCCGCATGTCGATTGCCCGCACCATCCGCAGCGCTATTATTACCACAGTTGCGCCCCCCATTACCTAAGATGCAAACACTGACTTCGGACGGTGGCGCACGCCACACCCTAGCTATAGTCGTCTTAAGCTGCCCCTACGACCCCGGCCTCCCGCCCTTATCCCCCCCTGTTCCCCTACTTCTACGAACCGTTGCTAAAGCCGAGCCCCGAAGTGCTCCTTGTGGGTTGGCCGCGTTCTTCGTCCGACCAACGCGCGTTCCAGCCCTTCACCTCCACCTGGCGTTGTGTGGTCGTCTGTCATCACTCGGGGCAGATGCTCAGTTAAGATAGAAGCCGCGCATGCCCGACGTGGTGGGTCGAGCGGCTGGCGCAATGACAAATGATGTCAACAAGAGCGGGCGTGAATCAATTTAGCGACGGTTTACCTATTCGGAAGCAGACGGAGCTGGAAGAACCGGGCTGCAGAGTACGGGGGGCGCGTCGCCACGCGTGCGACAGCAGGCCGGCGCGGGCCCGACTCGTAGCAGCCCCCTACGGGGATCCCGCGAGGTAGAAGAACATGCTGATAACCGTGCTTATCTTAGGCGGAAGGTGGCCCGGCATTCTCGTTTCTAGTCTAGGCGACCGGACGGCGGGGGGAGAGCGCCGTGGCGGGGTGGCGCGTACGATTGTAGAGGATTCACGTGAGGTCGAGCGTGTCAAAGGTGGGGGGCAAAGGCAGGTACCCTAATGCCGGTCCAGGCGAAGGCCCTACGCAAGGGCCAAGGGGTTACGGCCTTGAAAAGAGCGACAACAGCGAGATGCTGCGACGCAGTTGGGGCGGTCGTCGAGGTCGGCGGGGCGGTAGGGGACATTCTTCGGCCGATTAGTGAGACGTCGACGCCGGCCGGGACGGCAGGAAAGGCAGGTATCGCTCGGAAAGCGACTAGGTGTGGATAAGGGGTTGGTTGATGGGAGCCGTACGTAAGCATGACCAGTTGGGTACAGTTCAGATCGACTATTGTAATGATGGTCCAGCGGCGTGAAAAGCCGGTATTAGAGCGGGGCATCACGAAAGTCGTTCCGAAAGCGCGGCGGCCGATTATAGAGGAGGAAGCAGAGCAAATAAACAGTTCCGTCGCGCTATAAGACACGTTAAGCGTCAATTCCAGACGCCGGGGCCTAAGAGGGTCGACTCGGAGTAGCGTTACGCGGGACGGATTCCGCCTAGATCTGCGGTATGGGTGTAAGGCGCCGCCGCCGAGTTAGTGCTCATTGACTCGGGCGCCCACGACGGTCGCCGGGTGAAACCTTCTAGCGAGAGCTGAGTCGGGACGGGCCGCGGAGATAAAGGGACGAGGTACCTAGCCTTAACGTCCGTATCACGGCGACCCAGGGGTGTGGCAGAGAGACCGAGGCTCGCCGGTATGTGCTTGCGGCGTTGGACGCGGTGAGGGCGCGTGGTCAGTCGGTAGTACACGCCCCCGGGGCTACCCAAGGCACCGCGTGGTGCGGCGCTTGGCACGCTAGCGACCTGAGGGGTCGGGCTCGTGTGCCGCAGGTCCACGGCAGGGTTGGCACGGAGAGGAGATGCGGCGGCACTAAAAGGGACACTGGCGATTACAATCGTGTCGTCTATGCAAACAAGCTACGAGCAGGGAAAGCGGATAAATCAGGGGCTTACAAGTCTGGAGGACCTTGCGTGTTATTGATCGAGGGATAGCCGGGGTGGGTTCCAAGCCGTAGGCCTCTAACATGTCGCGATTACAATGGCGGAGTTGAACGTACGCCCCAGGGACACTATAGGCGAATGCCTAGGCGCAAAGGCCGAGGGAGACCCCGTCCGCTGTGAGAGCGGCTGGGGAAGTTGTTGTCATGTCTCCTCAAATATGAGCAAGCGGTGTACCCGACTGCTGAGGCGAGGCGCAGGATTTGTGCTAGGGATCGTTAGGGTTCAATTGGCAACTCTTGTACAAAGACGCGATAAAAGTTGTTCAGTTCAGAAGGCGGAGAGCCCGGATGGGTTGCCGCCGAAGATGTGGGAGCAAATGCAATGTTAATGCCCGTACTGTACCGATGCAGGACGCCCAGACGTTAGTAGTTTAGTCAACAGGTGTGCATCTGCTAATCGGGTCACATAAGATTGAAGGTGCGTTAATCGATATGGGGCAATGGAGGATAAGCCAGAGCCAAGTCGCACGTTGGGACAAGTTAGGTAGAGAAAACGGAAATCCTAATAAAAACATACGAAAAGACGCGTGCTGCGCGCCTACGCTC
>Mu_12-98_2012
GCCCCGCTCGTGTCGAGACTCGGCCTCGAGACTTCTTACTTGAATAGTTGCTGAATCTCCTTCCCTTATGTCCTCCCTAACCCTCGAGGTGTTCTCTTGGTTGTACACTCTATCTTCACGAACCCCCTATGGGGGTCTCGTCTGAGCCTCTTAAAGGAGTCCACTTCGTCTCGCATCGACCCCAAGGCCGCCCCACTACCCCGACAACGCCACAGCCCGCCCGCTCGGATCCCCCTGCCACCCCGCACGGCCCAACCCAACCATCCGGGGCGCCTGTCTCTCTTCCCTCAGGGGGTTTGGTCACGCAGCATGCGATCTAAATCCTATTCGCCTACCGCAGGTCTGCCGCCCGTCGCGGGCGACGTCTCTCGACCCGTCTGCAAGCGGCCTGCACGGATGATGCCGCCCACACGGCCCTCTGTCGAACGCGAATAAGAACACTGTCGCTTTCACGATCACACTAATTCGGTCGTTCCACCAGTCAACAATACAGCCATGACGGTCAGTCCGCACCCGTGTCCCCTGTCCCCAGGGCTTTGGGCACGGAGCCCTATCCCTTTGGTTACGCCTGCACGGTGTTGATACTCGGCTAAGTGGGTCTGCGTCCGCGGACGCGATATAAACAGGGTACCCGCCCCATATGCGGCATCCCCCTCTCGGCCGCTGCCAGGCGCAGCGTACAGTGGCCGCCATGCCTCGCCCATCTGTCGCGCCTCAGCTCGGCTATCTCCCTGCCCACGTAAAAAGAACCCGCCATGACTCGGCCCCCGCTTCGCGTCCGCCATTTGCATCACCCTCAAGTGTGTCTGGTGATAGACGATCTAGTGCCCTTCCGTGGACCCTTATTCAAACAGTTCGAGACGCACGCGATCCCCGCGCCGCGTCTCTCTCCACTCGACCGCAGCATCATCTTGGTGGCTTTGAGGTCAACCTTCCGACGCTGTAAAAAGCCCCCGAACCAACCCCACCTTCACCTATGTCACCCCTCCCCCCCGTACTCACCCCCTTAATAGGATCGGCTCTACCCGCTGCTGCTAGAGTTAGTGCGCTAGATCTAATTCTCTCGGATGTACTCCCCTGCGACGCTGAATCCCCATACGTTTTCCATTGCCCTCTCACCCCTCCACGGCGTGAGTCCTATGTCTGCTGCGGTCCCGGCCATACGACTCCCTTGTGCACAAACGCTACTGAACGGACACTAGTTATCGTCAACGGGGTGCCTACTCGTTAGCGGCATCCGTTTGGTCATCAGAGTACCCGAACCTCAGACCAGTTCCTGAGAATCTCTCCTGGCTCCGCGAAAATAACGGCGCCGCGGACCTTCCTCGCCTATAGAGCTTGGTCCACCCGCGTAGGCAGTAGTCTGCACCGTCACTCAAATCCTCTCCGCGCACCGGTAGAGTCTGGACCAGAGATTAAGGTGCCCGCTCCCATTCTTCCGTCGCCCGCCACCACCGTAGCGCGAACCCGCTACACCCCAGATCTTAATGCCCACGGTCATTGCCGGAAGCCGCCCCAGCTCCCTACCCCGTAACCCAAACTCCCCCCGCATCCCCCCCCACAGGGCATGACGAACCAGCACCGCACGCATCCCCCCAACTACCTGCCCGTTGGATTCTGAGCGTCACCCTCAGGCCGCCTCCGCAGGCCCGAGCCGAGCTCCCGCCTGCTCTATACCCAGTCCATCAAACGCGCAACGATTCTATCCGTTAAATCCCCGCATGTCGATTGCCCGCACCATCCGCAGCGCTATTATTACCACAGTTGCGCCCCCCATTACCTAAGATGCAAACACTGACTTCGGACGGTGGCGCACGCCACACCCTAGCTATAGTCGTCTTAAGCTGCCCTTACGACCCCGGCCTCCCGCCCTTATCCCCCCCTGTTCCCCTACTTCTACGAACCGTTGCTAAAGCCGAGCCCCGAAGTGCTCCTTGTGGGTTGGCCGCGTTCTTCGTCCGACCAACGCGCGTTCCAGCCCTTCACCTCCACCTGGCGTTGTGTGGTCGTCTGTCATCACTCGGGGCAGATGCTCAGTTAAGATAGAAGCCGCGCATGCCCGACGTGGTGGGTCGAGCGGCTGGCGCAATGACAAATGATGTCAACAAGAGCGGGTGTGAATCAATTTAGCAACGGTTTACCTACTCGGAAGCAGACGGAGCTGGAAGAACCGGGCTGCAGAGTACGGGGGGCGCGTCGCCACGCGTGCGACAGCAGGCCGGCGCGGGCCCGACTCGTAGCAGCCCCCTACGGGGATCCCGCGAGGTAGAAGAACATGCTGATAACCGTGCTTATCTTAGGCGGAAGGTGGCCCGGCATTCTCGTTTCTAGTCTAGGCGACCGGACGGCGGGGGGAGAGCGCCGTGGCGGGGTGGCGCGTACGATTGTAGAGGATTCACGTGAGGTCGAGCGTGTCAAAGGTGGGGGGCAAAGGCAGGTACCCTAATGCCGGTCCAGGCGAAGGCCCTACGCAAGGGCCGAGGGGTTACGGCCTTGAAAAGAGCGACAACAGCGAGATGCTGCGACGCAGTTGGGGCGGTCGTCGAGGTCGGCGGGGCGGTAGGGGACATTCTTCGGCCGATTAGTGAAACGTCGACGCCGGCCGGGACGGCAGGAAAGGCAGGTATCGCTCGGAAAGCGACTAGGTGTGGATAAGGGGTTGGTTGATGGGAGCCGTACGTAAGCATGACCAGTTGGGTACAGTTCAGATCGACTATTGTAATGATGGTCCAGCGGCGTGAAAAGCCGGCATTAGAGCGGGGCATCACGAAAGTCGTTCCGAAAGCGCGGCGGCCGATTATAGAGGAGGAAGCAGAGCAAATAAACAGTTCCGTCGCGCTATAAGACACGTTAAGCGTCAATTCCAGACGCCGGGGCCTAAGAGGGTCGACTCGGAGTAGCGTTACGCGGGACGGATTCCGCCTAGATCTGCGGTATGGGTGTAAGGCGCCGCCGCCGAGTTAGTACTCATTGACTCGGGCGCCCACGACGGTCGCCGGGTGAAACCTTCTAGCGAGAGCTGAGTCGGGACGGGCCGCGGAGATAAAGGGACGAGGTACCTAGCCTTAACGTCCGTATCACGGCGACCCAGGGGTGTGGCAGAGAGACCGAGGCTCGCCGGTATGTGCTTGCGGCGTTGGACGCGGTGAGGGCGTGTGGTCAGTCGGTAGTACACGCCCCCGGGGCTACCCAAGGCACCGCGTGGTGCGGCGCTTGGCACGCTAGCGACCTGAGGGGTCGGCCTTGTGTGCCGCAGGTCCACGGCAGGGTTGGCACGGAGAGGAGATGCGGCGGCACTAAAAGGGACACTGGCGATTACAATCGTGTCGTCTATGCAAACAAGCTACCAGCAGGGAAAGCGGATTCATCAGGGGCTTACAAGTCTGGAGGACCTTGCGTGTTATTGATCGAGGGATAGCTGGGGTGGGTTCCAAGCCGTAGGCCTCTAACATGTCGCGATTACAATGGCGGAGTTGAACGTACGCCCCAGGGACACTATAGGCGAATGCCTAGGCGCAAAGGCCGAGGGAGACCCCGTCCGCTGTGAGAGCGGCTGGGGAAGTTGTTGTCATGTCTCCTCAAATATGAGCAAGCGATGTACCCGACTGCTGAGGCGAGGCGCAGGATTTGTGCTAGGGATCGTTAGGGTTCAATTGGCAACTCTTGTACAAAGACGCGATAAAAGTTGTTCAGTTCAGAAGGCGGAGAGCCCGGATGGGTTGCCGCCGAAGATGTGGGAGCAAATGCAATGTTAATGCCCGTACTGTACCGATGCAGGACGCCCAGACGTTAGTAGTTTAATCAACAGGTGTGCATCTGCTAATCGGGTCACATAAGATTGAAGGTGCGTTAATCGATATGGGGCAATGGAGGATAAGCCAGAGCCAAGTCGCACGTTGGGACAAGTTAGGTAGAGAAAACGGAAATCCTAATAAAAACATACGAAAAGACGCGTGCTGCGCGCCTACGCTC
>ITM_000483_2000
GCCCCGCTCGTGTCCGGGCTCGGCCTCGAAACTCCTTGCTTGGATAGTTGCTGAGTCCCCCTCCCCTATGCACTTCCTAACCCCTGAGGTGTTCTCTTGGTTGTATACTCTATCTTCACGGGCCCCCTGTGGGGGTCTCGTCTGAGCTTACTGGAAGGGTGCACTTCGTCCCGCATCGACCCCAAGGCCACCCCACTGTCCCAACATCTCGGCAGTCTACCCGCTCGACTTCTCTTACGGCCCCGCACGGCGCGGCGTCACCATCGAGAGCGCCTGGCTCTCTTCCATCAGGCCGCTTAGTCACACGGCACAGGGTCTTCACCCTATTCGCCTATCGCAGGTCTGCCGTCTGCCGCGGGCGACGTCCCTCGATTCGTCCGCAAGAGGCCTGCACGGATGACGCTGCCCACCCGGTCCTCTGTCGAACGACAATAAGAAGACAGTCGCTTTCACGACCGGGCTAATTCGGTCACTCCACCAGCCAGCGACACAGCCATGACGATCAGCTCACGCCTGTGTCCCCCGTCCCTAGGGCCTTGGGTACGGAGCGCTATCCCTCTGGTTACGCCTGCATAGCGTTGACACTCGGGTAAGTGACTATGCGTCTGCGGACGCGTTATGGACGCGATACCCGTCCTACGTGCGGCATCCCTCTATCGCCTACTGCTAGGCGCAACGTACAATCCCCGCAATGCCTTGCCTACCTGTCGCGCCTCAGCTCGGCCACCTCCCTGCCCACGTAAAAAGAGCCCGCTATGGCTCAGCCCCCGCTCCGCGTCCGCCACTTGCAGCGCCCTCAAGTGTGTCTTGTGCTAGACGACGTAGCGCTCCTCCCTAAACCGTTATTCAAACAGTTCGCCACACACGCGATTCCCGCGCCATGTCTCTCCCCACTCGACCGCAGCATCATGTTGGTCGCCTTAGGGGGAACGTTCCGATGCCGTGAAAAGCCCCCGAACCAACCCTACCCTCACCTGTGTCAGCCCCCCCCCCCGCAGTCACCCCCTTGATAAGACTGGGTCTGCCCGACTCTGGCAGAACCAGTGCGCTAGATTTAACTTTCTTTGATGCACCGCTGTACAACGCCAAAATCCGATACGTCTTCCGTTCCTCTCTCACATTTCCGCGGCGTGGCTCCTACCTCTGGTGCGGTCCCGGCCATACGACCCCCTTGTACACAGACGCTACCAGACAGACACCAGTTACCGTCAGCGGGGTGCCTACCCGTTAGCAGCATCCGTTTAGTCATCAAAGCGCGCTCACCTCAGACCGGTTCCTTTGAACCTCTCTTTGCTCCGCGAAAGCAACGGGACCAGGGATCTTCTCCGCCTATAGAGCTCGGCCTGCCCGCGTAGGCAGTGGTCCGCACCGTCGCTTAAATTCTCTCCGCGCACCGCCAGGGTCTGAACCTGACGTTAGCGCGCGCGCTCCCATTCTTCCGTCGCCCGCCACCATCCGGGCGCGAACCCCTTGTGTCCTAGATCTTAGTGCTCACAGTCACTGCCAGAGGCCGCCCCAGCTCCCTTCGCCACAACCCAAACTTCTCCCGCACCCCTGGCCACACGGCCTGACGAACTAACGTCGCATGCGTCCCCCCAACTGTCTGCTCGTTGGATTCTAAGGGTCGTCCTCAGGCCGTCCCCGCAGTTTCGAGCCGAGCTCCCGCCTGACCTATACCTCGTCCAATGACCGCGCAACGACTCTATTCGTCAAGCCCTCGTATATCGTTTGCTCACAACACCCCTAGGGCCGTTATTGCCACAGTTGCGCCCCCTGTTACCTAAACTTCCAACACTGATCTCGGACGGTGGCGCGCGCTACACCCTAGCTACAGTCATATTAAGTTGCCCCCACGGCCCCGGCCTCCCCACCCTCCCCTCCCGTGTTGTCCTACTCTTACGAACCTTTGCTAAAGCCGAGCCCCGAAGTACCCCCTGCAAGTTAACCGCCTCCTTCGTCCAATCAACGTGCGTTCCAGCCCCTCAACCCTACCAGGCGTTGCGTGACCGTCCGCCATCGCTCGGAGCGGATGCTCGGTTAAGATAAAAGCCGCGCATGCTCGGAGTGGTGGGTCAAGGGGCCGGCGCAATGACAAATGATGCCAGCAAGAGCGTGCGTGAATCGACTTAGCGACGGTCTACCCACCCGGAAGCAGATGGGGTCGGAAGAACTGGGCCGGAGAGTACGGGAAGCGCGTCGCCACGCGTGCGACAGCAGGCCAGCCCGAGGCAGATCCCTCGCAACCCCCTACGAGGATCCCGCGAAGTAGAAGAACATGTTGGTGGCCGTGTCTGTCCTAGGCGCAGGGTGGCTCGGCCTTCTCGGCTCTAGTCTGGGCGACCGGACAGCAGGGGGAGAGCAACGTGGCGGGGTGCAACGTACGATTGTAGAGGATTCACGTGAGGTCCACCGTGTCAATGGCGGGGGGCAAAGGCAGGTACGCTAATGTCGGTGCTGGCGAAGAGGGTACGCAAGGGCCGAGGAGTTACGGCCTTCAAAAAAGTGATAACAGGAAGATGCTACGATGCAGTTGGGGCGGTCGGTCAGGTCGGCGGGGCGATAGGGGACATGGCTCGCGTAGTTAGTGGGATGTGGAAGCCGGCCGGGACCGCAGTAAAGATAGGTATAGCCTGAGAAGCGACTAGGCGTGGATCAAGCGTTAGTCGATGAGAGCCGCATAAAAGCATGACCAGTTGGGTACAGTTCAGGTCGACCATTGTAAAAATGGCCCAGCGCCTTGAACGGCCGGTACTAGAGCGGGGCACGGCGAAAGCTGTTCCCAAGGCGCGGCGCACGATTATAGAGCGGGGAGCAGACCAAGTAGACAGCTCCATCGCGCTGTAGGACGTGTCGAGCGTCAACCCTGAATGCCCAGGCCTGAGCGGGTCCACTTGGAGTAGCGCTACGCGGGACGAATTGCGCCTAGATCTGCGGCATGGGTGTAAGGCGCCGCCGCCGACCCAGTGTCCATTGACTCGGGCGCCGGCGACGGTCGTCGAGTGAAACCGTCTAGCAGGAGCTGAGTCGGGACGGGCCGCGGAGATAAAGGGCCGAGGTACCTAGCCTTAACAGCCATATAACGGCGACCCAAGGGTGTGGCGGAGAGACCGAGGCTCATCTGTCCGTGCTTGCGGCGTTAAACGCGGTGGGGGCGCGTGGCCGATCGGTAGTACAAACCCCTGCAGCGACCAGGGGCGCTGTGTGGTGCGGCGCCTGGTACGCCGGCGGCCTGTAAAGTCGGGCCCGTGCGCAACAGGCCCACGGCAGGGTTGGTGCAGAGGGGACATGCAGCGACATTAAAAGGCGCACTGGCGATTACAATCGCGACGTTTATGTAAACAAGCGACCAGCAGGGAAAGCGGATTCATCAGGGGCTTACGGATCTGGAGGACTTCGCGTGTTATTGATCGGAGGGTAGGCGGGGTGGGTTGCATGCCGTAGGCTTCTAACTTGCCGCGGTTACAATAGCAGAGTTGGACGTACGCCCCAAGGGCATTCTGGGCGAACGCGCAGGCGCAAAGGCCGAGGGAGACGCAGGCCGCTGTGAGGGCGGCGGGGGAAGTTGTAGCCATGCCTCCTCAAATATGAGGAAGCAATCTACCCGACTATTAAGGCGAAACGCCGGACTTCTGCTAAGGATTCCTAGTGTTTAACTGGCAAGTCTAGTGCAACGACGCGATAAAAATCGTTCAGTTCAAAAGGTGGAGAGCTGGGACAGGTTGCCGCCGAAGATATGGGGGCAAAGGCGATGTCAATGCCCATACTGAATCGATGCGGGCAGCCTAAACGTTAGTAGTCCGGTCAACGGATGGGCGGATGCTGATCGGGTCACATAAGATTGGACGTGCGTTAATCGATATGGGGCAATGGAGAATAAGCCAGAGCCAGGTCGCACGTTGAGACAGGTTAGGCAGAGCAAATGGGGACCTTAACAAAAATATACGAAATGACGCGTGCCCCGGGCCTACGTTC
>ITM_000869_2000
GCCCCGCTCGTGTCCGGGCTCGGCCTCGAAACTCCTTGCTTGGATAGTTGCTGAGTCCCCCTCCCTTATGCACTTCCTAACCCCTGAGGTGTTCTCTTTGTTGTATACTCTATCTTCACGGGCCCCCTGTGGGGGTCTCGTCTGAGCTTACTGGAAGGGTGCACTTCGTCCCGCATCGACCCCAAGGCCACCCCACTGTCCCAACATCTCGGCAGTCTACCCGCTCGACTTCTCTTACGGCCCCGCACGGCGCGGCGTCACCATCGAGAGCGCCTGGTTCTCTTCCATCAGGCCGCTTAGTCACACGGCACGGGGTCTTCACCCTATTCGCCTATCGCAGGTCTGCCGTCTGCCGCGGGCGACGTCCCTCGATTCGTCCGCAAGAGGCCTGCACGGATGACGCTGCCCACCCGGTCCTCTGTCGAACGACAATAAGAAGACAGTCGCTTTCACGACCGGGCTAATTCGGTCACTCCACCAGTCAGCGACACAGCCATGACGATCAGCTCACGCCTGTGTCCCCCGTCCCTAGGGCCTTGGGTACGGAGCGCTATCCCTCTGGTTACGCCTGCATAGCGTTGACACTCGGCTAAGTGACTATGCGTCTGCGGACGCGTTATGGACGCGATACCCGTCCTACGTGCGGCATCCCTCTATCGCCTACTGCTAGGCGCAACGTACAATCCCCGCAACGCCTTGCCTACCTGTCGCGCCTCAGCTCGGCCACCTCCCTGCCCACGTAAAAAGAGCCCGCTATGGCTCAGCCCCCGCTCCGCGTCCGCCACTTGCAGTGCCCTCAAGTGTGTCTTGTGCTAGACGACGTAGCGCTCCTCCCTAAACCGTTATTCAAACAGTTCGCCACACACGCGATTCCCGCGCCATGTCTCTCCCCACTCGACCGCAGCATCATGTTGGTCGCCTTAGGGGGAACGTTCCGATGCCGTGAAAAGCCCCCGAACCAACCCTACCCTCACCTGTGTCAGCCCCCCCCCCCGCAGTCACCCCCTTGATAAGACTGGGTCTGCCCGACTCTGGCAGAACCAGTGCGCTAGATTTAACTTTCTTGGATGCACCGCTGTACAACGCCAAAATCCGATACGTCTTCCGTTCCTCTCTCACATTTCCGCGGCGTGGCTCCTACCTCTGGTGCGGTCCCGGCCATACGACCCCCTTGTACACAGACGCTACCAGACAGACACCAGTTACCGTCAGCGGGGTGCCTACCTGTTAGCAGCATCCGTTTAGTCATCAAAGCGCGCTCACCTCAGACCGGTTCCTTTGAACCTCTCTTTGCTCCGCGAAAGTAACGGGACCAGGGATCTTCTCCGCCTATAGAGCTCGGCCTGCCCGCGTAGGCAGTGGTCCGCACCGTCGCTTAAATTCTCTCCGCGCACCGCCAGGGTCTGAACCTGACGTTAGCGCGCGCGCTCCCATTCTTCCGTCGCCCGCCACCATCCGGGCGCGAACCCCTTGTGTCCTAGATCTTAGTGCTCACAGTCACTGCCAGAGGCCGCCCCAGCTCCCTTCGCCACAACCCAAACTTCTCCCGCACCCCTGGCCACACGGCCTGACGAACTAACGTCGCATGCGTCCCCCCAACTGTCTGCTCGTTGGATTCTAAGGGTCGTCCTCAGGCCGTCCCCGCAGTTTCGAGCCGAGCTCCCGCCTGACCTATACCTCGTCCAATGACCGCGCAACGACTCTATTCGTCAAGCCCTCGTATATCGTTTGCTCACAACACCCCTAGGGCCGTTATTGCCACAGTTGCGCCCCCTGTTACCTAAACTTCCAACACTGATCTCGGACGGTGGCGCGCGCTACACCCTAGCTACAGTCATATTAAGTTGCCCCCACGGCCCCGGCCTCCCCACCCTCTCCTCCCGTGTTGTCCTACTCTTACGAACCTTTGCTAAAGCCGAGCCCCGAAGTACCCCCTGCAAGTTAACCGCCTCCTTCGTCCAATCAACGTGCGTTCCAGCCCCTCAACCCTACCAGGCGTTGCGTGACCGTCCGCCATCGCTCGGAGCGGATGCTCGGTTAAGATAAAAGCCGCGCATGCTCGGAGTGGTGGGTCAAGGGGCCGGCGCAATGACAAATGATGCCAGCAAGAGCGTGCGTGAATCGACTTAGCGACGGTCTACCCACCCGGAAGCAGATGGGGTCGGAAGAACTGGGCCGGAGAGTACGGGAAGCGCGTCGCCACGCGTGCGACAGCAGGCCAGCCCGAGGCAGATCCCTAGCAACCCCCTACGAGGATCCCGCGAAGTAGAAGAACATGTTGGTGGCCGTGTCTGTCCTAGGCGCAGGGTGGCTCGGCCTTCTCGGCTCTAGTCTGGGCGACCGGACAGCAGGGGGAGAGCAACGTGGCGGGGTGCAACGTACGATTGTAGAGGATTCACGTGAGGTCCACCGTGTCAATGGCGGGGGGCAAAGGCAGGTACGCTAATGTCGGTGCTGGCGAAGAGGGTACGCAAGGGCCGAGGAGTTACGGCCTTCAAAAAAGTGATAACAGGAAGATGCCACGATGCAGTTGGGGCGGTCGGTCAGATCGGCGGGGCGATAGGGGACATGGCTCGCGTAGTTAGTGGGATGTGGAAGCCGGCCGGGACCGCAGTAAAGATAGGTATAGCCTGAGAAGCGACTAGGCGTGGATCAAGCGTTAGTCGATAAGAGCCGCATAAAAGCATGACCAGTTGGGTACAGTTCAGGTCAACCATTGTAAAAATGGCCCAGCGCCTTGAACGGCCGGTACTAGAGCGGGGCACGGCGAAAGCTGTTCCCAAGGCGCGGCGCACGATTATAGAGCGGGGAGCAGACCAAGTAGACAGCTCCATCGCGCTGTAGGACGTGCCGAGCGTCAACCCTGAATGCCCAGGCCTGAGCGGGTCCACTTGGAGTAGCGCTACGCGGGACGAATTGCGCCTAGATCTGCGGCATGGGTGTAAGGCGTCGCCGCCGACCCAGTGTCCATTGACTCGGGCGCCGGCGACGGTCGTCGAGTGAAACCGTCTAGCAGGAGCTGAGTCGGGACGGGCCGCGGAGATAAAGGGCCGAGGTACCTAGCCTTAACAGCCATATAACGGCGACCCAAGGGTGTGGCGGAGAGACCGAGGCTCATCTGTCCGTGCTTGCGGCGTTAAACGCGGTGGGGGCGCGTGGCCGATCGGTAGTACAAACCCCTGCAGCGACCAGGGGCGCTGTGTGGTGCGGCGCCCGGTACGCCGGCGGCCTGTAAAGTCGGGCCCGTGCGCAACAGGCCCACGGCAGGGTTGGTGCAGAGGGGACATGCAGCGACATTAAAAGGCGCACTGGCGATTACAATCGCGACGTCTATGTAAACAAGCGACCAGCAGGGAAAGCGGATTCATCAGGGGCTTACGGATCTGGAGGACCTCGCGTGTTATTGATCGGAGGGTAGGCGGGGTGGGTTGCATGCCGTAGGCTTCTAACTTGCCGCGGTTACAATAGCAGAGTTGGACGTACGCCCCAAGGGCATTCTGGGCGAACGCGCAGGCGCAAAGGCCGAGGGAGACGCAGGCCGCTGTGAGGGCGGCGGGGGAAGTTGTAGCCATGCCTCCTCAAATATGAGGAAGCAATCTACCCGACTATTAAGGCGAAACGCCGGACTTCTGCTAAGGATTCCTAGTGTTTAACCGGCAAGTCTAGTGCAACGACGCGATAAAAATCGTTCAGTTCAAAAGGTGGAGAGCTGGGACAGGTTGCCGCCGAAGATATGGGGGCAAAGGCGATGTCAATGCCCATACTGAATCGATGCGGGCAGCCTAAACGTTAGTAGTCCGGTCAACGGATGGGCGGATGCTGATCGGGTCACATAAGATTGGACGTGCGTTAACCGATATGGGGCAATGGAGAATAAGCCAGAGCCAGGTCGCACGTTGAGACAGGTTAGGCAGAGCAAATGGGGACCTTAACAAAAATATACGAAATGACGCGTGCCCCGGGCCTACGTTC
>ITM_000870_2000
GCCCCGCTCGTGTCCGGGCTCGGCCTCGAAACTCCTTGCTTGGATAGTTGCTGAGTCCCCCTCCCCTATGCACTTCCTAACCCCTGAGGTGTTCTCTTGGTTGTATACTCTATCTTCACGGGCCCCCTGTGGGGGTCTCGTCTGAGCTTACTGGAAGGGTGCACTTCGTCCCGCATCGACCCCAAGGCCACCCCACTGTCCCAACATCTCGGCAGTCTACCCGCTCGACTTCTCTTACGGCCCCGCACGGCGCGGCGTCACCATCGAGAGCGCCTGGCTCTCTTCCATCAGGCCGCTTAGTCACACGGCACAGGGTCTTCACCCTATTCGCCTATCGCAGGTCTGCCGTCTGCCGCGGGCGACGTCCCTCGATTTGTCCGCAAGAGGCCTGCACGGATGACGCTGCCCACCCGGTCCTCTGTCGAACGACAACAAGAAGACAGTCGCTTTCACGACCGGGCTAATTCGGTCACTCCACCAGCCAGCGACACAGCCATGACGATCAGCTCACGCCTGTGTCCCCCGTCCCTAGGGCCTTGGGTACGGAGCGCTATCCCTCTGGTTACGCCTGCATAGCGTTGACACTCGGGTAAGTGACTATGCGTCTGCGGACGCGTTATGGACGCGATACCCGTCCTACGTGCGGCATCCCTCTATCGCCTACTGCTAGGCGCAACGTACAATCCCCGCAATGCCTTGCCTACCTGTCGCGCCTCAGCTCGGCCACCTCCCTGCCCACGTAAAAAGAGCCCGCTATGGCTCAGCCCCCGCTCCGCGTCCGCCACTTGCAGCGCCCTCAAGTGTGTGTTGTGCTAGACGACGTAGCGCTCCTCCCTAAACCGTTATTCAAACAGTTCGCCACACACGCGATTCCCGCGCCATGTCTCTCCCCACTCGACCGCAGCATCATGTTGGTCGCCTTAGGGGGAACGTTCCGATGCCGTGAAAAGCCCCCGAACCAACCCTACCCTCACCTGTGTCAGCCCCCCCCCCCGCAGTCACCCCCTTGATAAGACTGGGTCTGCCCGACTCTGGCAGAACCAGTGCGCTAGATTTAACTTTCTTTGATGCACCGCTGTACAACGCCAAAATCCGATACGTCTTCCGTTCCTCTCTCACATTTCCGCGGCGTGGCTCCTACCTCTGGTGCGGTCCCGGCCATACGACCCCCTTGTACACAGACGCTACCAGACAGACACCAGTTACCGTCAGCGGGGTGCCTACCCGTTAGCAGCATCCGTTTAGTCATCAAAGCGCGCTCACCTCAGACCGGTTCCTTTGAACCTCTCTTTGCTCCGCGAAAGCAACGGGACCAGGGATCTTCTCCGCCTATAGAGCTCGGCCTGCCCGCGTAGGCAGTGGTCCGCACCGTCGCTTAAATTCTCTCCGCGCACCGCCAGGGTCTGAACCTGACGTTAGCGCGCGCGCTCCCATTCTTCCGTCGCCCGCCACCATCCGGGCGCGAACCCCTTGTGTCCTAGATCTTAGTGCTCACAGTCACTGCCAGAGGCCGCCCCAGCTCCCTTCGCCACAACCCAAACTTCTCCCGCACCCCTGGCCACACGGCCTGACGAACTAACGTCGCATGCGTCCCCCCAACTGTCTGCTCGTTGGATTCTAAGGGTCGTCCTCAGGCCGTCCCCGCAGTTTCGAGCCGAGCTCCCGCCTGACCTATACCTCGTCCAATGACCGCGCAACGACTCTATTCGTCAAGCCCTCGTATATCGTTTGCTCACAACACCCCTAGGGCCGTTATTGCCACAGTTGCGCCCCCTGTTACCTAAACTTCCAACACTGATCTCGGACGGTGGCGCGCGCTACACCCTAGCTACAGTCATATTAAGTTGCCCCCACGGCCCCGGCCTCCCCACCCTCCCCTCCCGTGTTGTCCTACTCTTACGAACCTTTGCTAAAGCCGAGCCCCGAAGTACCCCCTGCAAGTTAACCGCCTCCTTCGTCCAATCAACGTGCGTTCCAGCCCCTCAACCCTACCAGGCGTTGCGTGACCGTCCGCCATCGCTCGGAGCGGATGCTCGGTTAAGATAAAAGCCGCGCATGCTCGGAGTGGTGGGTCAAGGGGCCGGCGCAATGACAAATGATGCCAGCAAGAGCGTGCGTGAATCGACTTAGCGACGGTCTACCCACCCGGAAGCAGATGGGGTCGGAAGAACTGGGCCGGAGAGTACGGGAAGCGCGTCGCCACGCGTGCGACAGCAGGCCAGCCCGAGGCAGATCCCTCGCAACCCCCTACGAGGATCCCGCGAAGTAGAAGAACATGTTGGTGGCCGTGTCTGTCCTAGGCGCAGGGTGGCTCGGCCTTCTCGGCTCTAGTCTGGGCGACCGGACAGCAGGGGGAGAGCAACGTGGCGGGGTGCAACGTACGATTGTAGAGGATTCACGTGAGGTCCACCGTGTCAATGGCGGGGGGAAAAGGCAGGTACGCTAATGTCGGTGCTGGCGAAGAGGGTACGCAAGGGCCGAGGAGTTACGGCCTTCAAAAAAGTGATAACAGGAAGATGCTACGATGCAGTTGGGGCGGTCGGTCAGGTCGGCGGGGCGATAGGGGACATGGCTCGCGTAGTTAGTGGGATGTGGAAGCCGGCCGGGACCGCAGTAAAGATAGGTATAGCCTGAGAAGCGACTAGGCGTGGATCAAGCGTTAGTCGATGAGAGCCGCATAAAAGCATGACCAGTTGGGTACAGTTCAGGTCGACCATTGTAAAAATGGCCCAGCGCCTTGAACGGCCGGTACTAGAGCGGGGCACGGCGAAAGCTGTTCCCAAGGCGCGGCGCACGATTATAGAGCGGGGAGCAGACCAAGTAGACAGCTCCATCGCGCTGTAGGACGTGTCGAGCGTCAACCCTGAATGCCCAGGCCTGAGCGGGTCCACTTGGAGTAGCGCTACGCGGGACGAATTGCGCCTAGATCTGCGGCATGGGTGTAAGGCGCCGCCGCCGACCCAGTGTCCATTGACTCGGGCGCCGGCGACGGTCGTCGAGTGAAACCGTCTAGCAGGAGCTGAGTCGGGACGGGCCGCGGAGATAAAGGGCCGAGGTACCTAGCCTTAACAGCCATATAACGGCGACCCAAGGGTGTGGCGGAGAGACCGAGGCTCATCTGTCCGTGCTTGCGGCGTTAAACGCGGTGGGGGCGCGTGGCCGATCGGTAGTACAAACCCCTGCAGCGACCAGGGGCGCTGTGTGGTGCGGCGCCTGGTACGCCGGCGGCCTGTAAAGTCGGGCCCGTGCGCAACAGGCCCACGGCAGGGTTGGTGCAGAGGGGACATGCAGCGACATTAAAAGGCGCACTGGCGATTACAATCGCGACGTTTATGTAAACAAGCGACCAGCAGGGAAAGCGGATTCATCAGGGGCTTACGGATCTGGAGGACTTCGCGTGTTATTGATCGGAGGGTAGGCGGGGTGGGTTGCATGCCGTAGGCTTCTAACTTGCCGCGGTTACAATAGCAGAGTTGGACGTACGCCCCAAGGGCATTCTGGGCGAACGCGCAGGCGCAAAGGCCGAGGGAGACGCAGGCCGCTGTGAGGGCGGCGGGGGAAGTTGTAGCCATGCCTCCTCAAATATGAGGAAGCAATCTACCCGACTATTAAGGCGAAACGCCGGACTTCTGCTAAGGATTCCTAGTGTTTAACTGGCAAGTCTAGTGCAACGACGCGATAAAAATCGTTCAGTTCAAAAGGTGGAGAGCTGGGACAGGTTGCCGCCGAAGATATGGGGGCAAAGGCGATGTCAATGCCCATACTGAATCGATGCGGGCAGCCTAAACGTTAGTAGTCCGGTCAACGGATGGGCGGATGCTGATCGGGTCACATAAGATTGGACGTGCGTTAATCGATATGGGGCAATGGAGAATAAGCCAGAGCCAGGTCGCACGTTGAGACAGGTTAGGCAGAGCAAATGGGGACCTTAACAAAAATATACGAAATGACGCGTGCCCCGGGCCTACGTTC
>ITM_000909_1999
GCCCCGCTCGTGTCGGGGCTCGGCCTCGAAACTTCTTGCTTGAATAGCTGCTGAGTCCCCCTCCCTTATGCACTTCCTAACCCCTGAGGTGTTCTCTTGGTTGTATACTCTATCTTCACGGGCCCCCTGTGGGGGTCTCGTCTGAGCTCACTGGAAGGGTGCACTTCGTCCCGCATCGACCCCAAGGCCACCCCACTACCCCAACATCTCGGCAGTCTGCCCGCTCGACTCCTCTTACGACCCCGCACGGCGCGGCGTAACCATCGGGAGCGCCTGGCTCTCTTCCCTCAGGCCGCTTGGTCACACGGCACGGGGGCTTCACCCTATTCGCCTATCGCAGGTCTGCCGTCTGCCGCGGGCGACGTCCCTCGATTCGTCTGCAAGAGGCCTGCACGGATGACGCTGCCCACCCGGTCCTCTGTCGAACGCCAATAAGAAGACAGTCGCTTTCACGACCGGGCTAATTGGGTCACTCCACCAGTCAGCGACACAGCCATGACGATCAGCTCACGCCTGTGTCCCCCGTCCCCAGGGCCTTGGGTACGGAGCGCTATCCCTCTGGTTACGCCTGCATAGCGTTGACACTCGGCTAAGTGACTATGCGTCCGCGGACGCGTTATGGACGCGATACCCGCCCTACGTGCGGCATCCCCCTATCGCCTACTGTTAGGCGCAACGTACAATCCCCGCAATGCCTTGCCTACCTGTCGCGCCTCAGCTCGGCCACCTCCCTGCCCACGTAAAAAGAGTCCGCTATGGCTCAGCCCCCGCTCCGCGTCCGCCACTTGCAGCACCCTCAAGTGTGTCTGGTGCTAGACGACCTAGTGCTCCTCCCCAAACCCTTATTCAAACAGTTCGCCACACACGCGCTTCCCGCGCCATGTCTCTCCCCACTCGACCGCAGCATCATGTTGGTCGCCTTAGGGGGAACGTTCCGATGCCGTAAAAAGCCCCCGAACCAACCCTACCCTCACCCGTGTCAGCCCCCCCCCCCGCACTCACCCCCTTGATAAGACTGGGTCTGCACGACTCTGGCAGAACCAGTGCGCTAGATTTAATTTTCTTGGATGCACCCCCGTACAACGCCAAATTCCGGTACGTCTTCCGTTCCTCTCTCACATTTCCACGGCGTGGCTCTTACCTCCGCTGCGGTCCCGGCCATACGACCCCCTTGTACACAGACGCTACCAGACAGACACCAGTTATCGTCAACGGGGTGCCTACCCGTTAGCAACATCCGTTTGGTCATCAAAGCGCGCTCACCTCAGACCGGTTCCTTTGAACCTCTCTTTGCTCCGCGAAAGTAACGGGACCAGGGATCTTCCCCGCCCATAGAGCTCGGCCTGCCCGCGTAGGCAGTGGTCCGCACCGTCGCTTAAATTCTCTCCGCGCACCGCCAGGGTCTGAACCTGACGTTAGCGCGCGCGCTCCCATTCTTCCGTCGCCCGCCACCATCCGGGCGCGAACCCCTTGTGTCCTAGATCCTAGTGCTCACAGTCACTGCCAGAGGCAGCCCCAGCTCCCTTCCCCACAACCCAAACTTCCCCCGCACCCCTGGCCACACGGCCTGACGAACTAACATCGCATGCGTCCCCCCAACTGTCTGCTCGCTGGATTCTAAGGGTCGTCCTCAGGCCGTCCCCGCAGTTTCGAGCCGAGCTCCCGCTTGACTTATACCTCGTCCAATAACCGCGCAACGACTCTATCCGTCAAGCCCTCGTATATCGTTTGCCCACACCACCCCTAGGGCCGGTATTACCACAGTTGCGCCCCCTGTTACCTAAACTTCCAACACCGATCTCGGACGGTGGCGCGCGCTACACCCTAGCTACAGTCATATTAAGTTGCCCCCACGGCCCCGGGCTCCCCACCCTCTCCCTCCGTGTTGTCCTACTCTTACGAACCTTTGCTAAAGCCGAGCCCCGAAGTACCCCCTGCAAGTTAACCGCCTCCTTCGTCCAACCAAGGCGCGTTCCAGCCCCTCAACCCTACCAGGCGTTGCGTGACCGTCCGCCATCGCTCGGAGCGGATGCTCGGTTAAGATAGAAGCCGCGCATGCTCGGAGTGGTGGGTCAAGGGGCCGGCGCAATGACAAATGATGCCAGCAAGAGCGGGCGTGAATCAACTCAGCGACGGTCTACCCACCCGGAAGCAGATGGGGTCGGAAGAACTGGGCCGGAGAGTACGGGAAGCGCGTCGCCGCGCGTGCGACAGCAGGCCAGCCCGAGGCCGATCCCTAGCAACCCCCTACGAGGATCCAGCGAAGTAGAAGAACATGTTGGTAGCCGTGTCTGTCTTAGGCGCAGGGTGGCTCGGCCTTTTCGGCTCTAGTCTGGGCGACCGGACAGCAGGGGGAGAGCAACGTGGCGGGGTGCAACGTACGATTGTAGAGGATTCACGTGAGGTCCACCGTGTCAATGGCGGGGGGCAAAGGCAGGTACGCTAATGTCGGTGCTGGCGAAGAGGGTACGCAAGGGCCGAGGAGTTACGGCCTTCAAAAAGGCGATAACAGGAAGATGCTACGATGCAGTTGGGGCGGTCGGCCAGGTCGGCGGGGCGATAGGGGACATGGCTCGCGTGGTTAGTGGGATGTGGAAGCCGGCCGGGACGGCAGTAAAGATAGGTATAGCTTGAGAAGCGACTAGGCGTGGATCAAGCGTTAGTCGATGAGAGCCGCATAAAAGCATGACCAGTTGGGTACAGTTCAGGTCGACTATTGTAAAAATGGCCCAGCGCCTTGAACGGCCGGTACTAGAGCGGGGCGCGGCGAAAGCTGTTCCCAAGGCGCGGCGCACGATTATAGAGCGGGGAGCAGACCAAGTAGACAGCTCCATCGCGCTGTAGGACATGTCGAGCGTCAACCCTGAATGCCCAGGCCTGAGCGGATCCACTTGGAGTAGCGCTACGCGGGACGAATTGCGCCTAGATCTGCGGCATGGGTGTAAGGCGCCGCCGCCGACCCCGTGTCCATTGACTCGGGCGCCGGCGACGGTCGTCGAGTGAAACCGTCTAGCAAGAGCTGAGTCGGGACGGGCCGCGCAGATAAAGGGCCGAGGTACCTAGCCTTAACGGCCATATAACGGCGACCCAAGGGTGTGGCGGAGAGACCGAGGCTCACCTGTACGTGCTTGCGGCGTTAAACGCGGTGGGGGCGCGTGGCCGATCGGTAGTACAAGCCCCTGGAGCGACCAGGGGCGCCGTGTGGTGCGGCGCCTGGTACGCCGGCGGCCTGTAGAGTCGGGCCCGTGCGCAACAAGCCCACGGCAGGGTTGGTGCAGAGGGGACATGCAGCGGCATTAAAAGGGGCACTGGCGATTACAATCGCGACGTCTATGCAAACAAGCGACCAGCAGAGAAAGCGGATTCATCAGGGGCTTACGGATCCGGAGGACCTCGCGTGTTATTGATCGGAGGGTAGGCGGGGTGGGTTGCAAGCCGTAGGCTTCTAACTTGCCGCGGTTACAATAGCAGAGTTGAACGTACGCCCCAGGGGCACTCTGGGCGAACGCGCAGGCGCAAAAGCCGAGGGAGACGCAGGCCGCTGTGAGGGCGGCGGGGGAAGTTGTAGCCATGCCTCCTCAAATATGAGGAAGCAATCTACCCGACTATTAAGGCGAAACGCCGGACTTCTGCTAAGGATCCCTAGTGTTTAACTGGCAAGTCTTGTGCAACGACGCGATAAAAATCGTTCAGTTCAAAAGGTGGAGAGCTGGGACAGGTTGCCGCCGAAGATATGGGGGCAAAGGCGATGTCAATGCCCATACTGAATCGATGCGGGCAGCCCAAACGTTACTAGTCTGGTCAACGGGTGGGCGGCTGCTGATCGGGTCACATAAGATTGGACGTGCGTTAATCGATATGGGGCAATGGAGAATAAGCCAGAGCCAGGTCGCACGTTGAGACAGGTTAGGCAGAGAAAATGGGGACCTTAACAAAAACATACGAAATGACGTGTGCCCTGGGCCTACGTTC
>ITM_000951_2000
GCCCCGGTCCTGTCCGGGCTCGGCCTCGAAACTTCTTGCTTGGATAGTTGCTGGGTCCCCCTCCCTTATGCACTTCCTAACCCCTGAGGTGTTCTCTTGGTTGTATACTCTATCTTCACGGGCCCCCTGTGGGGGTCTCGTCTGAGCTTACTGGGAGGGCGCACTTCGTCCCGCATCGACCCCAAGGCCACCCCACTGCCCCAACATCTCGGCAGTCTACCCGCTCGACTTCTCTTACGGCCCCGCATGGCGCGGCGTCACCATCGGGAGCGCCTGGCTCTCTTCCATCAGGCCGCTTGGCCACACGGCACGGGGTCTTCACCCTATTCGCCTATTGCAGGTCTGCCGTCTGCCGCGGGCGACGTCCCTCGATTCGTCCGCAAGAGGCCTGCACGGATGACGCTGCCCACCCGGTCCTCTGTCGGACGCCAATAAAAAGACAGTCGCTTTCACGACCGGGCTAATTCGGTCACTCCACCAGTCAGCGACACAGCCATAACGATCAGCTCACGCCTGTGTCTCCCGTCCCCAGGGCCTTGGGTACGGAGCGCTATCCCTCTGGTTACGCCTGCATAGCGTTGACACTCGGCTAAGTGACTATGTGTCCGCGGACGCGTTATGGACGCGATACCCGCCCTACGTGCGGCATCCCCCTATCGCCTACTGCTAGTCGCAACGTACAATCCCCGCAATGCCTTGCCTACCTGTCATGCCTCAGCTCGGCCACCTCCCTGCCCACGTAAAAAGAGCTCGCTATGGCTCAGCCCCCGCTCCGCGTCCGCCACTTGCAGCGCCCTCAAGTGTGTCTGGTGCTAGACGACGTAGCGCTCCTCCCTAAACCCTTATTCAAACAGTTCGCCACACACGCGATTCCCGCGCCATGTCACTCCCCACTCGACCGCAGCATCATGTTGGTCGCCTTAGGGGGAACGTTCCGATGCCGTGAAAAGCCCCCGAACCAACCCTACCCTCACCTGTGTCAGCCCCCCCCCCCGCAGTCACCCCCTTGATAAGACTGGGTCTGCCCGACTCTGGCAGAACCAGTGCGCCAGATTTAACTTTCTTGGATGCACCCCTGTACAACGCCAAAATCCGATACGTCTTCCGTTCCTCTCTCACATTTCCACGGCGTGGCTCCTACCCCTGCTGCGGTCCCGGCCATACGACCCCCTTGTACACAGACGCTACCAGACAGACACCAGTTACCGTCAACGGGGTGCCTACCCGTTAGCAGCATCCGTTAGGTCATCAAAGCGCGGTCACCTTAGACCGGTTCCTTTGAACCTCTCTTTGCTCCGCGAAAGTAACGGGACCAGGGATCTTCCCCGCCTATAGAGCTCGGCCTGCCCGCGTAGGCAGTGGTCCGCACCGTCGCTTAAATTCTCTCCGCGCACCGCCAGGGTCTGAACCTGACGTTAGCCCGCGCGCTCCCATTCTTCCGTCGCCCGCCACCATCCGGGCGCGAACCCCTTGTGTCCTATATCTTAGTGCTCACAGTCACTGCCAGAGGCCGCCCCAGCTCCCTTCCCCACAACCCAAACTTCTCCCGCACCCCTGGCCACACGGCCTGACGAACTAACATCGCATGCGTCCCTCCAACTGTCTGCTCGTTAGGTTCTAAGGGTCGTCCTGAGGCCGTCCCCGCAGTTTCGAGCCGAGCTCCCGCCGGACCTATACCTCGTCCAATGACCGCGCAACGACTCTATTTGTCAAGCCCTCGTATACCGTTTGCTCACACCACCCCTAGGGCCGTTATTGCCACAGTTGCGCCCCCTGTTACCTAGACTTCCAACACTGATCTCGGACGGTGGCGCGCGCTACACCCTAGCTACAGTCATATTAAGTTGCCCCCACGGCCCCGGCCTCCCCACCCTCTCCCCCCGTGTTGTCCTACTCTTACGAACCTTTGCTAAAGCCGAGCCCCGAAGTACCCCCTGCAAGTTAACTGCCTCCTTCGTCCAACCGACGTGCGTTCCAGCCCCTCAACCCTACCAGGCGTTGCGTGACCGTCCGCCATCGCTCGGAGCGGATGCTCGGTTAAGATAGAAGCCGCGCATGCTCGGAGTGGTGGGTCAAGGGGCCGGCGCAATGACAAATGATGCCAGCAAGAGCGTGCGTGAATCAACTTAGCGACGGTCTCCCCACCCGGAAGCAGATGGGGTCGGGAGAACTGGGCCGGAAAGTACGGGAAGTGCGTCGCCACGCGTGCGACAGCAGGCCAGCCCGAGGCAGATCCCTAGCAACACCCAACGAGGATCCCGCGAAGTAGAAGAACATGTTGGTAGCCGTGTCTGTCTTAGGCGCAGGGTGGCTCGGCCTTCTCGGCTCTAGTCTGGACGACCGGACAGCAGGGGGAGAGCAACGTGGCGGGGTGCAACGTACGATTGTAGAGGATTCACGTGAGGTCCACCGTGTCAATGGCGGGGGGCAGAGGCAGGTACGCTAATGTCGGTGCTGGCGAAGAGGGTACGCAAGGGCCGAGAAGTTACGGCCTTCAAAAAAGTGATAACAGGAAGATGCTACGATGCAGTTGGGGCGGTCGGCCAGGTCGACGGGGCGATAGGGGACATGGCTCGCGTAGTTAGTGGGATGTGGAAGCCGGCCGGGACCGCAGTAAAGATAGGTATAGCCTGAGAAGCGACTAGGCGTGGATCGAGCGTTAGTCGATGAGAGCCGCATAAAAGCATGACCAGTTGGGTAGAGTTCAGGTCGACCATTGTGAAAATGGCCCAGCGCCTTAAACGGCCGGTACTAGAGCGGGGCACGGCGAAAGCTGCTCCCAAGGCGCGGCGCACGATTATAGAGCGGGGAGCAGACCAAGTAGACAGCTACATCGCGCTGTAGGACGTATCGAGCGTCAACCCTGAATGGCCAGGCCTGAGCGGGTCCACTTGGAGCAGCGCTACGCGGGACGAATTGCGCCTAGATCTGCGGCATGGGTGTAAGGCGCCGCCGCCGACCCAGTGTCCATTGACTCGGGCGCCGGCGACCGTCGTCGAGTGAAACCGTCTAGCAGGAGCTGAGTCGGGACGGGCCGCGGAGATAAAGGGCCGAGGTACCTAGCCTTAATAGCCATATAACGACGACCCAAGGGTCTGGCGGAGAGACCGAGGCTCATCTGTACGTGCTTACGGCGTTAAACGCGGTGGGGGCGCGTGGCCGATCGGTAGTACAAGCCCCTGGAGCGACCAGGAGCGCTGTGTGGTGCGGCGCCTGGTACGCCGGCGGCCTGTAGAGTCGGGCCCGTGCGCAACAGGCCCACGGAAGGGTTGGTGCAGAGGGGACATGCAGCGACATTAGAAGGGGCACTGGCGATTACAATCGCGACGTCTATGCAAACGAGCGACCAGCAGGGAAAGCGGATTCATCAGGGGCTTACGGATCTGGAGGACCTCGCGTGTTATTGATCGGAGGGTAGGCGGTGTGGGTTGCAATCCGTAGGCTTCTAACTTGCCGCGGTTACAATAGCAGAGTTGGACGTACGCCCCAGGGGCATTCTGGGCGAACGCGCAGGCGCAAAGGCCGAGGGAGACGCAGGCCGCTGTGAGGGCAGCGGGGGAAGTTGTAGCCATGCCTCCTCAAATATGAGGAAGCAATCTACCCGGCTATTAAGGCAAAACGCCGGACTTCTGCTAAGGATCCCTAGTGTTTAACTGGCAAGTCTTGTGCAACGACGCGATAAAAATCGTTCAGTTCAAAAGCTGGAGAGCTGGGACAGGTTGCCGCCGAAGACATGGCGGCAAAGGCGATGTCAATGCCCATACTGAATCGATGCGGGCAGCCCAAACGTGAGTAGTCTGGTCAACGGGTGGGCGGCTGCTGGTCGGGTCACATAAGATTGGACGTGCGTTAATCGATATGGGGCAATGGAGAATAAGCCAGAGCCAGGTCGCACGTTGAAACAGGTTAGGCAGAGCAAATGGGGACCTTAACAAAAACATACGAAATGACGCGTGCCCCGGGCGTACGTTC
>ITM_001211_2000
GCCCCGCTCGTATCGGGGCTCGGCCTCGAAACTTCTTGCTTGAATAGCTGCTGAGTCCCCCTCCCTTATGCACTTCCTAACCCCTGAGGTGTTCTCTTGGTTGTATACTCCATCTTCACGGGCCCCCTGTGTGGGTCTCGTCTGAGCTCACTGGAAGGGTGCACTTCGTCCCGCATCGACCCCAAGGCCACCCTACTACCCCAACATCTCGGCAGTCTGCCCGCTCGACTCCTCTTACGATCCCGCACGGCGCGGCGTAACCATCGGGAGCGCCTGGCTCTCTTCCCTCAGGCCGCTTGGTCACACGGCACGGGGGCTTCACCCTATTCGCCTATCGCAGGTCTGCCGTCTGCCGCGGGCGACGTCCCTCGATTCGTCTGCAAGAGGCCTGCACGGATGACGCTGCCCACCCGGTCCTCTGTCGAACGCCAATAAGAAGACAGTCGCTTTCACGACCGGGCTAATTGGGTCACTCCACCAGTCAGCGACACAGCCATGACGATCTGCTCACGCCTGTGTCCCCCGTCCCCAGGGCCTTGGGTACGGAGCGCTATCCCTCTGGTTACGCCTGCATAGCGTTGACACTCGGCTAAGTGACTATGCGTCCGCGGACGCGTTATGGACGCGATACCCGCCCTACGTGCGGCATCCCCCTATCGCCTACTGTTAGGCGCAACGTACAATCCCCGCAATGCCTTGCCTACCTGTCGCGCCTCAGCTCGGCCACCTCCCTGCCCACGTAAAAAGAGTCCGCTATGGCTCAGCTCCCGCTCCGCGTCCGCCACTTGCAGCACCCTCAAGTGTGTCTGGTGCTAGACGACCTAGTGCTCCTCCCCAAACCCTTATTCAAACAGTTCGCCACACACGCGCTTCCCGCGCCATGTCTCTCCCCACTCGACCGCAGCATCATGTTGGTCGCCTTAGGGGGAACGTTCCGGTGCCGTAAAAAGCCCCCGAACCAACCCTACTCTCACCCGTGTCAGCCCCCCCCCCCGCACTCACCCCCTTGATAAGACTGGGTCTGCACGACTCTGGCAGAACCAGTGCGCTAGATTTAATTTTCTTGGATGCACCCCCGTACAACGCCAAATTCCGGTACGTCTTCCGTTCCTCTCTCACATTTCCACGGCGTGGCTCTTACCTCCGCTGCGGTCCCGGCCATACGACCCCCTTGTACACAGACGCTACCAGACAGACACCAGTTATCGTCAACGGGGTGCCTACCCGTTAGCAACATCCGTTTGGTCATCAAAGCGCGCTCACCTCAGACCGGTTCCTTTGAACCTCTCTTTGCTCCGCGAAAGTAACGGGACCAGGGATCTTCCCCGCCTATAGAGCTCGGCCTGCCCGCGTAGGCAGTGGCCCGCACCGTCGCTTAAATTCTCTCCGCGCACCGCCAGGGTCTGAACCTGACGTTAGCGCGCGCGCTCCCATTCTTCCGTCGCCCGCCACCATCCGGGCGCGAACCCCTTGTGTCCTAGATCCTGGTGCTCACAGTCACTGCCAGAGGCAGCCCCAGCTCCCTTCCCCACAACCCAAACTTCCCCCGCACCCCTGGCCACACGGCCTGACGAACTAACATCGCATGCGTCCCCCCAACTGTCTGCTCGCTGAATTCTATGGGTCGTCCTCAGGCCGTCCCCGCAGTTTCGAGCCGAGCTCCCGCTTGACTTATACCTCGTCCAATAACCGCGCAACGACTCTATCCGTCAAGCCCTCGTATATCGTTTGCCCACACCACCCCTAGGGCCGGTATTACCACAGTTGCGCCCCCTGTTACCTAAACTTCCAACACCGATCTCGGACGGTGGCGCGCGCTACACCCTAGCTACAGTCATATTAAGTTGCCCCCACGGCCCCGGGCTCCCCACCCTCTCCCTCCGCGTTGTCCTACTCTTACGAACCTTTGCTAAAGCCGAGCCCCGAAGTACCCCCTGCAAGTTAACCGCCTCCTTCGTCCAACCAAGGCGCGTTCCAGCCCCTCAACCCTACCAGGCGTTGCGTGACCGTCCGCCATCGCTCGGAGCGGATGCTCGGTTAAGATAGAAGCCGCGCATGCTCGGAGTGGTGGGTCAAGGGGCCGGCGCAATGACAAATGATGCCAGCAAGAGCGGGCGTGAATCAACTCAGCGACGGTCTACCCACCCGGAAGCAGATGGGGTCGGAAGAACTGGGCCGGAGAGTACGGGAAGCGCGTCGCCGCGCGTGCGACAGCAGGCCAGCCCGAGGCCGATCCCTAGCAACCCCCTACGAGGAGCCAGCGAAGTAGAAGAACATGTCGGTAGCCGTGTCTGTCTTAGGCGCAGGGTGGCTCGGCCTTTTCGGCTCTAGTCTGGGCGACCGGACAGCAGGGGGAAAGCAACGTGGCGGGGTGCAACGTACGATTGTAGAGGATTCACGTGAGGTCCACCGTGTCAATGGCGGGGGGCAAAGGCAGGTATGCTAATGTCGGTGCTGGCGAAGAGGGTACGCAAGGGCCGAGGAGTTACGGCCTTCAAAAAAGCGATAACAGGAAGATGCTACGATGCAGTTGGGGCGGTCGGCCAGGTCGGCGGGGCGATAGGGGACATGGCTCGCGTGGTTAGTGGGATGTGGAAGCCGGCCGGGACGGCAGTAAAGATAGGTATAGCTTGAGAAGCGACTAGGCGTGGATCAAGCGTTAGTCGATGAGAGCCGCATAAAAGCATGACCAGTTGGGTACAGTTCAGGTCGACTATTGTAAAAATGGCCCAGCGCCTTGAACGGCCGGTACTAGAGCGGGGCGCGGCGAAAGCTGTTCCCGAGGCGCGGCGCACGATTATAAAGCGGGGAGCAGACCAAGTAGACAGCTCCATCGCGCTGTAGGACATGTCGAGCGTCAACCCTGAATGCCCAGGCCTGAGCGGATCCACTTGGAGTAGCGCTACGCGGGACGAATTGCGCCTAGATCTGCGGCATGGGTGTAAGGCGCCGCCGCCGACCCCGTGTCCATTGACTCGGGCGCCGGCGACGGTCGTCGAGTGAAACCGTCTAGCAAGAGCTGAGTCGGGACGGGCCGCGCAGATAAAGGGCCGAGGTACCTAGCCTTAACGGCCATATAACGGCGACCCAAGGGTGTGGCGGAGAGACCGAGGCTCACCTGTACGTGCTTGCGGCGTTAAACGCGGTGGGGGCGCGTGGCCGATCGGTAGTACAAGCCCCTGGAGCGACCAGGGGCGCCGTGTGGTGCGGCGCCTGGTACGCCGGCGGCCTGTAGAGTCGGGCCCGTGCGCAACAAGCCCACGGCAGGGTTGGTGCAGAGGGGACATGCAGCGGCATTAAAAGGGGCACTGGCGATTATAATCGCGACGTCTATGCAAACAAGCGACCAGCAGAGAAAGCGGATTCATCAGGGGCTTACGGATCTGGAGGACCTCGCGTGTTATTGATCGGAGGGTAGGCGGGGTGGGTCGCAAGCCGTAGGCTTCTAACTTGCCGCGGTTACAATAGCAGAGTTGAACGTACGCCCCAGGGGCACTCTGGGCGAACGCGCAGGCGCAAAAGCCGAGGGAGACGCAGGCCGCTGTGAGGGCGGCGGGGGAAGTTGTAGCCATGCCTCCTCAAATATGAGGAAGCAATCTACCCGACTATTAAGGCGAAACGCCGGACTTCTGCTAAGGATCCCTAGTGTTTAACTTGCAAGTCTTGTGCAACGACGCGATAAGAATCGTTCAGTTCAAAAGGTGGAGAGCTGGGACAGGTTGCCGCCGAAGATATGGGGGCAAAGGCGATGTCAATGCCCATACTGAATCGATGCGGGCAGCCCAAACGTTACTAGTCTGGTCAACGGGTGGGCGGCTGCTGATCGGGTCACATAAGATTGGACGTGCGTTAATCGATATGGGGCAATGGAGAATAAGCCAGAGCCAGGTCGCACGTTGAGACAGGTTAGGCAGAGAAAATGGGGTCCTTAACAAAAACATACGAGATGACGTGTGCCCTGGGCCTACGTTC
>ITM_010157_2001
GCCCGGCTCGTGTCCGGGCTCGGCCTCGAAACTTCTTGCTTGGATAGTTGCTGAGTCCCCCTCCCTTATGCACTTCCTAACCCCTGAGGTGTTCTCTTGGTTGTATACTCTATCTTCACGGGCCCCCTGTGGGGGTCTCGTCTGAGCTTACTGGAAGGGCGCACTTCGTCCCGCATCGACCCCAAGGCCACCCCACTGCCCCAACATCTCGGCAGTCTACCCGCTCGACTTCTCTTACGGCCCCGCATGGCGCGGCGTCACCATCGGGAGCGCCTGGCTCTCTTCCATCAGGCCGCTTGGCCACACGGCACGGGGTCTTCACCCTATTCGCCTATCGCAGGTCTGCCGTCTGCCGCGGGCGACGTCCCTCGATTCGTCCGCAAGAGGCCTGCACGGATGACGGTGCCCACCCGGTCCTCTGTCGGACGCCAATAAAAAGACAGTCGCTTTCACGACCGGGCTAATTCGGTCACTCCACCAGTCAGCGACACAGCCATAACGATCAGCTCACGCCTGTGTCTCCCGTCCCCAGGGCCTTGGGTACGGAGCGCTATCCCTCTGGTTACGCCTGCATAGCGTTAACACTCGGCTAAGTGACTATGCGTCCGCGGACGCGTTATGGACGCGATACCCGCCCTACGTGCGGCATCCCCCTATCGCCTACTGCTAGTCGCAACGTACAATCCCCGCAATGCCTTGCCTACCTGTCATGCCTCAGCTCGGCCACCTCCCTGCCCACGTAAAAAGAGCTCGCTATGGCTCAGCCCCCGCTCCGCGTCCGCCACTTGCAGCGCCCTCAAGTGTGTCTGGTGCTAGACGACGTAGCGCTCCTCCCTAAACCCTTATTCAAACAGTTCGCCACACACGCGATTCCCGCGCCATGTCACTCCCCACTCGACCGCAGCATCATGTTGGTCGCCTTAGGGGGAACGTTCCGATGCCGTGAAAAGCCCCCGAACCAACCCTACCCTCACCTGTGTCAGCCCCCCCCCCCGCAGTCACCCCCTTGATAAGACTGGGTCTGCCCGACTCTGGCAGAACCAGTGCGCCAGATTTAACTTTCTTGGATGCACCCCTGTACAACGCCAAAATCCGATACGTCTTCCGTTCCTCTCTCACATTTCCACGGCATGGCTCCTACCTCTGCTGCGGTCCCGGCCATACGACCCCCTTGTACACAGACGCTACCAGACAGACACCAGTTACCGTCAACGGGGTGCCTACCCGTTAGCAGCATCCGTTAGGTCATCAAAGCGCGGTCACCTTAGACCGGTTCCTTTGAACTTCTCTTTGTTCCGCGAAAGTAACGGGACCAGGGATCTTCCCCGCCTATAGAGCTCGGCCTGCCCGCGTAGGCAGTGGTCCGCACCGTCGCTTAAATTCTCTCCGCGCACCGCCAGGGTCTGAACCTGACGTTAGCGCGCGCGCTCCCATTCTTCCGTCGCCCGCCACCATCCGGGCGCGAACCCCTTGTGTCCTATGTCTTAGTGCTCACAGTCACTGCCAGAGGCCGCCCCAGCTTCCTTCCCCACAACCCAAACTTCTCCCGCACCCCTGGCCACACGGCCTGGCGAACTAACATTGCATGCGTCCCCCCAACTGTCTGCTCGTTGGATTCTAAGGGTCGTCCTGAGGCCGTCCCCGCAGTTTCGAGCCGAGCTCCCGCCTGACCTATACCTCGTCCAATGACCGCGCAACGACTCTATTCGTCAAGCCCTCGTATATCGTTCGCTCACACCACCCCTAGGGCCGTTATTGCCGCAGTTGCGCCCCCTGTTACCTAGACTTCCAACACTGATCTCGGACGGTGGCGCGCGCTACACCCTAGCTACAGTCATATTAAGTTGCCCCCACGGCCCCGGCCTCCCCACCCCCTCCCCCCGTGCTGTCCTACTCTTACGAACCTTTGCTAAAGCCGAGCCCCGAAGTACCCCCTGCAAGTTAACCGCCTCCTTCGTCTAACCGACGTGCGTTCCAGCCCCTCAACCCTACCAGGCGTTGCGTGACCGTCCGCCATCGCTCGGAGCGGATGCTCGGTTAAGATAGAAGCCGCGCATGCTCGGAGTGGTGGGTCAAGGGGCCGGCGCAATGACAAATGATGCCAGCAAGAGCGTGCGTGAATCAACTTAGCGACGGTCTACCCACCCGGAAGCAGATGGGGTCGGGAGAACTGGGCCGGAAAGTACGGGAAGTGCGTCGCCACGCGTGCGACAGCAGGCCAGCCCGAGGCAGATCCCTAGCAACACCCTACGAGGATCCCGCGAAGTAGAGGAACATGTTGGTAGCCGTGTCTGTCTTAGGCGCAGGGTGGCTCGGCCTTCTCGGCTCTAGTCTGGGCGACCGGACAGCAGGGGGAGAGCAACGTGGCGGGGTGCAACGTACGATTGTAGAGGATTCACGTGAGGTCCACCGTGTCAATGGCGGGGGGCAAAGGCAGGTACGCTGATGTCGGTGCTGGCGAAGAGGGTACGCAAGGGCCGAGAAGTTACGGCCTTCAAAAAAGTGATAACAGGAAGATGCTACGATGCAGTTGGGGCGGTCGGCCAGGTCGGCGAGGCGATAAGGGACATGGCTCGCGTAGTTAGTGGGATGTGGAAGCCGGCCGGGACCGCAGTAAAGATAGGTATAGCCTGAGAGGCGACTAGGCGTGGATCGAGCGTTAGTCGATGAGAGCCGCATAAAAGCATGACCAGTTGGGTAGAGTTCAGGTCGACCATTGTGAAAATGGCCCAGCGCCTTAAACGGCCGGTACTAGAGCGGTGCACGGCGAAAGCTGCTCCCAAGGCGCGGCGCACGATTATAGAGCGGGGAGCAGACCAAGTAGACAGCTCCATCGCGCTGTAGGACGTGTCGAGCGTCAACCCTGAATGGCCAGGCCTGAGCGGGTCCACTTGGAGCAGCGCTACGCGGGACGAATTGCGCCTAGATCTGCGGCATGGGTGTAAGGCGCCGCCGCCGACCCAGTGTCCATTGACTCGGGCGCCGGCGACCGTCGTCGAGTGAAACCGTCTAGCAGGAGCTGAGTCGGGACGGGCCGCGGAGATAAAGGGCCGAGGTACCTAGCCTTAACAGCTATATAACGGCGACCCAAGGGTGTGGCGGAGAGACCGAGGCTCATCTGTACGTGCTTGTGGCGTTAAACGCGGTGGGGGCGCGTGGCCGATCGGTAGTACAAGCCCCTGGAGCGACCAGGGGGGCTGTGTGGTGCGGCGCCTGGTACGCCGGCGGCCTGTAGAGTCGGGCCCGTGCGCAATAGGCCCACGGAAGGGTTGGTGCAGAGGGGACATGCAGCGACATTAGAAGGGGCACTGGCGATTACAATCGCGACGTCTATGCAAACGAGCGACCAGCAGGGAAAGCGGATTCATCAGGGGCTTGCGGATCTGGAGGACCTCGCGTGTTATTGATCGGAGGGTAGGCGGGGTGGGTTGCAATCCGTAGGCTTCTAACTTGCCTCGGTTACAATAGCAGAGTTGGACGTACGCCCCAGGGGCATTCTGGGCGAACGCGCAGGCGCAAAGGCCGAGGGAGACGCAGGCCGCTGTGAGGGCAGCGGGGGAAGTTGTAGCCGTGCCTCCTCAAATATGAGGAAGCAATCTGCCCGACTATTAAGGCGAAACGCCGGACTTCTGCTAAGGATCCCTAGTGCTTAACTGGCAAGTCTTGTGCAACGACGCGATAAAAATCGTTCAGTTCAAAAGGTGGAGAGCTGGGACAGGTTGCCGCCAAAGATATGGCGGCAAAGGCGATGTCAATGCCCATACTGAATCGATGCGGGCAGCCCAAACGTGAGTAGTCTGGTCAACGGGTGGGCGGCTGCTGGTCGGGTCACATAGGATTGGACGTGCGTTAATCGATATGGGGCAATGGAGAATAAGCCAGAGCCAGGTCGCACGTTGAAACAGGTTAGGCAGAGCAAATGGGGACCTTAACAAAAACATACGAAATGACGCGTGCCCCGGGCCTACGTTC
>ITM_012596_2001
GCCCCGCTCGTGTCGGGGCTCGGCCTCGAAACTTCTTGCTTGAATAGCTGCTGAGTCCCCCTCCCTTATGCACTTCCTAACCCCTGAGGTGTTCTCTTGGTTGTATACTCTATCTTCACGGGCCCCCTGCGGGGGTCTCGTCTGAGCTCACTGGAAGGGTGCACTTCTTCCTGCATCGACCCCAAGGCCACCCCACTACCCCAACATCTCGGCAGTCTGCCCGCTCGACTCCTCTTACGACCCCGCACGGTGCGGCGTAACCATCGGGAGCGCCTGGCTCTCCTCCCTCAGGCCGCTTGGTCACACGGCACGGGGGCTTCACCCTATTCGCCTATCGCAGGTCTGCTGTCTGCCGCGGGCGACGTCCCTCGATTCGTCTGCAAGAGGCCTGCACGGATGACGCTGCCCACCCGGTCCTCTGTCGAACGCCAATAAGAAGACAGTCGCTTTCGCGACCGGGCTAATTGGGTCACTCCACCAGTCAGCGACACAGCCATGACGATCAGCTCACGCCTGTGTCCCCCGTCCCCAGGGCCTTGGGTACGGAGCGCTATCCCTCTGGTTACGCCTGCATAGCGTTGACACTCGGCTAAGTGACTATGCGTCCGCGGACGCGTTATGGACGCGATACCCGCCCTACGTGCGGCATCCCCCTATCGCCTACTGTTAGGCGCAACGTACAATCCCCGCAATGCCTTGCCTACCTGTCGCGCCTCAGCTCGGCCACCTCCCTGCCCACGTAAAAAGAGTCCGCTATGGCTCAGCCCCCGCTCCGCGTCCGCCACTTGCAGCACCCTCAAGTGTGTCTGGTGCTAGACGACCTAGTGCTCCTCCCCAAACCCTTATTCAAACAGTTCGCCACACACGCGCTTCCCGCGCCATGTCTCTCCCCACTCGACCGCAGCATCATGTTGGTCGCCTTAGGGGGAACGTTCCGATGCCGTAAAAAGCCCCCGAACCAACCCTACCCTCACCCGTGTCAGCCCCCGCCCCCGCACTCACCCCCTTGATAAGACTGGGTCTGCACGACTCTGGCAGAACCAGTGCGCTAGATTTAATTTTCTTGGATGCACCCCCGTACAACGCCAAATTCCGGTACGTCTTCCGTTCCTCTCTCACATTTCCACGGCGTGGCTCTTACCTCCGCTGCGGTCCCGGGCATACGGCCCCCTTGTACACAGACGCTACCAGACAGACACCAGTTATCGTCAACGGGGTGCCTACCCGTTAGCAACATCTGTTTGGTCATCAAAGCGCGCTCACCTCAGACCGGTTCCTTTGAACCTCTCTTTGCTCCGCGAAAGTAACGGGACCAGGGATCTTCCCCGCCTATAGAGCTCGGCCTGCCCGCGTAGGCAGTGGTCCGCACCGTCGCTTAAATTCTCTCCGGGCATCGCCAGGGTCTGAACCTGACGTTAGCGCGCGCGCTCCCATTCTTCCGTCGCCCGCCACCATCCGGGCGCGAACCCCTTGTGTCCTAGATCCTAGTGCTCACAGTCACTGCCAGAGGCAGCCCCAGCTCCCTTCCCCACAACCCAAACTTCCCCCGCACCCCTGGCCACACGGCCTGACGAACTAACATCGCATGCGTCCCCCCAACTGTCTGCTCGCTGGATTCTAAGGGTCGTCCTCAGGCCGTCCCCGCAGTTTCGAGCCGAGCTCCCGCTTGACTTATACCTCGTCCAATAACCGCGCAACGACTCTATCCGGCAAGCCCTCGTATATCGTTTGCCCACACCACCCCTAGGGCCGGTATTACCACAGTTGCGCCCCCTGTTACCTAAACTTCCAACACCGATCTCGGACGGTGGCGCGCGCTACACCCTAGCTACAGTCATATTAAGTTGCCCCCACGGCCCCGGGCTCCCCACCCTCTCCCTCCGTGTTGTCCTACTCTTGCGAACCTTTGCTAAAGCCGAGCCCCGAAGTACCCCCTGCAAGTTAACCGCCTCCTTCGTCCAACCAAGGCGCGTTCCAGCCCCTCAACCCTACCAGGCGTTGCGTGACCGTCCGCCATCGCTGGGAGCGGATGCTCGGTTAAGATAGAAGCCGCGCATGCTCGGAGTGGTGGATCAAGGGGCCGGCGCAATGACAAATGATGCCAGCAAGAGCGGGCGTGAATCAACTCAGCGACGGTCTACCCACCCGGAAGCAGATGGGGTCGGAGGAATTGGGCCGGAGAGTACGGGAAGCGCGTCGCCGCGCGCGCGACAGCAGGCCAGCCCGAGGCCGATCCCTAGCAACCCCCTACGAGGATCCAGCGAAGTAGAAGAACATGTTGGTAGCCGTGTCTGTCTTAGGCGCAGGGTGGCTCGGCCTTTTCGGCTCTAGTCTGGGCGACCGGACAGCAGGGGGAGAGCAACGTGGCGGGGTGCAACGTACGATTGTAGAGGATTCACGTGAGGTCCACCGTGTCAATGGCGGGGGGCAAAGGCAGGTACGCTAATGTCGGTGCTGGCGAAGAGGGTACGCAAGGGCCGAGGAGTTACGGCCTTCAAAAAAGCGATAACAGGAAGATGCTACGATGCAGTTGGGGCGGTCGGCCAGGTCGGCGGGGCGATAGGGGACATGGCTCGCGTGGTTAATGGGATGTGGAAGCCGGCCGGGACGGCAGTAAAGATAGGTATAGCTTGAGAAGCGACTAGGCGTGGATCAAGCGTTAGTCGATGAGAGCCGCATAAAAGCATGACCAGTTGGGTACAGTTCAGGTCGACTATTGTAAAAATGGCCCCGCGCCTTGAACGGCCGGTACTAGAGCGGGGCGCGGAGAAAGCTGTTCCCAAGGCGCGGCGCACGATTATAGAGCGGGGAGCAGACCAAGTAGACAGCTCCATCGCGCTGTAGGACATGTCGAGCGTCAACCCTGAATGCCCAGGCCTGAGCGGATCCACTTGGAGTAGCGCTACGCGGGACGAATTGCGCCTAGATCTGCGGCACGGCTGTAAGGCGCCGCTGCCGACCCCGTGTCCATTGACTCGGGCGCCGGCGACGGTCGTCGAATGAAACCGTCTAGCAAGAGCTGAGTCGGGACGGGCCGCGCAGATAAAGGGCCGAGGTTCCTAGCCTTAACGGCCATATAACGGCGACCCAAGGGTGTGGCGGAGAGACCGAGGCTCACCTGTACGTGCTTGCGGCGTTAAACGCGGTGGGGGCGCGTGGCCGATCGGTAGTACAAGTCCCTGGAGCGACCAGGGGCGCCGTGTGGTGCGGCGCCTGGTACGCCGGCGGCCTGTAGAGTCGGGCCCGTGCGCAACAAGCCCACGGCAGGGTTGGTGCAGAGGGGACATGCAGCGGCATTAAAAGGGGCATTGGCGATTACAATCGCGACGTCTATGCAAACAAGCGACCAGCAGAGAAAGCGGATTCATCAGGGGCTTACGGATCTGGAGGACCTCGCGTGTTATTGATCGGAGGGTAGGCGGGGTGGGTTGCAAGCCGTAGGCTTCTAACTTGCCGCGGTTACAATAGCAGAGTTGAACGTACGCCCCAGGGGCACTCTGGGCGAACGCGCAGGCGCAAAAGCCGAGGGAGACGCAGGCCGCTGTGAGGGCGGCGGGGGAAGTTGTAGCCATGCCTCCTCAAGTATGAGGAAGCAATCTACCCGACTATTAAGGCGAAACGCCGGACTTCTGCTAAGGATCCCTAGTGTTTAACTGGCAAGTCTTGTGCAACGACGCGATAAAAATCGTTCAGTTCAAAAGGTGGAGAGCTGGGGCAGGCCGCCGCCGAAGATATGGGGGCAAAGGCGATGTCAATGCCCATACTGAATCGATGCGGGCAGCCCAAAAGTTACTAGTCTGGTCAACGGGTGGGCGGCTGCTGATCGGGTCACATAAGATTGGACGTGCGTTAATCGATATGGGGCAATGGAGAATAAGCCAGGGCCAGGTCGCACGTTGAGACAGGTTAGGCAGAGAAAATGGGGACCTTAACAAAAACATACGAAATGACATGTGCCCTGGGCCTACGTTC
>ITM_020280_2002
GCCCCGCTCGTGTCGAGACTCGGCCTCGAGACTTCTTACTTGAATAGTTGCTGAATCTCCTTCCCTTATGTCCTCCCTAACCCTCGAGGTGTTCTCTTGGTTGTACACTCTATCTTCACGAGCCCCCTATGGGGGTCTCGTCTGAGCCTCCTAAAGGAGTCCACTTCGTCTCGCATCGACCCCAAGGCCGCCCCACTACCCCGACAACGCCACAGCCCGCCCGCTCGGATCCCCCTGCCACCCCGCACGGCCCAACCCAACCATCCGGGGCGCCCTTCTCTCTTCCCTCAGGGGGTTTGGTCACGCAGCATGCGATCTAAATCCTATTCGCCTACCGCAGGTCTGCCGCCCGTCGCGGGCGACGTCTCTCGACCCGTCTGCAAGCGGCCTGCACGGATGATGCCGCCCACACGGCCCTCTGTCGAACGCGAATAAGAACACTGTCGCTTTCACGATCACACTAATTCGGTCGTTCCACCAGTCAACAATACAGCCATGACGGTCAGCCCGCACCCGTGTCCCCTGTCCCCAGGGCTTTGGGCACGGAGCCCTATCCCTTTGGTTACGCCTGCACGGTGTTGATACTCGGCTAAGTGGGTCTGCGTCCGCGGACGCGATATAAACAGGGTACCCGCCCCATATGCGGCATCCCCCTCTCGCCCGCTGCCAGGCGCAGCGTACAGTGGCCGCCATGCCTCGCCCATCTGTCGCGCCTCAGCTCGGCTATCTCCCTGCCCACGTAAAGAGAACCCGCCATGACTCGGCCCCCGCTTCGCGTCCGCCACTTGCATCACCCTCAAGTGTGTCTGGTGATAGACGATCTAGTGCCCTTCCGTGGACCCTTATTCAAACAGTTCGAGACGCACGCGATCCCCGCGCCGCGTCTCTCTCCACTCGACCGCAGCATCATCTTGGTGGCTTTGAGGTCAACCTTCCGACGCTGTAAAAAGCCCCCGAACCAACCCCACCTTCACCTATGTCACCCCCCCCCCCCGTACTCACCCCCTTAATAGGATCGGCTCTACCCGCTGCTGCTAGAGTTAGTGCGCTAGATCTAATTCTCTCGGATGTACTCCCCTGCGACGCTGAATCCCCATACGTTTTCCATTGCCCTCTCACCCCTCCACGGCGTGAGTCCTATGTCTGCTGCGGTCCCGGCCATACGACTCCCTTGTGCACAAACGCTACTAAACGGACACTAGTTATCGTCAACGGGGTGCCTACTCGTTAGCGGCATCCGCTTGGTCATCAGAGTACCCGAACCTCAGACCGGTTCCTGAGAATCTCTCCTGGCTCCGCGAAAATAACGGCGCCGCGGACCTTCCTCGCCTATAGAGCTTGGTCCACCCGCGTAGACAGTAGTCTGCACCGTCACTCAAATCCTCTCCGCGCACCGGTAGAGTCTGGACCAGAGATTAAGGTGCCCGCTCCCATTCTTCCGTCGCCCGCCACCACCGTAGCGCGAACCCGCTACACCCCAGATCTTAATGCCCATGGTCATTGCCGGAAGCCGCCCCAGCTCCCTACCCCGTAACCCAAACTCCCCCCGCATCCCCCCCCACAGGGCATGACGAACCAGCACCGCACGCATCCCCCCAACTACCTGCCCGTTGGATTCTGAGCGTCACCCTCAGGCCGCCTCCGCAGGCCTGAGCCGAGCTCCCGCCTGCTCTATACCCAGTCCATCAAACGCGCAACGATTCTATCCGTTAAGTCCCCGCATGTCGATTGCCCGCACCATCCGCAGCGCTATTATTACCACAGTTGCGCCCCCCATTACCTAAGATGCAAACACTGACTTCGGACGGTGGCGCACGCCACACCCTAGCTATAGTCGTCTTAAGCTGCCCCTACGACCCCGGCCGCCCGCCCTTATCCCCCCCTGTTCCCCTACTTCTACGAACCGTTGCTAAAGCCGAGCCCCGAAGTGCTCCTTGTGGGTTGGCCGCGTTCTTCGTCCGACCAACGCGCGTTCCAGCCCTTCACCTCCACCTGGCGTTGTGTGGTCGTCTGTCATCACTCGGGGCAGATGCTCAGTTAAGATAGAAGCCGCGCATGCCCGACGCGGTGGGTCGAGCGGCTGGCGCAATGACAAATGATGTCAACAAGAGCGGGCGTGAATCAATTTAGCGACGGTTTACCTATTCGGAAGCAGACGGAGCTGAAAGAACCGGGCTGCAGAGTACGGGGGGCGCGTCGCCACGCGTGCGACAGCAGGCCGGCGCGGGCCCGACTCGTAGCAGCCCCCTACGGGGATCCCGCGAGGTAGAAGAACATGCTGATAACCGTGCTTATCTTAGGCGGAAGGTGGCCCGGCATTCTCGTTTCTAGTCTAGGCGACCGGACGGCGGGGGGAGAGCGCCGTGGCGGCGTGGCGCGTACGATTGTAGAGGATTCACGTGAGGTCGAGCGTGTCAAAGGTGGGGGGCAAAGGCAGGTACCCTAATGCCGGTCCAGGCGAAGGCCCTACGCAAGGGCCAAGGGGTTACGGCCTTGAAAAGAGCGACAACAGCGAGATGCTGCGACGCAGTTGGGGCGGTCGTCGAGGTCGGCGGGGCGGTAGGGGACATTCTTCGGCCGATTAGTGAGACGTCGACGCCGGCCGGGACGGCAGGAAAGGCAGGTATCGCTCTGAAAGCGACTAGGTGTGGATAAGGGGTTGGTTGATGGGAGCCGTACGTAAGCATGACCAGTTGGGTACAGTTCAGATCGACTATTGTAATGATGGTCCAGCGGCGCGAAAAGCCGGTATTAGAGCGGGGCATCACGAAAGTCGTTCCGAAAGCGTGGCGGCCGATTATAGAGGAGGAAGCAGAGCAAATAAACAGTTCCGTCGCGCTATAAGACACGTTAAGCGTCAATTCCAGACGCCGGGGCCTAAGAGGGTCGACTCGGAGTAGCGTTACGCGGGACGGATTCCGCCTAGATCTGCGGTATGGGTGTAAGGCGCCGCCGCCGAGTTAGTGCTCATTGACTCGGGCGCCCACGACGGTCGCCGGGTGAAACCTTCTAGCGAGAGCTGAGTCGGGACGGGCCGCGGAGATAAAGGGACGAGGTACCTAGCCTTAACGTCCGTATCACGGCGACCCAGGGGTGTGGCAGAGAGACCGAGGCTCGCCGGTATGTGCTTGCGGCGTTGGACGCGGTGAGGGCGCGTGGTCAGTCGGTAGTACACGCCCCCGGGGCTACCCAAGGCACCGCGTGGTGCGGCGCTTGGCACGCTAGCGACCTGAGGGGTCGGGCTCGTGTGCCGCAGGTCCACGGCAGGGTTGGCACGGAGAGGAGATGCGGCGGCACTAAAAGGGACACTGGCGATTACAATCGTGTCGTCTATGCAAACAAGCTACCAGCAGGGAAAGCGGATTCATCAGGGGCTTACAAGTCTGGAGGACCTTGCGTGTTATTGATCGAGGGATAGCCGGGGTGGGTTCCAAGCCGTAGGCCTCTAACATGTCGCGATTACAATGGCGGAGTTGAACGTACGCCCCAGGGACACTATAGGCGAATGCCTAGGCGCAAAGGCCGAGGGAGACCCCGTCCGCTGTGAGAGCGGCTGGGGAAGTTGTTGTCATGTCTCCTCAAATATGAGCAAGCGATGTACCCGACTGCTGAGGCGAGGCGCAGGATTTGTGCTAGGGATCGTTAGGGTTCAATTGGCAACTCTTGTACAAAGACGCGATAAAAGTTGTTCAGTTCAGAGGGCGGAGAGCCCGGATGGGTTGCCGCCGAAGATGTGGGAGCAAATGCAATGTTAATGCCCGTACTGTACCGATGCAGGACGCCCAGACGTTAGTAGTTTAGTCAACAGGTGTGCATCTGCTAATCGGGCCACATAAGATTGAAGGTGCGTTAATCGATATGGGGCAATGGAGGATAAGCCAGAGCCAAGTCGCACGTTGGGACAAGTTAGGTAGAGAAAACGGAAATCCTAATAAAAACATACGAAAAGACGCGTGCTGCGCGCCTACGCTC
>ITM_020585_2001
GCCCCGCTCGTGTCGGGGCTCGGCCTCGAAACTTCTTGCTTGAATAGCTGCTGAGTCCCCCTCCCTTATGCACTTCCTAACCCCTGAGGTGTTCTCTTGGTTGTATACTCTATCTTCACGGGCCCCCTGCGGGGGTCTCGTCTGAGCTCACTGGAAGGGTGCACTTCTTCCTGCATCGACCCCAAGGCCACCCCACTACCCCAACATCTCGGCAGTCTGCCCGCTCGACTCCTCTTACGACCCCGCACGGTGCGGCGTAACCATCGGGAGCGCCTGGCTCTCCTCCCTCAGGCCGCTTGGTCACACGGCACGGGGGCTTCACCCTATTCGCCTATCGCAGGTCTGCTGTCTGCCGCGGGCGACGTCCCTCGATTCGTCTGCAAGAGGCCTGCACGGATGACGCTGCCCACCCGGTCCTCTGTCGAACGCCAATAAGAAGACAGTCGCTTTCGCGACCGGGCTAATTGGGTCACTCCACCAGTCAGCGACACAGCCATGACGATCAGCTCACGCCTGTGTCCCCCGTCCCCAGGGCCTTGGGTACGGAGCGCTATCCCTCTGGTTACGCCTGCATAGCGTTGACACTCGGCTAAGTGACTATGCGTCCGCGGACGCGTTATGGACGCGATACCCGCCCTACGTGCGGCATCCCCCTATCGCCTACTGTTAGGCGCAACGTACAATCCCCGCAATGCCTTGCCTACCTGTCGCGCCTCAGCTCGGCCACCTCCCTGCCCACGTAAAAAGAGTCCGCTATGGCTCAGCCCCCGCTCCGCGTCCGCCACTTGCAGCACCCTCAAGTGTGTCTGGTGCTAGACGACCTAGTGCTCCTCCCCAAACCCTTATTCAAACAGTTCGCCACACACGCGCTTCCCGCGCCATGTCTCTCCCCACTCGACCGCAGCATCATGTTGGTCGCCTTAGGGGGAACGTTCCGATGCCGTAAAAAGCCCCCGAACCAACCCTACCCTCACCCGTGTCAGCCCCCGCCCCCGCACTCACCCCCTTGATAAGACTGGGTCTGCACGACTCTGGCAGAACCAGTGCGCTAGATTTAATTTTCTTGGATGCACCCCCGTACAACGCCAAATTCCGGTACGTCTTCCGTTCCTCTCTCACATTTCCACGGCGTGGCTCTTACCTCCGCTGCGGTCCCGGGCATACGGCCCCCTTGTACACAGACGCTACCAGACAGACACCAGTTATCGTCAACGGGGTGCCTACCCGTTAGCAACATCTGTTTGGTCATCAAAGCGCGCTCACCTCAGACCGGTTCCTTTGAACCTCTCTTTGCTCCGCGAAAGTAACGGGACCAGGGATCTTCCCCGCCTATAGAGCTCGGCCTGCCCGCGTAGGCAGTGGTCCGCACCGTCGCTTAAATTCTCTCCGGGCATCGCCAGGGTCTGAACCTGACGTTAGCGCGCGCGCTCCCATTCTTCCGTCGCCCGCCACCATCCGGGCGCGAACCCCTTGTGTCCTAGATCCTAGTGCTCACAGTCACTGCCAGAGGCAGCCCCAGCTCCCTTCCCCACAACCCAAACTTCCCCCGCACCCCTGGCCACACGGCCTGACGAACTAACATCGCATGCGTCCCCCCAACTGTCTGCTCGCTGGATTCTAAGGGTCGTCCTCAGGCCGTCCCCGCAGTTTCGAGCCGAGCTCCCGCTTGACTTATACCTCGTCCAATAACCGCGCAACGACTCTATCCGGCAAGCCCTCGTATATCGTTTGCCCACACCACCCCTAGGGCCGGTATTACCACAGTTGCGCCCCCTGTTACCTAAACTTCCAACACCGATCTCGGACGGTGGCGCGCGCTACACCCTAGCTACAGTCATATTAAGTTGCCCCCACGGCCCCGGGCTCCCCACCCTCTCCCTCCGTGTTGTCCTACTCTTGCGAACCTTTGCTAAAGCCGAGCCCCGAAGTACCCCCTGCAAGTTAACCGCCTCCTTCGTCCAACCAAGGCGCGTTCCAGCCCCTCAACCCTACCAGGCGTTGCGTGACCGTCCGCCATCGCTGGGAGCGGATGCTCGGTTAAGATAGAAGCCGCGCATGCTCGGAGTGGTGGATCAAGGGGCCGGCGCAATGACAAATGATGCCAGCAAGAGCGGGCGTGAATCAACTCAGCGACGGTCTACCCACCCGGAAGCAGATGGGGTCGGAGGAATTGGGCCGGAGAGTACGGGAAGCGCGTCGCCGCGCGCGCGACAGCAGGCCAGCCCGAGGCCGATCCCTAGCAACCCCCTACGAGGATCCAGCGAAGTAGAAGAACATGTTGGTAGCCGTGTCTGTCTTAGGCGCAGGGTGGCTCGGCCTTTTCGGCTCTAGTCTGGGCGACCGGACAGCAGGGGGAGAGCAACGTGGCGGGGTGCAACGTACGATTGTAGAGGATTCACGTGAGGTCCACCGTGTCAATGGCGGGGGGCAAAGGCAGGTACGCTAATGTCGGTGCTGGCGAAGAGGGTACGCAAGGGCCGAGGAGTTACGGCCTTCAAAAAAGCGATAACAGGAAGATGCTACGATGCAGTTGGGGCGGTCGGCCAGGTCGGCGGGGCGATAGGGGACATGGCTCGCGTGGTTAATGGGATGTGGAAGCCGGCCGGGACGGCAGTAAAGATAGGTATAGCTTGAGAAGCGACTAGGCGTGGATCAAGCGTTAGTCGATGAGAGCCGCATAAAAGCATGACCAGTTGGGTACAGTTCAGGTCGACTATTGTAAAAATGGCCCCGCGCCTTGAACGGCCGGTACTAGAGCGGGGCGCGGAGAAAGCTGTTCCCAAGGCGCGGCGCACGATTATAGAGCGGGGAGCAGACCAAGTAGACAGCTCCATCGCGCTGTAGGACATGTCGAGCGTCAACCCTGAATGCCCAGGCCTGAGCGGATCCACTTGGAGTAGCGCTACGCGGGACGAATTGCGCCTAGATCTGCGGCACGGCTGTAAGGCGCCGCTGCCGACCCCGTGTCCATTGACTCGGGCGCCGGCGACGGTCGTCGAATGAAACCGTCTAGCAAGAGCTGAGTCGGGACGGGCCGCGCAGATAAAGGGCCGAGGTTCCTAGCCTTAACGGCCATATAACGGCGACCCAAGGGTGTGGCGGAGAGACCGAGGCTCACCTGTACGTGCTTGCGGCGTTAAACGCGGTGGGGGCGCGTGGCCGATCGGTAGTACAAGTCCCTGGAGCGACCAGGGGCGCCGTGTGGTGCGGCGCCTGGTACGCCGGCGGCCTGTAGAGTCGGGCCCGTGCGCAACAAGCCCACGGCAGGGTTGGTGCAGAGGGGACATGCAGCGGCATTAAAAGGGGCATTGGCGATTACAATCGCGACGTCTATGCAAACAAGCGACCAGCAGAGAAAGCGGATTCATCAGGGGCTTACGGATCTGGAGGACCTCGCGTGTTATTGATCGGAGGGTAGGCGGGGTGGGTTGCAAGCCGTAGGCTTCTAACTTGCCGCGGTTACAATAGCAGAGTTGAACGTACGCCCCAGGGGCACTCTGGGCGAACGCGCAGGCGCAAAAGCCGAGGGAGACGCAGGCCGCTGTGAGGGCGGCGGGGGAAGTTGTAGCCATGCCTCCTCAAGTATGAGGAAGCAATCTACCCGACTATTAAGGCGAAACGCCGGACTTCTGCTAAGGATCCCTAGTGTTTAACTGGCAAGTCTTGTGCAACGACGCGATAAAAATCGTTCAGTTCAAAAGGTGGAGAGCTGGGGCAGGCCGCCGCCGAAGATATGGGGGCAAAGGCGATGTCAATGCCCATACTGAATCGATGCGGGCAGCCCAAAAGTTACTAGTCTGGTCAACGGGTGGGCGGCTGCTGATCGGGTCACATAAGATTGGACGTGCGTTAATCGATATGGGGCAATGGAGAATAAGCCAGGGCCAGGTCGCACGTTGAGACAGGTTAGGCAGAGAAAATGGGGACCTTAACAAAAACATACGAAATGACATGTGCCCTGGGCCTACGTTC
>ITM_021081_2002
GCCCCGCTCGTGTCGAGACTCGGCCTCGAGACTTCTTACTTGAATAGTTGCTGAATCTCCTTCCCTTATGTCCTCCCTAACCCTCGAGGTGTTCTCTTGGTTGTACACTCTATCTTCACGAGCCCCCTATGGGGGTATCGTCTGAGCCTCCTAAAGGAGTCCACTTCGTCTCGCATCGACCCCAAGGCCGCCCCACTACCCCGACAACGCCACAGCCCGCCCGCTCGGATCCCCCTGCCACCCCGCACGGCCCAACCCAACCATCCGGGGCGCCTGTCTCTCTTCCCTCAGGGGGTTTGGTCACGCAGCATGCGATCTAAATCCTATTCGCCTACCGCAGGTCTGCCGCCCGTCGCGGGCGACGTCTCTCGACCCGTCTGCAAGCGGCCTGCACGGATGATGCCTCCCACACGGCCCTCTGTCGAACGCGAATAAGAACACTGTCGCTTTCACGATCACACTAATTCGGTCGTTCCACCAGTCAACAATACAGCCATGACGGTCAGCCCGCACCCGTGTCCCCTGTCCCCAGGGCTTTGGGCACGGAGCCCTATCCCTTTGGTTACGCCTGCACGGTGTTGATACTCGGCTAAGTGGGTCTGCGTCCGCGGACGCGATATAAACAGGGTACCCGCCCCATATGCGGCATCCCCCTCTCGCCCGCTGCCAGGCGCAGCGTACAGTGGCCGCCATGCCTCGCCCATCTGTCGCGCCTCAGCTCGGCTATCTCCCTGTCCACGTAAAAAGAACCCGCCATGACTCGGCCCCCGCTTCGCGTCCGCCACTTGCATCACCCTCAAGTGTGTCTGGTGATAGACGATCTAGTGCCCTTCCGTGGACCCTTATTCAAACAGTTCGAGACGCACGCGATCCCCGCGCCGCGTCTCTCTCCACTCGACCGCAGCATCATCTTGGTGGCTTTGAGGTCAACCTTCCGACGCTGTAAAAAGCCCCCGAACCAACCCCACCTTCACCTATGTCACCCCCCCCCCCCGTACTCACCCCCTTAATAGGATCGGCTCTACCCGCTGCTGCTAGAGTTAGTGCGCTAGATCTAATTCTCTCGGATGTACTCCCCTGCGACGCTGAATCCCCATACGTTTTCCATTGCCCTCTCACCCCTCCACGGCGTGAGTCCTATGTCTGCTGCGGTCCCGGCCATACGACTCCCTTGTGCACAAACGCTACTAAACGGACACTAGTTATCGTCAACGGGGTGCCTACTCGTTAGCGGCATCCGTTTGGTCATCAGAGTACCCGAGCCTCAGACCGGTTCCTGAGAGTCTCTCCTGGCTCCGCGAAAATAACGGCGCCGCGGACCTTCCTCGCCTATAGAGCTTGGTCCACCCGCGTAGACAGTAGTCTGCACCGTCACTCAAATCCTCTCCGCGCACCGGTAGAGTCTGGACCAGAGATTAAGGTGCCCGCTCCCATTCTTCCGTCGCCCGCCACCACCGTAGCGCGAACCCGCTACACCCCAGATCTTAATGCCCATGGTCATTGCCGGAAGCCGCCCCAGCTCCCTACCCCGTAACCCAAACTCCCCCCGCATCCCCCCCCACAGGGCATGACGAACCAGCACCGCACGCATCCCCCCAACCACCTGCCCGTTGGATTCTGAGCGTCACCCTCAGGCCGCCTCCGCAGGCCTGAGCCGAGCTCCCGCCTGCTCTATACCCAGTCCATCAAACGCGCAACGATTCTATCCGTTAAGTCCCCGCATGTCGATTGCCCGCACCATCCGCAGCGCTATTATTACCACAGTTGCGCCCCCCATTACCTAAGATGCAAACACTGACTTCGGACGGTGGCGCACGCCACACCCTAGCTATAGTCGTCTTAAGCTGCCCCTACGACCCCGGCCTCCCGCCCTTATCCCCCCCTGTTCCCCTACTTCTACGAACCGTTGCTAAAGCCGAGCCCCGAAGTGCTCCTTGTGGGTTGGCCGCGTTCTTCGCCCGACCAACGCGCGTTCCAGCCCTTCACCTCCACCTGGCGTTGTGTGGTCGTCTGTCATCACTCGGGGCAGATGCTCAGTTAAGATAGAAGCCGCGCATGCCCGACGTGGTGGGTCGAGCGGCTGGCGCAATGACAAATGATGTCAACAAGAGCGGGCGTGAATCAATTTAGCGACGGTTTACCTATTCGGAAGCAGACGGAGCTGGAAGAACCGGGCTGCAGAGTACGGGGGGCGCGTCGCCACGCGTGCGACAGCAGGCCGGCGCGGGCCCGACTCGTAGCAGCCCCCTACGGGGATCCCGCGAGGTAGAAGAACATGCTGATAACCGTGCTTATCTTAGGCGGAAGGTGGCCCGGCATTCTCGTTTCTAGTCTAGGCGACCGGACGGCGGGGGGAGAGCGCCGTGGCGGGGTGGCGCGTACGATTGTAGAGGATTCACGTGAGGTCGAGTGTGTCAAAGGTGGGGGGCAAAGGCAGGTACCCTAATGCCGGTCCAGGCGAAGGCCCTACGCAAGGGCCAAGGGGTTACGGCCTTGAAAAGAGCGACAACAGCGAGATGCTGCGACGCAGTTGGGGCGGTCGTCGAGGTCGGCGGGGCGGTAGGGGACATTCTTCGGCCGATTAGTGAGACGTCGACGCCGGCCGGGACGGCAGGAAAGGCAGGTATCGCTCGGAAAGCGACTAGGTGTGGGTAAGGGGTTGGTTGATGGGAGCCGTACGTAAGCATGACCAGTTGGGTACAGTTCAGATCGACTATTGTAATGATGGTCCAGCGGCGTGAAAAGCCGGTATTAGAGCGGGGCATCACGAAAGTCGTTCCGAAAGCGCGGCGGCCGATTATAGAGGAGGAAGCAGAGCAAATAAACAGTTCCGTCGTGCTATAAGACACGTTAAGCGTCAATTCCAGACGCCGGGGCCTAAGAGGGTCGACTCGGAGTAGCGTTACGCGGGACGGCTTCCGCCTAGATCTGCGGTATGGGTGTAAGGCGCCGCCGCCGAGTTAGTGCTCATTGACTCGGGCGCCCACGACGATCACCGGGTGAAACCTTCTAGCGAGAGCTGAGTCGGGACGGGCCGCGGAGATAAAGGGACGAGGTACCTAGCCTCAACGTCCGTAACACGGCGACCCAGGGGTGTGGCAGAGAGACCGAGGTTCGCCGGTATGTGCTTGCGGCGTTGGACGCGGTGAGGGCGCGTGGTCAGTCGGTAGTACACGCCCCCGGGGCTACCCAAGGCACCGCGTGGTGCGGCGCTTGGCACGCTAGCGACCTGAGGGGTCGGGCTCGTGTGCCGCAGGTCCACGGCAGGGTTGGCACGGAGAGGAGATGCGGCGGCACTAAAAGGGACACTGGCGATTACAATCGTGTCGTCTATGCAAACAAGCTACCAGCAGGGAAAGCGGATTCATCAGGGGCTTACAAGTCTGGAGGACCTTGCGTGTTATTGATCGAGGGATAGCCGGGGTGGGTTCCAAGCCGTAGGCCTCTAACATGTCGCGATTACAATGGCGGAGTTGAACGTACGCCCCAGGGACACTATAGGCGAATGCCTAGGCGCAAAGGCCGAGGGAGACCCCGTCCGCTGTGAGAGCGGCTGGGGAAGTTGTTGTCATGTCTCCTCAAATATGAGCAAGCGATGTACCCGACTGCTGAGGCGAGGCGCAGGATTTGTGCTAGGGATCGTTAGGGTTCAATTGGCAACTCTTGTACAAAGACGCGATAAAAGTTGTTCAGTTCAGAAGGCGGAGAGCCCGGATGGGTTGCCGCCGAAGATGTGGGAGCAAATCCAATGTTAATGCCCGTACTGTACCGATGCAGGACGCCCAGACGTTAGTAGTTTAGTCAACAGGTGTGCATCTGCTAATCGGGTCACATAAGATTGAAGGTGCGTTAATCGATATGGGGCAATGGAGGATAAGCCAGAGCCAAGTCGCACGTTGGGACAAGTTAGGTAGAGAAAACGGAAATCCTAATAAAAACATACGAAAAGACGCGTGCTGCGCGCCTACGCTC
>ITM_021433_2002
GCCCCGCTCGTGTCGGGGCTCGGCCTCGAAACTTCTTGCTTGAATAGCTGCTGAGTCCCCCTCCCTTATGCACTTCCTAACCCCTGAGGTGTTCTCTTGGTTGTATACTCTATCTTCACGGGCCCCCTGCGGGGGTCTCGTCTGAGCTCACTGGAAGGGTGCACTTCTTCCCGCATCGACCCCAAGGCCACCCCACTACCCCAACATCTCGGCAGTCTGCCCGCTCGACTCCTCTTACGACCCCGCACGGCGCGGCGTAACCATCGGGAGCGCCTGGCTCTCCTCCCTCAGGCCGCTTGGTCACACGGCACGGGGGCTTCACCCTATTCGCCTATCGCAGGTCTGCTGTCTGCCGCGGGCGACGTCCCTCGATTCGTCTGCAAGAGGCCTGCACGGATGACGCTGCCCACCCGGTCCTCTGTCGAACGCCAATAAGAAGACAGTCGCTTTCGCGACCGGGCTAATTGGGTCACTCCACCAGTCAGCGACACAGCCATGACGATCAGCTCACGCCTGTGTCCCCCGTCCCCAGGGCCTTGGGTACGGAGCGCTATCCCTCTGGTTACGCCTGCATAGCGTTGACACTCGGCTAAGTGACTATGCGTCCGCGGACGCGTTATGGACGCGATACCCGCCCTACGTGCGGCATCCCCCTATCGCCTACTGTTAGGCGCAACGTACAATCCCCGCAATGCCTTGCCTACCTGTCGCGCCTCAGCTCGGCCACCTCCCTGCCCACGTAAAAAGAGTCCGCTATGGCTCAGCCCCCGCTCCGCGTCCGCCACTTGCAGCACCCTCAAGTGTGTCTGGTGCTAGACGACCTAGTGCTCCTCCCCAAACCCTTATTCAAACAGTTCGCCACACACGCGCTTCCCGCGCCATGTCTCTCCCCACTCGACCGCAGCATCATGTTGGTCGCCTTAGGGGGAACGTTCCGATGCCGTAAAAAGCCCCCGAACCAACCCTACCCTCACCCGTGTCAGCCCCCCCCCCCGCACTCACCCCCTTGATAAGACTGGGTCTGCACGACTCTGGCAGAACCAGTGCGCTAGATTTAATTTTCTTGGATGCACCCCCGTACAACGCCAAATTCCGGCACGTCTTCCGTTCCTCTCTCACATTTCCACGGCGTGGCTCTTACCTCCGCTGCGGTCCCGGGCATACGGCCGCCTTGTACACAGACGCTACCAGACAGACACCAGTTATCGTCAACGGGGTGCCTACCCGTTAGCAACATCTGTTTGGTCATCAAAGCGCGCTCACCTCAGACCGGTTCCTTTGAACCTCTCTTTGCTCCGCGAAAGTAACGGGACCAGGGATCTTCCCCGCCTATAGAGCTCGGCCTGCCCGCGTAGGCAGTGGTCCGCACCGTCGCTTAAATTCTCTCCGGGCATCGCCAGGGTCTGAACCTGACGTTAGCGCGCGCGCTCCCATTCTTCCGTCGCCCGCCACCATCCGGGCGCGAACCCCTTGTGTCCTAGATCCCAGTGCTCACAGTCACTGCCAGAGGCAGCCCCAGCTCCCTTCCCCACAACCCAAACTTCCCCCGCACCCCTGGCCACACGGCCTGACGAACTAACATCGCATGCGTCCCCCCAACTGTCTGCTCGCTGGATTCTAAGGGTCGTCCTCAGGCCGTCCCCGCAGTTTCGAGCCGAGCTCCCGCTTGACTTATACCTCGTCCAATAACCGCGCAACGACTCTATCCGGCAAGCCCTCGTATATCGTTTGCCCACACCACCCCTAGGGCCGGTATTACCACAGTTGCGCCCCCTGTTACCTAAACTTCCAACACCGATCTCGGACGGTGGCGCGCGCTACACCCTAGCTACAGTCATATTAAGTTGCCCCCACGGCCCCGGGCTCCCCACCCTCTCCCTCCGTGTTGTCCTACTCTTGCGAACCTTTGCTAAAGCCGAGCCCCGAAGTACCCCCTGCAAGTTAACCGCCTCCTTCGTCCAACCAAGGCGCGTTCCAGCCCCTCAACCCTACCAGGCGTTGCGTGACCGTCCGCCATCGCTCGGAGCGGATGCTCGGTTAAGATAGAAGCCGCGCATGCTCGGAGTGGTGGGTCAAGGGGCCGGCGCAATGACAAATGATGCCAGCAAGAGCGGGCGTGAATCAACTCAGCGACGGTCTACCCACCCGGAAGCAGATGGGGTCGGAGGAATTGGGCCGGAGAGTACGGGAAGCGCGTCGCCGCGCGCGCGACAGCAGGCCAGCCCGAGGCCGATCCCTAGCAACCCCCTACGAGGATCCAGCGAAGTAGAAGAACATGTTGGTAGCCGTGTCTGTCTTAGGCGCAGGGTGGCTCGGCCTTTTCGGCTCTAGTCTGGGCGACCGGACAGCAGTGGGAGAGCAACGTGGCGGGGTGCAACGTACGATTGTAGAGGATTCACGTGAGGTCCACCGTGTCAATGGCGGGGGGCAAAGGCAGGTACGCTAATGTCGGTGCTGGCGAAGAGGGTACGCAAGGGCCGAGGAGTTACGGCCTTCAAAAAAGCGATAACAGGAAGATGCTACGATGCAGTTGGGGCGGTCGGCCAGGTCGGCGGGGCGATAGGGGACATGGCTCGCGTGGTTAATGGGATGTGGAAGCCGGCCGGGACGGCAGTAAAGATAGGTATAGCTTGAGAAGCGACTAGACGTGGATCAAGCGTTAGTCGATGAGAGCCGCATAAAAGCATGACCAGTTGGGTACAGTTCAGGTCGACTATTGTAAAAATGGCCCCGCGCCTTGAACGGCCGGTACTAGAGCGGGGCGCGGAGAAAGCTGTTCCCAAGGCGCGGCGCACGATTATAGAGCGGGGAGCAGACCAAGTAGACAGCTCCATCGCGCTGTAGGACATGTCGAGCGTCAACCCTGAATGCCCAGGCCTGAGCGGATCCACTTGGAGTAGCGCTACGCGGGACGAATTGCGCCTAGATCTGCGGCACGGCTGTAAGGCGCCGCTGCCGACCCCGTGTCCATTGACTCGGGCGCCGGCGACGGTCGTCGAATGAAACCGTCTAGCAAGAGCTGAGTCGGGACGGGCCGCGCAGATAAAGGGCCGAGGTTCCTAGCCTTAACGGCCATATAACGGCGACCCAAGGGTGTGGCGGAGAGACCGAGGCTCACCTGTACGTGCTTGCGGCGTTAAACGCGGTGGGGGCGCGTGGCCGATCGGTAGTACAAGTCCCTGGAGCGACCAGGGGCGCCGTGTGGTGCGGCGCCTGGTACGCCGGCGGCCTGTAGAGTCGGGCCCGTGCGCAACAAGCCCACGGCAGGGTTGGTGCAGAGGGGACATGCAGCGGCATTAAAAGGGGCATTGGCGATTACAATCGCGACGTCTATGCAAACAAGCGACCAGCAGAGAAAACGGATTCATCAGGGGCTTACGGATCTGGAGGACCTCGCGTGTTATTGATCGGAGGGTAGGCGGGGTGGGTTGCAAGCCGTAGGCTTCTAACTTGCCGCGGTTACAATAGCAGAGTTGAACGTACGCCCCAGGGGCACTCTGGGCGAACGCGCAGGCGCAAAAGCCGAGGGAGACGCAGGCCGCTGTGAGGGCGGCGGGGGAAGTTGTAGCCATGCCTCCTCAAGTATGAGGAAGCAATCTACCCGACTATTAAGGCGAAACGCCGGACTTCTGCTAAGGATCCCTAGTGTTTAACTGGCAAGTCTTGTGCAACGACGCGATAAAAATCGTTCAGTTCAAAAGGTGGAGAGCTGGGGCAGGCCGCCGCCGAAGATATGGGGGCAAAGGCGATGTCAATGCCCATACTGAATCGATGCGGGCAGCCCAAAAGTTACTAGTCTGGTCAACGGGTGGGCGGCTGCTGATCGGGTCACATAAGATTGGACGTGCGTTAATCGATATGGGGCAATGGAGAATAAGCCAGGGCCAGGTCGCACGTTGAGACAGGTTAGGCAGAGAAAATGGGGACCTTAACAAAAACATACGAAATGACATGTGCCCTGGGCCTACGTTC
>ITM_021434_2002
GCCCCGCTCGTGTCGGGGCTCGGCCTCGAAACTTCTTGCTTGAATAGCTGCTGAGTCCCCCTCCCTTATGCACTTCCTAACCCCTGAGGTGTTCTCTTGGTTGTATACTCTATCTTCACGGGCCCCCTGCGGGGGTCTCGTCTGAGCTCACTGGAAGGGTGCACTTCTTCCCGCATCGACCCCAAGGCCACCCCACTACCCCAACATCTCGGCAGTCTGCCCGCTCGACTCCTCTTACGACCCCGCACGGCGCGGCGTAACCATCGGGAGCGCCTGGCTCTCCTCCCTCAGGCCGCTTGGTCACACGGCACGGGGGCTTCACCCTATTCGCCTATCGCAGGTCTGCTGTCTGCCGCGGGCGACGTCCCTCGATTCGTCTGCAAGAGGCCTGCACGGATGACGCTGCCCACCCGGTCCTCTGTCGAACGCCAATAAGAAGACAGTCGCTTTCGCGACCGGGCTAATTGGGTCACTCCACCAGTCAGCGACACAGCCATGACGATCAGCTCACGCCTGTGTCCCCCGTCCCCAGGGCCTTGGGTACGGAGCGCTATCCCTCTGGTTACGCCTGCATAGCGTTGACACTCGGCTAAGTGACTATGCGTCCGCGGACGCGTTATGGACGCGATACCCGCCCTACGTGCGGCATCCCCCTATCGCCTACTGTTAGGCGCAACGTACAATCCCCGCAATGCCTTGCCTACCTGTCGCGCCTCAGCTCGGCCACCTCCCTGCCCACGTAAAAAGAGTCCGCTATGGCTCAGCCCCCGCTCCGCGTCCGCCACTTGCAGCATCCTCAAGTGTGTCTGGTGCTAGACGACCTAGTGCTCCTCCCCAAACCCTTATTCAAACAGTTCGCCACACACGCGCTTCCCGCGCCATGTCTCTCCCCACTCGACCGCAGCATCATGTTGGTCGCCTTAGGGGGAACGTTCCGATGCCGTAAAAAGCCCCCGAACCAACCCTACCCTCACCCGTGTCAGCCCCCCCCCCCGCACTCACCCCCTTGATAAGACTGGGTCTGCACGACTCTGGCAGAACCAGTGCGCTAGATTTAATTTTCTTGGATGCACCCCCGTACAACGCCAAATTCCGGTACGTCTTCCGTTCCTCTCTCACATTTCCACGGCGTGGCTCTTACCTCCGCTGCGGTCCCGGGCATACGGCCCCCTTGTACACAGACGCTACCAGACAGACACCAGTTATCGTCAACGGGGTGCCTACCCGTTAGCAACATCTGTTTGGTCATCAAAGCGCGCTCACCTCAGACCGGTTCCTTTGAACCTCTCTTTGCTCCGCGAAAGTAACGGGACCAGGGATCTTCCCCGCCTATAGAGCTCGGCCTGCCCGCGTAGGCAGTGGTCCGCACCGTCGCTTAAATTCTCTCCGGGCATCGCCAGGGTCTGAACCTGACGTTAGCGCGCGCGCTCCCATTCTTCCGTCGCCCGCCACCATCCGGGCGCGAACCCCTTGTGTCCTAGATCCTAGTGCTCACAGTCACTGCCAGAGGCAGCCCCAGCTCCCTTCCCCACAACCCAAACTTCCCCCGCACCCCTGGCCACACGGCCTGACGAACTAACATCGCATGCGTCCCCCCAACTGTCTGCTCGCTGGATTCTAAGGGTCGTCCTCAGGCCGTCCCCGCAGTTTCGAGCCGAGCTCCCGCTTGACTTATACCTCGTCCAATAACCGCGCAACGACTCTATCCGGCAAGCCCTCGTATATCGTTTGCCCACACCACCCCTAGGGCCGGTATTACCACAGTTGCGCCCCCTGTTACCTAAACTTCCAACACCGATCTCGGACGGTGGCGCGCGCTACACCCTAGCTACAGTCATATTAAGTTGCCCCCACGGCCCCGGGCTCCCCACCCTCTCCCTCCGTGTTGTCCTACTCTTGCGAACCTTTGCTAAAGCCGAGCCCCGAAGTACCCCCTGCAAGTTAACCGCCTCCTTCGTCCAACCAAGGCGCGTTCCAGCCCCTCAACCCTACCAGGCGTTGCGTGACCGTCCGCCATCGCTCGGAGCGGATGCTCGGTTGAGATAGAAGCCGCGCATGCTCGGAGTGGTGGGTCAAGGGGCCGGCGCAATGACAAATGATGCCAGCAAGAGCGGGCGTGAATCAACTCAGCGACGGTCTACCCACCCGGAAGCAGATGGGGTCGGAGGAATTGGGCCGGAGAGTACGGGAAGCGCGTCGCCGCGCGCGCGACAGCAGGCCAGCCCGAGGCCGATCCCTAGCAACCCCCTACGAGGATCCAGCGAAGTAGAAGAACATGTTGGTAGCCGTGTCTGTCTTAGGCGCAGGGTGGCTCGGCCTTTTCGGCTCTAGTCTGGGCGACCGGACAGCAGGGGGAGAGCAACGTGGCGGGGTGCAACGTACGATTGTAGAGGATTCACGTGAGGTCCACCGTGTCAATGGCGGGGGGCAAAGGCAGGTACGCTAATGTCGGTGCTGGCGAAGAGGGTACGCAAGGGCCGAGGAGTTACCGCCTTCAAAAAAGCGATAACAGGAAGATGCTACGATGCAGTTGGGGCGGTCGGCCAGGTCGGCGGGGCGATAGGGGACATGGCTCGCGTGGTTAATGGGATGTGGAAGCCGGCCGGGACGGCAGTAAAGATAGGTATAGCTTGAGAAGCGACTAGACGTGGATCAAGCGTTAGTCGATGAGAGCCGCATAAAAGCATGACCAGTTGGGTACAGTTCAGGTCGACTATTGTAAAAATGGCCCCGCGCCTTGAACGGCCGGTACTAGAGCGGGGCGCGGAGAAAGCTGTTCCCAAGGCGCGGCGCACGATTATAGAGCGGGGAGCAGACCAAGTAGACAGCTCCATCGCGCTGTAGGACATGTCGAGCGTCAACCCTGAATGCCCAGGCCTGAGCGGATCCACTTGGAGTAGCGCTACGCGGGACGAATTGCGCCTAGATCTGCGGCACGGCTGTAAGGCGCCGCTGCCGACCCCGTGTCCATTGACTCGGGCGCCGGCGACGGTCGTCGAATGAAACCGTCTAGCAAGAGCTGAGTCGGGACGGGCCGCGCAGATAAAGGGCCGAGGTTCCTAGCCTTAACGGCCATATAACGGCGACCCAAGGGTGTGGCGGAGAGACCGAGGCTCACCTGTACGTGCTTGCGGCGTTAAACGCGGTGGGGGCGCGTGGCCGATCGGTAGTACAAGTCCCTGGAGCGACCAGGGGCGCCGTGTGGTGCGGCGCCTGGTACGCCGGCGGCCTGTAGAGTCGGGCCCGTGCGCAACAAGCCCACGGCAGGGTTGGTGCAGAGGGGACATGCAGCGGCATTAAAAGGGGCATTGGCGATTACAATCGCGACGTCTATGCAAACAAGCGACCAGCAGAGAAAGCGGATTCATCAGGGGCTTACGGATCTGGAGGACCTCGCGTGTTATTGATCGGAGGGTAGGCGGGGTGGGTTGCAAGCCGTAGGCTTCTAACTTGCCGCGGTTACAATAGCAGAGTTGAACGTACGCCCCAGGGGCACTCTGGGCGAACGCGCAGGCGCAAAAGCCGAGGGAGACGCAGGCCGCTGTGAGGGCGGCGGGGGAAGTTGTAGCCATGCCTCCTCAAGTATGAGGAAGCAATCTACCCGACTATTAAGGCGAAACGCCGGACTTCTGCTAAGGATCCCTAGTGTTTAACTGGCAAGTCTTGTGCAACGACGCGATAAAAATCGTTCAGTTCAAAAGGTGGAGAGCTGGGGCAGGCCGCCGCCGAAGATATGGGGGCAAAGGCGATGTCAATGCCCATACTGAATCGATGCGGGCAGCCCAAAAGTTACTAGTCTGGTCAACGGGTGGGCGGCTGCTGATCGGGTCACATAAGATTGGACGTGCGTTAATCGATATGGGGCAATGGAGAATAAGCCAGGGCCAGGTCGCACGTTGAGACAGGTTAGGCAGAGAAAATGGGGACCTTAACAAAAACATACGAAATGACATGTGCCCTGGGCCTACGTTC
>ITM_022045_2002
GCCCCGCTCGTGTCGGGGCTCGGCCTCGAAACTTCTTGCTTGAATAGCTGCTGAGTCCCCCTCCCTTATGCACTTCCTAACCCCTGAGGTGTTCTCTTGGTTGTATACTCTATCTTCACGGGCCCCCTGCGGGGGTCTCGTCTGAGCTCACTGGAAGGGTGCACTTCTTCCCGCATCGACCCCAAGGCCACCCCACTACCCCAACATCTCGGCAGTCTGCCCGCTCGACTCCTCTTACGACCCCGCACGGCGCGGCGTAACCATCGGGAGCGCCTGGCTCTCCTCCCTCAGGCCGCTTGGTCACACGGCACGGGGGCTTCACCCTATTCGCCTATCGCAGGTCTGCTGTCTGCCGCGGGCGACGTCCCTCGATTCGTCTGCAAGAGGCCTGCACGGATGACGCTGCCCACCCGGTCCTCTGTCGAACGCCAATAAGAAGACAGTCGCTTTCGCGACCGGGCTAATTGGGTCACTCCACCAGTCAGCGACACAGCCATGACGATCAGCTCACGCCTGTGTCCCCCGTCCCCAGGGCCTTGGGTACGGAGCGCTATCCCTCTGGTTACGCCTGCATAGCGTTGACACTCGGCTAAGTGACTATGCGTCCGCGGACGCGTTATGGACGCGATACCCGCCCTACGTGCGGCATCCCCCTATCGCCTACTGTTAGGCGCAACGTACAATCCCCGCAATGCCTTGCCTACCTGTCGCGCCTCAGCTCGGCCACCTCCCTGCCCACGTAAAAAGAGTCCGCTATGGCTCAGCCCCCGCTCCGCGTCCGCCACTTGCAGCACCCTCAAGTGTGTCTGGTGCTAGACGACCTAGTGCTCCTCCCCAAACCCTTATTCAAACAGTTCGCCACACACGCGCTTCCCGCGCCATGTCTCTCCCCACTCGACCGCAGCATCATGTTGGTCGCCTTAGGGGGAACGTTCCGATGCCGTAAAAAGCCCCCGAACCAACCCTACCCTCACCCGTGTCAGCCCCCCCCCCCGCACTCACCCCCTTGATAAGACTGGGTCTGCACGACTCTGGCAGAACCAGTGCGCTAGATTTAATTTTCTTGGATGCACCCCCGTACAACGCCAAATTCCGGTACGTCTTCCGTTCCTCTCTCACATTTCCACGGCGTGGCTCTTACCTCCGCTGCGGTCCCGGGCATACGGCCCCCTTGTACACAGACGCTACCAGACAGACACCAGTTATCGTCAACGGGGTGCCTACCCGTTAGCAACATCTGTTTGGTCATCAAAGCGCGCTCACCTCAGACCGGTTCCTTTGAACCTCTCTTTGCTCCGCGAAAGTAACGGGACCAGGGATCTTCCCCGCCTATAGAGCTCGGCCTGCCCGCGTAGGCAGTGGTCCGCACCGTCGCTTAAATTCTCTCCGGGCATCGCCAGGGTCTGAACCTGACGTTAGCGCGCGCGCTCCCATTCTTCCGTCGCCCGCCACCATCCGGGCGCGAACCCCTTGTGTCCTAGATCCCAGTGCTCACAGTCACTGCCAGAGGCAGCCCCAGCTCCCTTCCCCACAACCCAAACTTCCCCCGCACCCCTGGCCACACGGCCTGACGAACTAACATCGCATGCGTCCCCCCAACTGTCTGCTCGCTGGATTCTAAGGGTCGTCCTCAGGCCGTCCCCGCAGTTTCGAGCCGAGCTCCCGCTTGACTTATACCTCGTCCAATAACCGCGCAACGACTCTATCCGGCAAGCCCTCGTATATCGTTTGCCCACACCACCCCTAGGGCCGGTATTACCACAGTTGCGCCCCCTGTTACCTAAACTTCCAACACCGATCTCGGACGGTGGCGCGCGCTACACCCTAGCTACAGTCATATTAAGTTGCCCCCACGGCCCCGGGCTCCCCACCCTCTCCCTCCGTGTTGTCCTACTCTTGCGAACCTTTGCTAAAGCCGAGCCCCGAAGTACCCCCTGCAAGTTAACCGCCTCCTTCGTCCAACCAAGGCGCGTTCCAGCCCCTCAACCCTACCAGGCGTTGCGTGACCGTCCGCCATCGCTCGGAGCGGATGCTCGGTTAAGATAGAAGCCGCGCATGCTCGGAGTGGTGGGTCAAGGGGCCGGCGCAATGACAAATGATGCCAGCAAGAGCGGGCGTGAATCAACTCAGCGACGGTCTACCCACCCGGAAGCAGATGGGGTCGGAGGAATTGGGCCGGAGAGTACGGGAAGCGCGTCGCCGCGCGCGCGACAGCAGGCCAGCCCGAGGCCGATCCCTAGCAACCCCCTACGAGGATCCAGCGAAGTAGAAGAACATGTTGGTAGCCGTGTCTGTCTTAGGCGCAGGGTGGCTCGGCCTTTTCGGCTCTAGTCTGGGCGACCGGACAGCAGTGGGAGAGCAACGTGGCGGGGTGCAACGTACGATTGTAGAGGATTCACGTGAGGTCCACCGTGTCAATGGCGGGGGGCAAAGGCAGGTACGCTAATGTCGGTGCTGGCGAAGAGGGTACGCAAGGGCCGAGGAGTTACGGCCTTCAAAAAAGCGATAACAGGAAGATGCTACGATGCAGTTGGGGCGGTCGGCCAGGTCGGCGGGGCGATAGGGGACATGGCTCGCGTGGTTAATGGGATGTGGAAGCCGGCCGGGACGGCAGTAAAGATAGGTATAGCTTGAGAAGCGACTAGACGTGGATCAAGCGTTAGTCGATGAGAGCCGCATAAAAGCATGACCAGTTGGGTACAGTTCAGGTCGACTATTGTAAAAATGGCCCCGCGCCTTGAACGGCCGGTACTAGAGCGGGGCGCGGAGAAAGCTGTTCCCAAGGCGCGGCGCACGATTATAGAGCGGGGAGCAGACCAAGTAGACAGCTCCATCGCGCTGTAGGACATGTCGAGCGTCAACCCTGAATGCCCAGGCCTGAGCGGATCCACTTGGAGTAGCGCTACGCGGGACGAATTGCGCCTAGATCTGCGGCACGGCTGTAAGGCGCCGCTGCCGACCCCGTGTCCATTGACTCGGGCGCCGGCGACGGTCGTCGAATGAAACCGTCTAGCAAGAGCTGAGTCGGGACGGGCCGCGCAGATAAAGGGCCGAGGTTCCTAGCCTTAACGGCCATATAACGGCGACCCAAGGGTGTGGCGGAGAGACCGAGGCTCACCTGTACGTGCTTGCGGCGTTAAACGCGGTGGGGGCGCGTGGCCGATCGGTAGTACAAGTCCCTGGAGCGACCAGGGGCGCCGTGTGGTGCGGCGCCTGGTACGCCGGCGGCCTGTAGAGTCGGGCCCGTGCGCAACAAGCCCACGGCAGGGTTGGTGCAGAGGGGACATGCAGCGGCATTAAAAGGGGCATTGGCGATTACAATCGCGACGTCTATGCAAACAAGCGACCAGCAGAGAAAACGGATTCATCAGGGGCTTACGGATCTGGAGGACCTCGCGTGTTATTGATCGGAGGGTAGGCGGGGTGGGTTGCAAGCCGTAGGCTTCTAACTTGCCGCGGTTACAATAGCAGAGTTGAACGTACGCCCCAGGGGCACTCTGGGCGAACGCGCAGGCGCAAAAGCCGAGGGAGACGCAGGCCGCTGTGAGGGCGGCGGGGGAAGTTGTAGCCATGCCTCCTCAAGTATGAGGAAGCAATCTACCCGACTATTAAGGCGAAACGCCGGACTTCTGCTAAGGATCCCTAGTGTTTAACTGGCAAGTCTTGTGCAACGACGCGATAAAAATCGTTCAGTTCAAAAGGTGGAGAGCTGGGGCAGGCCGCCGCCGAAGATATGGGGGCAAAGGCGATGTCAATGCCCATACTGAATCGATGCGGGCAGCCCAAAAGTTACTAGTCTGGTCAACGGGTGGGCGGCTGCTGATCGGGTCACATAAGATTGGACGTGCGTTAATCGATATGGGGCAATGGAGAATAAGCCAGGGCCAGGTCGCACGTTGAGACAGGTTAGGCAGAGAAAATGGGGACCTTAACAAAAACATACGAAATGACATGTGCCCTGGGCCTACGTTC
>ITM_022287_2002
GCCCCGCTCGTGTCGGGGCTCGGCCTCGAAACTTCTTGCTTGAATAGCTGCTGAGTCCCCCTCCCTTATGCACTTCCTAACCCCTGAGGTGTTCTCTTGGTTGTATACTCTATCTTCACGGGCCCCCTGCGGGGGTCTCGTCTGAGCTCACTGGAAGGGTGCACTTCTTCCCGCATCGACCCCAAGGCCACCCCACTACCCCAACATCTCGGCAGTCTGCCCGCTCGACTCCTCTTACGACCCCGCACGGCGCGGCGTAACCATCGGGAGCGCCTGGCTCTCCTCCCTCAGGCCGCTTGGTCACACGGCACGGGGGCTTCACCCTATTCGCCTATCGCAGGTCTGCTGTCTGCCGCGGGCGACGTCCCTCGATTCGTCTGCAAGAGGCCTGCACGGATGACGCTGCCCACCCGGTCCTCTGTCGAACGCCAATAAGAAGACAGTCGCTTTCGCGACCGGGCTAATTGGGTCACTCCACCAGTCAGCGACACAGCCATGACGATCAGCTCACGCCTGTGTCCCCCGTCCCCAGGGCCTTGGGTACGGAGCGCTATCCCTCTGGTTACGCCTGCATAGCGTTGACACTCGGCTAAGTGACTATGCGTCCGCGGACGCGTTATGGACGCGATACCCGCCCTACGTGCGGCATCCCCCTATCGCCTACTGTTAGGCGCAACGTACAATCCCCGCAATGCCTTGCCTACCTGTCGCGCCTCAGCTCGGCCACCTCCCTGCCCACGTAAAAAGAGTCCGCTATGGCTCAGCCCCCGCTCCGCGTCCGCCACTTGCAGCACCCTCAAGTGTGTCTGGTGCTAGACGACCTAGTGCTCCTCCCCAAACCCTTATTCAAACAGTTCGCCACACACGCGCTTCCCGCGCCATGTCTCTCCCCACTCGACCGCAGCATCATGTTGGTCGCCTTAGGGGGAACGTTCCGATGCCGTAAAAAGCCCCCGAACCAACCCTACCCTCACCCGTGTCAGCCCCCCCCCCCGCACTCACCCCCTTGATAAGACTGGGTCTGCACGACTCTGGCAGAACCAGTGCGCTAGATTTAATTTTCTTGGATGCACCCCCGTACAACGCCAAATTCCGGTACGTCTTCCGTTCCTCTCTCACATTTCCACGGCGTGGCTCTTACCTCCGCTGCGGTCCCGGGCATACGGCCCCCTTGTACACAGACGCTACCAGACAGACACCAGTTATCGTCAACGGGGTGCCTACCCGTTAGCAACATCTGTTTGGTCATCAAAGCGCGCTCACCTCAGACCGGTTCCTTTGAACCTCTCTTTGCTCCGCGAAAGTAACGGGACAAGGGATCTTCCCCGCCTATAGAGCTCGGCCTGCCCGCGTAGGCAGTGGTCCGCACCGTCGCTTAAATTCTCTCCGGGCATCGCCAGGGTCTGAACCTGACGTTAGCGCGCGCGCTCCCATTCTTCCGTCGCCCGCCACCATCCGGGCGCGAACCCCTTGTGTCCTAGATCCCAGTGCTCACAGTCACTGCCAGAGGCAGCCCCAGCTCCCTTCCCCACAACCCAAACTTCCCCCGCACCCCTGGCCACACGGCCTGACGAACTAACATCGCATGCGTCCCCCCAACTGTCTGCTCGCTGGATTCTAAGGGTCGTCCTCAGGCCGTCCCCGCAGTTTCGAGCCGAGCTCCCGCTTGACTTATACCTCGTCCAATAACCGCGCAACGACTCTATCCGGCAAGCCCTCGTATATCGTTTGCCCACACCACCCCTAGGGCCGGTATTACCACAGTTGCGCCCCCTGTTACCTAAACTTCCAACACCGATCTCGGACGGTGGCGCGCGCTACACCCTAGCTACAGTCATATTAAGTTGCCCCCACGGCCCCGGGCTCCCCACCCTCTCCCTCCGTGTTGTCCTACTCTTGCGAACCTTTGCTAAAGCCGAGCCCCGAAGTACCCCCTGCAAGTTAACCGCCTCCTTCGTCCAACCAAGGCGCGTTCCAGCCCCTCAACCCTACCAGGCGTTGCGTGACCGTCCGCCATCGCTCGGAGCGGATGCTCGGTTAAGATAGAAGCCGCGCATGCTCGGAGTGGTGGGTCAAGGGGCCGGCGCAATGACAAATGATGCCAGCAAGAGCGGGCGTGAATCAACTCAGCGACGGTCTACCCACCCGGAAGCAGATGGGGTCGGAGGAATTGGGCCGGAGGGTACGGGAAGCGCGTCGCCGCGCGCGCGACAGCAGGCCAGCCCGAGGCCGATCCCTAGCAACCCCCTACGAGGATCCAGCGAAGTAGAAGAACATGTTGGTAGCCGTGTCTGTCTTAGGCGCAGGGTGGCTCGGCCTTTTCGGCTCTAGTCTGGGCGACCGGACAGCAGTGGGAGAGCAACGTGGCGGGGTGCAACGTACGATTGTAGAGGATTCACGTGAGGTCCACCGTGTCAATGGCGGGGGGCAAAGGCAGATACGCTAATGTCGGTGCTGGCGAAGAGGGTACGCAAGGGCCGAGGAGTTACGGCCTTCAAAAAAGCGATAACAGGAAGATGCTACGATGCAGTTGGGGCGGTCGGCCAGGTCGGCGGGGCGATAGGGGACATGGCTCGCGTGGTTAATGGGATGTGGAAGCCGGCCGGGACGGCAGTAAAGATAGGTATAGCTTGAGAAGCGACTAGACGTGGATCAAGCGTTAGTCGATGAGAGCCGCATAAAAGCATGACCAGTTGGGTACAGTTCAGGTCGACTATTGTAAAAATGGCCCCGCGCCTTGAACGGCCGGTACTAGAGCGGGGCGCGGAGAAAGCTGTTCCCAAGGCGCGGCGCACGATTATAGAGCGGGGAGCAGACCAAGTAGACAGCTCCATCGCGCTGTAGGACATGTCGAGCGTCAACCCTGAATGCCCAGGCCTGAGCGGATCCACTTGGAGTAGCGCTACGCGGGACGAATTGCGCCTAGATCTGCGGCACGGCTGTAAGGCGCCGCTGCCGACCCCGTGTCCATTGACTCGGGCGCCGGCGACGGTCGTCGAATGAAACCGTCTAGCAAGAGCTGAGTCGGGACGGGCCGCGCAGATAAAGGGCCGAGGTTCCTAGCCTTAACGGCCATATAACGGCGACCCAAGGGTGTGGCGGAGAGACCGAGGCTCACCTGTACGTGCTTGCGGCGTTAAACGCGGTGGGGGCGCGTGGCCGATCGGTAGTACAAGTCCCTGGAGCGACCAGGGGCGCCGTGTGGTGCGGCGCCTGGTACGCCGGCGGCCTGTAGAGTCGGGCCCGTGCGCAACAAGCCCACGGCAGGGTTGGTGCAGAGGGGACATGCAGCGGCATTAAAAGGGGCATTGGCGATTACAATCGCGACGTCTATGCAAACAAGCGACCAGCAGAGAAAACGGATTCATCAGGGGCTTACGGATCTGGAGGACCTCGCGTGTTATTGATCGGAGGGTAGGCGGGGTGGGTTGCAAGCCGTAGGCTTCTAACTTGCCGCGGTTACAATAGCAGAGTTGAACGTACGCCCCAGGGGCACTCTGGGCGAACGCGCAGGCGCAAAAGCCGAGGGAGACGCAGGCCGCTGTGAGGGCGGCGGGGGAAGTTGTAGCCATGCCTCCTCAAGTATGAGGAAGCAATCTACCCGACTATTAAGGCGAAACGCCGGACTTCTGCTAAGGATCCCTAGTGTTTAACTGGCAAGTCTTGTGCAACGACGCGATAAAAATCGTTCAGTTCAAAAGGTGGAGAGCTGGGGCAGGCCGCCGCCGAAGATATGGGGGCAAAGGCGATGTCAATGCCCATACTGAATCGATGCGGGCAGCCCAAAAGTTACTAGTCTGGTCAACGGGTGGGCGGCTGCTGATCGGGTCACATAAGATTGGACGTGCGTTAATCGATATGGGGCAATGGAGAATAAGCCAGGGCCAGGTCGCACGTTGAGACAGGTTAGGCAGAGAAAATGGGGACCTTAACAAAAACATACGAAATGACATGTGCCCTGGGCCTACGTTC
>ITM_022875_2002
GCCCCGCTCGTGTCGGGGCTCGGCCTCGAAACTTCTTGCTTGAATAGCTGCTGAGTCCCCCTCCCTTATGCACTTCCTAACCCCTGAGGTGTTCTCTTGGTTGTATACTCTATCTTCACGGGCCCCCTGCGGGGGTCTCGTCTGAGCTCACTGGAAGGGTGCACTTCTTCCCGCATCGACCCCAAGGCCACCCCACTACCCCAACATCTCGGCAGTCTGCCCGCTCGACTCCTCTTACGACCCCGCACGGCGCGGCGTAACCATCGGGAGCGCCTGGCTCTCCTCCCTCAGGCCGCTTGGTCACACGGCACGGGGGCTTCACCCTATTCGCCTATCGCAGGTCTGCTGTCTGCCGCGGGCGACGTCCCTCGATTCGTCTGCAAGAGGCCTGCACGGATGACGCTGCCCACCCGGTCCTCTGTCGAACGCCAATAAGAAGACAGTCGCTTTCGCGACCGGGCTAATTGGGTCACTCCACCAGTCAGCGACACAGCCATGACGATCAGCTCACGCCTGTGTCCCCCGTCCCCAGGGCCTTGGGTACGGAGCGCTATCCCTCTGGTTACGCCTGCATAGCGTTGACACTCGGCTAAGTGACTATGCGTCCGCGGACGCGTTATGGACGCGATACCCGCCCTACGTGCGGCATCCCCCTATCGCCTACTGTTAGGCGCAACGTACAATCCCCGCAATGCCTTGCCTACCTGTCGCGCCTCAGCTCGGCCACCTCCCTGCCCACGTAAAAAGAGTCCGCTATGGCTCAGCCCCCGCTCCGCGTCCGCCACTTGCAGCACCCTCAAGTGTGTCTGGTGCTAGACGACCTAGTGCTCCTCCCCAAACCCTTATTCAAACAGTTCGCCACACACGCGCTTCCCGCGCCATGTCTCTCCCCACTCGACCGCAGCATCATGTTGGTCGCCTTAGGGGGAACGTTCCGATGCCGTAAAAAGCCCCCGAACCAACCCTACCCTCACCCGTGTCAGCCCCCCCCCCCGCACTCACCCCCTTGATAAGACTGGGTCTGCACGACTCTGGCAGAACCAGTGCGCTAGATTTAATTTTCTTGGATGCACCCCCGTACAACGCCAAATTCCGGTACGTCTTCCGTTCCTCTCTCACATTTCCACGGCGTGGCTCTTACCTCCGCTGCGGTCCCGGGCATACGGCCCCCTTGTACACAGACGCTACCAGACAGACACCAGTTATCGTCAACGGGGTGCCTACCCGTTAGCAACATCTGTTTGGTCATCAAAGCGCGCTCACCTCAGACCGGTTCCTTTGAACCTCTCTTTGCTCCGCGAAAGTAACGGGACCAGGGATCTTCCCCGCCTATAGAGCTCGGCCTGCCCGCGTAGGCAGTGGTCCGCACCGTCGCTTAAATTCTCTCCGGGCATCGCCAGGGTCTGAACCTGACGTTAGCGCGCGCGCTCCCATTCTTCCGTCGCCCGCCACCATCCGGGCGCGAACCCCTTGTGTCCTAGATCCCAGTGCTCACAGTCACTGCCAGAGGCAGCCCCAGCTCCCTTCCCCACAACCCAAACTTCCCCCGCACCCCTGGCCACACGGCCTGACGAACTAACATCGCATGCGTCCCCCCAACTGTCTGCTCGCTGGATTCTAAGGGTCGTCCTCAGGCCGTCCCCGCAGTTTCGAGCCGAGCTCCCGCTTGACTTATACCTCGTCCAATAACCGCGCAACGACTCTATCCGGCAAGCCCTCGTATATCGTTTGCCCACACCACCCCTAGGGCCGGTATTACCACAGTTGCGCCCCCTGTTACCTAAACTTCCAACACCGATCTCGGACGGTGGCGCGCGCTACACCCTAGCTACAGTCATATTAAGTTGCCCCCACGGCCCCGGGCTCCCCACCCTCTCCCTCCGTGTTGTCCTACTCTTGCGAACCTTTGCTAAAGCCGAGCCCCGAAGTACCCCCTGCAAGTTAACCGCCTCCTTCGTCCAACCAAGGCGCGTTCCAGCCCCTCAACCCTACCAGGCGTTGCGTGACCGTCCGCCATCGCTCGGAGCGGATGCTCGGTTAAGATAGAAGCCGCGCATGCTCGGAGTGGTGGGTCAAGGGGCCGGCGCAATGACAAATGATGCCAGCAAGAGCGGGCGTGAATCAACTCAGCGACGGTCTACCCACCCGGAAGCAGATGGGGTCGGAGGAATTGGGCCGGAGAGTACGGGAAGCGCGTCGCCGCGCGCGCGACAGCAGGCCAGCCCGAGGCCGATCCCTAGCAACCCCCTACGAGGATCCAGCGAAGTAGAAGAACATGTTGGTAGCCGTGTCTGTCTTAGGCGCAGGGTGGCTCGGCCTTTTCGGCTCTAGTCTGGGCGACCGGACAGCAGTGGGAGAGCAACGTGGCGGGGTGCAACGTACGATTGTAGAGGATTCACGTGAGGTCCACCGTGTCAATGGCGGGGGGCAAAGGCAGGTACGCTAATGTCGGTGCTGGCGAAGAGGGTACGCAAGGGCCGAGGAGTTACGGCCTTCAAAAAAGCGATAACAGGAAGATGCTACGATGCAGTTGGGGCGGTCGGCCAGGTCGGCGGGGCGATAGGGGACATGGCTCGCGTGGTTAATGGGATGTGGAAGCCGGCCGGGACGGCAGTAAAGATAGGTATAGCTTGAGAAGCGACTAGACGTGGATCAAGCGTTAGTCGATGAGAGCCGCATAAAAGCATGACCAGTTGGGTACAGTTCAGGTCGACTATTGTAAAAATGGCCCCGCGCCTTGAACGGCCGGTACTAGAGCGGGGCGCGGAGAAAGCTGTTCCCAAGGCGCGGCGCACGATTATAGAGCGGGGAGCAGACCAAGTAGACAGCTCCATCGCGCTGTAGGACATGTCGAGCGTCAACCCTGAATGCCCAGGCCTGAGCGGATCCACTTGGAGTAGCGCTACGCGGGACGAATTGCGCCTAGATCTGCGGCACGGCTGTAAGGCGCCGCTGCCGACCCCGTGTCCATTGACTCGGGCGCCGGCGACGGTCGTCGAATGAAACCGTCTAGCAAGAGCTGAGTCGGGACGGGCCGCGCAGATAAAGGGCCGAGGTTCCTAGCCTTAACGGCCATATAACGGCGACCCAAGGGTGTGGCGGAGAGACCGAGGCTCACCTGTACGTGCTTGCGGCGTTAAACGCGGTGGGGGCGCGTGGCCGATCGGTAGTACAAGTCCCTGGAGCGACCAGGGGCGCCGTGTGGTGCGGCGCCTGGTACGCCGGCGGCCTGTAGAGTCGGGCCCGTGCGCAACAAGCCCACGGCAGGGTTGGTGCAGAGGGGACATGCAGCGGCATTAAAAGGGGCATTGGCGATTACAATCGCGACGTCTATGCAAACAAGCGACCAGCAGAGAAAACGGATTCATCAGGGGCTTACGGATCTGGAGGACCTCGCGTGTTATTGATCGGAGGGTAGGCGGGGTGGGTTGCAAGCCGTAGGCTTCTAACTTGCCGCGGTTACAATAGCAGAGTTGAACGTACGCCCCAGGGGCACTCTGGGCGAACGCGCAGGCGCAAAAGCCGAGGGAGACGCAGGCCGCTGTGAGGGCGGCGGGGGAAGTTGTAGCCATGCCTCCTCAAGTATGAGGAAGCAATCTACCCGACTATTAAGGCGAAACGCCGGACTTCTGCTAAGGATCCCTAGTGTTTAACTGGCAAGTCTTGTGCAACGACGCGATAAAAATCGTTCAGTTCAAAAGGTGGAGAGCTGGGGCAGGCCGCCGCCGAAGATATGGGGGCAAAGGCGATGTCAATGCCCATACTGAATCGATGCGGGCAGCCCAAAAGTTACTAGTCTGGTCAACGGGTGGGCGGCTGCTGATCGGGTCACATAAGATTGGACGTGCGTTAATCGATATGGGGCAATGGAGAATAAGCCAGGGCCAGGTCGCACGTTGAGACAGGTTAGGCAGAGAAAATGGGGACCTTAACAAAAACATACGAAATGACATGTGCCCTGGGCCTACGTTC
>ITM_030716_2003
GCCCCGCTCGTGTCGGGGCTCGGCCTCGAAACTTCTTGCTCGAATAGCTGCTGAGTCCCCCTCCTTTATGCACTTCCTAACCCCTGAGGTATTCTCTTGGTTGTATACTCTATCTTCACGGGCCCCCTGTGGGGGTCTCGTCTGAGCTCACTGGAAGGGTGCACTTCGTCCCGCATCGACGCCAAGGCCACCCCACTACCCCAACATCTCGGCGGTCTGCCCGCTCCACTCCTCTTACGACCCCGCACGGCGCGGCGTAACCATCGGGAGCGCCTGGCTCTCTTCCCTCAGGCCGCTTGGTCACACGGCACGGGGGCTTCACCCTATTCGCCTATCGCAGGTCTGCCGTCTGCCGCGGGCGATGTCCCTCGATTCGTCTGCAAGAGGCCTGCACGGATGACGCTGCCCACCCGGTCCTCTGTCAAACGCCAATAAGAAGACAGTCGCTTTCACGACCGGGCTAATTGGGTCACTCCACCAGTCAGAGACACAGCCATGACGATCAGCTCACGCCTGTGTCCCCCGTCCCCAGGGCCTTGGGTACGGAGCGCTATCCCTCTGGTTACGCCTGCATAGCGTTGACACTCGGCTAGGTGACTATGCGTCCGCGGACGCGTTATGGACGCGATACCCGCCCTACGTGCGGCATCCCCATATCGCCTACTGTTAGGCGCAACGTACAATCCCCGCAATGCCTTGCCTACCTGTCGCGCCTCAGCTCGGCCACTTCCCTGCCCACGTAAAATGAGTCCGCTATGGCTCAGCCCCCGCTCCGCGTCCGCCACTTGCAGCACCCTCAAGTGTGTCTGGTGCTAGACGACCTTGTGCTCCTCCCCAAACCCCTATTCAAACAGTTCGCCACACACGCGCTTCCCGCGCCATGTGTCTCCCCACTCGACCGCAGCGTCATGTTGGTCGCCTTAGGGGGAACGTTCCGATGCCGTAAAAAGCCCCCGAACCAACCCTACCCCCACCCGTGTCAGCCCCCCCCCCCGCACTCACCCCCTTGATAAGACTGGGTCTGCACGACTCTGGCAGAACCAGTGCGCTAGATTTAATTTTCTTGGATGCACCCCCGTACAACGCCAAATTCCGGTACGTCTTCCGTTCCTCTCTCACATTTCCACGGCGTGGCTCTTGCCTCCGCTGCGGTCCTGGCTATACGACCCCCTTGTACACAGACGCTACCAGACAGACACCAGTTATCGTCAATGGGGTGCCTACCCGTTAGCAACATCCGTTTGGTCATCAAAGCGCGCTCACCTCAGACCGGTTCCTTTGAACCTCTCTTTGCTCCGCAAAAGTAACGGGACCAGGGATCTTCCCCGCCTATAGAGCTCCTCCTGCCCGCGTAGGCAGTGGTCCGCACCGTCGCTTAAATTCTCTCCGCGCACCGCCAGGGTCTGAACCTGACGTTAGCGCGCGCGCTCCCATTCTTCCGTTGCCCGCCACCATCCGGGCGCGAACCCCTTGTGTCCTAGATCCTAGTGCTCACAGTCACTGCCAGAGGCAGCCCCAGGTCCCTTCCCCACAACCCAAACTTCCCCCGCACCCCTGGCCACACGGCCTGACGAACTAACATCGCATGCGTCCCCCCAACTGTCTGCTCGCTGGATTCTAAGGGTCGTCCTCAGGCCGTCCCCGCAGTTTCGGAGTCAGTTCCCGCTTGACTTATACCTCGTCCGATAACCGCGCAACGACTCTATCCGTCAAGCCCTCGTATATCGTTTGCCCACACCACCCCTAGGGCCGGTATTACCACAGTTGCGCCCCCTGTTACCTAAACTTCCAACACCGATCTCGGACGGTGGCGCGCGCTACACCCTAGCTACAGTCACATTAAGTTGCCCCCACGGCCCCGGGCTCGCCACCCTCTCCCTCCGTGTTGTCCTACTCTTACGAACCTTTGCTAAAGCCGAGCCCCGAAGTACCCCCTGCAAGTTAACCGCCTCCTTCGTTCAACCAAGGCGCGTTCCAGCCCCTCAACCCTACCAGGCGTTGCGTGACCGTCCGCCATCGCTCGGAGCGGATGCTCGGTTAAGATAGGAGCCGCGCATGCTCGGAGTGGTGGGTCAGGGGGCCGGCGCAATGACAAATGATGCCAGCAAGAGCGGGCGTGAATGAACTCAGCGACGGTCTACCCACCCGGAAGCAGATGGGGTCGGAAGAACTGGGCCGGAGAGTACGGGAAGCGCACCGCCGCGCGTGCGACAGCAGGCCAGCCCGAGGCCGATCCCTAGCAACCCCCTACGAGGATCCAGCGAAGTAGAAGAACATGTTGGTAGACATGTCTGTCTTAGGCGCAGGGTGGCTCGGCCTTTTCGGCTCTAGTCTGGGCGACCGGACAGCAGGGGGAGAGCAACGTGGCGGGGTGCAACGTACGATTGCAGAGGATTCACGTGAGGTCCACCGTGTCAATGGCGGGGGGCAAAGGCAGGTACGCTAATGTCGGTGCTGGCGAAGAGGGTACGCAAGGGCCGAGGAGTTACGGCCTTCAAAAAAGCGATAACAGGAAGATGCTACGATGCAGTTGGGGCGGTCGGCCAGGTCGGCGGGACGATAGGGGACATGGCTCGCGTGGTTAGTGGGATGCGGAAGCCGGCCGGGGCGGCAGTAAAGATAGGTATAGCTTGAGAAGCGACTAGGCGTGCATCAAGCGTTAGTCGATGAGAGCCGCATAAAAGCATGACCAGTTGGGTACAGCTCAGGTCGACTATTGTAAAAATGGCCCAGCGCCTTGAACGGCCGATACTAGAGCGGGGCGCGGCGAAAGCTGTTCCCACGGCGCGGCACACGATTATAGAGCGGGGAGCAGACCAAGTAGACAGCTCCATCGCGCTGTAGGACATGTCGAGCGTCAACCCTGAATGCCCAGGCCTGAGCGGATCCACTTGGAGTAGCGCTACGCGGGACGAATTGCGCCTAGATCTGCGGCATGGGTGTAAGGCGCCGCCGCCGACCCCGTGTCCATTGACTCGAGCGCCGGCGACGGTCGTCGAGTGAAACCGTCTAGCAAGAGCTGAGTCGGGACGGGCCGCGCACATAAAGGGCCGAGGTACCTAGCCTTAACGGCCATATAACGGCGACCCAAGGGTGTGGCGGAGAGACCGAGGCTCACCTGTACGTGCTTGCGGCGTTAAACGCGGTGGGGGCGCGTGGCCGATCGGTAGTACAAGCCCCTGGAGCGACCAGGGGCGCCGTGTGGTGCGGCGCCTGGTACGCCGGCGGCCTGTAGAGTCGGGCCCGTGCGCAACAAGCCCACGGCAGGGTTGGTGCAGAGGGGGCATGCAGCGGCATTAAAAGGGGCACTGGCGATTACAATCGCGACGTCTATGCAAACAAGCGACCAGCAGAGAAAGCGGATTCATCAGGGGCTTACGGATCTGGAGGACCCCGCGTGTTATTGATCGGAGGGTAGGCGGGGTGGGTTGCAAGCCGTAGGCTTCTAACTTGCCGCGGTTACAATAGCAGAGTTGAACGTACGCCCCAGGGGTACTCTGGGCGAACGCGCAGGCGCAAAAGCCGAGGGAGACGCAGGCTGCTGTGAGGGCGGCGGGGGAAGTTGTAGCCATGCCTCCTCAAATATGAGGAAGCAATCTACCCGACTATTAAGGCGAAACGCCGGACTTCTGCTAAGGATCCCTAGTGTTTAACTGGCAAGTCTTGTGCAACGACGCGATAAAAATCGTTCAGTTCAAAAGGTGGAGAACTGGGACAGGTTGCCGCCGAAGATATGGGGGCAAAGGCGATGTCAACGCCCATACTGAATCGATGCGGGCAGCCCAAACGTTACTAGTCTGGTCAACGGGTGGGCGGCTGCTGATCGGGTCACATAAGATTGGACGTGCGTTAATCGATATGGGGCAATGGAGAATAAGCCAGAGCCAGGTCGCACGTTGAGACAGGTTAGGCAGAGAAAATGGGGACCTTAACAAAAACATACGAAATGACGTGTGCCCTGGGCCTACGTTC
>ITM_030717_2003
GCCCCGCTCGTGTCGGGGCTCGGCCTCGAAACTTCTTGCTTGAATAGCTGCTGAGTCCCCCTCCCTTATGCACTTCCTAACCCCTGAGGTGTTCTCTTGGTTGTATACTCTATCTTCACGGGCCCCCTGCGGGGGTCTCGTCTGAGCTCACTGGAAGGGTGCACTTCTTCCCGCATCGACCCCAAGGCCACCCCACTACCCCAACATCTCGGCAGTCTGCCCGCTCGACTCCTCTTACGACCCCGCACGGCGCGGCGTAACCATCGGGAGCGCCTGGCTCTCCTCCCTCAGGCCGCTTGGTCACACGGCACGGGGGCTTCACCCTATTCGCCTATCGCAGGTCTGCTGTCTGCCGCGGGCGACGTCCCTCGATTCGTCTGCAAGAGGCCTGCACGGATGACGCTGCCCACCCGGTCCTCTGTCGAACGCCAATAAGAAGACAGTCGCTTTCGCGACCGGGCTAATTGGGTCACTCCACCAGTCAGCGACACAGCCATGACGATCAGCTCACGCCTGTGTCCCCCGTCCCCAGGGCCTTGGGTACGGAGCGCTATCCCTCTGGTTACGCCTGCATAGCGTTGACACTCGGCTAAGTGACTATGCGTCCGCGGACGCGTTATGGACGCGATACCCGCCCTACGTGCGGCATCCCCCTATCGCCTACTGTTAGGCGCAACGTACAATCCCCGCAATGCCTTGCCTACCTGTCGCGCCTCAGCTCGGCCACCTCCCTGCCCACGTAAAAAGAGTCCGCTATGGCTCAGCCCCCGCTCCGCGTCCGCCACTTGCAGCACCCTCAAGTGTGTCTGGTGCTAGACGACCTAGTGCTCCTCCCCAAACCCTTATTCAAACAGTTCGCCACACACGCGCTTCCCGCGCCATGTCTCTCCCCACTCGACCGCAGCATCATGTTGGTCGCCTTAGGGGGAACGTTCCGATGCCGTAAAAAGCCCCCGAACCAACCCTACCCTCACCCGTGTCAGCCCCCCCCCCCGCACTCACCCCCTTGATAAGACTGGGTCTGCACGACTCTGGCAGAACCAGTGCGCTAGATTTAATTTTCTTGGATGCACCCCCGTACAACGCCAAATTCCGGTACGTCTTCCGTTCCTCTCTCACATTTCCACGGCGTGGCTCTTACCTCCGCTGCGGTCCCGGGCATACGGCCCCCTTGTACACAGACGCTACCAGACAGACACCAGTTATCGTCAACGGGGTGCCTACCCGTTAGCAACATCTGTTTGGTCATCAAAGCGCGCTCACCTCAGACCGGTTCCTTTGAACCTCTCTTTGCTCCGCGAAAGTAACGGGACAAGGGATCTTCCCCGCCTATAGAGCTCGGCCTGCCCGCGTAGGCAGTGGTCCGCACCGTCGCTTAAATTCTCTCCGGGCATCGCCAGGGTCTGAACCTGACGTTAGCGCGCGCGCTCCCATTCTTCCGTCGCCCGCCACCATCCGGGCGCGAACCCCTTGTGTCCTAGATCCCAGTGCTCACAGTCACTGCCAGAGGCAGCCCCAGCTCCCTTCCCCACAACCCAAACTTCCCCCGCACCCCTGGCCACACGGCCTGACGAACTAACATCGCATGCGTCCCCCCAACTGTCTGCTCGCTGGATTCTAAGGGTCGTCCTCAGGCCGTCCCCGCAGTTTCGAGCCGAGCTCCCGCTTGACTTATACCTCGTCCAATAACCGCGCAACGACTCTATCCGGCAAGCCCTCGTATATCGTTTGCCCACACCACCCCTAGGGCCGGTATTACCACAGTTGCGCCCCCTGTTACCTAAACTTCCAACACCGATCTCGGACGGTGGCGCGCGCTACACCCTAGCTACAGTCATATTAAGTTGCCCCCACGGCCCCGGGCTCCCCACCCTCTCCCTCCGTGTTGTCCTACTCTTGCGAACCTTTGCTAAAGCCGAGCCCCGAAGTACCCCCTGCAAGTTAACCGCCTCCTTCGTCCAACCAAGGCGCGTTCCAGCCCCTCAACCCTACCAGGCGTTGCGTGACCGTCCGCCATCGCTCGGAGCGGATGCTCGGTTAAGATAGAAGCCGCGCATGCTCGGAGTGGTGGGTCAAGGGGCCGGCGCAATGACAAATGATGCCAGCAAGAGCGGGCGTGAATCAACTCAGCGACGGTCTACCCACCCGGAAGCAGATGGGGTCGGAGGAATTGGGCCGGAGGGTACGGGAAGCGCGTCGCCGCGCGCGCGACAGCAGGCCAGCCCGAGGCCGATCCCTAGCAACCCCCTACGAGGATCCAGCGAAGTAGAAGAACATGTTGGTAGCCGTGTCTGTCTTAGGCGCAGGGTGGCTCGGCCTTTTCGGCTCTAGTCTGGGCGACCGGACAGCAGTGGGAGAGCAACGTGGCGGGGTGCAACGTACGATTGTAGAGGATTCACGTGAGGTCCACCGTGTCAATGGCGGGGGGCAAAGGCAGATACGCTAATGTCGGTGCTGGCGAAGAGGGTACGCAAGGGCCGAGGAGTTACGGCCTTCAAAAAAGCGATAACAGGAAGATGCTACGATGCAGTTGGGGCGGTCGGCCAGGTCGGCGGGGCGATAGGGGACATGGCTCGCGTGGTTAATGGGATGTGGAAGCCGGCCGGGACGGCAGTAAAGATAGGTATAGCTTGAGAAGCGACTAGACGTGGATCAAGCGTTAGTCGATGAGAGCCGCATAAAAGCATGACCAGTTGGGTACAGTTCAGGTCGACTATTGTAAAAATGGCCCCGCGCCTTGAACGGCCGGTACTAGAGCGGGGCGCGGAGAAAGCTGTTCCCAAGGCGCGGCGCACGATTATAGAGCGGGGAGCAGACCAAGTAGACAGCTCCATCGCGCTGTAGGACATGTCGAGCGTCAACCCTGAATGCCCAGGCCTGAGCGGATCCACTTGGAGTAGCGCTACGCGGGACGAATTGCGCCTAGATCTGCGGCACGGCTGTAAGGCGCCGCTGCCGACCCCGTGTCCATTGACTCGGGCGCCGGCGACGGTCGTCGAATGAAACCGTCTAGCAAGAGCTGAGTCGGGACGGGCCGCGCAGATAAAGGGCCGAGGTTCCTAGCCTTAACGGCCATATAACGGCGACCCAAGGGTGTGGCGGAGAGACCGAGGCTCACCTGTACGTGCTTGCGGCGTTAAACGCGGTGGGGGCGCGTGGCCGATCGGTAGTACAAGTCCCTGGAGCGACCAGGGGCGCCGTGTGGTGCGGCGCCTGGTACGCCGGCGGCCTGTAGAGTCGGGCCCGTGCGCAACAAGCCCACGGCAGGGTTGGTGCAGAGGGGACATGCAGCGGCATTAAAAGGGGCATTGGCGATTACAATCGCGACGTCTATGCAAACAAGCGACCAGCAGAGAAAACGGATTCATCAGGGGCTTACGGATCTGGAGGACCTCGCGTGTTATTGATCGGAGGGTAGGCGGGGTGGGTTGCAAGCCGTAGGCTTCTAACTTGCCGCGGTTACAATAGCAGAGTTGAACGTACGCCCCAGGGGCACTCTGGGCGAACGCGCAGGCGCAAAAGCCGAGGGAGACGCAGGCCGCTGTGAGGGCGGCGGGGGAAGTTGTAGCCATGCCTCCTCAAGTATGAGGAAGCAATCTACCCGACTATTAAGGCGAAACGCCGGACTTCTGCTAAGGATCCCTAGTGTTTAACTGGCAAGTCTTGTGCAACGACGCGATAAAAATCGTTCAGTTCAAAAGGTGGAGAGCTGGGGCAGGCCGCCGCCGAAGATATGGGGGCAAAGGCGATGTCAATGCCCATACTGAATCGATGCGGGCAGCCCAAAAGTTACTAGTCTGGTCAACGGGTGGGCGGCTGCTGATCGGGTCACATAAGATTGGACGTGCGTTAATCGATATGGGGCAATGGAGAATAAGCCAGGGCCAGGTCGCACGTTGAGACAGGTTAGGCAGAGAAAATGGGGACCTTAACAAAAACATACGAAATGACATGTGCCCTGGGCCTACGTTC
>ITM_030718_2003
GCCCCGCTCGTGTCGGGGCTCGGCCTCGAAACTTCTTGCTTGAATAGCTGCTGAGTCCCCCTCCCTTATGCACTTCCTAACCCCTGAGGTGTTCTCTTGGTTGTATACTCTATCTTCACGGGCCCCCTGCGGGGGTCTCGTCTGAGCTCACTGGAAGGGTGCACTTCTTCCCGCATCGACCCCAAGGCCACCCCACTACCCCAACATCTCGGCAGTCTGCCCGCTCGACTCCTCTTACGACCCCGCACGGCGCGGCGTAACCATCGGGAGCGCCTGGCTCTCCTCCCTCAGGCCGCTTGGTCACACGGCACGGGGGCTTCACCCTATTCGCCTATCGCAGGTCTGCTGTCTGCCGCGGGCGACGTCCCTCGATTCGTCTGCAAGAGGCCTGCACGGATGACGCTGCCCACCCGGTCCTCTGTCGAACGCCAATAAGAAGACAGTCGCTTTCGCGACCGGGCTAATTGGGTCACTCCACCAGTCAGCGACACAGCCATGACGATCAGCTCACGCCTGTGTCCCCCGTCCCCAGGGCCTTGGGTACGGAGCGCTATCCCTCTGGTTACGCCTGCATAGCGTTGACACTCGGCTAAGTGACTATGCGTCCGCGGACGCGTTATGGACGCGATACCCGCCCTACGTGCGGCATCCCCCTATCGCCTACTGTTAGGCGCAACGTACAATCCCCGCAATGCCTTGCCTACCTGTCGCGCCTCAGCTCGGCCACCTCCCTGCCCACGTAAAAAGAGTCCGCTATGGCTCAGCCCCCGCTCCGCGTCCGCCACTTGCAGCACCCTCAAGTGTGTCTGGTGCTAGACGACCTAGTGCTCCTCCCCAAACCCTTATTCAAACAGTTCGCCACACACGCGCTTCCCGCGCCATGTCTCTCCCCACTCGACCGCAGCATCATGTTGGTCGCCTTAGGGGGAACGTTCCGATGCCGTAAAAAGCCCCCGAACCAACCCTACCCTCACCCGTGTCAGCCCCCCCCCCCGCACTCACCCCCTTGATAAGACTGGGTCTGCACGACTCTGGCAGAACCAGTGCGCTAGATTTAATTTTCTTGGATGCACCCCCGTACAACGCCAAATTCCGGTACGTCTTCCGTTCCTCTCTCACATTTCCACGGCGTGGCTCTTACCTCCGCTGCGGTCCCGGGCATACGGCCCCCTTGTACACAGACGCTACCAGACAGACACCAGTTATCGTCAACGGGGTGCCTACCCGTTAGCAACATCTGTTTGGTCATCAAAGCGCGCTCACCTCAGACCGGTTCCTTTGAACCTCTCTTTGCTCCGCGAAAGTAACGGGACAAGGGATCTTCCCCGCCTATAGAGCTCGGCCTGCCCGCGTAGGCAGTGGTCCGCACCGTCGCTTAAATTCTCTCCGGGCATCGCCAGGGTCTGAACCTGACGTTAGCGCGCGCGCTCCCATTCTTCCGTCGCCCGCCACCATCCGGGCGCGAACCCCTTGTGTCCTAGATCCCAGTGCTCACAGTCACTGCCAGAGGCAGCCCCAGCTCCCTTCCCCACAACCCAAACTTCCCCCGCACCCCTGGCCACACGGCCTGACGAACTAACATCGCATGCGTCCCCCCAACTGTCTGCTCGCTGGATTCTAAGGGTCGTCCTCAGGCCGTCCCCGCAGTTTCGAGCCGAGCTCCCGCTTGACTTATACCTCGTCCAATAACCGCGCAACGACTCTATCCGGCAAGCCCTCGTATATCGTTTGCCCACACCACCCCTAGGGCCGGTATTACCACAGTTGCGCCCCCTGTTACCTAAACTTCCAACACCGATCTCGGACGGTGGCGCGCGCTACACCCTAGCTACAGTCATATTAAGTTGCCCCCACGGCCCCGGGCTCCCCACCCTCTCCCTCCGTGTTGTCCTACTCTTGCGAACCTTTGCTAAAGCCGAGCCCCGAAGTACCCCCTGCAAGTTAACCGCCTCCTTCGTCCAACCAAGGCGCGTTCCAGCCCCTCAACCCTACCAGGCGTTGCGTGACCGTCCGCCATCGCTCGGAGCGGATGCTCGGTTAAGATAGAAGCCGCGCATGCTCGGAGTGGTGGGTCAAGGGGCCGGCGCAATGACAAATGATGCCAGCAAGAGCGGGCGTGAATCAACTCAGCGACGGTCTACCCACCCGGAAGCAGATGGGGTCGGAGGAATTGGGCCGGAGGGTACGGGAAGCGCGTCGCCGCGCGCGCGACAGCAGGCCAGCCCGAGGCCGATCCCTAGCAACCCCCTACGAGGATCCAGCGAAGTAGAAGAACATGTTGGTAGCCGTGTCTGTCTTAGGCGCAGGGTGGCTCGGCCTTTTCGGCTCTAGTCTGGGCGACCGGACAGCAGTGGGAGAGCAACGTGGCGGGGTGCAACGTACGATTGTAGAGGATTCACGTGAGGTCCACCGTGTCAATGGCGGGGGGCAAAGGCAGATACGCTAATGTCGGTGCTGGCGAAGAGGGTACGCAAGGGCCGAGGAGTTACGGCCTTCAAAAAAGCGATAACAGGAAGATGCTACGATGCAGTTGGGGCGGTCGGCCAGGTCGGCGGGGCGATAGGGGACATGGCTCGCGTGGTTAATGGGATGTGGAAGCCGGCCGGGACGGCAGTAAAGATAGGTATAGCTTGAGAAGCGACTAGACGTGGATCAAGCGTTAGTCGATGAGAGCCGCATAAAAGCATGACCAGTTGGGTACAGTTCAGGTCGACTATTGTAAAAATGGCCCCGCGCCTTGAACGGCCGGTACTAGAGCGGGGCGCGGAGAAAGCTGTTCCCAAGGCGCGGCGCACGATTATAGAGCGGGGAGCAGACCAAGTAGACAGCTCCATCGCGCTGTAGGACATGTCGAGCGTCAACCCTGAATGCCCAGGCCTGAGCGGATCCACTTGGAGTAGCGCTACGCGGGACGAATTGCGCCTAGATCTGCGGCACGGCTGTAAGGCGCCGCTGCCGACCCCGTGTCCATTGACTCGGGCGCCGGCGACGGTCGTCGAATGAAACCGTCTAGCAAGAGCTGAGTCGGGACGGGCCGCGCAGATAAAGGGCCGAGGTTCCTAGCCTTAACGGCCATATAACGGCGACCCAAGGGTGTGGCGGAGAGACCGAGGCTCACCTGTACGTGCTTGCGGCGTTAAACGCGGTGGGGGCGCGTGGCCGATCGGTAGTACAAGTCCCTGGAGCGACCAGGGGCGCCGTGTGGTGCGGCGCCTGGTACGCCGGCGGCCTGTAGAGTCGGGCCCGTGCGCAACAAGCCCACGGCAGGGTTGGTGCAGAGGGGACATGCAGCGGCATTAAAAGGGGCATTGGCGATTACAATCGCGACGTCTATGCAAACAAGCGACCAGCAGAGAAAACGGATTCATCAGGGGCTTACGGATCTGGAGGACCTCGCGTGTTATTGATCGGAGGGTAGGCGGGGTGGGTTGCAAGCCGTAGGCTTCTAACTTGCCGCGGTTACAATAGCAGAGTTGAACGTACGCCCCAGGGGCACTCTGGGCGAACGCGCAGGCGCAAAAGCCGAGGGAGACGCAGGCCGCTGTGAGGGCGGCGGGGGAAGTTGTAGCCATGCCTCCTCAAGTATGAGGAAGCAATCTACCCGACTATTAAGGCGAAACGCCGGACTTCTGCTAAGGATCCCTAGTGTTTAACTGGCAAGTCTTGTGCAACGACGCGATAAAAATCGTTCAGTTCAAAAGGTGGAGAGCTGGGGCAGGCCGCCGCCGAAGATATGGGGGCAAAGGCGATGTCAATGCCCATACTGAATCGATGCGGGCAGCCCAAAAGTTACTAGTCTGGTCAACGGGTGGGCGGCTGCTGATCGGGTCACATAAGATTGGACGTGCGTTAATCGATATGGGGCAATGGAGAATAAGCCAGGGCCAGGTCGCACGTTGAGACAGGTTAGGCAGAGAAAATGGGGACCTTAACAAAAACATACGAAATGACATGTGCCCTGGGCCTACGTTC
>ITM_030791_2003
GCCCCGCTCGTGTCGGGGCTCGGCCTCGAAACTTCTTGCTTGAATAGCTGCTGAGTCCCCCTCCCTTATGCACTTCCTAACCCCTGAGGTGTTCTCTTGGTTGTATACTCTATCTTCACGGGCCCCCTGCGGGGGTCTCGTCTGAGCTCACTGGAAGGGTGCACTTCTTCCCGCATCGACCCCAAGGCCACCCCACTACCCCAACATCTCGGCAGTCTGCCCGCTCGACTCCTCTTACGACCCCGCACGGCGCGGCGTAACCATCGGGAGCGCCTGGCTCTCCTCCCTCAGGCCGCTTGGTCACACGGCACGGGGGCTTCACCCTATTCGCCTATCGCAGGTCTGCTGTCTGCCGCGGGCGACGTCCCTCGATTCGTCTGCAAGAGGCCTGCACGGATGACGCTGCCCACCCGGTCCTCTGTCGAACGCCAATAAGAAGACAGTCGCTTTCGCGACCGGGCTAATTGGGTCACTCCACCAGTCAGCGACACAGCCATGACGATCAGCTCACGCCTGTGTCCCCCGTCCCCAGGGCCTTGGGTACGGAGCGCTATCCCTCTGGTTACGCCTGCATAGCGTTGACACTCGGCTAAGTGACTATGCGTCCGCGGACGCGTTATGGACGCGATACCCGCCCTACGTGCGGCATCCCCCTATCGCCTACTGTTAGGCGCAACGTACAATCCCCGCAATGCCTTGCCTACCTGTCGCGCCTCAGCTCGGCCACCTCCCTGCCCACGTAAAAAGAGTCCGCTATGGCTCAGCCCCCGCTCCGCGTCCGCCACTTGCAGCACCCTCAAGTGTGTCTGGTGCTAGACGACCTAGTGCTCCTCCCCAAACCCTTATTCAAACAGTTCGCCACACACGCGCTTCCCGCGCCATGTCTCTCCCCACTCGACCGCAGCATCATGTTGGTCGCCTTAGGGGGAACGTTCCGATGCCGTAAAAAGCCCCCGAACCAACCCTACCCTCACCCGTGTCAGCCCCCCCCCCCGCACTCACCCCCTTGATAAGACTGGGTCTGCACGACTCTGGCAGAACCAGTGCGCTAGATTTAATTTTCTTGGATGCACCCCCGTACAACGCCAAATTCCGGTACGTCTTCCGTTCCTCTCTCACATTTCCACGGCGTGGCTCTTACCTCCGCTGCGGTCCCGGGCATACGGCCCCCTTGTACACAGACGCTACCAGACAGACACCAGTTATCGTCAACGGGGTGCCTACCCGTTAGCAACATCTGTTTGGTCATCAAAGCGCGCTCACCTCAGACCGGTTCCTTTGAACCTCTCTTTGCTCCGCGAAAGTAACGGGACCAGGGATCTTCCCCGCCTATAGAGCTCGGCCTGCCCGCGTAGGCAGTGGTCCGCACCGTCGCTTAAATTCTCTCCGGGCATCGCCAGGGTCTGAACCTGACGTTAGCGCGCGCGCTCCCATTCTTCCGTCGCCCGCCACCATCCGGGCGCGAACCCCTTGTGTCCTAGATCCTAGTGCTCACAGTCACTGCCAGAGGCAGCCCCAGCTCCCTTCCCCACAACCCAAACTTCCCCCGCACCCCTGGCCACACGGCCTGACGAACTAACATCGCATGCGTCCCCCCAACTGTCTGCTCGCTGGATTCTAAGGGTCGTCCTCAGGCCGTCCCCGCAGTTTCGAGCCGAGCTCCCGCTTGACTTATACCTCGTCCAATAACCGCGCAACGACTCTATCCGGCAAGCCCTCGTATATCGTTTGCCCACACCACCCCTAGGGCCGGTATTACCACAGTTGCGCCCCCTGTTACCTAAACTTCCAACACCGATCTCGGACGGTGGCGCGCGCTACACCCTAGCTACAGGCATATTAAGTTGCCCCCACGGCCCCGGGCTCCCCACCCTCTCCCTCCGTGTTGTCCTACTCTTGCGAACCTTTGCTAAAGCCGAGCCCCGAAGTACCCCCTGCAAGTTAACCGCCTCCTTCGTCCAACCAAGGCGCGTTCCAGCCCCTCAACCCTACCAGGCGTTGCGTGACCGTCCGCCATCGCTCGGAGCGGATGCTCGGTTAAGATAGAAGCCGCGCATGCTCGGAGTGGTGGGTCAAGGGGCCGGCGCAATGACAAATGATGCCAGCAAGAGCGGGCGTGAATCAACTCAGCGACGGTCTACCCACCCGGAAGCAGATGGGGTCGGAGGAATTGGGCCGGAGAGTACGGGAAGCGCGTCGCCGCGCGCGCGACAGCAGGCCAGCCCGAGGCCGATCCCTAGCAACCCCCTACGAGGATCCAGCGAAGTAGAAGAACATGTTGGTAGCCGTGTCTGTCTTAGGCGCAGGGTGGCTCGGCCTTTTCGGCTCTAGTCTGGGCGACCGGACAGCAGGGGGAGAGCAACGTGGCGGGGTGCAACGTACGATTGTAGAGGATTCACGTGAGGTCCACCGTGTCAATGGCGGGGGGCAAAGGCAGGTACGCTAATGTCGGTGCTGGCGAAGAGGGTACGCAAGGGCCGAGGAGTTACGGCCTTCAAAAAAGCGATAACAGGAAGATGCTACGATGCAGTTGGGGCGGTCGGCCAGGTCGGCGGGGCGATAGGGGACATGGCTCGCGTGGTTAATGGGATGTGGAAGCCGGCCGGGACGGCAGTAAAGATAGGTATAGCTTGAGAAGCGACTAGACGTGGATCAAGCGTTAGTCGATGAGAGCCGCATAAAAGCATGACCAGTTGGGTACAGTTCAGGTCGACTATTGTAAAAATGGCCCCGCGCCTTGAACGGCCGGTACTAGAGCGGGGCGCGGAGAAAGCTGTTCCCAAGGCGCGGCGCACGATTATAGAGCGGGGAGCAGACCAAGTAGACAGCTCCATCGCGCTGTAGGACATGTCGAGCGTCAACCCTGAATGCCCAGGCCTGAGCGGATCCACTTGGAGTAGCGCTACGCGGGACGAATTGCGCCTAGATCTGCGGCACGGCTGTAAGGCGCCGCTGCCGACCCCGTGTCCATTGACTCGGGCGCCGGCGACGGTCGTCGAATGAAACCGTCTAGCAAGAGCTGAGTCGGGACGGGCCGCGCAGATAAAGGGCCGAGGTTCCTAGCCTTAACGGCCATATAACGGCGACCCAAGGGTGTGGCGGAAAGACCGAGGCTCACCTGTACGTGCTTGCGGCGTTAAACGCGGTGGGGGCGCGTGGCCGATCGGTAGTACAAGTCCCTGGAGCGACCAGGGGCGCCGTGTGGTGCGGCGCCTGGTACGCCGGCGGCCTGTAGAGTCGGGCCCGTGCGCAACAAGCCCACGGCAGGGTTGGTGCAGAGGGGACATGCAGCGGCATTAAAAGGGGCATTGGCGATTACAATCGCGACGTCTATGCAAACAAGCGACCAGCAGAGAAAGCGGATTCATCAGGGGCTTACGGATCTGGAGGACCTCGCGTGTTATTGATCGGAGGGTAGGCGGGGTGGGTTGCAAGCCGTAGGCTTCTAACTTGCCGCGGTTACAATAGCAGAGTTGAACGTACGCCCCAGGGGCACTCTGGGCGAACGCGCAGGCGCAAAAGCCGAGGGAGACGCAGGCCGCTGTGAGGGCGGCGGGGGAAGTTGTAGCCATGCCTCCTCAAGTATGAGGAAGCAATCTACCCGACTATTAAGGCGAAACGCCGGACTTCTGCTAAGGATCCCTAGTGTTTAACTGGCAAGTCTTGTGCAACGACGCGATAAAAATCGTTCAGTTCAAAAGGTGGAGAGCTGGGGCAGGCCGCCGCCGAAGATATGGGGGCAAAGGCGATGTCAATGCCCATACTGAATCGATGCGGGCAGCCCAAAAGTTACTAGTCTGGTCAACGGGTGGGCGGCTGCTGATCGGGTCACATAAGATTGGACGTGCGTTAATCGATATGGGGCAATGGAGAATAAGCCAGGGCCAGGTCGCACGTTGAGGCAGGTTAGGCAGAGAAAATGGGGACCTTAACAAAAACATACGAAGTGACATGTGCCCTGGGCCTACGTTC
>ITM_030950_2003
GCCCCGGTCCTGTCCGGGCTCGGCCTCGAAACTTCTTGCTTGGATAGTTGCTGAGTCCCCCTCCCTTATGCACTTCCTAACCCCTGAGGTGTTCTCTTGGTTGTATACTCTATCTTCACGGGCCCCCTGTGGGGGTCTCGTCTGAGCTTACTGGGAGGGCGCACTTCGTCCCGCATCGACCCCAAGGCCACCCCACTGCCCCAACATCTCGGGAGTCTACCCGCTCGACTTCTCTTACGGCCCCGCATGGCGCGGCGTCACCATCGGGAGCGCCTGGCTCTCTTCCATCAGGCCGCTTGGCCACACGGCACGGGGTCTTCGCCCTATTCGCCTATTGCAGGTCTGCCGTCTGCCGCGGGCGACGTCCCTCGATTCGTCCGCAAGAGGCCTGCACGGATGACGCTGCCCACCCGGTCCTCTGTCGGACGCCAATAAAAAGATAGTCGCTTTCACGACCGGGCTAATTCGGTCACTCCACCAGTCAGCGACACAGCCATAACGATCAGCTCACGCCTGTGTGTCCCGTCCCCAGGGCCTTGGGTACGGAGCGCTATCCCTCTGGTTACGCCTGCATAGCGTTGACACTCGGCTAAGTGACTATGTGTCCGCGGACGCGTTATGGACGCGATACCCGCCCTACGTGCGGCATCCCCCTATCGCCTACTGCTAGTCGCAACGTACAATCCCCGCAATGCCTTGCCTACCTGTCATGCCTCAGCTCGGCCACCTCCCTGCCTACGTAAAAAGAGCTCGCTATGGCTCAGCCCCCGCTCCGCGTCCGCCACTTGCAGCGCCCTCAAGTGTGTCTGGTGCTAGACGACGTAGCGCTCCTCCCTAAACCCTTATTCAAACAGTTCGCCACACACGCGATTCCCGCGCCATGTCACTCCCCACTCGACCGCAGCATCATGTTGGTCGCCTTAGGGGGAACGTTCCGATGCCGTGAAAAGCCCCCGAACCAACCCTACCCTCACCTGTGTCAGCCCCCCCCCCCGCAGTCACCCCCTTGATAAGACTGGGTCTGCCCGACTCTGGCAGAACCAGTGCGCCAGATTTAACTTTCTTGGATGCACCCCTGTACAACGCCAAAATCCGATACGTCTTCCGTTCCTCTCTCACATTTCCACGGCGTGGCTCCTACCTCTGCTGCGGTCCCGGCCATACGACCCCCTTGTACACAGACGCTACCAGACAGACACCAGTTACCGTCAACGGGGTGCCTACCCGTTAGCAGCATCCGTTAGGTCATCAAAGCGCGGTCACCTTAGACCGGTTCCTTTGAACCTCTCTTTGCTCCGCGAAAGTAACGGGACCAGGGATCTTCCCCGCCTATAGAGCTCGGCCTGCCCGCGTAGGCAGTGGTCCGCACCGTCGCTTAAATTCTCTCCGCGCACCGCCAGGGTCTGAACCTGACGTTAGCCCGCGCGCTCCCATTCTTCCGTCGCCCGCCACCATCCGGGCGCGAACCCCTTGTGTCCTATATCTTAGTGCTCACAGTCACTGCCAGAGGCCGCCCCAGCTCCCTTCCCCACAACCCAAACTTCTCCCGCACCCCTGGCCACACGGCCTGACGAACTAAGATCGCATGCGTCCCCCCAACTGTCTGCTCGTTAGATTCTAAGGGTCGTCCTGAGGCCGTCCCCGCAGTTTCGAGCCGAGCTCCCGCCTGACCTATACCTCGTCCAATGACCGCGCAACGACTCTATTTGTCAAGCCCTCGTATACCGTTTGCTCACACCACCCCTAGGGCCGTTATTGCCACAGTTGCGCCCCCTGTTACCTAGACTTCCAACGCTGATCTCGGACGGTGGCGCGCGCTACACCCTAGCTACAGTCATATTAAGTTGCCCCCACGGCCCCGGCCTCCCCACCCTCTCCCCCCGTGTTGTCCTACTCTTACGAACCTTTGCTAAAGCCGAGCCCCGAAGTACCCCCTGCAAGTTAACTGCCTCCTTCGTCCAACCGACGTGCGTTCCAGCCCCTCAACCCTACCAGGCGTTGCGTGACCGTCCGCCATCGCTCGGAGCGGATGCTCGGTTAAGATAGAAGCCGCGCATGCTCGGAGTGGTGGGTCAAGGGGCCGGCGCAATGACAAATGATGCCAGCAAGAGCGTGCGTGAATCAACTTAGCGACGGTCTCCCCACCCGGAAGCAGATGGGGTCGGGAGAACTGGGCCGGAAAGTACGGGAAGTGCGTCGCCACGCGTGCGACAGCAGGCCAGCCCGAGGCAGATCCCTAGCAACACCCTACGAGGATCCCGCGAAGTAGAAGAACATGTTGGTAGCCGTGTCTGTCTTAGGCGCAGGGTGGCTCGGCCTTCTCGGCTCTAGTCTGGACGACCGGACAGCAGGGGGAGAGCAACGTGGCGGGGTGCAACGTACGATTGTAGAGGATTCACGTGAGGTCCACCGTGTCAATGGCGGGGGGCAGAGGCAGGTACGCTAATGTCGGTGCTGGCGAAGAGGGTACGCAAGGGCCGAGAAGTTACGGCCTTCAAAAAAGTGATAACAGGAAGATGCTACGATGCAGTTGGGGCGGTCGGCCAGGTCGACGGAGCGATAGGGGACATGGCTCGCGTAGTTAGTGGGATGTGGAAGCCGGCCGGGACCGCAGTAAAGATAGGTATAGCCTGAGAAGCGACTAGGCGTGGATCGAGCGTTAGTCGATGAGAGCCGCATAAAAGCATGACCAGTTGGGTAGAGTTCAGGTCGACCATTGTGAAAATGGCCCAGCGCCTTAAACGGCCGGTACTAGAGCGGGGCACGGCGAAAGCTGCTCCCAAGGCGCGGCGCACGATTATAGAGCGGGGAGCAGACCAAGTAGACAGCTACATCGCGCTGTAGGACGTGTCGAGCGTCAACCCTGAATGGCCAGGCCTGAGCGGGTCCACTTGGAGCAGCGCTACGCGGGACGAATTGCGCCTAGATCTGCGGCATGGGTGTAAGGCGCCGCCGCCGACCCAGTGTCCATTGACTCGGGCGCCGGCGACCGTCGTCGAGTGAAACCGTCTAGCAGGAGCTGAGTCGGGACGGGCCGCGGAGATGAAGGGCCGAGGTACCTAGCCTTAATAGCCATATAACGACGACCCAAGGGTCTGGCGGAGAGACCGAGGCTCATCTGCACGTGCTTACGGCGTTAAACGCGGTGGGGGCGCGTGGCCGATCGGTAGTACAAGCCCCTGGAGCGACCAGGGGCGCTGTGTGGTGCGGCGCCTGGTACGCCGGCGGCCTGTAGAGTCGGGCCCGTGCGCAACAGGCCCACGGAAGGGTTGGTGCAGAGGGGACATGCAGCGACATTAGAAGGGGCACTGGCGATTACAATCGCGACGTCTATGCAAACGAGCGACCAGCAGGGAAAGCGGATTCATCAGGGGCTTACGGATCTGGAGGACCTCGCGTGTTATTGATCGGAGGGTAGGCGGTGTGGGTTGCAATCCGTAGGCTTCTAACTTGCCGCGGTTACAATAGCAGAGTTGGACGTACGCCCCAGGGGCATTCTGGGCGAACGCGCAGGCGCAAAGGCCGAGGGAGACGCAGGCCGCTGTGAGGGCAGCGGGGGAAGTTGTAGCCATGCCTCCTCAAATATGAGGAAGCAATCTACCCGGCTATTAAGGCAAAACGCCGGACTTCTGCTAAGGATCCCTAGTGTTTAACTGGCAAGTCTTGTGCAACGACGCGATAAAAATCGTTCAGTTCAAAAGGTGGAGAGCTGGGACAGGTTGCCGCCGAAGACATGGCGGCAAAGGCGATGTCAATGCCCATACTGAATCGATGCGGGCAGCCCAAACGTGAGTAGTCTGGTCAACGGGTGGGCGGCTGCTGGTCGGGTCACATAAGATTGGACGTGCGTTAATCGATATGGGGCAATGGAGAATAAGCCAGAGCCAGGTCGCACGTTGAAACAGGTTAGGCAGAGCAAATGGGGACCTTAACAAAAACATACGAAATGACGCGTGCCCCGGGCGTACGTTC
>ITM_031892_2003
GCCCCGCTCGTGTCGGGGCTCGGCCTCGAAACTTCTTGCTTGAATAGCTGCTGAGTCCCCCTCCCTTATGCACTTCCTAACCCCTGAGGTGTTCTCTTGGTTGTATACTCTATCTTCACGGGCCCCCTGCGGGGGTCTCGTCTGAGCTCACTGGAAGGGTGCACTTCTTCCCGCATCGACCCCAAGGCCACCCCACTACCCCAACATCTCGGCAGTCTGCCCGCTCGACTCCTCTTACGACCCCGCACGGCGCGGCGTAACCATCGGGAGCGCCTGGCTCTCCTCCCTCAGGCCGCTTGGTCACACGGCACGGGGGCTTCACCCTATTCGCCTATCGCAGGTCTGCTGTCTGCCGCGGGCGACGTCCCTCGATTCGTCTGCAAGAGGCCTGCACGGATGACGCTGCCCACCCGGTCCTCTGTCGAACGCCAATAAGAAGACAGTCGCTTTCGCGACCGGGCTAATTGGGTCACTCCACCAGTCAGCGACACAGCCATGACGATCAGCTCACGCCTGTGTCCCCCGTCCCCAGGGCCTTGGGTACGGAGCGCTATCCCTCTGGTTACGCCTGCATAGCGTTGACACTCGGCTAAGTGACTATGCGTCCGCGGACGCGTTATGGACGCGATACCCGCCCTACGTGCGGCATCCCCCTATCGCCTACTGTTAGGCGCAACGTACAATCCCCGCAATGCCTTGCCTACCTGTCGCGCCTCAGCTCGGCCACCTCCCTGCCCACGTAAAAAGAGTCCGCTATGGCTCAGCCCCCGCTCCGCGTCCGCCACTTGCAGCACCCTCAAGTGTGTCTGGTGCTAGACGACCTAGTGCTCCTCCCCAAACCCTTATTCAAACAGTTCGCCACACACGCGCTTCCCGCGCCATGTCTCTCCCCACTCGACCGCAGCATCATGTTGGTCGCCTTAGGGGGAACGTTCCGATGCCGTAAAAAGCCCCCGAACCAACCCTACCCTCACCCGTGTCAGCCCCCCCCCCCGCACTCACCCCCTTGATAAGACTGGGTCTGCACGACTCTGGCAGAACCAGTGCGCTAGATTTAATTTTCTTGGATGCACCCCCGTACAACGCCAAATTCCGGTACGTCTTCCGTTCCTCTCTCACATTTCCACGGCGTGGCTCTTACCTCCGCTGCGGTCCCGGGCATACGGCCCCCTTGTACACAGACGCTACCAGACAGACACCAGTTATCGTCAACGGGGTGCCTACCCGTTAGCAACATCTGTTTGGTCATCAAAGCGCGCTCACCTCAGACCGGTTCCTTTGAACCTCTCTTTGCTCCGCGAAAGTAACGGGACCAGGGATCTTCCCCGCCTATAGAGCTCGGCCTGCCCGCGTAGGCAGTGGTCCGCACCGTCGCTTAAATTCTCTCCGGGCATCGCCAGGGTCTGAACCTGACGTTAGCGCGCGCGCTCCCATTCTTCCGTCGCCCGCCACCATCCGGGCGCGAACCCCTTGTGTCCTAGATCCCAGTGCTCACAGTCACTGCCAGAGGCAGCCCCAGCTCCCTTCCCCACAACCCAAACTTCCCTCGCACCCCTGGCCACACGGCCTGACGAACTAACATCGCATGCGTCCCCCCAACTGTCTGCTCGCTGGATTCTAAGGGTCGTCCTCAGGCCGTCCCCGCAGTTTCGAGCCGAGCTCCCGCTTGACTTATACCTCGTCCAATAACCGCGCAACGACTCTATCCGGCAAGCCCTCGTATATCGTTTGCCCACACCACCCCTAGGGCCGGTATTACCACAGTTGCGCCCCCTGTTACCTAAACTTCCAACACCGATCTCGGACGGTGGCGCGCGCTACACCCTAGCTACAGTCATATTAAGTTGCCCCCACGGCCCCGGGCTCCCCACCCTCTCCCTCCGTGTTGTCCTACTCTTGCGAACCTTTGCTAAAGCCGAGCCCCGAAGTACCCCCTGCAAGTTAACCGCCTCCTTCGTCCAACCAAGGCGCGTTCCAGCCCCTCAACCCTACCAGGCGTTGCGTGACCGTCCGCCATCGCTCGGAGCGGATGCTCGGTTAAGATAGAAGCCGCGCATGCTCGGAGTGGTGGGTCAAGGGGCCGGCGCAATGACAAATGATGCCAGCAAGAGCGGGCGTGAATCAACTCAGCGACGGTCTACCCACCCGGAAGCAGATGGGGTCGGAGGAATTGGGCCGGAGAGTACGGGAAGCGCGTCGCCGCGCGCGCGACAGCAGGCCAGCCCGAGGCCGATCCCTAGCAACCCCCTACGAGGATCCAGCGAAGTAGAAGAACATGTTGGTAGCCGTGTCTGTCTTAGGCGCAGGGTGGCTCGGCCTTTTCGGCTCTAGTCTGGGCGACCGGACAGCAGTGGGAGAGCAACGTGGCGGGGTGCAACGTACGATTGTAGAGGATTCACGTGAGGTCCACCGTGTCAATGGCGGGGGGCAAAGGCAGGTACGCTAATGTCGGTGCTGGCGAAGAGGGTACGCAAGGGCCGAGGAGTTACGGCCTTCAAAAAAGCGATAACAGGAAGATGCTACGATGCAGTTGGGGCGGTCGGCCAGGTCGGCGGGGCGATAGGGGACATGGCTCGCGTGGTTAATGGGATGTGGAAGCCGGCCGGGACGGCAGTAAAGATAGGTATAGCTTGAGAAGCGACTAGACGTGGATCAAGCGTTAGTCGATGAGAGCCGCATAAAAGCATGACCAGTTGGGTACAGTTCAGGTCGACTATTGTAAAAATGGCCCCGCGCCTTGAACGGCCGGTACTAGAGCGGGGCGCGGAGAAAGCTGTTCCCAAGGCGCGGCGCACGATTATAGAGCGGGGAGCAGACCAAGTAGACAGCTCCATCGCGCTGTAGGACATGTCGAGCGTCAACCCTGAATGCCCAGGCCTGAGCGGATCCACTTGGAGTAGCGCTACGCGGGACGAATTGCGCCTAGATCTGCGGCACGGCTGTAAGGCGCCGCTGCCGACCCCGTGTCCATTGACTCGGGCGCCGGCGACGGTCGTCGAATGAAACCGTCTAGCAAGAGCTGAGTCGGGACGGGCCGCGCAGATAAAGGGCCGAGGTTCCTAGCCTTAACGGCCATATAACGGCGACCCAAGGGTGTGGCGGAGAGACCGAGGCTCACCTGTACGTGCTTGCGGCGTTAAACGCGGTGGGGGCGCGTGGCCGATCGGTAGTACAAGTCCCTGGAGCGACCAGGGGCGCCGTGTGGTGCGGCGCCTGGTACGCCGGCGGCCTGTAGAGTCGGGCCCGTGCGCAACAAGCCCACGGCAGGGTTGGTGCAGAGGGGACATGCAGCGGCATTAAAAGGGGCATTGGCGATTACAATCGCGACGTCTATGCAAACAAGCGACCAGCAGAGAAAACGGATTCATCAGGGGCTTACGGATCTGGAGGACCTCGCGTGTTATTGATCGGAGGGTAGGCGGGGTGGGTTGCAAGCCGTAGGCTTCTAACTTGCCGCGGTTACAATAGCAGAGTTGAACGTACGCCCCAGGGGCACTCTGGGCGAACGCGCAGGCGCAAAAGCCGAGGGAGACGCAGGCCGCTGTGAGGGCGGCGGGGGAAGTTGTAGCCATGCCTCCTCAAGTATGAGGAAGCAATCTACCCGACTATTAAGGCGAAACGCCGGACTTCTGCTAAGGATCCCTAGTGTTTAACTGGCAAGTCTTGTGCAACGACGCGATAAAAATCGTTCAGTTCAAAAGGTGGAGAGCTGGGGCAGGCCGCCGCCGAAGATATGGGGGCAAAGGCGATGTCAATGCCCATACTGAATCGATGCGGGCAGCCCAAAAGTTACTAGTCTGGTCAACGGGTGGGCGGCTGCTGATCGGGTCACATAAGATTGGACGTGCGTTAATCGATATGGGGCAATGGAGAATAAGCCAGGGCCAGGTCGCACGTTGAGACAGGTTAGGCAGAGAAAATGGGGACCTTAACAAAAACATACGAAATGACATGTGCCCTGGGCCTACGTTC
>ITM_032481_2003
GCCCCGCTCGTGTCCGGGCTCGGCCTCGAAACTTCTTGCTTAAATAGTTGCTGAGTCCCCCTCCCTTATGCACTTCCTAACTCCTGAAGTGTCCTCTTGGTTGTATACTCTATCTTCACGGGCCCCCTGTGGGGGTCTCGTCTGAGCTTACTGGAAGGGTGCACTTCGTCCCGCATCGACCCCAAGGCCACCCCACTACCCCAACATCTCGGCAGTCTGCCCGCTCGACTCCTCTTACGACCCCGCACGGCGCGGCGTAACCAGCGGGAGCGCCTGGCTCTCTTCCCTCAAGCCGCTTGGTCACACGGCACGGAGTCTTCACCCTATACGCCTATCGCAGGTCCGCCGTCTGCCGCGGACGACGTCCCTCGATTCCTCTGCAAGAGGCCTGCACGGATGACGCTGCCCACCTGGTCCTCTGTCGAATGCCAATAAGAAGACAGTCGCTTTCACGACCGGGCTAATTCGGCCACTTCACCAGTCAGCGACACAGCCATGACGATCAGCTCACGCCTGCGTCCCCCGTCCCCAGCGCCTTGGGTACGGAGCGCTATCCCTCTGGTTGCGCCTGCATAGCGTTGACACTCGGCTAAGTGACTATGCGTCCGCGCACGCGTTATGGACGCGATACCCGCCCTACGTGTGGCATCCCCCTATCGCCTACTGCTAGGCGCAACGTACAATCCCCGCAATGCCTTGCCTACCTGCCGCGCCTCAGCTCGGCCACCTCCCTGCTCACGTAAAAAGAGCCCGCTATGGCTCAGCCCCCCCTCCGCGCCTGCCACTTGCAGCACCCTCAAGTGTGTCTGGTGCTATACGACCTAGTACTCCTCCCTAAACCCTTATTCAAACAGTTCGCCACACACGCGATTCCCGCGCCATGTCTCTCCCCACTCGACCGCAGCATCATGTTGGTCGCCTTAGGGGGAACGTTCCGATGCCGTAAAAAGCCCCTGAACCAACCCTACCCTCACCTGTGTCAGCCCCCCCCCCCACACTCACCCCCTTGATAAGACTGGGTCTGCCCGACTCCGGCAGAACCAGTGTGCTAGTTTTAATTTTCTTGGATGCACCCCTGTACAACGCCAAATTCCGATACGTCTTCCGTTCCTCTCTCACATTTCCACGGCGTGGCTCCTACCTCTGCTGCGGTCCCGGCCATACGACCCCCTTGTAGATAGACGCTACCAGACAGACACCAGTTACCGTCAACGGGGTGCCTACCCGTTACCAGCATCCGTTTGGTCATCAAAACGCGCTCACCTCAGACCGGTTCCTTTGAACCTCTCTTTACTCCGCGAAAGTAACGGGACCAGAGATCTTCCCCGCCTATAGAGCTCGGCCTGCCCGCGTAGGCACTGGTCCGCACCGTCGCTTAAATTCTCTCCGCGCACCGCCAGGGTCTGAACCTGACGTTAGCGCGCGCGCTCCCATTCTTCCGTCGCCCGCCACCATCCGGGCGCGAACCCCTTGTGTCCTAGATCTTAGTGTTCACAGTCACTGCCAGAGGCCGCCCTAGCTCCCTTCCCCACAACCCAAACTTCTCCCGCACCCCTGGCCACACGGCCTGACGAACTAACATCGCATGCGTCCCCCCAACTGTCTGCTCGTTGGATTCTAAGGGTCGTCCTCAGGCCGTCCCCGCAGTTTCGAGCCGAGCTCCCGACTGACCTATACCTCGTCCAATAACCGCGCAACGGCTCTATCCGTCAAGCCCTCGTATATCGTTTGCCCACACCACCCCTAGGGCCGTTATTGCCACAGTTGCGCCCCCTGTTACCTAAACTTCCAACACTGATCTCGGACGTTGGCGCGCGCTACGTCCTGGCTACAGTCATATTAAGTTGCCCCCACGGCCCCGGCCTCCCCACCCTCTCCCCCCGTGTTGTCCGACTCTTACGAACCTTTGCTAAAGCCGAGCCCCGAAGTACCCCCTGCAAGTTAACCGCCTCTTTCGTCCAACCAACGCGCGTTCCAGCCCCTCAACCCTACCAGGCGTTGCGTGACCGTTCGCCATCGCTCGGAGCGTATGCTCGGTTAAGATAGAAGCCGCGCATGCTCGGAGTGGTAGGTCAAGGGGCCGGCGCAATGACGAATGATGCCAGCAAGAACGGGCGTGAATCAACTTAGCGACGGTCTACCCACCTGAAAGCAGATGGGGTCGGAAGAACTGGGCCGGAGAGTACAGGAAGCGCGTCGCCACGCGTGTGACAGCAGGCCAGCCCGAGGCCGATCCCTAGGAACCCCCTACGAGGATCCCGCGAAGTAGAAGAACATATTGGTAGCCGTGTCTGTCTTAGGCGCAGGGTGGCTCGGCCTTCTCGGCTCTAGTCTGGGCAACCGGACAGCAGGGGGAGAGCAACGTGGCGGGGTGCAACGTACGATTGTAGAGGATTCACGTGAGGTCCACCGTGTCAATGGCGGGGGGCAAAGGCAGGTACGCTAATGTCGGTGCTGGCGAAGAGGGTACGCAAGGGCCGAGGAGTTACGGCCTTCAGAAAAGCGATAACAGGAAAATGCTACGATGCAGTTGGGGCGGTTGGCCAGGTCGGCGGGGCGATAGGGCACATGGCTCGCGTGGTTAGTGGGATGTGGAAGCCGGCCGGGACGGCAGTAAAGATAGGTATAGCTTGAGAAGCGACTAGGCGTGGATCAAGCGTTAGTCGATGAGAGCCGCATAAAAACATGACCAGTTGGGTACAGTTCAGGTCGACCATTGTATAAATGGCCTAGCGCCTTGAACGGCCGGTACTAGAGCGGGGCACGGCGAAAGCTGTTCCCAAGGCGCGGCGCACAATTATAGAGCGGGGAGCAGACCAAGTAGACAGCTCCATCGCGCTGTAGGACATGTCGAGCGTCAACCCTGAATGCCCAGGCCGGAGCGGGTCCACTTGGAGTAGCGCTACGCGGGACGAATTGCGCCTAGATGTGCGGCATGGGGGTAAGGGGCTGCCGCCGACCCAGTGTCCATTGACTCGGGCGCAGGCGACGGCCGTCAAGTGAAACTGTCTAGCAAGAGCTGAGTCGGGACGGGCCGCGGAGATAAAGGGCCGAGGTACCTATCCTTAACGGCCATATAACGGCGACCCAAGGGTGTGGCGGAGAGACCGAGGCTCACCTGTACGTGCTTGCGGCGTTAAACGCGGTGGGGGCACGTGGCCGATCGGTAGTACAAGCCCCTGGAGCGACCAGGGGCGCCGTGTGGTGCGGCGCCTGGTGCGCCGGCAGCCTGTAGAGTCAGGCCCATGCGCAACAGGCCCACGGCAGGGTTGGTGCAGAGGGGACATGCAGCGGCATTAAAAGGGGCGCTGGCGATTACAATCGCGACGTCTATGCAAACAAGCGACCAGCAGGGAAAGCGGATTCATCAGGGGCTTACGGATCTGGAGGACCTCGCGTGTTATTGATCCGATGGTAGGCGGGGTGGGTTGCAAGCCGTAAGCTTCTAACTTGCCGCGGTTACAATAGCAGAGTTGAACGTACGCCCCAGGGGCACACTGGGCGAACGCGCAGGCGCAAAGGCCGAGGGAGACGCAGGCCGCTGTGAAGGCGGCGGGGGAAGTTGTAGCCATGCCTCCTCAAATATGAGGAAGCAATCTACCCGACTATTAAGACGAAACGCCGGACTTCTGCTAAGGATCCCTAGTGTTTAACTGGCAAGTCTTGTGCAACGTCGCGATAGAAATCGTTCAGTTCAAAAAGTGGAGAGCTGGGACAGGTTGCCGCCGAAGATATGGGGGCAAAGGCGATGTCAATGCCCATACTGAATCGATGCGGGCAGTCCAAACGTTAGTAGTCTGGTCCACGGGTGGGCGGCTGCTGATCGGGTCGCATAACATTGGACGTGCGTTAATCGATATGGGGCAATGGAGAATAAGCCAGAGCCAGGTCGCACGTTGAGACAGGTTAGGCAGAGAAAATGGGGACCTTAACAAAAACATACGAAATGACGCGTGCCCCGGGCCTACGTTC
>ITM_040149_2003
GCCCCGCTCGTGTCGGGGCTCGGCCTCGAAACTTCTTGCTTGAATAGCTGCTGAGTCCCCCTCCCTTATGCACTTCCTAACCCCTGAGGTGTTCTCTTGGTTGTATACTCTATCTTCACGGGCCCCCTGTGGGGGTCTCGTCTGAGCTCACTGGAAGGGTGCACTTCGTCCCGCATCGACCCCAAGGCCACCCCACTACCCCAACATCTCGGCAGTCTGCCCGCTCGACTCCTCTTACGACCCCGCACGGCGCGGCGTAACCATCGGGAGCGCCTGGCTCTCTTCCCTCAGGCCGCTTGGTCACACGGCACGGGGGCTTCACCCTATTCGCCTATCGCAGGTCTGCCGTCTGCCGCGGGCGACGTCCCTCGATTCGTCTGCAAGAGGCCTGCACGGATGACGCTGCCCACCCGGTCCTCTGTCGAACGCCAATAAGAAGACAGTCGCTTTCACGACCGGGCTAATTGGGTCACTCCACCAGTCAGCGACACAGCCATGACGATCAGCTCACGCCTGTGTCCCCCGTCCCCAGGGCCTTGGGTACGGAGCGCTATCCCTCTGGTTACGCCTGCATAGCGTTGACACTCGGCTAAGTGACTATGCGTCCGCGGACGCGTTATGGACGCGATACCCGCCCTACGTGCGGCATCCCCCTATCGCCTACTGTTAGGCGCAACGTACAATCCCCGCAATGCCTTGCCTACCTGTCGCGCCTCAGCTCGGCCACCTCCCTGCCCACGTAAAAAGAGTCCGCTATGGCTCAGCCCCCGCTCCGCGTCCGCCACTTGCAGCACCCTCAAGTGTGTCTGGTGCTAGACGACCTAGTGCTCCTCCCCAAACCCTTATTCAAACAGTTCGCCACACACGCGCTTCCCGCGCCATGTCTCTCCCCACTCGACCGCAGCATCATGTTGGTCGCCTTAGGGGGAACGTTCCGATGCCGTAAAAAGCCCCCGAACCAACCCTACCCTCACCCGTGTCAGCCCCCCCCCCCGCACTCACCCCCTTGATAAGACTGGGTCTGCACGACTCTGGCAGAACCAGTGCGCTAGATTTAATTTTCTTGGATGCACCCCCGTACAACGCCAAATTCCGGTACGTCTTCCGTTCCTCTCTCACATTTCCACGGCGTGGCTCTTACCTCCGCTGCGGTCCCGGCCATACGACCCCCTTGTACACAGACGCTACCAGACAGACACCAGTTATCGTCAACGGGGTGCCTACCCGTTAGCAACATCCGTTTGGTCATCAAAGCGCGCTCACCTCAGACCGGTTCCTTTGAACCTCTCTTTGCTCCGCGAAAGTAACGGGACCAGGGATCTTCCCCGCCTATAGAGCTCGGCCTGCCCGCGTAGGCAGTGGTCCGCACCGTCGCTTAAATTCTCTCCGCGCACCGCCAGGGTCTGAACCTGACGTTAGCGCGCGCGCTCCCATTCTTCCGTCGCCCGCCACCATCCGGGCGCGAACCCCTTGTGTCCTAGATCCTAGTGCTCACAGTCACTGCCAGAGGCAGCCCCAGCTCCCTTCCCCACAACCCAAACTTCCCCCGCACCCCTGGCCACACGGCCTGACGAACTAACATCGCATGCGTCCCCCCAACTGTCTGCTCGCTGGATTCTAAGGGTCGTCCTCAGGCCGTCCCCGCAGTTTCGAGCCGAGCTCCCGCTTGACTTATACCTCGTCCAATAACCGCGCAACGACTCTATCCGTCAAGCCCTCGTATATCGTTTGCCCACACCACCCCTAGGGCCGGTATTACCACAGTTGCGCCCCCTGTTACCTAAACTTCCAACACCGATCTCGGACGGTGGCGCGCGCTACACCCTAGCTACAGTCATATTAAGTTGCCCCCACGGCCCCGGGCTCCCCACCCTCTCCCTCCGTGTTGTCCTACTCTTACGAACCTTTGCTAAAGCCGAGCCCCGAAGTACCCCCTGCAAGTTAACCGCCTCCTTCGTCCAACCAAGGCGCGTTCCAGCCCCTCAACCCTACCAGGCGTTGCGTGACCGTCCGCCATCGCTCGGAGCGGATGCTCGGTTAAGATAGAAGCCGCGCATGCTCGGAGTGGTGGGTCAAGGGGCCGGCGCAATGACAAATGATGCCAGCAAGAGCGGGCGTGAATCAACTCAGCGACGGTCTACCCACCCGGAAGCAGATGGGGTCGGAAGAACTGGGCCGGAGAGTACGGGAAGCGCGTCGCCGCGCGTGCGACAGCAGGCCAGCCCGAGGCCGATCCCTAGCAACCCCCTACGAGGATCCAGCGAAGTAGAAGAACATGTTGGTAGCCGTGTCTGTCTTAGGCGCAGGGTGGCTCGGCCTTTTCGGCTCTAGTCTGGGCGACCGGACAGCAGGGGGAGAGCAACGTGGCGGGGTGCAACGTACGATTGTAGAGGATTCACGTGAGGTCCACCGTGTCAATGGCGGGGGGCAAAGGCAGGTACGCTAATGTCGGTGCTGGCGAAGAGGGTACGCAAGGGCCGAGGAGTTACGGCCTTCAAAAAAGCGATAACAGGAAGATGCTACGATGCAGTTGGGGCGGTCGGCCAGGTCGGCGGGGCGATAGGGGACATGGCTCGCGTGGTTAGTGGGATGTGGAAGCCGGCCGGGACGGCAGTAAAGATAGGTATAGCTTGAGAAGCGACTAGGCGTGGATCAAGCGTTAGTCGATGAGAGCCGCATAAAAGCATGACCAGTTGGGTACAGTTCAGGTCGACTATTGTAAAAATGGCCCAGCGCCTTGAACGGCCGGTACTAGAGCGGGGCGCGGCGAAAGCTGTTCCCAAGGCGCGGCGCACGATTATAGAGCGGGGAGCAGACCAAGTAGACAGCTCCATCGCGCTGTAGGACATGTCGAGCGTCAACCCTGAATGCCCAGGCCTGAGCGGATCCACTTGGAGTAGCGCTACGCGGGACGAATTGCGCCTAGATCTGCGGCATGGGTGTAAGGCGCCGCCGCCGACCCCGTGTCCATTGACTCGGGCGCCGGCGACGGTCGTCGAGTGAAACCGTCTAGCAAGAGCTGAGTCGGGACGGGCCGCGCAGATAAAGGGCCGAGGTACCTAGCCTTAACGGCCATATAACGGCGACCCAAGGGTGTGGCGGAGAGACCGAGGCTCACCTGTACGTGCTTGCGGCGTTAAACGCGGTGGGGGCGCGTGGCCGATCGGTAGTACAAGCCCCTGGAGCGACCAGGGGCGCCGTGTGGTGCGGCGCCTGGTACGCCGGCGGCCTGTAGAGTCGGGCCCGTGCGCAACAAGCCCACGGCAGGGTTGGTGCAGAGGGGACATGCAGCGGCATTAAAAGGGGCACTGGCGATTACAATCGCGACGTCTATGCAAACAAGCGACCAGCAGAGAAAGCGGATTCATCAGGGGCTTACGGATCTGGAGGACCTCGCGTGTTATTGATCGGAGGGTAGGCGGGGTGGGTTGCAAGCCGTAGGCTTCTAACTTGCCGCGGTTACAATAGCAGAGTTGAACGTACGCCCCAGGGGCACTCTGGGCGAACGCGCAGGCGCAAAAGCCGAGGGAGACGCAGGCCGCTGTGAGGGCGGCGGGGGAAGTTGTAGCCATGCCTCCTCAAATATGAGGAAGCAATCTACCCGACTATTAAGGCGAAACGCCGGACTTCTGCTAAGGATCCCTAGTGTTTAACTGGCAAGTCTTGTGCAACGACGCGATAAAAATCGTTCAGTTCAAAAGGTGGAGAGCTGGGACAGGTTGCCGCCGAAGATATGGGGGCAAAGGCGATGTCAATGCCCATACTGAATCGATGCGGGCAGCCCAAACGTTACTAGTCTGGTCAACGGGTGGGCGGCTGCTGATCGGGTCACATAAGATTGGACGTGCGTTAATCGATATGGGGCAATGGAGAATAAGCCAGAGCCAGGTCGCACGTTGAGACAGGTTAGGCAGAGAAAATGGGGACCTTAACAAAAACATACGAAATGACGTGTGCCCTGGGCCTACGTTC
>ITM_050303_1979
ACCCCGCTCGTGCCCGGGCTCGGCCTCGAAACTTCTTGCTTGAACAGTTGCTGAGTCCCCCTTTCTTATGCACTTCCTAACTCCTGAGGTGTTCTCTTGATTGTATACTCTATCTTCACGGGCCCCCTGTGGGAGTCTCGTCTGAGCTTACTGGAAGGGTGCACTTCGTCCCGCATCGACCCCAAGGCCACCCCACTACCCCAACATCTCGGCAGTCTGCCCGCTCGACTCCTCTTACGACCCCGCACGGCGCGGCGTAACCATCGGGAGCGCCTGGCTCTCTTCCCTCGAGCCGCTTGGTCACACGGCACGGGGTCTTCACCCTATTCACCTATCGCAGGTCCGCCGTCTGCCGTGGGCGACGTCCCTCGATTCGTCTGCAAGAGGCCTGCACGGATGACGCTGCCCACCCGGTCCTCTGTCGAATGCCAATAAGAAGACAGTCGCTTTCACGACCGGGCTAATTCGGTCACTCCACCAGTCAGCGACACAGCTCTGGCGATCAGCTCACGCCTGCGTCCCCCGTCCCCAGGGCCTTGGGTACGGAGCGCTATCTCTCTGGTTACGCCTGCATAGCGTTGACACTCGGCTAAGTGACTATGCGTCCGCGCACGCGTTATGGACGCGATACCCGCCCTACGTGCGGCATCCCCCTATCGCCTACTGCTAGGCACAACGTACAATCCCCGCAATGCCTTGCCTACCTGTCGCGCCTCAGCTCGGCCACCTCCCGGCTCACGTAAAAAGAGCCTGCTATGGCTCAGCCCCCCCTCCGCGCCCGCTACTTGCAGCACCCTCAAGTGTGTCTGGTGCTATACGACCTAGTACTCCTCCCTAAACCCTTATTCAAACAGTTCGCCACACACGCGATTCCCGCGCCATGTCTTTCCCCACTCGACCGCAGCATCATGTTGGTCGCCTTAGGGGGAACGTTCCGATGCCGTAAAAAGCCGCTGAACCAACCCTACCCTCACCTGTGTCAGGCCCCCCCCCCACACTCACCCCCTTGATAAGACTGGGTCTGCCCGACTCTGGCAGAACCAGTGCTCTAGTTTTAATTTTCTTGGATGCACCCCTGTACAACGCCAAATTTCGATACGTCTTCCGTTCCTCTCTCATATTTTCACGGCGTGGCTCCTACCTCTGCTGCGGTCCCGGCCATACGACCCCCTTATACATAGACGCTACCAGACAGACACCAGTTACCGTCAACGGGGTGCCTACCCATTAGCAGCATCCGTTTGGTCACCAAAACGCGCTCACCTCACACCGGTTCCTTTGAACCTCTCTTTGCTCCGCGAAAGTAACGGGACCAGAGATCTCCCCCGCCTATAGAGCTCGGCCTGCCCGCCTAGGCGGTGGTCCGCACCGTCGCTTAAGTTCTCTCCGCGCACCGCCAGGGTCTGAACCTGACGTTAGCGCGCGCGCTCCCATTCTTCCGTCGCCCGCCACCATCCGGGCGCGAACCCCTTGTGTCCTAGATCTTAGTGTTCACAGTTACTGCCAGAGGCCGCCCCAGCTCCCTTCCCCACAACCCAAACTTCTCCCGCACCCCTGGCCACACGGCCTGACGAACTAACATCGCATGCGTTCCCCCAACTGTCTGCTCGTTGGATTCTAAGGGTCGTCCTCAGGCCGTCCCCGCAGTTTCGAGCCGAGCTCCCGCCTGACCTATACCTCCTCCAATAACCGCGCAACGACTCTATCCGTCAAGCCCTCGTATATCGTTTGCCCACACCACCCCTAGGGCCGTTATTGCCACAGTTGCGCCCCCTGTTACCTAAACTTCCAACACTGATCTCGGACGTTGTTGCGGGCTACGTCCTAGCTACAGTCATATTAAGTTGCCCCCCCGGCCCCGGCCTCCCCACCCTCTCCCCCCGTGTTGTCCGACTCTTACGAACCTTTGCTAAAGCCGAGCCCCGAAGTACCCCCTGCAAGTTAACCGCCTCCTTCGTCCAACCAACGCGCGTTCCAGCCCCTCAACCCTACCAGGCGTTGCGTGACCGTCCGCCATCGCTCGGAGGGTATGCTCGGTTAAGACAGAAGCCGCGCATGCTCGGAGTGGTAGGTCAAGGGGCCGGCGCAATGACAAATGATGCCAGCAAGAACGGGCGTGAATCAACTTAGCGACGCTCTACCCACCTGAAAGCAGATGGGGTCGGAAGAACTGGGCCGGAGAGTACGGGAAGCGCGTCGCCACGCGTGCGACAGCAGGCCAGCCCGAGGCCGATCCCTAGCAACCCCCTACGAGGATCACGCGAAGTAGAAGAACATGTTGGTAGCCGTGTCTGTCTTAGGCGCAGGCTGGATCGGCCTTCTCGGCTCTAGTCTGGGCGACCGGACAGCAGGGGGAGAGCAACGTGGCGGGGTGCAACGTACGATTGTAGAGGATGCACGTGAGGTCCACCGTGTCAATGGCGGGGGGCAAAGGCGGGTACGCTACTGTCGGTGCTGGCGAAGAGGGTACGCAAGGGCCGATGAGTTACGGCCTTCAAAGAAGCGATAACAGGAAAATGCTACGATGCAGTTGGGGCGGTCGGCCAGGTCGGCGGGGCGATAGGGGACATGGCTAGCGTGGTTAGTGGGATGTGGAAGCCGGCCGGGACGGTAGTAAAGATAGGTATAGCTTGAGAAGCGACTAGGCGTGGATCAAGCGTTAGTCGATGAGAGTCGCATAAAAGCATGACCAGTTGGGTACAGTTCAGGTCGACCATTGTAAAAATGGCTTAGCGCCTTGAACGGCCGGTACTCGAGCGGGGCACGGCGAAAGCTGTTCCCAAGGCGCGGCGCACGATTATAGAGCGGGGAGCAGACCAAGTAGACAGCTCCATCGCGCTGTAGGACATGTCGAGCGTCAACCCTGAATGCCCAGGCCTGAGCGGGTCCACTTGGAATAGCGCTACGCGGGACGAATTGCGCCTAGATGTGCGGCATGGGGGTAAGGCGCCGCCGCCGACCCAGTGTCCATTGACTCGGGCGCCGGCGACGGTCGTAGAGTGAAACCGTCTAGCAAGAGCTGAGTCGGGACGGGCCGCGGAGATAAAGGGCCGAGGTACCTATCCTTAACGGCCATATAACGGCGACCCAAGGGTGTGGCGGAGAGACCGAGGCTCACCTGTACGTGCTTGCGGCGTTAAACGCGGTGGGGGCACGTGGCCGATCGGTAGTACAAGCCCCTGGAGCGGCCAGGGGCGCCGTGTGGTGCGGCGCCTGGTGCGCCGGCGGCCTGTAGAGTCGGGCCCGTGCGCAACAGGCCCACGGCAGGGTTGGTGCAGAGGGGACATGCAGCGGCATTAAAAGGGGCACTGGCGATTACAATCGCGACGTCTATGCAAACAAGCGAACAGCAGGGAAAGCGGATTCATCCGGGGCTTACGGATCTGGAGGAGCTCGCGTGTTATTGATACGAGGGTAGGCGGGGTGGGTTGCAAGCCGTAGGCTTCTAACTTGCCGCGGTCACAATAGCAGAGTTGAACGTACGCCCCAGGGGCACTCTGGGCGAACGCGCAGGCGCAAAGGCCGAGGGAGACGCAGGCCGCTGTGAAGGCGGCGGGGGAAATTGTAGCCATGCCTCCTCAAATATGAGGAAGCAATCTACCCGACTATTAAGGCGAAACGCCGGACTTCTACTAAGGATCCCTAGTGTTTAACTGGCAAGTCTTGTGCAACGTCGCGATAAAAATCGTTCAATTCAAAAAGTGGAGAGCTGGGACAGGTTGCCGCCGAAAATATGGGGGCAAAGGCGATGTCAATGCCCATACTGAATCGATGCGGGCAGCCCAAACGTTAGTAGTCTGGTCCACGGGTGGGCGGCTGCTGATCGGGTCACATAACATTGGACGTACGTTAATCGATATGGGGCAATGGGGAATAAGCCAGAGCCAGGTCGCACGTTGAGACAGGTTAGGCAGAGAAAATGGGGACCTTAACAAAAACATACGAAATGACGCGTGCCCCGGGCCTACGTTC
>ITM_051459_1964
GCCGCGCTCGCGTCGAGGTCCGAATTCGAAACTTCTTGCTTGAGTGGTCCGTGAGTCTCCTTCCCTTGCCTCCCTTTTAACCCTCGAGATGTTCGCTCGGTTGTATTCTCTACCTCCACGGGCGCCTCGTGGGGACCTCGTTTAATCCTCCTAGAGAATTCCGGTTCGTCCCGTCTTGGCCCCAAAACCGTCCCGCTACTTCGGTAAAGCCACAGCCTGCCCGCCCGGCGCCCTTTACCACGTTAGACGGCGTGGGCTAACCATCCGCGACGCGTGTCTCTCTTCCCCCAGGCGACTTGGTCATGCAGAACGGGGTCCAAACCCTGTTTGCCGATCGTAGGTCTACCGCCTTCCACGAGTTCCGTCTCTCGATCCGCCTCCGAGCAGCACGTACGGACAGCGCCGCCCACCCGGCCCTCCGTGGAACGCCGCTAGGGCGGCAGTGTATCCCACGATCAGGCCAATTCGGTCGTTCCGCCGGTCAGCAATACAGCCATGACAGCCAGCCCACGCTCGTAGCCGCCCCCCCCACGGCTCCAACTATGGAGGCCTATTCGTCCACTTACACCTGCACAGCGTCGATACTGTGCTAAGCGACTCCACTTCCATAGATACGAGATAATCGGAGCACCCGCTCCACGTACAACACCCCCCTACAGCACATTACCAGGCGACGCACACGGCCCCCGCAATACCTCACCTGTGCATTGCGCCTCACCGCGCCTACCCTCCTGCCCGCACAGAAAGAGCCCGCTACGGCTCGGCCCTCGTGCCGTGTTCACCGCTCACGTCACCGTCAGGTGTGTCTGACGCTAGACGACCGACTGTCCCTTGCTGAACCCTCATTGAAATAGCTCGCCGCGCCCATAATCCCCTTGCGGTGGCTCTCCTTACTCTGCCACAACATCTCCCTGATGCCTTTGGGGGCAACCTCCCGACGACGTAAGAAGCCCTCTAACCAACCCCGCCCTCACATACGTTAGCCCCTCCCCCCGCACTAACCCCCTTGATAGGGTTAGCCCTACCAGCCTCTACCAAGACCAGCCCGATGAACCTAATTCCCCTGGGCGTGGCCCCCCACGGTGGCGCGTCCTGATAGACCTCTCATCCTTCTGCCACCTTCCCACTGTGCGAGCCCTACCTCTGCCACAGTCCCGGCCATGCAACCCCATTGCACACAGATACTGCTAAACGGACATTATTTATCATCGACGGGGTACCCGCTCGTTAGTGGGATTCGTTTGGTCATCAGAGCATCCGAACCTCAGACCGTTTCCTGAGGACCTCTCTCGGCCTCGTGAAGGTGGTGACGCCACGGACTTTCCCTTCGTATAGATCTCGGCCCATTGGCGTGCGCAGCGGTCTGCAGCATCGCTCGGATTTCGTGCGCCTACCACTAAGATCTGAACCTAACATCGGCGCGCCCGCTCCCATTCCCCCGTCGCTCGCCACGACTGTAGCGAGAGGGCGTCGCACCGCAGATTTTAGTCCCCCCGGTCATTGTTAGAAGCCGCCTCAGCTCCCCACCCGGTGATCGGAACCCTCCCCCCACGCCTCGCCATACGACATGAAAAAGCAACACCGCGCGCATCTTCTTAACTGTCCCCCTATTGGATTCTAAGCGACATCCCCGGGTCGCTTCCCCAAGCTCAAGCCGGGCCCTCCCCTGCTCCGGGCCCCGGTCATTACCCTCGCAACGACTCCACCCATCAGGTCCTGGCATATCTATTCCCCACACCATTGGTAGGATCATTAATACCACCCCCGTACCCTCTAGCGCTCAAAATTCCAGTACTGACCCCGGGCGGTTGCGTACGCCAAACCCTATCCACGGTGGTCTTAGGTTGCTCCCACAATTCCGGCTTCCCGCCCCTCTACCCCCCTGTCCCCCTACTCCCACGAACCGTTGCCGCGACCGCGGTTCGGGGCACTTCCTACAACTTGGCCGCGCCCTTCGTCCAACTATCACACGTTGTGGCCTTTCACCTTTGCCTAACAGTGTGCAACGGCCTGTCACCACGCGAGACGGATTGTGGATTAAGATAGAGGCCGCGCATGCTCGGAGTGGTGAGTGGAGGGGCTGCCGGAGTCACAAACGGTGCGGGCGATTGCGGGCAAGAATCAATCTAACGATGGTTCACCCACTCGGCGGTAAATGGGGTCAGAAGAACTGACTCACAGAGTACGGGAAACGCGTCATTACCATTGCTACGGCGAATCAGCCCGGAGCCGATCTGTACCGGCCTTTTGCGGGCATCCCGAAAGATAGAAAAATATGCTGGTAGCTGTCTCCGTCTTAGAGGGGGAGTGGCCCGGTCTTCGCGTCTTCGGCCCAGGCGAGGGGACAGCGGGGGGGGACCAACTTGACGCGGCGCAATACAGGATTGTGGGAGATTCGTCTGAAGTTCAGCGTATCAGTGGCGGGGCGCAAGGGCAAGCACGCAAATCTAGGTCCTGGCGAAAGCCCCACGCAAAGGCCGAGGGGTTACGGTACTGAAGAGATCAGTAACAGGGAGATCATATGACGCCGCTAGGCCGGTCTTCGAGGTCGGCGGGGCGGTAGGGGGTACGGTTCGGCTGGTCAGTGGGACGTGGACGCCGACCAGGACGGCCATAAAGACATGCATAGCTTGAGGAGTGCTTAGGCGCGGATCAGGGACCAGTCCATGAGAGCTGCATGAAAGTGCAACCAGTTGACTACAGTCGAGGTCGATTACTGTAATGATAGTCCAGCACCGTGAAAGGCCGGTACCAGGGTGGGGCACGGCTGGAACCGTAGAGAAGGTGCCGGGGAGGTTATAGGAGGGGGGGATGGGGCAGGTAGAGAGTTCCGCCTCCGTGTAGAGTATGTCGAAGGTTGATTCCAAACGCCGAGAGCTAAGAGAGACGACTCGGGGTAATCCAACGGAAGACGAATTGCGCCTAGGCCTGAAGCATGGGTGTCAGACGCCGCCGCAGACCCATCGCCCATTCGCACAGGTGCCCATGATGGTCGCCGGGCGAAGCCGCGCAGTGAGAACCAAGCCTAGACGGGTCGCAGAGATAAAGGGCCGAGGTACCTAGCCTTAACGTTCGTGTACTGGCGTCATAAGGATGCGGCGGGGATATCAAGGCACGCCTGTACGCGTTTGCAGCATCAAAAGCGGCGGGGGTGCGTCTTCAGTCGGTATTATACGCCCTTGGGGATACCAAGGACGCCACGTAATGAGGAACTTGGTACGGCGATGATCTGTGGGATCGGGCCCGTGCGCCACCGGCCTACGGCAGGATTAGTGCGAAGGGAAGGTGCGGCGGCATTAAAAAGGGCACTGCTTCTTACAATGGTGAGGTCCACGCAACTAAGCGACCAGTAGGGGAAGCACATTCATCAAAAGCCCACGAGTTTGGGGGGCCTCGCGCGCTAACGATCGGAGAGCAACCGGGGTAGTTTGCAAGCTTTCGGCCTCCGACTCGTCGGGATTGTGGTGGAAAGGCTGAACCCACCCTCCAGAAGCACTCTGAGTGAATGCCTAGGCGTATAGGCCGGGGGGGACGCAGGCCACTGTGGGGGAGGCGGGGGAAGTTGTAGCTATGCTTCCCTGAATATGAGGAAAAGACGTACCCGAGTGTTAGGGTGAAGTGCCAGGTTCCTGCCTGGAGTCGTCCGGGTTTAGCTGACAACCCTTGCAAAACGACACGGAGAAGGTCATCCAGTTTAGGAGGTGGAGAGCCCGGACGGTTTGTCGCCGGAGATGTCGGGGCGAATGTAATGTCAGTGTCTGTGCCAAACCGGCGCGGGCCGCCCAAACGTTGGTAGTTTGGTAAACAGGCGGGCAGCTGCCGATTAGGTCACGTAAGGCCAAACATGCGTCAGTCCATATTGCGCCACGGAAAAGAGGCTAGAGCCGGGCCGCACGTCCAGACAAGTTAGGTAAAGAGAACGAAGATTTTAATAAGAACACCCGAAATGCTGCGTTCTCCGGGCCCACGCGC
>ITM_052188_2005
GCCCCGCTCGTGTCGGGGCTCGGCCTCGAAACTTCTTGCTTGAATAGCTGCTGAGTCCCCCTCCCTTATGCACTTCCTAACCCCTGAGGTGTTCTCTTGGTTGTATACTCTATCTTCACGGGCCCCCTGCGGGGGTCTCGTCTGAGCTCACTGGAAGGGTGCACTTCTTCCCGCATCGACCCCAAGGCCACCCCACTACCCCAACATCTCGGCAGTCTGCCCGCTCGACTCCTCTTACGACCCCGCACGGCGCGGCGTAACCATCGGGAGCGCCTGGCTCTCCTCCCTCAGGCCGCTTGGTCACACGGCACGGGGGCTTCACCCTATTCGCCTATCGCAGGTCTGCTGTCTGCCGCGGGCGACGTCCCTCGATTCGTCTGCAAGAGGCCTGCACGGATGACGCTGCCCACCCGGTCCTCTGTCGAACGCCAATAAGAAGACAGTCGCTTTCGCGACCGGGCTAATTGGGTCACTCCACCAGTCAGCGGCACAGCCATGACGATCAGCTCACGCCTGTGTCCCCCGTCCCCAGGGCCTTGGGTACGGAGCGCTATCCCTCTGGTTACGCCTGCATAGCGTTGACACTCGGCTAAGTGACTATGCGTCCGCGGACGCGTTATGGACGCGATACCCGCCCTACGTGCGGCATCCCCCTATCGCCTACTGTTAGGTGCAACGTACAATCCCCGCAATGCCTTGCCTACCTGTCGCGCCTCAGCTCGGCCACCTCCCTGCCCACGTAAAAAGAGTCCGCTATGGCTCAGCCCCCGCTCCGCGTCCGCCACTTGCAGCACCCTCAAGTGTGTCTGGTGCTAGACGACCTAGTGCTCCTCCCCAAACCCTTATTCAAACAGTTCGCCACACACGCGCTTCCCGCGCCATGTCTCTCCCCACTCGACCGCAGCATCATGTTGGTCGCCTTAGGGGGAACGTTCCGATGCCGTAAAAAGCCCCCGAACCAACCCTACCCTCACCCGTGTCAGCCCCCCCCCCCGCACTCACCCCCTTGATAAGACTGGGTCTGCACGACTCTGGCAGAACCAGTGCGCTAGATTTAATTTTCTTGGATGCACCCCCGTACAACGCCAAATTCCGGTACGTCTTCCGTTCCTCTCTCACATTTCCACGGCGTGGCTCTTACCTCCGCTGCGGTCCCGGGCATACGGCCCCCTTGTACACAGACGCTACCAGACAGACACCAGTTATCGTCAACGGGGTGCCTACCCGTTAGCAACATCTGTTTGGTCATCAAAGCGCGCTCACCTCAGACCGGTTGCTTTGAACCTCTCTTTGCTCCGCGAAAGTAACGGGACCAGGGATCTTCCCCGCCTATAGAGCTCGGCCTGCCCGCGTAGGCAGTGGTCCGCACCGTCGCTTAAATTCTCTCCGGGCATCGCCAGGGTCTGAACCTGACGTTAGCGCGCGCGCTCCCATTCTTCCGTCGCCCGCCACCATCCGGGCGCGAACCCCTTGTGTCCTAGATCCCAGTGCTCACAGTCACTGCCAGAGGCAGCCCCAGCTCCCTTCCCCACAACCCAAACTTCCCCCGCACCCCTGGCCACACGGCCTGACGAACTAACATCGCATGCGTCCCCCCAACTGTCTGCTCGCTGGATTCTAAGGGTCGTCCTCAGGCCGTCCCCGCAGTTTCGAGCCGAGCTCCCGCTTGACTTATACCTCGTCCAATAACCGCGCAACGACTCTATCCGGCAAGCCCTCGTATATCGTTTGCCCACACCACCCCTAGGGCCGGTATTACCACAGTTGCGCCCCCTGTTACCTGAACTTCCAACACCGATCTCGGACGGTGGCGCGCGCTACACCCTAGCTACAGTCATATTAAGTTGCCCCCACGGCCCCGGGCTCCCCACCCTCTCCCTCCGTGTTGTCCTACTCTTGCGAACCTTTGCTAAAGCCGAGCCCCGAAGTACCCCCTGCAAGTTAACCGCCTCCTTCGTCCAACCAAGGCGCGTTCCAGCCCCTCAACCCTACCAGGCGTTGCGTGACCGTCCGCCATCGCTCGGAGCGGATGCTCGGTTAAGATAGAAGCCGCGCATGCTCGGAGTGGTGGGTCAAGGGGCCGGCGCAATGACAAATGATGCCAGCAAGAGCGGGCGTGAATCAACTCAGCGACGGTCTACCCACCCGGAAGCAGATGGGGTCGGAGGAATTGGGCCGGAGAGTACGGGAAGCGCGTCGCCGCGCGCGCGACAGCAGGCCAGCCCGAGGCCGATCCCTAGCAACCCCCTACGAGGATCCAGCGAAGTAGAAGAACATGTTGGTAGCCGTGTCTGTCTTAGGCGCAGGGTGGCTCGGCCTTTTCGGCTCTAGTCTGGGCGACCGGACAGCAGTGGGAGAGCAACGTGGCGGGGTGCAACGTACGATTGTAGAGGATTCACGTGAGGTCCACCGTGTCAATGGCGGGGGGCAAAGGCAGGTACGCTAATGTCGGTGCTGGCGAAGAGGGTACGCAAGGGCCGAGGAGTTACGGCCTTCAAAAAAGCGATAACAGGAAGATGCTACGATGCAGTTGGGGCGGTCGGCCAGGTCGGCGGGGCGATAGGGGACATGGCTCGCGTGGTTAATGGGATGTGGAAGCCGGCCGGGACGGCAGTAAAGATAGGTATAGCTTGAGAAGCGACTAGACGTGGATCAAGCGTTAGTCGATGAGAGCCGCATAAAAGCATGACCAGTTGGGTACAGTTCAGGTCGACTATTGTAAAAATGGCCCCGCGCCTTGAACGGCCGGTACTAGAGCGGGGCGCGGAGAAAGCTGTTCCCAAGGCGCGGCGCACGATTATAGAGCGGGGAGCAGACCAAGTAGACAGCTCCATCGCGCTGTAGGACATGTCGAGCGTCAACCCTGAATGCCCAGGCCTGAGCGGATCCACTTGGAGTAGCGCTACGCGGGACGAATTGCGCCTAGATCTGCGGCACGGCTGTAAGGCGCCGCTGCCGACCCCGTGTCCATTGACTCGGGCGCCGGCGACGGTCGTCGAATGAAACCGTCTAGCAAGAGCTGAGTCGGGACGGGCCGCGCAGATAAAGGGCCGAGGTTCCTAGCCTTAACGGCCATATAACGGCGACCCAAGGGTGTGGCGGAGAGACCGAGGCTCACCTGTACGTGCTTGCGGCGTTAAACGCGGTGGGGGCGCGTGGCCGATCGGTAGTACAAGTCCCTGGAGCGACCAGGGGCGCCGTGTGGTGCGGCGCCTGGTACGCCGGCGGCCTGTAGAGTCGGGCCCGTGCGCAACAAGCCCACGGCAGGGTTGGTGCAGAGGGGACATGCAGCGGCATTAAAAGGGGCATTGGCGATTACAATCGCGACGTCTATGCAAACAAGCGACCAGCAGAGAAAACGGATTCATCAGGGGCTTACGGATCTGGAGGACCTCGCGTGTTATTGATCGGAGGGTAGGCGGGGTGGGTTGCAAGCCGTAGGCTTCTAACTTGCCGCGGTTACAATAGCAGAGTTGAACGTACGCCCCAGGGGCACTCTGGGCGAACGCGCAGGCACAAAAGCCGAGGGAGACGCAGGCCGCTGTGAGGGCGGCGGGGGAAGTTGTAGCCACGCCTCCTCAAGTATGAGGAAGCAATCTACCCGACTATTAAGGCGAAACGCCGGACTTCTGCTAAGGATCCCTAGTGTTTAACTGGCACGTCTTGTGCAACGACGCGATAAAAATCGTTCAGTTCAAAAGGTGGAGAGCTGGGGCAGGCCGCCGCCGAAGATATGGGGGCAAAGGCGATGTCAATGCCCATACTGAATCGATGCGGGCAGCCCAAAAGTTACTAGTCTGGTCAACGGGTGGGCGGCTGCTGATCGGGTCACATAAGATTGGACGTGCGTTAATCGATATGGGGCAATGGAGAATAAGCCAGGGCCAGGTCGCACGTTGAGACAGGTTAGGCAGAGAAAATGGGGACCTTAACAAAAACATACGAAATGACATGTGCCCTGGGCCTACGTTC
>ITM_060218_2005
GCCCCGCTCGTGTCGGGGCTCGGCCTCGAAACTTCTTGCTTGAATAGCTGCTGAGTCCCCCTCCCTTATGCACTTCCTAACCCCTGAGGTGTTCTCTTGGTTGTATACTCTATCTTCACGGGCCCCCTGCGGGGGTCTCGTCTGAGCTCACTGGAAGGGTGCACTTCTTCCCGCATCGACCCCAAGGCCACCCCACTACCCCAACATCTCGGCAGTCTGCCCGCTCGACTCCTCTTACGACCCCGCACGGCGCGGCGTAACCATCGGGAGCGCCTGGCTCTCCTCCCTCAGGCCGCTTGGTCACACGGCACGGGGGCTTCACCCTATTCGCCTATCGCAGGTCTGCTGTCTGCCGCGGGCGACGTCCCTCGATTCGTCTGCAAGAGGCCTGCACGGATGACGCTGCCCACCCGGTCCTCTGTCGAACGCCAATAAGAAGACAGTCGCTTTCGCGACCGGGCTAATTGGGTCACTCCACCAGTCAGCGGCACAGCCATGACGATCAGCTCACGCCTGTGTCCCCCGTCCCCAGGGCCTTGGGTACGGAGCGCTATCCCTCTGGTTACGCCTGCATAGCGTTGACACTCGGCTAAGTGACTATGCGTCCGCGGACGCGTTATGGACGCGATACCCGCCCTACGTGCGGCATCCCCCTATCGCCTACTGTTAGGTGCAACGTACAATCCCCGCAATGCCTTGCCTACCTGTCGCGCCTCAGCTCGGCCACCTCCCTGCCCACGTAAAAAGAGTCCGCTATGGCTCAGCCCCCGCTCCGCGTCCGCCACTTGCAGCACCCTCAAGTGTGTCTGGTGCTAGACGACCTAGTGCTCCTCCCCAAACCCTTATTCAAACAGTTCGCCACACACGCGCTTCCCGCGCCATGTCTCTCCCCACTCGACCGCAGCATCATGTTGGTCGCCTTAGGGGGAACGTTCCGATGCCGTAAAAAGCCCCCGAACCAACCCTACCCTCACCCGTGTCAGCCCCCCCCCCCGCACTCACCCCCTTGATAAGACTGGGTCTGCACGACTCTGGCAGAACCAGTGCGCTAGATTTAATTTTCTTGGATGCACCCCCGTACAACGCCAAATTCCGGTACGTCTTCCGTTCCTCTCTCACATTTCCACGGCGTGGCTCTTACCTCCGCTGCGGTCCCGGGCATACGGCCCCCTTGTACACAGACGCTACCAGACAGACACCAGTTATCGTCAACGGGGTGCCTACCCGTTAGCAACATCTGTTTGGTCATCAAAGCGCGCTCACCTCAGACCGGTTGCTTTGAACCTCTCTTTGCTCCGCGAAAGTAACGGGACCAGGGATCTTCCCCGCCTATAGAGCTCGGCCTGCCCGCGTAGGCAGTGGTCCGCACCGTCGCTTAAATTCTCTCCGGGCATCGCCAGGGTCTGAACCTGACGTTAGCGCGCGCGCTCCCATTCTTCCGTCGCCCGCCACCATCCGGGCGCGAACCCCTTGTGTCCTAGATCCCAGTGCTCACAGTCACTGCCAGAGGCAGCCCCAGCTCCCTTCCCCACAACCCAAACTTCCCCCGCACCCCTGGCCACACGGCCTGACGAACTAACATCGCATGCGTCCCCCCAACTGTCTGCTCGCTGGATTCTAAGGGTCGTCCTCAGGCCGTCCCCGCAGTTTCGAGCCGAGCTCCCGCTTGACTTATACCTCGTCCAATAACCGCGCAACGACTCTATCCGGCAAGCCCTCGTATATCGTTTGCCCACACCACCCCTAGGGCCGGTATTACCACAGTTGCGCCCCCTGTTACCTGAACTTCCAACACCGATCTCGGACGGTGGCGCGCGCTACACCCTAGCTACAGTCATATTAAGTTGCCCCCACGGCCCCGGGCTCCCCACCCTCTCCCTCCGTGTTGTCCTACTCTTGCGAACCTTTGCTAAAGCCGAGCCCCGAAGTACCCCCTGCAAGTTAACCGCCTCCTTCGTCCAACCAAGGCGCGTTCCAGCCCCTCAACCCTACCAGGCGTTGCGTGACCGTCCGCCATCGCTCGGAGCGGATGCTCGGTTAAGATAGAAGCCGCGCATGCTCGGAGTGGTGGGTCAAGGGGCCGGCGCAATGACAAATGATGCCAGCAAGAGCGGGCGTGAATCAACTCAGCGACGGTCTACCCACCCGGAAGCAGATGGGGTCGGAGGAATTGGGCCGGAGAGTACGGGAAGCGCGTCGCCGCGCGCGCGACAGCAGGCCAGCCCGAGGCCGATCCCTAGCAACCCCCTACGAGGATCCAGCGAAGTAGAAGAACATGTTGGTAGCCGTGTCTGTCTTAGGCGCAGGGTGGCTCGGCCTTTTCGGCTCTAGTCTGGGCGACCGGACAGCAGTGGGAGAGCAACGTGGCGGGGTGCAACGTACGATTGTAGAGGATTCACGTGAGGTCCACCGTGTCAATGGCGGGGGGCAAAGGCAGGTACGCTAATGTCGGTGCTGGCGAAGAGGGTACGCAAGGGCCGAGGAGTTACGGCCTTCAAAAAAGCGATAACAGGAAGATGCTACGATGCAGTTGGGGCGGTCGGCCAGGTCGGCGGGGCGATAGGGGACATGGCTCGCGTGGTTAATGGGATGTGGAAGCCGGCCGGGACGGCAGTAAAGATAGGTATAGCTTGAGAAGCGACTAGACGTGGATCAAGCGTTAGTCGATGAGAGCCGCATAAAAGCATGACCAGTTGGGTACAGTTCAGGTCGACTATTGTAAAAATGGCCCCGCGCCTTGAACGGCCGGTACTAGAGCGGGGCGCGGAGAAAGCTGTTCCCAAGGCGCGGCGCACGATTATAGAGCGGGGAGCAGACCAAGTAGACAGCTCCATCGCGCTGTAGGACATGTCGAGCGTCAACCCTGAATGCCCAGGCCTGAGCGGATCCACTTGGAGTAGCGCTACGCGGGACGAATTGCGCCTAGATCTGCGGCACGGCTGTAAGGCGCCGCTGCCGACCCCGTGTCCATTGACTCGGGCGCCGGCGACGGTCGTCGAATGAAACCGTCTAGCAAGAGCTGAGTCGGGACGGGCCGCGCAGATAAAGGGCCGAGGTTCCTAGCCTTAACGGCCATATAACGGCGACCCAAGGGTGTGGCGGAGAGACCGAGGCTCACCTGTACGTGCTTGCGGCGTTAAACGCGGTGGGGGCGCGTGGCCGATCGGTAGTACAAGTCCCTGGAGCGACCAGGGGCGCCGTGTGGTGCGGCGCCTGGTACGCCGGCGGCCTGTAGAGTCGGGCCCGTGCGCAACAAGCCCACGGCAGGGTTGGTGCAGAGGGGACATGCAGCGGCATTAAAAGGGGCATTGGCGATTACAATCGCGACGTCTGTGCAAACAAGCGACCAGCAGAGAAAACGGATTCATCAGGGGCTTACGGATCTGGAGGACCTCGCGTGTTATTGATCGGAGGGTAGGCGGGGTGGGTTGCAAGCCGTAGGCTTCTAACTTGCCGCGGTTACAATAGCAGAGTTGAACGTACGCCCCAGGGGCACTCTGGGCGAACGCGCAGGCACAAAAGCCGAGGGAGACGCAGGCCGCTGTGAGGGCGGCGGGGGAAGTTGTAGCCATGCCTCCTCAAGTATGAGGAAGCAATCTACCCGACTATTAAGGCGAAACGCCGGACTTCTGCTAAGGATCCCTAGTGTTTAACTGGCAAGTCTTGTGCAACGACGCGATAAAAATCGTTCAGTTCAAAAGGTGGAGAGCTGGGGCAGGCCGCCGCCGAAGATATGGGGGCAAAGGCGATGTCAATGCCCATACTGAATCGATGCGGGCAGCCCAAAAGTTACTAGTCTGGTCAACGGGTGGGCGGCTGCTGATCGGGTCACATAAGATTGGACGTGCGTTAATCGATATGGGGCAATGGAGAATAAGCCAGGGCCAGGTCGCACGTTGAGACAGGTTAGGCAGAGAAAATGGGGACCTTAACAAAAACATACGAAATGACATGTGCCCTGGGCCTACGTTC
>ITM_063519_2006
GCCCCGCTCGTGTCCGGGCTCGGCCTCGAAACTTCTTGCTTAAATAGTTGCTGAGTCCCCCTCCCTTATGCACTTCCTAACTCCTGAAGTGTCCTCTTGGTTGTATATTCTATCTTCACGGGCCCCCTGTGGGGGTCTCGTCTGAGCTTACTGGAAGGGTGCACTTCGTCCCGCATCGACCCCAAGGCCACCCCACCACCCCAACATCTCGGCAGTCTGCCCGCTCGACTCCTCTTACGACCCCGCACGGCGCGGCGTAACCATCGGGAGCGCCTGGCTCTCTTCCCTTAAGCCGCTTGGTCACACGGCACGGGGTCTTCACCCTATTCGCCTATCGCAGGTCCGCCGTCTGCCGCGGACGACGTCCCTCGATTCGTCTGCAAGAGGCCTGCACGGATGACGCTGCCCACCTGGTCCTCTGTCGAATGCCAATAAGAAGACAGTCGCTTTCACGACCGGGCTAATTCGGCCACTTCACCAGTCAGCGACACAGCCATGACGATCAGCTCACGCCTGCGTCCCCCGTCCCCAGCGCCTTGGGTACGGAGCGCTATCCCTCTGGTTGCGCCTGCATAGCGTTGACACTCGGCTAAGTGACTATGCGTCCGCGCACGCGTTATGGACGCGATACTCGCCCTACGTGCGGCATCCCCCTATCGCCTACTGCTAGGCGCAACGTACAATCCCCGCAATGCCTTGCCTACCTGCCGCGCCTCAGCTCGGCCACCTCCCTGCTCACGTAAAAATAGCCCGCTATGGCCCAGCCCCCCCTCCGCGCCTGCCACTTGCAGCACCCTCAAGTGTGTCTGGTGCTATACGACCTAGTACTCCTCCCTAAACCCTTATTCAAACAGTTCGCCACACACGCGATTCCCGCGCCATGTCTCTCCCCACTCGACTGCAGCATCATGTTGGTCGCCTTAGGGGGAACGTTCCGATGCCGTAAAAAGCCCCTGAACCAACCCTACCCTCACCTGTGTCAGCCCCCCCCCCCACACTCACCCCCTTGATAAGACTGGGTCTGCCCGACTCCGGCAGAACCAGTGCGCTAGTTTTAATTTTCTTGGATGCACCCCTGTACAACGCCAAATTCCGATACGTCTTCCGTTCCTCTCTCACATTTCCACGGCGTGGCTCCTACCTCTGCTGCGGTCCCGGCCATACGACCCCCTTGTAGATAGACGCTACCAGACAGACACCAGTTACCGTCAACGGGGTGCCTACCCGTTAGCAGCATCCGTTTGGTCATCAAAACGCGCTCACCTCAGACCGGTTCCTTTGAACCCCTCTTTGCTCCGCGAAAGTAACGGGACCAGAGATCTTGCCCGCCTATAGAGCTCGGCCTGCCCGCGTAGGCACTGGTTCGCACCGTCGCTTAAATTCTCTCGGCGCACCGCCAGGGTCTGAACCTGACGTTAGCGCGCGCGCTCCCATTCTTCCGTCGCCCGCCACCATCCGGGCGCGAACCCCTTGTGTCCTAGATCTTAGTGTTCACAGTCACTGCCAGAGGCCGCCCTAGCTCCCTTCCCCACAACCCAAACTTCTCCCGCGCCCTTGGCCACACGGCCTGACGAACTAACATCGCATGCGTCCCCCCAACTGTCTGCTCGTTGGATTCTAAGGGTCGTCCTCAGGCCGTCCCCGCAGTTTCGAGCCGAGCTCCCGCCTGACCTATACCTCGTCCAATAACCGCGCAACGGCTCTATCCGTCAAGCCCTCGTATATCGTTTGCCCACACCACCCCTAGGGCCGTTATTGCCACAGTTGCGCCCCCTGTTACCTAAACTTCCAACACTGATCTCGGACGTTGGCGCGCGCTACGTCCTAGCTACAGTCATATTAAGTTGCCCCCACGGCCCCGGCCTCCCCACCCTCTCCCCCCGTGTTGTCCGACTCTTACGAACCTTTGCTAAAGCCGAGCCCCGAAGTACCCCCTGCAAGTTAACCACCTCTTTCGTCCAACCAACGCGCGTTCCAGCCCCTCAACCCTACCAGGCGTTGCGTGACCGTTCGCCATGGCTCGGAGCGTATGCTCGGTTAAGATAGAAGCCGCGCATGCTCGGAGTGGTAGGTCAAGGGGCCGGCGCAATGACAAATGATGCCAGCAAGAACGGGCGTGAATCAACTTAGCGACGGTCTACCCACCTGAAAACAGATGGGGTCGGAAGAACTGGGCCGGAGAGTACAGGAAGCGCGTCGCCACGCGTGCGACAGCAGGCCAGCCCGAGGCCGATCCCTAGGAACCCCCTACGAGGATCCCGCGAAGTAGAAGAACATATTGGTAGCCGTGTCTGTCTTAGGCGCAGGGTGGCTCGGCCTTCTCGGCTCTAGTCTGGGCGACCGGACAGCAGGGGGAGAGCAACGTGGCAGGGTGCAACGTACGATTGTAGAGGATTCACGTTAGGTCCACCGTGTCAATGGCGGGGGGCAAAGGCAGGTACGCTAATGTCGGTGCTGGCGAAGAGGGTACGCAAGGGCCGAGGAGTTACGGCCTTCAGAAAAGCGATAACAGGAAAATGCTACGATGCAGTTGGGGCGGTCGGCCAGGTCGGCGGGGCGATAGGGCACATGGCTCGCGTGGTTAGTGGGATGTGGAAGCCGGCCGGGACGGCAGTAAAGATAGGTATAGCTTGAGAAGCGACTAGGCGTGGATCAAGCGTTAGTCGATGAGAGCCGCATAAAAACATGACCAGTTGGGTACAGTTCAAGTCGACCATTGTATAAATGGCCTAGCGCCTTGAACGGCCGGTACTAGAGCGGGGCACGGCGAAAGCTGTTCCCAAGGCGCGGCGCACAATTATAGAGCGGGGAGCAGACCAAGCAGACAGCTCCATCGCGCTGTAGGACATGTCGAGCATCAACCTTGAATGCCCAGGCCGGAGCGGGTCCACTTGGAGTAGCGCTACGCGGGACGAATTGCGCCTAGATGTGCGGCATGGGGGTAAGGCGCTGCCGCCGACCCAGTGTCCACTGACTCGGGCGCCGGCGACGGCCGTCAAGTGAAACTGTCTAGCAAGAGCTGAGTCGGGACGGGCCGCGGAGATAAAGGGCCGAGGTACCTATCCTTAACGGCCATATAACGGCGACCCAAGGGTGTGGCGGAGAGACCGAGGCTCACCTGTACGTGCTTGCGGCGTTAAACGCGGTGGGGGCACGTGGCCGATCGGTAGTACAAGCCTCTGGAGCGACCAGGGGCGCCGTGTGGTGCAGCGCCTGGTGCGCCGGCGGCCTGTAGAGTCGGGCCCATGCGCAACAGGCCCACGGCAGGGTTGGTGCAGAGGGGACATGCAGCGGCATTAAAAGGGGCGCTGGCGATTACAATCGCGACGTCTATGCAAACAAGCGACCAGCAGGGAAAGCGGACTCATCAGGGGCTTACGGATCTGGAGGACCTCGCGTGTTATTGATCCGATGGTAGGCGGGGTGGGTTGCAAGCCGTAAGCTTCTAACTTGCCGCGGTTACAATAGCAGAGTTGAACGTACGCCCCAGGGGCACACTGGGCGAACGCGCAGGCGCAAAGGTCGAGGGAGACGCAGGCCGCTGTGAAGGCGGCGGGGGAAGTTGTAGCCATGCCTCCTCAAATATGAGGAAGCAATCTACCCGACTATTAAGACGAAACGCCGGACTTCTGCTAAGGACCCCTAATGTTTAACTGGCAAGTCTTGTGCAACGTCGCGATAGAAATCGTTCAGTTCAAAAAGTGGAGAGCTGGGACAGGTTGCCGCCGAAGATATGGGGGCAAAGGCGATGTCAATGCCCATACTGAATCGATGCGGGCAGTCCAAACGTTAGTAGTCTGGTCCACGCGTGGGCGGCTGCTGATCGGGTCACATAACATTGGACGTGCGTTAATCGATATGGGGCAATGGAGAATAAGCCAGAGCCAGGTCGCACGTTGAGACAGGTTAGGCAGAGAAAATGGGGACCTTAACAAAAACATACGAAATGACGCGTGCCCCGGGCCTACGTTC
>ITM_070123_2006
GCCCCGCTCGTGTCCGGGCTCGGCCTCGAAACTTCTTGCTTAAATAGTTGCTGAGTCCCCCTCCCTTATGCACTTCCTAACTCCTGAAGTGTCCTCTTGGTTGTATACTCTATCCTCACAGGCCCCCTGTGGGGGTCTCGTCTGAGCTTACTGGAAGGGTGCACTTCGTTCCGCATCGACCCCAAGGCCACCCCACTACCCCAACATCTCGGCAGTCTGCCCGCTCGACTCCTCTTACGACCCCGCACGGCGCGGCGTAACCATCGGGAGCGCCTGGCTCTCTTCCCTCAAGCCGCTTGGTCACACGGCACGGGGTCTTCACCCTATTCGCCTATCGCAGGTCCGCCGTCTGCCGCGGACGACGTCCCTCGATTCGTCTGCAAGAGGCCTGCACGGATGACGCTGCCCACCCGGTCCTCTGTCGAATGCCAATAAGAAGACAGTCGCTTTCACGACCGGGCTAATTCGGCCACTTCACCAGTCGGCGACACAGCCATGACGATCAGCTCACGCCTGCGTCCCCCGTCCCCAGCGCCTTGGGTACGGAGCGCTATCCCTCTGGTTACGCCTGCATAGCGTTGACACTCGGCTAAGTGACTATGCGTCCGCGCACGCGTTATGGACGCGATACCCGCCCTACGTGCGGCATCCCCCTATCGCCTACTGCTAGGCGCAACGTACAATCCCCGCAATGCCTTGCCTACCTGCCGCGCCTCAGCTCGGCCACCTCCCTGCTCACGTAAAAAGAGCCCGCTATGGCTCAGCCCCCCCTCCGCGCCTGCCACTTGCAGCACCCTCAAGTGTGTCTGGTGCTATACGACCTAGTACTCCTCCCTAAACCCTTATTCAAACAGTTCACCACACACGCGATTCCCGCGCCATGTCTCTCCCCACTCGACCGCAGCATCATGTTGGTCGCCTTAGGGGGAACGTTCCGATGCCGTAAAAAGCCCCTGAACCAACCCTACCCTCACCTGTGTCAGCCCCCCCCCCCACACTCACCCCCTTGATAAGACTGGGTCTGCCCGACTCCGGCAGAACCAGTGCGCTAGTTTTAATTTTCTTGGATGCACCCCTGTACAACGCCAAATTCCGATACGTCTTCCGTTCCTCTCTCACATTTCCACGGCGTGGCTCCTACCTCTGCTGCGGTCCCGGCCATACGACCCCCTTGTAGATAGACGCTACCAGACAGACACCAGTTACCGTCAACGGGGTGCCTACCCGTTAGCAGCATCCGTTTGGTCATCAAAACGCGCTCACCTCAGACCGGTTCCTTTGAACCTCTCTTTGCTCCGCGAAAGTAACGGGACCAGAGATCTTCCCCGCCTATAACGCTCGGCCTGCCCGCGTAGGCACTGGTCCGCACCGTCGCTTAAATTCTCTCCGCGCACCGCCAGGGTCTGAACCTGACGTTAGCGCGCGCGCTCCCATTCTTCCGTCGCCCGCCACCATCCGGGCGCGAACCCCTTGTGTCCTAGATCTTAGTGTTCACAGTCACTGCCAGAGGCCGGCCTAGCTCCCTTCCCCACAACCCAAACTTCTCCCGCACCCCTGGCCACACGGCCTGACGAACTAACATCGCATGCGTCCCCCCAACTGTCTGCTCGTTGGATTCTAAGGGTCGTCCTCAGGCCGTCCCCGCAGTTTCGAGCCGAGCTCCCGCCTGACCTATACCTCGTCCAATAACCGCGCAACGGCTCTATCCGTCAAGCCCTCGTATATCGTTTGCCCACACCACCCCTAGGGCCGTTATTGCCACAGTTGCGCCCCCTGTTACCTAAACTTCCAACACTGATCTCGGACGTTGGCGCGCGCTACGTCCTAGCTACAGTCATATTAAGTTGCCCCCACGGCCCCGGCCTCCCCACCCTCTCCCCCCGTGTTGTCCGACTCTTACGAACCTTTGCTAAAGCCGAGCCCCGAAGTACCCCCTGCAAGTTAACCGCCTCTTTCGTCCAACCAACGCGCGTTCCAGCCCCTCAACCCTACCAGGCGTTGCGTGACCGTTCGCCATCGCTCGGAGCGTATGCTCGGTTAAGATAGAAGCCGCGCATGCTCGGAGTGGTAGGCCAAGGGGCCGGCGCAATGACAAATGATGCCAGCAAGAACGGGCGTGAATCAACTTAGCGACGGTCTACCCACCTGAAAGCAGATGGGGTCGGAAGAACTGGGCCGGAGAGTACAGGAAGCGCGTCGCCACGCGTGCGACAGCAGGCCAGCCCGAGGCCGATCCCTAGGAACCCCCTACGAGGATCCCGCGAAGTAGAAGAACATATTGGTAGCCGTGTCTGTCTTAGGCGCAGGGTGGCTCGGCCTTCTCGGCTCTAGTCTGGGCGACCGGACAGCAGGGGGAGAGCAACGTGGCGGGGTGCAACGTACGATTGTAGAGGATTCACGTGAGGTCCACCGTGTCAATGGCGGGGGGCAAAGGCAGGTACGCTAATGTCGGTGCTGGCGAAGAGGGTACGCAAGGGCCGAGGAGTTACGGCCTTCAGAAAAGCGATAACAGGAAAATGCTACGATGCAGTTGGGGCGGTCGGCCAGGTCGGCGGGGCGATAGGGCACATGGCTCGCGTGGTTAGTGGGATGTGGAAGCCGGCCGGGACGGCAGTAAAGATAGGTATAGCTTGAGAAGCGACTAGGCGTGGATCAAGCGTTAGTCGATGAGAGCCGCATAAAAACATGACCAGTTGGGTACAGTTCAGGTCGACCATTGTATAAATGGCCTAGCGCCTTGAACGGCCGGTACTAGAGCGGGGCACGGCGAAAGCTGTTCCCAAGGCGCGGCGCACAATTATAGAGCGGGGAGCAGACCAAGTAGACAGCTCCATCGCGCTGTAGGACATGTCGAGCGTCAACCCTGAATGCCCAGGCCGGAGCGGGTCCACTTGGAGTAGCGCTACGCGGGACGAATTGCGCCTAGATGTGCGGCATGGGGGTAAGGCGCCGCCGCCGACCCAGTGTCCATTGACTCGGGCGCCGGCGACGGCCGTCAAGTGAAACTGTCTAGCAAGAGCTGAGTCGGGGCGGGCCGCGGAGATAAAGGGCCGAGGTACCTATCCTTAACGGCCATATAACGGCTATCCAAGGGTGTGGCGGAGAGACCGAGGCTCACCTGTACGTGCTAGCGGCGTTAAACGCGGTGGGGGCACGTGGCCGATCGGTAGTACAAGCCCCTGGAGCGACCAGGGGCGCCGTGTGGTGCGGCGCCTGGTGCGCCGGCGGCCTGTAGAGTCGGGCCCATGCGCAACAGGCCCACGGCAGGGTTGGTGCAGAGGGGACATGCAGCGGCATTAAAAGGGGCGCGGGCGATTACAATCGCGACGTCTATGCAAACAGGCGACCAGCAGGGAAAGCGGATTCATCAGGGGCTTACGGATCTGGAGGACCTCGCGTGTTATTGATCCGATGGTAGGCGGGGTGGGTTGTAAGCCGTAAGCTTGTAACTTGCCGCGGTTACAATAGCAGAGTTGAACGTACGCCCCAGGGGCACACTGGGCGAACGCGCAGGCGCAAAGGCTGAGAGAGACGCAGGCCGCTGCGAAGGCGGCGGGGGAAGTTGTAGCCATGCCTCCTCAAATATGAGGAAGCAATCTACCCGACTATTAAGACGAAACGCCGGACTTCTGCTAAGGATCCCTAGTGTTTAACTGGCAAGTCTTGTGCAACGTCGCGATAAAAATCGTTCAGTTCAAAAAGTGGAGAGCTGGGACAGGTTGCCGCCGAAGATATGGGGGCAAAGGCGATGTCAATGCCCATACTGAATCGATGTGGGCAGTCCAAACGTTAGTAGTCTGGTCCACGGGTGGGCGGCTGCTGATCGGGTCACATAACATTGGACGTGCGTTAATCGATATGGGGCAATGGAGAATAAGCCAGAGCCAGGTCGCACGTTGAGACAGGTTAGGCAGAGAAAATGGGGACCTTAACAAAAACATACGAAATGACGCGTGCCCCGGGCCTACGTTC
>ITM_070131_2007
GCCCCGGTCCTGTCCGGGCTCGGCCTCGAAACTTCTTGCTTGGATAGTTGCTGAGTCCCCCTCCCTTATGCACTTCCTAACCCCTGAGGTGTTCTCTTGGTTGTATACTCTATCTTCACGGGCCCCCTGTGGGGGTCTCGTCTGAGCTTACTGGGAGGGCGCACTTCGTCCCGCATCGACCCCAAGGCCACCCCACTGCCCCAACATCTCGGCAGTCTACCCGCTCGACTTTTCTTACGGCCCCGCATGGCGCGGCGTCACCATCGGGAGCGCCTGGCTCTCTTCCATCAGGCCGCTTGGCCACACGGCACGGGGTCTTCACCCTATTCGCCTATTGCAGGTCTGCCGTCTGCCGCGGGCGACGTCCCTCGATTCGTCCGCAAGAGGCCTGCACGGATGACGCTGCCCACCCGGTCCTCTGTCGGACGCCAATAAAAAGACAGTCGCTTTCACGACCGGGCTAATTCGGTCACTCCACCAGTCAGCGACACAGCCATAACGATCAGCTCACGCCTGTGTCTCCCGTCCCCAGGGCCTTGGGTACGGAGCGCTATCCCTCTGGTTACGCCTGCATAGCGTTGACACTCGGCTAAGTGACTATGTGTCCGCGGACGCGTTATGGACGCGATACCCGCCCTACGTGCGGCATCCCCCTATCGCCTACTGCTAGTCGCAACGTACAATCCCCGCAATGCCTTGCCTACCTGTCATGCCTCAGCTCGGCCACCTCCCTGCCCACGTAAAAAGAGCTCGCTATGGCTCAGCCCCCGCTCCGCGTCCGCCACTTGCAGCGCCCTCAAGTGTGTCTGGTGCTAGACGACGTAGCGCTCCTCCCTAAACCCTTATTCAAACAGTTCGCCACACACGCGATTCCCGCGTCATGTCACTCCCCACTCGACCGCAGCATCATGTTGGTCGCCTTAGGGGGAACGTTCCGATGCCGTGAAAAGCCCCCGAACCAACCCTACCCTCACCTGTGTCAGCCCCCCCCCCCGCAGTCACCCCCTTGATAAGACTGGGTCTGCCCGACTCTGGCAGAACCAGTGCGCCAGATTTAACTTTCTTGGATGCACCCCTGTACAACGCCAAAATCCGATACGTCTTCCGTTCCTCTCTCACATTTCCACGGCGTGGCTCCTACCCCTGCTGCGGTCCCGGCCATACGACCCCCTTGTACACAGACGCTACCAGACAGACACCAGTTACCGTCAACGGGGTGCCTACCCGTTAGCAGCATCCGTTAGGTCATCAAAGCGCGGTCACCTTAGACCGGTTCCTTTGAACCTCTCTTTGCTCCGCGAAAGTAACGGGACCAGGGATCTTCCCCGCCTATAGAGCTCGGCCTGCCCGCGTAGGCAGTGGTCCGCACCGTCGCTTAAATTCTCTCCGCGCACCGCCAGGGTCTGAACCTGACGTTAGCCCGCGCGCTCCCATTCTTCCGTCGCCCGCCACCATCCGGGCGCGAACCCCTTGTGTCCTATATCTTAGTGCTCACAGTCACTGCCAGAGGCCGCCCCAGCTCCCTTCCCCACAACCCAAACTTCTCCCGCACCCCTGGCCACACGGCCTGACGAACTAACATCGCATGCGTCCCTCCAACTGTCTGCTCGTTAGGTTCTAAGGGTCGTCCTGAGGCCGTCCCCGCAGTTTCGAGCCGAGCTCCCGCCGGACCTATACCTCGTCCAATGACCGCGCAACGACTCTATTTGTCAAGCCCTCGTATACTGTTTGCTCACACCACCCCTAGGGCCGTTATTGCCACAGTTGCGCCCCCTGTTACCTAGACTTCCAACACTGATCTCGGACGGTGGCGCGCGCTACACCCTAGCTACAGTCATATTAAGTTGCCCCCACGGCCCCGGCCTCCCCACCCTCTCCCCCCGTGTTGTCCTACTCTTACGAACCTTTGCTAAAGCCGAGCCCCGAAGTACCCCCTGCAAGTTAACTGCCTCCTTCGTCCAACCGACGTGCGTTCCAGCCCCTCAACCCTACCAGGCGTTGCGTGACCGTCCGCCATCGCTCGGAGCGGATGCTCGGTTAAGATAGAAGCCGCGCATGCTCGGAGTGGTGGGTCAAGGGGCCGGCGCAATGACAAATGATGCCAGCAAGAGCGTGCGTGAATCAACTTAGCGACGGTCTCCCCACCCGGAAGCAGATGGGGTCGGGAGAACTGGGCCGGAAAGTACGGGAAGTGCGTCGCCACGCGTGCGACAGCAGGCCAGCCCGAGGCAGATCCCTAGCAACACCCAACGAGGATCCCGCGAAGTAGAAGAACATGTTGGTAGCCGTGTCTGTCTTGGGCGCAGGGTGGCTCGGCCTTCTCGGCTCTAGTCTGGACGACCGGACAGCAGGGGGAGAGCAACGTGGCGGGGTGCAACGTACGATTGTAGAGGATTCACGTGAGGTCCACCGTGTCAATGGCGGGGGGCAGAGGCAGGTACGCTAATGTCGGTGCTGGCGAAGAGGGTACGCAAGGGCCGAGAAGTTACGGCCTTCAAAAAAGTGATAACAGGAAGATGCTACGATGCAGTTGGGGCGGTCGGCCAGGTCGACGGGGCGATAGGGGACATGGCTCGCGTAGTTAGTGGGATGTGGAAGCCGGCCGGGACCGCAGTAAAGATAGGTATAGCCTGAGAAGCGACTAGGCGTGGATCGAGCGTTAGTCGATGAGAGCCGCATAAAAGCATGACCAGTTGGGTAGAGTTCAGGTCGACCATTGTGAAAATGGCCCAGCGCCTTAAACGGCCGGTACTAGAGCGGGGCACGGCGAAAGCTGCTCCCAAGGCGCGGCGCACGATTATAGAGCGGGGAGCAGACCAAGTAGACAGCTACATCGCGCTGTAGGACGTGTCGAGCGTCAACCCTGAATGGCCAGGCCTGAGCGGGTCCACTTGGAGCAGCGCTACGCGGGACGAATTGCGCCTAGATCTGCGGCATGGGTGTAAGGCGCCGCCGCCGACCCAGTGTCCATTGACTCGGGCGCCGGCGACCGTCGTCGAGTGAAACCGTCTAGCAGGAGCTGAGTCGGGACGGGCCGCGGAGATAAAGGGCCGAGGTACCTAGCCTTAATAGCCATATAACGACGACCCAAGGGTCTGGCGGAGAGACCGAGGCTCATCTGTACGTGCTTACGGCGTTAAACGCGGTGGGGGCGCGTGGCCGATCGGTAGTACAAGCCCCTGGAGCGACCAGGGGCGCTGTGTGGTGCGGCGCCTGGTACGCCGGCGGCCTGTAGAGCCGGGCCCGTGCGCAACAGGCCCACGGAAGGGTTGGTGCAGAGGGGACATGCAGCGACATTAGAAGGGGCACTGGCGATTACGATCGCGACGTCTATGCAAACGAGCGACCAGCAGGGAAAGCGGATTCATCAGGGGCTTACGGATCTGGAGGACCTCGCGTGTTATTGATCGGAGGGTAGGCGGTGTGGGTTGCAATCCGTAGGCTTCTAACTTGCCGCGGTTACAATAGCAGAGTTGGACGTACGCCCCAGGGGCATTCTGGGCGAACGCGCAGGCGCAAAGGCCGAGGGAGACGCAGGCCGCTGTGAGGGCAGCGGGGGAAGTTGTAGCCATGCCTCCTCAAATATGAGGAAGCAATCTACCCGGCTATTAAGGCAAAACGCCGGACTTCTGCTAAGGATCCCTAGTGTTTAACTGGCAAGTCTTGTGCAACGACGCGATAAAAATCGTTCAGTTCAAAAGGTGGAGAGCTGGGACAGGTTGCCGCCGAAGACATGGCGGCAAAGGCGATGTCAATGCCCATACTGAATCGATGCGGGCAGCCCAAACGTGAGTAGTCTGGTCAACGGGTGGGCGGCTGCTGGTCGGGTCACATAAGATTGGACGTGCGTTAATCGATATGGGGCAATGGAGAATAAGCCAGAGCCAGGTCGCACGTTGAAACAGCTCAGGCAGAGCAAATGGGGACCTTAACAAAAACATACGAAATGACGCGTGCCCCGGGCGTACGTTC
>ITM_070381_2007
GCCCCGGTCCTGTCCGGGCTCGGCCTCGAAACTTCTTGCTTGGATAGTTGCTGAGTCCCCCTCCCTTATGCACTTCCTAACCCCTGAGGTGTTCTCTTGGTTGTATACTCTATCTTCACGGGCCCCCTGTGGGGGTCTCGTCTGAGCTTACTGGGAGGGCGCACTTCGTCCCGCATCGACCCCAAGGCCACCCCACTGCCCCAACATCTCGGCAGTCTACCCGCTCGACTTTTCTTACGGCCCCGCATGGCGCGGCGTCACCATCGGGAGCGCCTGGCTCTCTTCCATCAGGCCGCTTGGCCACACGGCACGGGGTCTTCACCCTATTCGCCTATTGCAGGTCTGCCGTCTGCCGCGGGCGACGTCCCTCGATTCGTCCGCAAGAGGCCTGCACGGATGACGCTGCCCACCCGGTCCTCTGTCGGACGCCAATAAAAAGACAGTCGCTTTCACGACCGGGCTAATTCGGTCACTCCACCAGTCAGCGACACAGCCATAACGATCAGCTCACGCCTGTGTCTCCCGTCCCCAGGGCCTTGGGTACGGAGCGCTATCCCTCTGGTTACGCCTGCATAGCGTTGACACTCGGCTAAGTGACTATGTGTCCGCGGACGCGTTATGGACGCGATGCCCGCCCTACGTGCGGCATCCCCCTATCGCCTACTGCTAGTCGCAACGTACAATCCCCGCAATGCCTTGCCTACCTGTCATGCCTCAGCTCGGCCACCTCCCTGCCCACGTAAAAAGAGCTCGCTATGGCTCAGCCCCCGCTCCGCGTCCGCCACTTGCAGCGCCCTCAAGTGTGTCTGGTGCTAGACGACGTAGCGCTCCTCCCTAAACCCTTATTCAAACAGTTCGCCACACACGCGATTCCCGCGCCATGTCACTCCCCACTCGACCGCAGCATCATGTTGGTCGCCTTAGGGGGAACGTTCCGATGCCGTGAAAAGCCCCCGAACCAACCCTACCCTCACCTGTGTCAGCCCCCCCCCCCGCAGTCACCCCCTTGATAAGACTGGGTCTGCCCGACTCTGGCAGAACCAGTGCGCCAGATTTAACTTTCTTGGATGCACCCCTGTACAACGCCAAAATCCGATACGTCTTCCGTTCCTCTCTCACATTTCCACGGCGTGGCTCCTACCCCTGCTGCGGTCCCGGCCATACGACCCCCTTGTACACAGACGCTACCAGACAGACACCAGTTACCGTCAACGGGGTGCCTACCCGTTAGCAGCATCCGTTAGGTCATCAAAGCGCGGTCACCTTAGACCGGTTCCTTTGAACCTCTCTTTGCTCCGCGAAAGTAACGGGACCAGGGATCTTCCCCGCCTATAGAGCTCGGCCTGCCCGCGTAGGCAGTGGTCCGCACCGTCGCTTAAATTCTCTCCGCGCACCGCCAGGGTCTGAACCTGACGTTAGCCCGCGCGCTCCCATTCTTCCGTCGCCCGCCCCCATCCGGGCGCGAACCCCTTGTGTCCTATATCTTAGTGCTCACAGTCACTGCCAGAGGCCGCCCCAGCTCCCTTCCCCACAACCCAAACTTCTCCCGCACCCCTGGCCACACGGCCTGACGAACTAACATCGCATGCGTCCCTCCAACTGTCTGCTCGTTAGGTTCTAAGGGTCGTCCTGAGGCCGTCCCCGCAGTTTCGAGCCGAGCTCCCGCCGGACCTATACCTCGTCCAATGACCGCGCAACGACTCTATTTGTCAAGCCCTCGTATACCGTTTGCTCACACCACCCCTAGGGCCGTTATTGCCACAGTTGCGCCCCCTGTTACCTAGACTTCCAACACTGATCTCGGACGGTGGCGCGCGCTACACCCTAGCTACAGTCATATTAAGTTGCCCCCACGGCCCCGGCCTCCCCACCCTCTCCCCCCGTGTTGTCCTACTCTTACGAACCTTTGCTAAAGTCGAGCCCCGAAGTACCCCCTGCAAGTTAACTGCCTCCTTCGTCCAACCGACGTGCGTTCCAGCCCCTCAACCCTACCAGGCGTTGCGTGACCGTCCGCCATCGCTCGGAGCGGATGCTCGGTTAAGATAGAAGCCGCGCATGCTCGGAGTGGTGGGTCAAGGGGCCGGCGCAATGACAAATGATGCCAGCAAGAGCGTGCGTGAATCAACTTAGCGACGGTCTCCCCACCCGGAAGCAGATGGGGTCGGGAGAACTGGGCCGGAAAGTACGGGAAGTGCGTCGCCACGCGTGCGACAGCAGGCCAGCCCGAGGCAGATCCCTAGCAACACCCAACGAGGATCCCGCGAAGTAGAAGAACATGTTGGTAGCCGTGTCTGTCTTGGGCGCAGGGTGGCTCGGCCTTCTCGGCTCTAGTCTGGACGACCGGACAGCAGGGGGAGAGCAACGTGGCGGGGTGCAACGTACGATTGTAGAGGATTCACGTGAGGTCCACCGTGTCAATGGCGGGGGGCAGAGGCAGGTACGCTAATGTCGGTGCTGGCGAAGAGGGTACGCAAGGGCCGAGAAGTTACGGCCTTCAAAAAAGTGATAACAGGAAGATGCTACGATGCAGTTGGGGCGGTCGGCCAGGTCGACGGGGCGATAGGGGACATGGCTCGCGTAGTTAGTGGGATGTGGAAGCCGGCCGGGACCGCAGTAAAGATAGGTATAGCCTGAGAAGCGACTAGGCGTGGATCGAGCGTTAGTCGATGAGAGCCGCATAAAAGCATGGCCAGTTGGGTAGAGTTCAGGTCGACCATTGTGAAAATGGCCCAGCGCCTTAAACGGCCGGTACTAGAGCGGGGCACGGCGAAAGCTGCTCCCAAGGCGCGGCGCACGATTATAGAGCGGGGAGCAGACCAAGTAGACAGCTACATCGCGCTGTAGGACGTGTCGAGCGTCAACCCTGAATGGCCAGGCCTGAGCGGGTCCACTTGGAGCAGCGCTACGCGGGACGAATTGCGCCTAGATCTGCGGCATGGGTGTAAGGCGCCGCCGCCGACCCAGTGTCCATTGACTCGGGCGCCGGCGACCGTCGTCGAGTGAAACCGTCTAGCAGGAGCTGAGTAGGGACGGGCCGCGGAGATAAAGGGCCGAGGTACCTAGCCTTAATAGCCATATAACGACGACCCAAGGGTCTGGCGGAGAGACCGAGGCTCATCTGTACGTGCTTACGGCGTTAAACGCGGTGGGGGCGCGTGGCCGATCGGTAGTACAAGCCCCTGGAGCGACCAGGGGCGCTGTGTGGTGCGGCGCCTGGTACGCCGGCGGCCTGTAGAGTCGGGCCCGTGCGCAACAGGCCCACGGAAGGGTTGGTGCAGAGGGGACATGCAGCGACATTAGAAGGGGCACTGGCGATTACAATCGCGACGTCTATGCAAACGAGCGACCAGCAGGGAAAGCGGATTCATCAGGGGCTTACGGATCTGGAGGACCTCGCGTGTTATTGATCGGAGGGTAGGCGGTGTGGGTTGCAATCCGTAGGCTTCTAACTTGCCGCGGTTACAATAGCAGAGTTGGACGTACGCCCCAGGGGCATTCTGGGCGAACGCGCAGGCGCAAAGGCCGAGGGAGACGCAGGCCGCTGTGAGGGCAGCGGGGGAAGTTGTAGCCATGCCTCCTCAAATATGAGGAAGCAATCTACCCGGCTATTAAGGCAAAACGCCGGACTTCTGCTAAGGATCCCTAGTGTTTAACTGGCAAGTCTTGTGCAACGACGCGATAAAAATCGTTCAGTTCAAAAGGTGGAGAGCTGGGACAGGTTGCCGCCGAAGACATGGCGGCAAAGGCGATGTCAATGCCCATACTGAATCGATGCGGGCAGCCCAAACGTGAGTAGTCTGGTCAACGGGTGGGCGGCTGCTGGTCGGGTCACATAAGATTGGACGTGCGTTAATCGATATGGGGCAATGGAGAATAAGCCAGAGCCAGGTCGCACGTTGAAACAGGTTAGGCAGAGCAAATGGGGACCTTAACAAAAACATACGAAATGACGCGTGCCCCGGGCGTACGTTC
>ITM_070383_2007
GCCCGGCTCGTGTCCGGGCTCGGCCTCGAAACTTCTTGCTTGGATAGTTGCTGAGTCCCCCTCCCTTATGCACTTCCTAACCCCTGAGGTGTTCTCTTGGTTGTATACTCTATCTTCACGGGCCCCCTGTGGGGGTCTCGTCTGAGCTTACTGGAAGGGCGCACTTCGTCCCGCATCGACCCCAAGGCCACCCCACTGCCCCAACATCTCGGCAGTCTACCCGCTCGACTTCTCTTACGGCCCCGCATGGCGCGGCGTCACCATCGGGAGCGCCTGGCTCTCTTCCATCAGGCCGCTTGGCCACACGGCACGGGGTCTTCACCCTATTCGCCTATCGCAGGTCTGCCGTCTGCCGCGGGCGACGTCCCTCGATTCGTCCGCAAGAGGCCTGCACGGATGACGCTGCCCACCCGGTCCTCTGTCGGACGCCAATAAAAAGACAGTCGCTTTCACGACCGGGCTAATTCGGTCACTCCACCAGTCAGCGACACAGCCATAACGATCAGCTCACGCCTGTGTCTCCCGTCCCCAGGGCCTTGGGTACGGAGCGCTATCCCTCTGGTTACGCCTGCATAGCGTTGACACTCGGCTAAGTGACTATGCGTCCGCGGACGCGTTATGGACGCGATACCCGCCCTACGTGCGGCATCCCCCTATCGCCTACTGCTAGTCGCAACGTACAATCCCCGCAATGCCTTGCCTACCTGTCATGCCTCAGCTCGGCCACCTCCCTGCCCACGTAAAAAGAGCTCGCTATGGCTCAGCCCCCGCTCCGCGTCCGCCACTTGCAGCGCCCTCAAGTGTGTCTGGTGCTAGACGACGTAGCGCTCCTCCCTAAACCCTTATTCAAACAGTTCGCCACACACGCGATTCCCGCGCCATGTCACTCCCCACTCGACCGCAGCATCATGTTGGTCGCCTTAGGGGGAACGTTCCGATGCCGTGAAAAGCCCCCGAACCAACCCTACCCTCACCTGTGTCAGCCCCCCCCCCCGCAGTCACCCCCTTGATAAGACTGGGTCTGCCCGACTCTGGCAGAACCAGTGCGCCAGATTTAACTTTCTTGGATGCACCCCTGTACAACGCCAAAATCCGATACGTCTTCCGTTCCTCTCTCACATTTCCACGGCATGGCTCCTACCTCTGCTGCGGTCCCGGCCATACGACCCCCTTGTACACAGACGCTACCAGACAGACACCAGTTACCGTCAACGGGGTGCCTACCCGTTAGCAGCATCCGTTAGGTCATCAAAGCGCGGTCACCTTAGACCGGTTCCTTTGAACTTCTCTTTGTTCCGCGAAAGTAACGGGACCAGGGATCTTCCCCGCCTATAGAGCTCGGCCTGCCCGCGTAGGCAGTGGTCCGCACCGTCGCTTAAATTCTCTCCGCGCACCGCCAGGGTCTGAACCTGACGTTAGCGCGCGCGCTCCCATTCTTCCGTCGCCCGCCACCATCCGGGCGCGAACCCCTTGTGTCCTATGTCTTAGTGCTCACAGTCACTGCCAGAGGCCGCCCCAGCTCCCTTCCCCACAACCCAAACTTCTCCCGCACCCCTGGCCACACGGCCTGGCGAACTAACATTGCATGCGTCCCCCCAACTGTCTGCTCGTTGGATTCTAAGGGTCGTCCTGAGGCCGTCCCCGCAGTTTCGAGCCGAGCTCCCGCCTGACCTATACCTCGTCCAATGACCGCGCAACGACTCTATTCGTCAAGCCCTCGTATATCGTTCGCTCACACCACCCCTAGGGCCGTTATTGCCGCAGTTGCGCCCCCTGTTACCTAGACTTCCAACACTGATCTCGGACGGTGGCGCGCGCTACACCCTAGCTACAGTCATATTAAGTTGCCCCCACGGCCCCGGCCTCCCCACCCCCTCCCCCCGTGCTGTCCTACTCTTACGAACCTTTGCTAAAGCCGAGCCCCGAAGTACCCCCTGCAAGTTAACCGCCTCCTTCGTCCAACCGACGTGCGTTCCAGCCCCTCAACCCTACCAGGCGTTGCGTGACCGTCCGCCATCGCTCGGAGCGGATGCTCGGTTAAGATAGAAGCCGCGCATGCTCGGAGTGGCGGGTCAAGGGGCCGGCGCAATGACAAATGATGCCAGCAAGAGCGTGCGTGAATCAACTTAGCGACGGTCTACCCACCCGGAAGCAGATGGGGTCGGGAGAACTGGGCCGGAAAGTACGGGAAGTGCGTCGCCACGCGTGCGACAGCAGGCCAGCCCGAGGCAGATCCCTAGCAACACCCTACGAGGATCCCGCGAAGTAGAGGAACATGTTGGTAGCCGTGTCTGTCTTAGGCGCAGGGTGGCTCGGCCTTCTCGGCTCTAGTCTGGGCGACCGGACAGCAGGGGGAGAGCAACGTGGCGGGGTGCAACGTACGATTGTAGAGGATTCACGTGAGGTCCACCGTGTCAATGGCGGGGGGCAAAGGCAGGTACGCTGATGTCGGTGCTGGCGAAGAGGGTACGCAAGGGCCGAGAAGTTACGGCCTTCAAAAAAGTGATAACAGGAAGATGCTACGATGCAGTTGGGGCGGTCGGCCAGGTCGGCGGGGCGATAAGGGACATGGCTCGCGTAGTTAGTGGGATGTGGAAGCCGGCCGGGACCGCAGTAAAGATAGGTATAGCCTGAGAGGCGACTAGGCGTGGATCGAGCGTTAGTCGATGAGAGCCGCATAAAAGCATGACCAGTTGGGTAGAGTTCAGGTCGACCATTGTGAAAATGGCCCAGCGCCTTAAACGGCCGGTACTAGAGCGGGGCACGGCGAAAGCTGCTCCCAAGGCGCGGCGCACGATTATAGAGCGGGGAGCAGACCAAGTAGACAGCTCCATCGCGCTGTAGGACGTGTCGAGCGTCAACCCTGAATGGCCAGGCCTGAGCGGGTCCACTTGGAGCAGCGCTACGCGGGACGAATTGCGCCTAGATCTGCGGCATGGGTGTAAGGCGCCGCCGCCGACCCAGTGTCCATTGACTCGGGCGCCGGCGACCGTAGTCGAGTGAAACCGTCTAGCAGGAGCTGAGTCGGGACGGGCCGCGGAGATAAAGGGCCGAGGTACCTAGCCTTAACAGCCATATAACGGCGACCCAAGGGTGTGGCGGAGAGACCGAGGCTCATCTGTACGTGCTTGTGGCGTTAAACGCGGTGGGGGCGCGTGGCCGATCGGTAGAACAAGCCCCTGGAGCGACCAGGGGCGCTGTGTGGTGCGGCGCCTGGTACGCCGGCGGCCTGTAGAGTCGGGCCCGTGCGCAATAGGCCCACGGAAGGGTTGGTGCAGAGGGGACATGCAGCGACATTAGAAGGGGCACTGGCGATTACAATCGCGACGTCTATGCAAACGAGCGACCAGCAGGGAAAGCGGATTCATCAGGGGCTTGCGGATCTGGAGGACCTCGCGTGTTATTGATCGGAGGGTAGGCGGGGTGGGTTGCAATCCGTAGGCTTCTAACTTGCCTCGGTTACAATAGCAGAGTTGGACGTACGCCCCAGGGGCATTCTGGGCGAACGCGCAGGCGCAAAGGCCGAGGGAGACGCAGGCCGCTGTGAGGGCAGCGGGGGAAGTTGTAGCCGTGCCTCCTCAAATATGAGGAAGCAATCTACCCGACTATTAAGGCGAAACGCCGGACTTCTGCTAAGGATCCCTAGTGCTTAACTGGCAAGTCTTGTGCAACGACGCGATAAAAATCGTTCAGTTCAAAAGGTGGAGAGCTGGGACAGGTTGCCGCCAAAGATATGGCGACAAAGGCGATGTCAATGCCCATACTGAATCGATGCGGGCAGCCCAAACGTGAGTAGTCTGGTCAACGGGTGGGCGGCTGCTGGTCGGGTCACATAGGATTGGACGTGCGTTAATCGATATGGGGCAATGGAGAATAAGCCAGAGCCAGGTCGCACGTTGAAACGGGTTAGGCAGAGCAAATGGGGACCTTAACAAAAACATACGAAATGACGCGTGTCCCGGGCCTACGTTC
>ITM_070386_2007
GCCCCGCTCGTGTCGGGGCTCGGCCTCGGAACTTCTTGCTTGAATAGTTGCTGAGTCCTCCTCCCTTATGCACTTCCTACCCCTTGAGGTGCTCTCTTGGTTGTATACTATGTCTTCACGGGCCCCCTGTGGGGGTCTCGTCTGAGCTTCCCGGAAGAGTGCACCTCGTCCCGCATCGACCCCAAGGCTACCCCACTACCCCAACATCTCGGCAGTCTGCCCGCTTGACTCCTCTTACGACCCCGCACGGCGCGGCGTAACCATCGGGAGCGCCTGGCTCTCTTCTCTCAGGCCGCTTGGTCACACGGCACGGGGTCTTCACCCTATTCGCCTATCGCAGGTCTGCCGTCTGCCGCGGGCGACGTCCCTCGGTCCGTCTGCAAGAGGCCTGCACGGATGACGCTGCCCACCCGATGATCTGTCGAGCGCCAATAAGAAGACAGTCGCTTTCACGACCGGGCTAATTCGGTCACTCCACCAGTCAGCGACACAGCCATGATGATCAGCTCACGCCTGTGTCCCCCGTCCCCAGGGCCTTGGGTACGGAGCGCCATCCCTCTGGTTACGCCTGCATAGCGTTGACACCCGGCTAAGTGACTATGCGTCCGCGGACGTGTTATGGACGGGATATCTGCCCTACGTGCGGTATCTCCCTATCGCCTACTGCCAGGCGCAACGTACAATCCCAGCAATGCCTTGCCTACCTGTCGCGCCTCAGCTCGGCCACCTCTCTGCCCACGTAAAAAGAGCCCGCTATGGCTCAGCCCCCGCTCCGCGTCCGCCACTTGCAGCACCCTCAAGTGTGTCTGGTGCTAGACGACCTAGTGCTCCTCCCTAATCACTTATTCAAACAGTTCGCCATACACGCGATTCCCGCGCCATGTCTCTCCCCACTTGACCGCAGCATCATGTTGGTCGCCTTAGGAGGAACGTTCCGATGCCGCAAAAAGCCCCCGAACCAGCCCTACCCTCACCTGTGTCAGCCCCCCCCCCGGCACTCACCCCCTTGATAAGACTGGGTCTGCCCAACTCTGGCAGAACCAGTGCGCTAGATTCAGTTTTCTTGGATGCACCCCCGTACAACGCCAAATTCCGATACGTCTTCCGTTCCTCTCTCACATTTCCACGGCGTGGCTCCTACCTCTGCTGCGGTCCCGGCCATACGACCCCCTTGTACACAGACGCTACCAGACAGACACCAGTTATCGTCAACGGGGTGACTACCCGTTAGCAGCGTCCGTTTGGTCATCAAAGCGCGCTCATCTCAGACCGGTTCCCTTGAACCTCTCTTTGCTCCGCGAAAGTAACGGGACCAGGGGTCTTCCCCGCCTATAGAGCTCGGCCTGCCCGCGTAGGCAGTGGTCCGCACCGCCGCCTAAATTCTCTCCGCGCGCCGCCAGGGTCTGAACTTGACGTTAGCGCGCGCGCTCCGATTTTTCGGTCGCCCGCCACCATCCGGGCGCGGACCCCTTGTGTCCTAGATCTTAGTGCTCACAGTCACTGCCAGAGGCCGCCCCAGCTCCATTCCCCACAACCCAAACTTCCCCCGCACCCCTGGCCACACGGCCTGACGAACTAACATCGCATGCGTCCCCCCAACTGTCTGCTCGTTGGATTCTAAGGGTCGTCCTCAGGCCGTCCCCGCAGTTTCGAGCCGAGCTCCCGCCTGACCTATACCTCGTCTAATAACCGCGCAACGACTCTATCCGTCAAGCCCTCCTATATCGTTTGCCCACACCACCCCTAGGGCCGTTGTTACCACAGTTGCGCTCCCTGTTACCTAAACTTCCAACACTGATCTCGGACGGTGGCGCGCGCTACACCCTAGCTACAATCATATTAAGTTACCCCCACGGCCCCGGCCTCCCCACCCTCTCCCCCCGTGTTGTCCTACTCTTACGAACCTTTGCTAAAGCCGAGCCCCGAAGTACCCCCTGCAAGTTAACCGCCTCCTTCGTCCAACCAACGCGCGTTCCAGGTCCTCAACCCTACCAGGCGTTGCGTGACCGTCCGCCATCGCTCGGAGCGGATGCTCGGTGAAGATAGAAGCCGCGCATGCTCGGAGTGGTGGGTCAAAGGGCCGGCGCAATGATAAATGATGCCAGCAAGAGCGGGCGTGAATCAACTTAGCGACGGTCTACCCACCCGGAAGCAGATGGGGTCGGAAGAGCTGGGCCGGAGAGCACGGGAAGCGCGTCGCCACGCGTGCGACAGCAGGCCAGCCCGAGGCCGATCCGTAGCAGCCCCCTACGAGGATCCCGCGAGGTAGAAGAACATGTTGGTAGCCGTGTCTGTATTAGGCGCAGGGCGGCTCGGCCCTCTCGGCTCTAGTCTGGGCGACCGGACAGCAGGGGGAGAGCAACGTGGCGGGGTGCAACGTACGATTGTAGAGGATTCACGTGAGGCCCACCGTGTCAATGGCGGGAGGCAAAGGCAGGTGCGCTAATGTCGGTGCTGGTGAAGAGGGTGCGTAGGGGCCGAGGAGTTACGACCTTCAAAAAAGCGATAACAGGAAGATGCTACGATGCAGTTGGGGCGGTCGGCCAGGCCAGCGGGGCGACAGGGGACATGGCTCGCGTGGTTAGTGGGATGTGGAAGCCGGCCGGGACGGCAGTAAAGATAGGTATAGCTTGAGAAGCGACTAGGCGTAGATCAAGCGTTAGTCGACGAGAGCCGCATAAAAGCATGACCGGTTGGGTACAGTTCAGGTCGACTATTGTAAAAACGGCCCAGCGCCTTGAACGGCTGGTACTAGAGCGAGGCACGGCGAAAGCTGTTCCCAAGGCGCGGCGCACGATTATAGAGCGGGGAGCAGACCAAGTAGACAGCTCCATCGCGCTGTAGGACATGTCGAGCGTCAACCCTGAATGCCCAGGCCTGAGCCGGTCCACTTGGAGTAGCGCTACGCGGGACGAATTGCGCCTAGATCTGCGGCATGGGTGTAAAGCGCCGCCGCCGACCCAGTGTCCATTGACTCGGGCGCCGGCGACGGTCGTCGAGTGAAACCGTCTAGCAAGAGCTGAGTCGGGACGGGCCGCGGAGATAAAGGGCCGAGGTACCTAGGCTTAACGGCCACATAACGGCGACCCAAGGGTGTGGCGGAGAGGCCGAGGCTCACCTGTACGTGCTTGCGGCGTTAAACGCGGTGGGGACGCGTGGCCGGTCGGTAGTACAAGCCCCTGGAACGACCAGGGGCGCCGTGTGGTGCGGCGCCTGATACGCCGGCGGCCTGTAGAGTCGGGCCCGAGCACAACAGGCCCACGGCAGGGTTGATGCAGAGGGGACATGCAGCGGCGTTAAAAGGGGCACTCGCGATTACAGTCGCGACGTCTATGCAAACAAGCGACCAGCAAGGAAAGCGGATTCATCAGGGGCTTACGGATCTGGAGGACCTCGCGTGTTATTGATCGGAGGGTAGGCAGGGTGGGTTGCAAGCCGTAGGCTTCTAACTTACCGCGGTTACAATAGCAGAGTTGAACGTACGACCCAGGGGCACTCTGGGCGAACGGGCAGGCGCAAAGGCCGAAGGAGACGCAAGCCGTTGTGAGGGCGGCGGGGGGAGTCGTAGCCATGCCTCCTCAAATATGAGGAAGCAATCTACCCGACTATTAAAGCGAAGCGCCGGACCTCTGCTAAGGATCGCTAGTGTTTAACTGGCAAGTCTTGTGCAACGACGCGATAAAAATCGTTCAGTCCAAAAGGTGGATTGCTGGGACAGGTTGCCGCTGAAGATATGGGGGCAGATGCGATGTCAATGCCCATACTGAATCGATACGGGCAGCCCAAACGTTAGTAGTCTGGTCAACGGGTGGGAGGCTGCTGATCGGGTCACATAAGATTGGACGTGCGTTAATCGGTATGGGGCAATGGAGAATAAGCCAGAGCCAGGTCGCACGTTGAGACAGGTTAGGCAGAGAAAATGGAGACCTTAACAAAAACATACGAAATGACGCGTGCTCCAGATCTACGTTC
>ITM_070625_2007
GCCCCGGTCCTGTCCGGGCTCGGCCTCGAAACTTCTTGCTTGGATAGTTGCTGAGTCCCCCTCCCTTATGCACTTCCTAACCCCTGAGGTGTTCTCTTGGTTGTATACTCTATCTTCACGGGCCCCCTGTGGGGGTCTCGTCTGAGCTTACTGGGAGGGCGCACTTCGTCCCGCATCGACCCCAGGGCCACCCCACTGCCCCAACATCTCGGGAGTCTACCCGCTCGACTTCTCTTACGGCCCCGCATGGCGCGGCGTCACCATCGGGAGCGCCTGGCTCTCTTCCATCAGGCCGCTTGGCCACACGGCACGGGGTCTTCGCCCTATTCGCCTATTGCAGGTCTGCCGTCTGCCGCGGGCGACGTCCCTCGATTCGTCCGCAAGAGGCCTGCACGGATGACGCTGCCCACCCGGTCCTCTGTCGGACGCCAATAAAAAGACAGTCGCTTTCACGACCGGGCTAATTCGGTCACTCCACCAGTCAGCGACACAGCCATAACGATCAGCTCACGCCTGTGTGTCCCGTCCCCAGGGCCTTGGGTACGAAGCGCTATCCCTCTGGTTACGCCTGCATAGCGTTGACACTCGGCTAAGTGACTATGTGTCCGCGGACGCGTTATGGACGCGATACCCGCCCTACGTGCGGCATCCCCCTATCGCCTACTGCTAGTCGCAACGTACAATCCCCGCAATGCCTTGCCTACCTGTCATGCCTCAGCTCGGCCACCTCCCTGCCTACGTAAAAAGAGCTCGCTATGGCTCAGCCCCCGCTCCGCGTCCGCCACTTGCAGCGCCCTCAAGTGTGTCTGGTGCTAGACGACGTAGCGCTCCTCCCTAAACCCTTATTCAAACAGTTCGCCACACACGCGATTCCCGCGCCATGTCACTCCCCACTCGACCGCAGCATCATGTTGGTCGCCTTAGGGGGAACGTTCCGATGCCGTGAAAAGCCCCCGAACCAACCCTACCCTCACCTGTGTCAGCCCCCCCCCCCGCAGTCACCCCCTTGATAAGACTGGGTCTGCCCGACTCTGGCAGAACCAGTGCGCCAGATTTAACTTTCTTGGATGCACCCCTGTACAACGCCAAAATCCGATACGTCTTCCGTTCCTCTCTCACATTTCCACGGCGTGGCTCCTACCTCTGCTGCGGTCCCGGCCATACGACCCCCTTGTACACAGACGCTACCAGACAGACACCAGTTACCGTCAACGGGGTGCCTACCCGTTAGCAGCATCCGTTAGATCATCAAAGCGCGGTCACCTTAGACCGGTTCCTTTGAACCTCTCTTTGCTCCGCGAAAGTAACGGGACCAGGGATCTTCCCCGCCTATAGAGCTCGGCCTGCCCGCGTAGGCAGTGGTCCGCACCGTCGCTTAAATTCTCTCCGCGCACCGCCAGGGTCTGAACCTGACGTTAGCCCGCGCGCTCCCATTCTTCCGTCGCCCGCCACCATCCGGGCGCGAACCCCTTGTGTCCTATATCTTAGTGCTCACAGTCACTGCCAGAGGCCGCCCCAGCTCCCTTCCCCACAACCCAAACTTCTCCCGCACCCCTGGCCACACGGCCTGACGAACTAACATCGCATGCGTCCCCCCAACTGTCTGCTCGTTAGATTCTAAGGGTCGTCCTGAGGCCGTCCCCGCAGTTTCGAGCCGAGCTCCCGCCTGACCTATACCTCGTCCAATGACCGCGCAACGACTCTATTTGTCAAGCCCTCGTATACCGTTTGCTCACACCACCCCTAGGGCCGTTATTGCCACAGTTGCGCCCCCTGTTACCTAGACTTCCAACACTGATCTCGGACGGTGGCGCGCGCTACACCCTAGCTACAGTCATATTAAGTTGCCCCCACGGCCCCGGCCTCCCCACCCTCTCCCCCCGTGTTGTCCTACTCTTACGAACCTTTGCTAAAGCCGAGCCCCGAAGTACCCCCTGCAAGTTAACTGCCTCCTTCGTCCAACCGACGTGCGTTCCAGCCCCTCAACCCTACCAGGCGTTGCGTGACCGTCCGCCATCGCTCGGAGCGGATGCTCGGTTAAGATAGAAGCCGCGCATGCTCGGAGTGGTGGGTCAAGGGGCCGGCGCAATGACAAATGATGCCAGCAAGAGCGTGCGTGAATCAACTTAGCGACGGTCTCCCCACCCGGAAGCAGATGGGGTCGGGAGAACTGGGCCGGAAAGTACGGGAAGTGCGTCGCCACGCGTGCGACAGCAGGCCAGCCCGAGGCAGATCCCTAGCAACACCCTACGAGGATCCCGCGAAGTAGAAGAACATGTTGGTAGCCGTGTCTGTCTTAGGCGCAGGGTGGCTCGGCCTTCTCGGCTCTAGTCTGGACGACCGGACAGCAGGGGGAGAGCAACGTGGCGGGGTGCAACGTACGATTGTAGAGGATTCACGTGAGGTCCACCGTGTCAATGGCGGGGGGCAGAGGCAGGTACGCTAATGTCGGTGCTGGCGAAGAGGGTACGCAAGGGCCGAGAAGTTACGGCCTTCAAAAAAGTGATAACAGGAAGATGCTACGATGCAGTTGGGGCGGTCGGCCAGGTCGACGGAGCGATAGGGGACATGGCTCGCGTAGTTAGTGGGATGTGGAAGCCGGCCGGGACCGCAGTAAAGATAGGTATAGCCTGAGAAGCGACTAGGCGTGGATCGAGCGTTAGTCGATGAGAGCCGCATAAAAGCATGACCAGTTGGGTAGAGTTCAGGTCGACCATTGTGAAAATGGCCCAGCGCCTTAAACGGCCGGTACTAGAGCGGGGCACGGCGAAAGCTGCTCCCAAGGCGCGGCGCACGATTATAGAGCGGGGAGCAGACCAAGTAGACAGCTACATCGCGCTGTAGGACGTGTCGAGCGTCAACCCTGAATGGCCAGGCCTGAGCGGGTGCACTTGGAGCAGCGCTACGCGGGACGAATTGCGCCTAGATCTGCGGCATGGGTGTAAGGCGCCGCCGCCGACCCAGTGTCCATTGACTCGGGCGCCGGCGACCGTCGTCGAGTGAAACCGTCTAGCAGGAGCTGAGTCGGGACGGGCCGCGGAGATAAAGGGCCGAGGTACCTAGCCTTAATAGCCATATAACGACGACCCAAGGGTCTGGCGGAGAGACCGAGGCTCATCTGCACGTGCTTACGGCGTTAAACACGGTGGGGGCGCGTGGCCGATCGGTAGTACAAGCCCCTGGAGCGACCAGGGGCGCTGTGTGGTGCGGCGCCTGGTACGCCGGCGGCCTGTAGAGTCGGGCCCGTGCGCAACAGGCCCACGGAAGGGTTGGTGCAGAGGGGACATGCAGCGACATTAGAAGGGGCACTGGCGATTACAATCGCGACGTCTATGCAAACGAGCGACCAGCAGGGAAAGCGGATTCATCAGGGGCTTACGGATCTGGAGGACCTCGCGTGTTATTGATCGGAGGGTAGGCGGTGTGGGTTGCAATCCGTAGGCTTCTAACTTGCCGCGGTTACAATAGCAGAGTTGGACGTACGCCCCAGGGGCATTCTGGGCGAACGCGCAGGCGCAAAGGCCGAGGGAGACGCAGGCCGCTGTGAGGGCAGCGGGGGAAGTTGTAGCCATGCCTCCTCAAATATGAGGAAGCAATCTACCCGGCTATTAAGGCAAAACGCCGGACTTCTGCTAAGGATCCCTAGTGTTTAACTGGCAAGTCTTGTGCAACGACGCGATAAAAATCGTTCAGTTCAAAAGGTGGAGAGCTGGGACAGGTTGCCGCCGAAGACATGGCGGCAAGGGCGATGTCAATGCCCATACTGAATCGATGCGGGCAGCCCAAACGTGAGTAGTCTGGTCAACGGGTGGGCGGCTGCTGGTCGGGTCACATAAGATTGGACGTGCGTTAATCGATATGGGGCAATGGAGAATAAGCCAGAGCCAGGTCGCACGTTGAAACAGGTTAGGCAGAGCAAATGGGGACCTTAACAAAAACATACGAAATGACGCGTGCCCCGGGCGTACGTTC
>ITM_071804_2007
GCCCCGCTCGTGTCGGGGCTCGGCCTCGAAACTTCTTGCTTGAATAGCTGCTGAGTCCCCCTCCCTTATGCACTTCCTAACCCCTGAGGTGTTCTCTTGGTTGTATACTCTATCTTCACGGGCCCCCTGCGGGGGTCTCGTCTGAGCTCACTGGAAGGGTGCACTTCTTCCCGCATCGACCCCAAGGCCACCCCACTACCCCAACATCTCGGCAGTCTGCCCGCTCGACTCCTCTTACGACCCCGCACGGCGCGGCGTAACCATCGGGAGCGCCTGGCTCTCCTCCCTCAGGCCGCTTGGTCACACGGCACGGGGGCTTCACCCTATTCGCCTATCGCAGGTCTGCTGTCTGCCGCGGGCGACGTCCCTCGATTCGTCTGCAAGAGGCCTGCACGGATGACGCTGCCCACCCGGTCCTCTGTCGAACGCCAATAAGAAGACAGTCGCTTTCGCGACCGGGCTAATTGGGTCACTCCACCAGTCAGCGACACAGCCATGACGATCAGCTCACGCCTGTGTCCCCCGTCCCCAGGGCCTTGGGTACGGAGCGCTATCCCTCTGGTTACGCCTGCATAGCGTTGACACTCGGCTAAGTGACTATGCGTCCGCGGACGCGTTATGGACGCGATACCCGCCCTACGTGCGGCATCCCCCTATCGCCTACTGTTAGGCGCAACGTACAATCCCCGCAATGCCTTGCCTACCTGTCGCGCCTCAGCTCGGCCACCTCCCTGCCCACGTAAAAAGAGTCCGCTATGGCTCAGCCCCCGCTCCGCGTCCGCCACTTGCAGCACCCTCAAGTGTGTCTGGTGCTAGACGACCTAGTGCTCCTCCCCAAACCCTTATTCAAACAGTTCGCCACACACGCGCTTCCCGCGCCATGTCTCTCCCCACTCGACCGCAGCATCATGTTGGTCGCCTTAGGGGGAACGTTCCGATGCCGTAAAAAGCCCCCGAACCAACCCTACCCTCACCCGTGTCAGCCCCCCCCCCCGCACTCACCCCCTTGATAAGACTGGGTCTGCACGACTCTGGCAGAACCAGTGCGCTAGATTTAATTTTCTTGGATGCACCCCCGTACAACGCCAAATTCCGGTACGTCTTCCGTTCCTCTCTCACATTTCCACGGCGTGGCTCTTACCTCCGCTGCGGTCCCGGGCATACGGCCCCCTTGTACACAGACGCTACCAGACAGACACCAGTTATCGTCAACGGGGTGCCTACCCGTTAGCAACATCTGTTTGGTCATCAAAGCGCGCTCACCTCAGACCGGTTCCTTTGAACCTCTCTTTGCTCCGCGAAAGTAACGGGACCAGGGATCTTCCCCGCCTATAGAGCTCGGCCTGCCCGCGTAGGCAGTGGTCCGCACCGTCGCTTAAATTCTCTCCGGGCATCGCCAGGGTCTGAACCTGACGTTAGCGCGCGCGCTCCCATTCTTCCGTCGCCCGCCACCATCCGGGCGCGAACCCCTTGTGTCCTAGATCCCAGTGCTCACAGTCACTGCCAGAGGCAGCCCCAGCTCCCTTCCCCACAACCCAAACTTCCCCCGCACCCCTGGCCACACGGCCTGACGAACTAACATCGCATGCGTCCCCCCAACTGTCTGCTCGCTGGATTCTAAGGGTCGTCCTCAGGCCGTCCCCGCAGTTTCGAGCCGAGCTCCCGCTTGACTTATACCTCGTCCAATAACCGCGCAACGACTCTATCCGGCAAGCCCTCGTATATCGTTTGCCCACACCACCCCTAGGGCCGGTATTACCACAGTTGCGCCCCCTGTTACCTAAACTTCCAACACCGATCTCGGACGGTGGCGCGCGCTACACCCTAGCTACAGTCATATTAAGTTGCCCCCACGGCCCCGGGCTCCCCACCCTCTCCCTCCGTGTTGTCCTACTCTTGCGAACTTTTGCTAAAGCCGAGCCCCGAAGTACCCCCTGCAAGTTAACCGCCTCCTTCGTCCAACCAAGGCGCGTTCCAGCCCCTCAACCCTACCAGGCGTTGCGTGACCGTCCGCCATCGCTCGGAGCGGATGCTCGGTTAAGATAGAAGCCGCGCATGCTCGGAGTGGTGGGTCAAGGGGCCGGCGCAATGACAAATGATGCCAGCAAGAGCGGGCGTGAATCAACTCAGCGACGGTCTACCCACCCGGAAGCAGATGGGGTCGGAGGAATTGGGCCGGAGAGTACGGGAAGCGCGTCGCCGCGCGCGCGACAGCAGGCCAGCCCGAGGCCGATCCCTAGCAACCCCCTACGAGGATCCAGCGAAGTAGAAGAACATGTTGGTAGCCGTGTCTGTCTTAGGCGCAGGGTGGCTCGGCCTTTTCGGCTCTAGTCTGGGCGACCGGACAGCAGTGGGAGAGCAACGTGGCGGGGTGCAACGTACGATTGTAGAGGATTCACGTGAGGTCCACCGTGTCAATGGCGGGGGGCAAAGGCAGGTACGCTAATGTCGGTGCTGGCGAAGAGGGTACGCAAGGGCCGAGGAGTTACGGCCTTCAAAAAAGCGATAACAGGAAGATGCTACGATGCAGTTGGGGCGGTCGGCCAGGTCGGCGGGGCGATAGGGGACATGGCTCGCGTGGTTAATGGGATGTGGAAGCCGGCCGGGACGGCAGTAAAGATAGGTATAGCTTGAGAAGCGACTAGACGTGGATCAAGCGTTAGTCGATGAGAGCCGCATAAAAGCATGACCAGTTGGGTACAGTTCAGGTCGACTATTGTAAAAATGGCCCCGCGCCTTGAACGGCCGGTACTAGAGCGGGGCGCGGAGAAAGCTGTTCCCAAGGCGCGGCGCACGATTATAGAGCGGGGAGCAGACCAAGTAGACAGCTCCATCGCGCTGTAGGACATGTCGAGCGTCAACCCTGAATGCCCAGGCCTGAGCGGATCCACTTGGAGTAGCGCTACGCGGGACGAATTGCGCCTAGATCTGCGGCACGGCTGTAAGGCGCCGCTGCCGACCCCGTGTCCATTGACTCGGGCGCCGGCGACGGTCGTCGAATGAAACCGTCTAGCAAGAGCTGAGTCGGGACGGGCCGCGCAGATAAAGGGCCGAGGTTCCTAGCCTTAACGGCCATATAACGGCGACCCAAGGGTGTGGCGGAGAGACCGAGGCTCACCTGTACGTGCTTGCGGCGTTAAACGCGGTGGGGGCGCGTGGCCGATCGGTAGTACAAGTCCCTGGAGCGACCAGGGGCGCCGTGTGGTGCGGCGCCTGGTACGCCGGCGGCCTGTAGAGTCGGGCCCGTGCGCAACAAGCCCACGGCAGGGTTGGTGCAGAGGGGACATGCAGCGGCATTAAAAGGGGCATTGGCGATTACAATCGCGACGTCTATGCAAACAAGCGACCAGCAGAGAAAACGGATTCATCAGGGGCTTACGGATCTGGAGGACCTCGCGTGTTATTGATCGGAGGGTAGGCGGGGTGGGTTGCAAGCCGTAGGCTTCTAACTTGCCGCGGTTACAATAGCAGAGTTGAACGTACGCCCCAGGGGCACTCTGGGCGAACGCGCAGGCGCAAAAGCCGAGGGAGACGCAGGCCGCTGTGAGGGCGGCGGGGGAAGTTGTAGCCATGCCTCCTCAAGTATGAGGAAGCAATCTACCCGACTATTAAGGCGAAACGCCGGACTTCTGCTAAGGATCCCTAGTGTTTAACTGGCAAGTCTTGTGCAACGACGCGATAAAAATCGTTCAGTTCAAAAGGTGGAGAGCTGGGGCAGGCCGCCGCCGAAGATATGGGGGCAAAGGCGATGTCAATGCCCATACTGAATCGATGCGGGCAGCCCAAAAGTTACTAGTCTGGTCAACGGGTGGGCGGCTGCTGATCGGGTCACATAAGATTGGACGTGCGTTAATCGATATGGGGCAATGGAGAATAAGCCAGGGCCAGGTCGCACGTTGAGACAGGTTAGGCAGAGAAAATGGGGACCTTAACAAAAACATACGAAATGACATGTGCCCTGGGCCTACGTTC
>ITM_071924_2007
GCCCCGCTCGTGTGGGGGCTCGGCCTCGAAACTTCTTGCTTGAATAGTTGCTGAGTCCCCCTCCCTTATGCACTTCCTACCCCTTGAGGTGTTCTCTTGGTTGTATACTCTGTTTTCACGGGCCCCCTGTGGGGGTCTCGTCTGAGCTTCCTGGAAGAGTGCACTTCGTCCCGCATCGACCCCAAGGCTACCCCACTACCCCAACATCTCGGCAGTCTGCCCGCTCGACTCCTCTTACGACCCCGCACGGCGCGGCGTAACCATCGGGAGCGCCTGGCTCTCTTCCCTCAGGCCGCTTGGTCACACGGCACGGGGTCTTCACGCTATTCGCCTATCGCAGGTCTGCCGTCTGCCGCGGGCGACGTCCCTCAATCCGTCTGCAAGAGGCCTGCTTAAATGACGCTGCCCACCCGATGATCTGTCGAACGCCAATAAGAAGACAGTCGCCTTCACGACCGGGCTAATTCGGTCACTCCACCAATCAGCGACACAGCCATGACGATCAGCTCACGCCTGTGTCCCCCGTCCCCAGGGCCTTGGGTCCGGAGCGCCATCCCTCTGGTTAGGCCTGAATAGCGTTGACACTCGGCTAAGTGACTATGCGTCCGCGGACGCGTTGTGGACGGGATATCCGCCCTACGTGCGGCATCCCCCTATCGCCTACTGCCAGGCGCAACGTACAATCCCAGCAATGCCTTGCCTACCTGTCGCGCCTCAGCTCGGCCACCTCCCTCCCCACGTAAAAAGAGCCCGCTATGGCTCAGCCCCCGCTCCGCGTCCGCCACTTGCAGCACCCTCAAGTGTGTCTGGTGCGAGACGACCTAGTGCTCCTCCCTAAATACTTATTCAAACAGTTCGCCATACACGCGATTCTCGCGCCATGTCTCTCCCCACTCGACCGCAGCATCATGTTGGTCGCCTTAGGGGGAACGTTCCGATGCCGCAAAAAACCCCCGAACCAGCCCTACCCTCACCTGTGTCAGCCCCCCCCCCCGCACTCACCCCCTTGATAAGACTGTGTCTGCCCGACTCTGGCAGAACCGGTGCGCTAGATTCAGTCTTCTTGGATGCACCCCCGTACAACGCCAAATTCCGATACGTCTTCCGTTCCTCTCTCACATTTCCACGGCGTGGCTCCTACCTCTGCTGCGGTCCCGGCCATATGACCCCCTTGTACACAGACGCTACCAGACAGAAACCAGTTATCGTCAACGGGGTGACTACCCGTTAGCAGCGTCCGTTTGGTCATCGAAGCGCGCTCACCTCAGACCGGTTCCCTTGAACCTCTCTTTGCTCCGCGAAAGTAACGGGACCAGGGGTCTTCCCCGCCTATAGAGCTCGGCCTGCCCGCGTAGGCAGTGGTCCGCACCGTCGCTTAAATTCTCTCCGCGCACCGCCAGGGTCTGAACCTGACGTTAGCGCGCGCGCTCCGATTTTTCGATCGCCCGCCACCATCCGGGTGCGAACCCCTTGTGTCCTAGATCTTAGTGCTCACAGTCACTGCCAGAGGCCGCACCAGCTCGCTTCCCCACAACCCAAACTTCCCCCGCACCCCTGGGCGCACGGCCTGACGAACTAACATCGCATGCGTCCCCCCAATTGTCTGCTCGTTGGATTCGAAGGGTCGTCCTCAGGCCGTCCCCGCAGTTTCGAGCCGAGCTCCCGCCTGACCTATACCTCGTCCAATAACCGCGCAACGACTCTATCCGTCAAGCCCTCCTATATCGTCTGCCCACACCACCCCTAGGGCCGTTATTACCACAGTTGCGCCCCCTGTTACCTAAACTTCCAACACTGATCTCGGACGGTGGCGCGCGCTACACCCTAGCTACAGTCATATTAAGTTGCCCCCACGGCCCCGGCCTCCCCACCCTCTCCCCCCGTGTTGTCCTACTCTTACGAACCTTTGCTAAAGCCGAGCCCCGAAGTACCCCCTGCAAGTTAACCGCCTCCTTCGTCCAACCAACGCGCGTTCCAGCCCCTCAACCCTATCAGGCGTTGCGTGACCGTCCGCCATCGCTCGGAGCGGATGCCCGGTGAAGATAGAAGCCGCGCATGCTGGGAGTGCTGGGTCAAGGGGCCAGCGCAATGACAAATGATGCCAGCAAGAGCGGGCGTGAGTCAACTTAGTGACGGTCTACCCACCCGGAAGCGGATGGGGTCGGAAGAACTGGGCCGGAGAGTACGGGAAGCGCGTCGCCACGCGTCCGACAGCAGGCCAGCCTGAGGCCGATCCGTAGCAGCCCCCTACGAGGATCCCGCGAGGTAGAAGAACATGTTGGTAGCCGTGTCTGTCTTACGCGCAGGGTGGCTCGGCCCTCTTGGCTCTAGTCTGGGCGACCGGACAGCAGGAGGAGAGCAACGTGGCGGGGTGCAACGTACGATTGTAGAGGATTCACGTGAGGTCCACCGCGTCAATGGCGGGAGGCAAAGGCAGGTACGCTAATGTCAGTGCTGGCGAAGAGGGTGCATAGGAGCCGAGGAGTTACGGCCTTCAAAAAAGCGATAATAGGAAGATGCTACGATGCAGTTGGGGCGGTCGGCCAGGCCGGCGGGGCGACAGGGGACATGGCTCACGTGGTTAGTGGGATGTGGAAGCCGGCCGGGACGGCAGTGAAAATAGGTATAGCTTGAGAAACAACTAGGCGTAGATCAAGCGTTAGTCGACGAGACCCGCATAAAAGCATGACCAGTTGGGTACAGTTCAGGTCGGCTATTGTAAAAGTGGCCCAGGGCCTTGAACGGCCGGTACTAGAGCAAGGCACGGCGAAAGCTGTTCCCAAGGCGCGGCGCACGATTATAGAACGGGGAGCAAACCAAGTAGACATCTCCATCGCGCTGTAGGACATGTCGAGCGTCAACCCTGAATGCCCAGGCCTGCGCCGGTCCACTTAGAGTAGCGCTACGCGGGGCGAATTGCGCCTAGATCTGCGGCATAAGTGTAAGGCGCCGCCGCCAACCCAGTGTCCATTGACTCGGGCGCCGGCGACGGTCGTCGAGTGAAACCGTCTAGCAAGAGCTGAGTCGGGACGGGCCGCGGAGATAAAGTACCGACGTACCTAGCCTTAACGGCCATATAACGGCGACCCAAGGGTGTGGCGGAGAGACCGAGGCTCACCTGTACGTGCTTGCGGCGTTAAACGCGGTGGGGGCGCGTGGCCGGTCGGTAGTACAAGCCCCTGGAACGACCAGGGGCGCCGTGTGGTGCGGCGCCTAGTACGCCGGCGGCCTGTAGAGTCGGGCCCGAGCGCAACAGGCCCACGGCGGGGTTGATGCAGAGGGGACATGCAGCGGCATTAAAAGGGGCACTGGCGATTACAGTCGCCACGTCTATGCAAACAAGCGACCAGCAAGGAAAGCGGATTCATCAGGGGCTTACGGATCTGGAGGACCTCGCGTGTTATTGATCGGAGGGTAGGCAGGGTGGGTTGCAAGCCGTAGGCTTCTAACTTGCCGCGGTTACAATAGCAGAGTTGAACGTATGCCCCAGGGGCACTCTGGGCGAACGGGCAGGCGCAAAGGCCGAAGGAGACGCAAGCCGCTGTGAGGGCGGCGGGGGGAGTCGTAGCCATGCCTCCTCAAATATGAGGAAGCAATCTACCCGACTATTAAAGCGAAGCGCCGGACCTCTGCTAAGGATCGCTAGTGTTTAACTGGCAAGTCTTGTGCAACAATGCGATAAAAATCGTTCAGTTCAAAAGGTGGATTGCTGGAACAGGTTGCCGCCGAAGATATGGGGGCAAATGCGATGTCGATGCCCATACTGAATCGATGCGGGCAGCCCAAACGTTAGTATTCTGGTCAACGGGTGGGCGGCTGCTGATCGGGTCACATAAGATTGGACGTGCGTTAATCGACATGGGGCAATGGAGAATAAGCCAGAGCCAGGTCGCACGTTGAGACAGGTTAGGCAGAGAAAATGGAGACCTTAACAAAAACATACGAAATGACGCGTGCTCCGGGCCTACGTTC
>ITM_071925_2007
GCCCCGCTCGTGTGGGGGCTCGGCCTCGAAACTTCTTGCTTGAATAGTTGCTGAGTCCCCCTCCCTTATGCACTTCCTACCCCTTGAGGTGTTCTCTTGGTTGTATACTCTGTTTTCACGGGCCCCCTGTGGGGGTCTCGTCTGAGCTTCCTGGAAGAGTGCACTTCGTCCCGCATCGACCCCAAGGCTACCCCACTACCCCAACATCTCGGCAGTCTGCCCGCTCGACTCCTCTTACGACCCCGCACGGCGCGGCGTAACCATCGGGAGCGCCTGGCTCTCTTCCCTCAGGCCGCTTGGTCACACGGCACGGGGTCTTCACGCTATTCGCCTATCGCAGGTCTGCCGTCTGCCGCGGGCGACGTCCCTCAATCCGTCTGCAAGAGGCCTGCTTAAATGACGCTGCCCACCCGATGATCTGTCGAACGCCAATAAGAAGACAGTCGCCTTCACGACCGGGCTAATTCGGTCACTCCACCAATCAGCGACACAGCCATGACGATCAGCTCACGCCTGTGTCCCCCGTCCCCAGGGCCTTGGGTCCGGAGCGCCATCCCTCTGGTTAGGCCTGAATAGCGTTGACACTCGGCTAAGTGACTATGCGTCCGCGGACGCGTTGTGGACGGGATATCCGCCCTACGTGCGGCATCCCCCTATCGCCTACTGCCAGGCGCAACGTACAATCCCAGCAATGCCTTGCCTACCTGTCGCGCCTCAGCTCGGCCACCTCCCTCCCCACGTAAAAAGAGCCCGCTATGGCTCAGCCCCCGCTCCGCGTCCGCCACTTGCAGCACCCTCAAGTGTGTCTGGTGCGAGACGACCTAGTGCTCCTCCCTAAATACTTATTCAAACAGTTCGCCATACACGCGATTCTCGCGCCATGTCTCTCCCCACTCGACCGCAGCATCATGTTGGTCGCCTTAGGGGGAACGTTCCGATGCCGCAAAAAACCCCCGAACCAGCCCTACCCTCACCTGTGTCAGCCCCCCCCCCCGCACTCACCCCCTTGATAAGACTGTGTCTGCCCGACTCTGGCAGAACCGGTGCGCTAGATTCAGTCTTCTTGGATGCACCCCCGTACAACGCCAAATTCCGATACGTCTTCCGTTCCTCTCTCACATTTCCACGGCGTGGCTCCTACCTCTGCTGCGGTCCCGGCCATATGACCCCCTTGTACACAGACGCTACCAGACAGAAACCAGTTATCGTCAACGGGGTGACTACCCGTTAGCAGCGTCCGTTTGGTCATCGAAGCGCGCTCACCTCAGACCGGTTCCCTTGAACCTCTCTTTGCTCCGCGAAAGTAACGGGACCAGGGGTCTTCCCCGCCTATAGAGCTCGGCCTGCCCGCGTAGGCAGTGGTCCGCACCGTCGCTTAAATTCTCTCCGCGCACCGCCAGGGTCTGAACCTGACGTTAGCGCGCGCGCTCCGATTTTTCGATCGCCCGCCACCATCCGGGTGCGAACCCCTTGTGTCCTAGATCTTAGTGCTCACAGTCACTGCCAGAGGCCGCACCAGCTCGCTTCCCCACAACCCAAACTTCCCCCGCACCCCTGGGCGCACGGCCTGACGAACTAACATCGCATGCGTCCCCCCAATTGTCTGCTCGTTGGATTCGAAGGGTCGTCCTCAGGCCGTCCCCGCAGTTTCGAGCCGAGCTCCCGCCTGACCTATACCTCGTCCAATAACCGCGCAACGACTCTATCCGTCAAGCCCTCCTATATCGTCTGCCCACACCACCCCTAGGGCCGTTATTACCACAGTTGCGCCCCCTGTTACCTAAACTTCCAACACTGATCTCGGACGGTGGCGCGCGCTACACCCTAGCTACAGTCATATTAAGTTGCCCCCACGGCCCCGGCCTCCCCACCCTCTCCCCCCGTGTTGTCCTACTCTTACGAACCTTTGCTAAAGCCGAGCCCCGAAGTACCCCCTGCAAGTTAACCGCCTCCTTCGTCCAACCAACGCGCGTTCCAGCCCCTCAACCCTATCAGGCGTTGCGTGACCGTCCGCCATCGCTCGGAGCGGATGCCCGGTGAAGATAGAAGCCGCGCATGCTGGGAGTGCTGGGTCAAGGGGCCAGCGCAATGACAAATGATGCCAGCAAGAGCGGGCGTGAGTCAACTTAGTGACGGTCTACCCACCCGGAAGCGGATGGGGTCGGAAGAACTGGGCCGGAGAGTACGGGAAGCGCGTCGCCACGCGTCCGACAGCAGGCCAGCCTGAGGCCGATCCGTAGCAGCCCCCTACGAGGATCCCGCGAGGTAGAAGAACATGTTGGTAGCCGTGTCTGTCTTACGCGCAGGGTGGCTCGGCCCTCTTGGCTCTAGTCTGGGCGACCGGACAGCAGGAGGAGAGCAACGTGGCGGGGTGCAACGTACGATTGTAGAGGATTCACGTGAGGTCCACCGCGTCAATGGCGGGAGGCAAAGGCAGGTACGCTAATGTCAGTGCTGGCGAAGAGGGTGCATAGGAGCCGAGGAGTTACGGCCTTCAAAAAAGCGATAATAGGAAGATGCTACGATGCAGTTGGGGCGGTCGGCCAGGCCGGCGGGGCGACAGGGGACATGGCTCACGTGGTTAGTGGGATGTGGAAGCCGGCCGGGACGGCAGTGAAAATAGGTATAGCTTGAGAAACAACTAGGCGTAGATCAAGCGTTAGTCGACGAGACCCGCATAAAAGCATGACCAGTTGGGTACAGTTCAGGTCGGCTATTGTAAAAGTGGCCCAGGGCCTTGAACGGCCGGTACTAGAGCAAGGCACGGCGAAAGCTGTTCCCAAGGCGCGGCGCACGATTATAGAACGGGGAGCAAACCAAGTAGACATCTCCATCGCGCTGTAGGACATGTCGAGCGTCAACCCTGAATGCCCAGGCCTGCGCCGGTCCACTTAGAGTAGCGCTACGCGGGGCGAATTGCGCCTAGATCTGCGGCATAAGTGTAAGGCGCCGCCGCCAACCCAGTGTCCATTGACTCGGGCGCCGGCGACGGTCGTCGAGTGAAACCGTCTAGCAAGAGCTGAGTCGGGACGGGCCGCGGAGATAAAGTACCGACGTACCTAGCCTTAACGGCCATATAACGGCGACCCAAGGGTGTGGCGGAGAGACCGAGGCTCACCTGTACGTGCTTGCGGCGTTAAACGCGGTGGGGGCGCGTGGCCGGTCGGTAGTACAAGCCCCTGGAACGACCAGGGGCGCCGTGTGGTGCGGCGCCTAGTACGCCGGCGGCCTGTAGAGTCGGGCCCGAGCGCAACAGGCCCACGGCGGGGTTGATGCAGAGGGGACATGCAGCGGCATTAAAAGGGGCACTGGCGATTACAGTCGCCACGTCTATGCAAACAAGCGACCAGCAAGGAAAGCGGATTCATCAGGGGCTTACGGATCTGGAGGACCTCGCGTGTTATTGATCGGAGGGTAGGCAGGGTGGGTTGCAAGCCGTAGGCTTCTAACTTGCCGCGGTTACAATAGCAGAGTTGAACGTATGCCCCAGGGGCACTCTGGGCGAACGGGCAGGCGCAAAGGCCGAAGGAGACGCAAGCCGCTGTGAGGGCGGCGGGGGGAGTCGTAGCCATGCCTCCTCAAATATGAGGAAGCAATCTACCCGACTATTAAAGCGAAGCGCCGGACCTCTGCTAAGGATCGCTAGTGTTTAACTGGCAAGTCTTGTGCAACAATGCGATAAAAATCGTTCAGTTCAAAAGGTGGATTGCTGGAACAGGTTGCCGCCGAAGATATGGGGGCAAATGCGATGTCGATGCCCATACTGAATCGATGCGGGCAGCCCAAACGTTAGTATTCTGGTCAACGGGTGGGCGGCTGCTGATCGGGTCACATAAGATTGGACGTGCGTTAATCGACATGGGGCAATGGAGAATAAGCCAGAGCCAGGTCGCACGTTGAGACAGGTTAGGCAGAGAAAATGGAGACCTTAACAAAAACATACGAAATGACGCGTGCTCCGGGCCTACGTTC
>ITM_071938_2007
GCCCCGCTCGTGTCGGGGCTCGGCCTCGAAACTTCTTGCTTGAATAGCTGCTGAGCCCCCCTCCCTTATGCACTTCCTAACCCCTGAGGTGTTCTCTTGGTTGTATACTCTATCTTCACGGGCCCCCTGCGGGGGTCTCGTCTGAGCTCACTGGAAGGGTGCACTTCTTCCCGCATCGACCCCAAGGCCACCCCACTACCCCAACATCTCGGCAGTCTGCCCGCTCGACTCCTCTTACGACCCCGCACGGCGCGGCGTAACCATCGGGAGCGCCTGGCTCTCCTCCCTCAGGCCGCTTGGTCACACGGCACGGGGGCTTCACCCTATTCGCCTATCGCAGGTCTGCTGTCTGCCGCGGGCGACGTCCCTCGATTCGTCTGCAAGAGGCCTGCACGGATGACGCTGCCCACCCGGTCCTCTGTCGAACGCCAATAAGAAGACAGTCGCTTTCGCGACCGGGCTAATTGGGTCACTCCACCAGTCAGCGACACAGCCATGACGATCAGCTCACGCCTGTGTCCCCCGTCCCCAGGGCCTTGGGTACGGAGCGCTATCCCTCTGGTTACGCCTGCATAGCGTTGACACTCGGCTAAGTGACTATGCGTCCGCGGACGCGTTATGGACGCGATACCCGCCCTACGTGCGGCATCCCCCTATCGCCTACTGTTAGGCGCAACGTACAATCCCCGCAATGCCTTGCCTACCTGTCGCGCCTCAGCTCGGCCACCTCCCTGCCCACGTAAAAAGAGTCCGCTATGGCTCAGCCCCCGCTCCGCGTCCGCCACTTGCAGCACCCTCAAGTGTGTCTGGTGCTAGACGACCTAGTGCTCCTCCCCAAACCCTTATTCAAACAGTTCGCCACACACGCGCTTCCCGCGCCATGTCTCTCCCCACTCGACCGCAGCATCATGTTGGTCGCCTTAGGGGGAACGTTCCGATGCCGTAAAAAGCCCCCGAACCAACCCTACCCTCACCCGTGTCAGCCCCCCCCCCCGCACTCACCCCCTTGATAAGACTGGGTCTGCACGACTCTGGCAGAACCAGTGCGCTAGATTTAATTTTCTTGGATGCACCCCCGTACAACGCCAAATTCCGGTACGTCTTCCGTTCCTCTCTCACATTTCCACGGCGTGGCTCTTACCTCCGCTGCGGTCCCGGGCATACGGCCCCCTTGTACACAGACGCTATCAGACAGACACCAGTTATCGTCAACGGGGTGCCTACCCGTTAGCAACATCTGTTTGGTCATCAAAGCGCGCTCACCTCAGACCGGTTCCTTTGAACCTCTCTTTGCTCCGCGAAAGTAACGGGACCAGGGATCTTCCCCGCCTATAGAGCTCGGCCTGCCCGCGTAGGCAGTGGTCCGCACCGTCGCTTAAATTCTCTCCGGGCATCGCCAGGGTCTGAACCTGACGTTAGCGCGCGCGCTCCCATTCTTCCGTCGCCCGCCACCATCCGGGCGCGAACCCCTTGTGTCCTAGATCCTAGTGCTCACAGTCACTGCCAGAGGCAGCCCCAGCTCCCTTCCCCACAACCCAAACTTCCCCCGCACCCCTGGCCACACGGCCTGACGAACTAACATCGCATGCGTCCCCCCAACTGTCTGCTCGCTGGATTCTAAGGGTCGTCCTCAGGCCGTCCCCGCAGTTTCGAGCCGAGCTCCCGCTTGACTTATACCTCGTCCAATAACCGCGCAACGACTCTATCCGGCAAGCCCTCGTATATCGTTTGCCCACACCACCCCTAGGGCCGGTATTACCACAGTTGCGCCCCCTGTTACCTAAACTTCCAACACCGATCTCGGACGGTGGCGCGCGCTACACCCTAGCTACAGTCATATTAAGTTGCCCCCACGGCCCCGGGCTCCCCACCCTCTCCCTCCGTGTTGTCCTACTCTTGCGAACCTTTGCTAAAGCCGAGCCCCGAAGTACCCCCTGCAAGTTAACCGCCTCCTTCGTCCAACCAAGGCGCGTTCCAGCCCCTCAACCCTACCAGGCGTTGCGTGACCGTCCGCCATCGCTCGGAGCGGATGCTCGGTTAAGATAGAAGCCGCGCATGCTCGGAGTGGTGGGTCAAGGGGCCGGCGCAATGACAAATGATGCCAGCAAGAGCGGGCGTGAATCAACTCAGCGACGGTCTACCCACCCGGAAGCAGATGGGGTCGGAGGAATTGGGCCGGAGAGTACGGGAAGCGCGTCGCCGCGCGCGCGACAGCAGGCCAGCCCGAGGCCGATCCCTAGCAACCCCCTACGAGGATCCAGCGAAGTAGAAGAACATGTTGGTAGCCGTGTCTGTCTTAGGCGCAGGGTGGCTCGGCCTTTTCGGCTCTAGTCTGGGCGACCGGACAGCAGGGGGAGAGCAACGTGGCGGGGTGCAACGTACGATTGTAGAGAATTCACGTGAGGTCCACCGTGTCAATGGCGGGGGGCAAAGGCAGGTACGCTAATGTCGGTGCTGGCGAAGAGGGTACGCAAGGGCCGAGGAGTTACGGCCTTCAAAAAAGCGATAACAGGAAGATGCTACGATGCAGTTGGGGCGGTCGGCCAGGTCGGCGGGGCGATAGGGGACATGGCTCGCGTGGTTAATGGGATGTGGAAGCCGGCCGGGACGGCAGTAAAGATAGGTATAGCTTGAGAAGCGACTAGACGTGGATCAAGCGTTAGTCGATGAGAGCCGCATAAAAGCATGACCAGTTGGGTACAGTTCAGGTCGACTATTGTAAAAATGGCCCCGCGCCTTGAACGGCCGGTACTAGAGCGGGGCGCGGAGAAAGCTGTTCCCAAGGCGCGGCGCACGATTATAGAGCGGGGAGCAGACCAAGTAGACAGCTCCATCGCGCTGTAGGACATGTCGAGCGTCAACCCTGAATGCCCAGGCCTGAGCGGATCCACTTGGAGTAGCGCTACGCGGGACGAATTGCACCTAGATCTGCGGCACGGCTGTAAGGCGCCGCTGCCGACCCCGTGTCCATTGACTCGGGCGCCGGCGACGGTCGTCGAATGAAACCGTCTAGCAAGAGCTGAGTCGGGACGGGCCGCGCAGATAAAGGGCCGAGGTTCCTAGCCTTAACGGCCATATAACGGCGACCCAAGGGTGTGGCGGAGAGACCGAGGCTCACCTGTACGTGCTTGCGGCGTTAAACGCGGTGGGGGCGCGTGGCCGATCGGTAGTACAAGTCCCTGGAGCGACCAGGGGCGCCGTGTGGTGCGGCGCCTGGTACGCCGGCGGCCTGTAGAGTCGGGCCCGTGCGCAACAAGCCCACGGCAGGGTTGGTGCAGAGGGGACATGCAGCGGCATTAAAAGGGGCATTGGCGATTACAATCGCGACGTCTATGCAAACAAGCGACCAGCAGAGAAAGCGGATTCATCAGGGGCTTACGGATCTGGAGGACCTCGCGTGTTATTGATCGGAGGGTAGGCGGGGTGGGTTGCAAGCCGTAGGCTTCTAACTTGCCGCGGTTACAATAGCAGAGTTGAACGTACGCCCCAGGGGCACTCTGGGCGAACGCGCAGGCGCAAAAGCCGAGGGAGACGCAGGCCGCTGTGAGGGCGGCGGGGGAAGTTGTAGCCATGCCTCCTCAAGTATGAGGAAGCAATCTACCCGACTATTAAGGCGAAACGCCGGACTTCTGCTAAGGATCCCTAGTGTTTAACTGGCAAGTCTTGTGCAACGACGCGATAAAAATCGTTCAGTTCAAAAGGTGGAGAGCTGGGGCAGGCCGCCGCCGAAGATATGGGGGCAAAGGCGATGTCAATGCCCATACTGAATCGATGCGGGCAGCCCAAAAGTTACTAGTCTGGTCAACGGGTGGGCGGCTGCTGATCGGGTCACATAAGATTGGACGTGCGTTAATCGATATGGGGCAATGGAGAATAAGCCAGGGCCAGGTCGCACGTTGAGACAGGTTAGGCAGAGAAAATGGGGACCTTAACAAAAACATACGAAATGACATGTGCCCTGGGCCTACGTTC
>ITM_072398_2006
GCCCCGCTCGTGTCCGGGCTCGGCCTCGAAACTTCTTGCTTAAATAGTTGCTGAGTCCCCCTCCCTTATGCACTTCCTAACTCCTGAAGTGTCCTCTTGGTTGTATACTCTATCTTCACGGGCCCCCTGTGGGGGTCTCGTCCGAGCTTACTGGAAGGGTGCACTTCGTCCCGCATCGACCCCAAGGCCACCCCACTACCCCAACATCTCGGCAGTCTGCCCGCTCGACTCCTCTTACGACCCCGCACGGCGCGGCGTAACCATCGGGAGCGCCTGGCTCTCTTCCCTCAAGCCGCTTGGTCACACGACACGGGGTCTTCACCCTATTCGCCTATCGCAGGTCCGCCGTCTGCCGCGGACGACGTCCCTCGATTCGTCTGTAAGAGGCCTGCACGGATGACGCTGCCCACCCGGTCCTCTGTCGAATGCCAATAAGAAGACAATCGCTTTCACGACCGGGCTAATTCGGCCACTTCACCAGTCAGCGACACAGCCATGACGATCAGCTCACGACTGCGTCCCCCGTCCCCAGCGCCTTGGGTACGGAGCGCTATCCCTCTGGTTACGCCTGCATAGCGTTGACACTCGGCTAAGTGACTATGCGTCCGCGCACGCGTTATGGACGCGATACCCGCCCTACGTGCGGCATCCCCCTATCGCCTACTGCTAGGCGCAACGTACAATCCCCGCAATGCCTTGCCTACCTGCCGCGCCTCAGCTTGGCCACCTCCCTGCTCACGTAAAAAGAGCCCGCTATGGCTCAGCCCCCCCTCCGCGCCTGCCACTTGCAGCACCCTAAAGTGTGTCTGGTGCTATACGACCTAGTACTCCTCCCTAAACCCTTATTCAAACAGTTCGCCACACACGCGATTCCCGCGCCATGTCTCTCCCCACTCGACCGCAGCATCATGTTGGTCGCCTTAGGGGGAACGTTCCGATGCCGTAAAAAGCCCCTGAACCAACCCTACCCTCACCTGTGTCAGCCCCCCCCCCCACACTCACCCTCTTGATAAGACTGGGTCTGCCCGACTCCGGCAGAACCAGTGCGCTAGTTTTAATTTTCTTGGATACACCCCTGTACAACGCCAAATTCCGATACGTCTTCCGCTCCTCTCTCACATTTCCACGGCGTGGCTCCTACCTCTGCTGCGGTCCCGGCCATACGACCCCCTTGTAGATAGACGCTACCAGACAGACACCAGTTACCGTCAACGGGGTGCCTACCCGTTAGCAGCATCCGTTTGGTCATCAAAACGCGCTCACCTCAGACCGGTTCCTTTGAACCTCTCTTTGCTCCGCGAAAGTAACGGGACCAGAGATCTTCCCCGCCTATAGAGCTCGGCCTGCCCGCGTAGGCACTGGTCCGCGCCGTCGCTTAAATTCTCTCCGCGCACCGCCAGGGTCTGAACCTGACGTTAGCGCGCGCGCTCCCATTCTTCCGTCGCCCGCCACCATCCGGGCGCGAACCCCTTGTGTCCTAGATCTTAGTGTTCACAGTCACTGCCAGAGGCCGCCCTAGCTCCCTTCCCCACAACCCAAACTTCTCCCGCACCCCTGGCCACACGGCCTGACGAACTAACATCGCATGCGTCCCCCCAACTGTCTGCTCGTTGGATTCTAAGGGTCGTCCTCAGGCCGTCCCCGCAGTTTCGAGCCGAGCTCCCGCCTGACCTATACCTCGTCCAATAACCGCGCAACGGCTCTATCCGTCAAGCCCTCGTATATCGTTTGCCCACACCACCCCTAGGGCCGTTATTGCCACAGTTGCGCCCCCTGTTACCTAAACTTCCAACACTGATCTCGGACGTTGGCGCGCACTACGTCCTAGCTACAGTCATATTAAGTTGCCCCCACGGCCCCGGCCTCCCCACCCTCTCCCCCCGTGTTGTCGGACTCTTACGAACCTTTGCTAAAGCCGAGCCCCGAAGTACCCCCTGCAAGTTAACCGCCTCTTTCGTCCAACCAACGCGCGTTCCAGCCCCTCAACCCTACCAGGCGTTGCGTGACCGTTCGCCATCGCTCGGAGCGTATGCTCGGTTAAGATAGAAGCCGCGCATGCTCGGAGTGGTAGGTCAAGGGGCCGGCGCAATGACAAATGATGCCAGCAAGAACGGGCGTGAATCAACTTAGCGACGGCCTACTCACCTGAAAGCAGGTGAGGTCGGAAGAACTGGGCCGGAGAGTACAGGAAGCGCGTCGCCACGCGTGCGACAGCAGGCCAGCCCGAGGCCGATCCCTAGGAACCCCCTACGAGGATCCCGCGAAGTAGAAGAACATATTGGTAGCCGTGTCTGTCTTAGGCGCAGGGTGGCTCGGCCTTCTCGGCTCTAGTCTGGGCGGCCGGACAGCAGGGGAAGAGCAACGTGGCGGGGTGCAACGTACGATTGTAGAGGATTCACGTGAGGTCCACCGTGTCAATGGCGGGGGGCAAAGGCAGGTACGCTAATGTCGGTGCTGGCGAAGAGGGTACGCAAGGGCCGAGGAGTTACGGCCTTCAGAAAAGCGATAACAGGAAAATGCTACGGTGCAGTTGGGGCGGTCGGCCAGGTCGGCGGGGCGATAGGGCACATGGCTCGCGTGGTTAGTGGGATGTGGAAGCCGGCCGGGACGGCAGTAAAGATAGGTATAGCTTGAGAAGCGACTAGGCATGGATCAAGCGTTAGTCGATGAGAGCCGCATAAAAACATGACCAGTTGGGTACAGTTCAGGTCGACCATTGTAAAAATGGCCTAGCGCCTTGAACGGCCGGTACTAGAGCGGGGCACGGCGAAAGCTGTTCCCAAGGCGCGGCGCACAATTATAGAGCGGGGAGCAGACCAAGTAGACAGCTCCATTGCGCTGTAGGACATGTCGAGCGTCAACCCTGAATGCCCAGGCCGGAGCGGGTCCACTTGGAGTAGCGCTACGCGGGACGAATTGCGCCTAGATGTGCGGCATGGGGGTAAGGCACCGCCGCCGACCCAGTGTCCATTGACTCGGGCGCCGGCGACGGCCGTCAAGTGAAACTGTCTAGCAAGAGCTGAGTCGGGACGGGCCGCGGAGATAAAGGGCCGAGGTACCTATCCTTAACGGCCATATAACGGCGACCCAAGGGTGTGGCGGAGAGACCGAGGCTCACCTGTACGTGCTTGCGGCGTTAAACGCGGTGGGGGCACGTGGCCGATCGGTAGTACAAGCCCCTGGAGCGACCAGGGGCGCCGTGTGGCGCGGCGCCTGGTGAGCCGGCGGCCTGTAGAGTCGGGCCCGTGCGCAACAGGCCCACGACAGGGTTGGTGCAGAGGGGACATGCAGCGGCATTAAAAGGGGCGCTGGCGATTACAATCGCGACGTCTATGCAAACAAGCGACCAGCAGGGAAAGCGGATTCATCAGGGGCTTACGGATCTGGAGGACCTCGCGTGTTATTGATCCGATGGTAGGCGGGGTGGGTTGCAAGCCGTAGGCTTCTAACTTGCCGCGGTTACAATAGCAGAGTTGAACGTACGCCCCAGGGGCACACTGGGCGAACCCGCAGGCGCAAAGGCCGAGGGAGACGCAGGCCGCTGTGAAGGCGGCGGGGGAAGTTGTAGCCATGCCTCCTCAAATATGAGGAGGCAATCTACCCGACTATTAAGACGAAACGCCGGACTTCTGCTAAGGATCCCTAGTGTTTAACTGGCAAGTCTTGTGCAACGTCGCGATAAAAATCGTTCAGTTCAAAAAGTGGAGAGCTGGGACAGGTTGCCGCCGAAGATATGGGGGCAAAGGCGATGTCAATGCCCATACTGAATCGATGCGGGCAGTCCAAACGTTAGTAGTCTGGTCCACGGGTGGGCGGCTGCTGATCGGGTCACATAACATTGGACGTGCGTTAATCGATACGGGGCAATGGAGAATAAGGCAAAGCCAGGTCGCACGTTGAGACAGGTTAAGCAGAGAAAATGGGGACCTTAACAAAAACATACCAAATGACGCGTGCCCCGGGCCTACGTTC
>ITM_072401_2007
GCCCCGCTCGTGTCCGGGCTCGGCCTCGAAACTTCTTGCTTAAATAGTTGCTGAGTCCCCCTCCCTTATGCACTTCCTAACTCCTGAAGTGTCCTCTTGGTTGTATACTCTATCTTCACGGGCCCCCTGTGGGGGTCTCGTCTGAGCTTACTGGAAGGGTGCACTTCGTCCCGCATCGACCCCAAGGCCACCCCACTACCCCAACATCTCGGCAGTCTGCCCGCTCGACTCCTCTTACGACCCCGCACGGCGCGGCGTAACCATCGGGAGCGCCTGGCTCTCTTCCCTTAAGCCGCTTGGTCACACGGCACGGGGTCTTCACCCTATTCGCCTATCGCAGGTCCGCCGTCTGCCGCGGACGACGTCCCTCGATTCGTCTGCAAGAGGCCTGCACGGATGACGCTGCCCACCTGGTCCTCTGTCGAATGCCAATAAGAAGACAGTCGCTTTCACGACCGGGCTAATTCGGCCACTTCACCAGTCAGCGACACAGCCATGACGATCAGCTCACGCCTGCGTCCCCCGTCCCCAGCGCCTTGGGTACGGAGCGCTATCCCTCTGGTTGCGCCTGCATAGCGTTGACACTCGGCTAAGTGACTATGCGTCCGCGCGCGCGTTATGGACGCGATACCCGCCCTACGTGCGGCATCCCCCTATCGCCTACTGCTAGGCGCAACGTACAATCCCCGCAATGCCTTGCCTACCTGCCGCGCCTCAGCTCGGCCACCTCCCTGCTCACGTAAAAATAGCCCGCTATGGCCCAGCCCCCCCTCCGCGCCTGCCACTTGCAGCACCCTCAAGTGTGTCTGGTGCTATACGACCTAGTACTCCTCCCTAAACCCTTATTCAAACAGTTCGCCACACACGCGATTCCCGCGCCATGTCTCTCCCCACTCGACCGCAGCATCATGTTGGTCGCCTTAGGGGGAACGTTCCGATGCCGTAAAAAGCCCCTGAACCAACCCTACCCTCACCTGTGTCAGCCCCCCCCCCCACACTCACCCCCTTGATAAGACTGGGTCTGCCCGACTCCGGCAGAACCAGTGCGCTAGTTTTAATTTTCTTGGATGCACCCCTGTACAACGCCAAATTCCGATACGTCTTCCGTTCCTCTCTCACATTTCCACGGCGTGGCTCCTACCTCTGCTGCGGTCCCGGCCATACGACCCCCTTGTAGATAGACGCTACCAGACAGACACCAGTTACCGTCAACGGGGTGCCTACCCGTCAGCAGCATCCGTTTGGTCATCAAAACGCGCTCACCTCAGACCGGTTCCTTTGAACCTCTCTTTGCTCCGCGAAAGTAACGGGACCAGAGATCTTCCCCGCCTATAGAGCTCGGCCTGCCCTCGTAGGCACTGGTTCGCACCGTCGCTTAAATTCTCTCCGCGCACCGCCAGGGTCTGAACCTGACGTTAGCGCGCGCGCTCCCATTCTTCCGTCGCCCGCCACCATCCGGGCGCGAACCCCTTGTGTCCTAGATCTTAGTGTTCACAGTCACTGCCAGAGACCGCCCTAGCTCCCTTCCCCACAACCCAAACTTCTCCCGCACCCCTGGCCACACGGCCTGACGAACTAACATCGCATGCGTCCCCCCAACTGTCTGCTCGTTGGATTCTAAGGGTCGTCCTCAGGCCGTCCCCGCAGTTTCGAGCCGAGCTCCCGCCTGACCTATACCTCGTCCAATAACCGCGCAACGGCTCTATCCGTCAAGCCCTCGTATATCGTTTGCCCACACCACCCCTAGGGCCGTTATTGCCACAGTTGCGCCCCCTGTTACCTAAACTTCCAACACTGATCTCGGACGTTGGCGCGCGCTACGTCCTAGCTACAGTCATATTAAGTTGCCCCCACGGCCCCGGCCTCCCCACCCTCTCCCCCCGTGTTGTCCGACTCTTACGAACCTTTGCTAAAGCCGAGCCCCGAAGTACCCCCTGCAAGTTAACCGCCTCTTTCGTCCAACCAACGCGCGTTCCAGCCCCTCAACCCTACCAGGCGTTGCGTGACCGTTCGCCATCGCTCGGAGCGTATGCTCGGTTAAGATAGAAGCCGCGCATGCTCGGAGTGGTAGGTCAAGGGGCCGGCGCAATGACAAATGATGCCAGCAAGAACGGGCGTGAATCAACTTAGCGACGGTCTACCCACCTGAAAGCAGATGGGGTCGGAAGAACTGGGCCGGAGAGTACAGGAAGCGCGTCGCCACGCGTGCGACAGCAGGCCAGCCCGAGGCCGATCCCTAGGAACCCCCTACGAGGATCCCGCGAAGTAGAAGAACATATTGGTAGCCGTGTCTGTCTTAGGCGCAGGGTGGCTCGGCCTTCTCGGCTCTAGTCTGGGCGACCGGACAGCAGGGGGAGAGCAACGTGGCAGGGTGCAACGTACGATTGTAGAGGATTCACGTGAGGTCCACCGTGTCAATGGCGGGGGGCAAAGGCAGGTACGCTAATGTCGGTGCTGGCGAAGAGGGTACGCAAGGGCCGAGGAGTTACGGCCTTCAGAAAAGCGATAACAGGAAAATGCTACGATGCAGTTGGGGCGGTCGGCCAGGTCGGCGGGGCGATAGGGCACATGGCTCGCGTGGTTAGCGGGATGTGGAAGCCGGCCGGGACGGCAGTAAAGATAGGTATAGCTTGAGAAGCGACTAGGCGTGGATCAAGCGTTAGTCGATGAGAGCCGCATAAAAACATGACCAGTTGGGTACAGTTCAGGTCGACCATTGTATAAATGGCCTAGCGCCTTGAACGGCCGGTACTAGAGCGGGGCACGGCGAAAGCTGTTCCCAAGGCGCGGCGCACAATTATAGAGCGGGGAGCAGACCAAGTAGACAGCTCCATCGCGCTGTAGGACATGTCGAGCGTCAACCCTGAATGCCCAGGCCGGAGCGGGTCCGCTTGGAGTAGCGCTACGCGGGACGAATTGCGCCTAGATGTGCGGCATGGGGGTAAGGCGCTGCCGCCGACCCAGTGTCCACTGACTCGGGCGCCGGCGACGGCCGTCAAGTGAAACTGTCTAGCAAGAGCTGAGTCGGGACGGGCCGCGGAGATAAAGGGCCGAGGTACCTATCCTTAACGGCCATATAACGGCGACCCAAAGGTGTGGCGGAGAGACCGAGGCTCACCTGTACGTGCTTGCGGCGTTAAACGCGGTGGGGGCACGTGGCCGATCGGTAGTACAAGCCCCTGGAGCGACCAGGGGCGCCGTGTGGTGCAGCGCCTGGTGCGCCGGCGGCCTGTAGAGTCGGGCCCATGCGCAACAGGCCCACGGCAGGGTTGGTGCAGAGGGGACATGCAGCGGCATTAAAAGGGGCGCTGGCGATTACAATCGCGACGTCTATGCAAACAACCGACCAGCAGGGAAAGCGGATTCATTAGGGGCTTACGGATCTGGAGGACCTCGCGTGTTATTGATCCGATGGTAGGCGGGGTGGGTTGCAAGCCGTAAGCTTCTAACTTGCCGCGGTTACAATAGCAGAGTTGAACGTACGCCCCAGGGGCACACTGGGCGAACGCGCAGGCGCAAAGGCCGAGGGAGACGCAGGCCGCTGTGAAGGCGGCGGGGGAAGTTGTAGCCATGCCTCCTCAAATATGAGGAAGCAATCTACCCGACTATTAAGACGAAACGCCGGACTTCTGCTAAGGACCCCTAGTGTTTAACTGGCAAGTCTTGTGCAACGTCGCGATAGAAATCGTTCAGTTCAAAAAGTGGAGAGCTGGGACAGGTTGCCGCCGAAGATATGGGGGCAAAGGCGATGTCAATGCCCATACTGAATCGATGCGGGCAGTTCAAACATTAGTAGTCTGGTCCACGCGTGGGCGGCTGCTGATCGGGTCACATAACATTGGACGTGCGTTAATCGATATGGGGCAATGGAGAATAAACCAGAGCCAGGTCGCACGTTGAGACAGGTTAGGCAGAGAAAATGGGGACCTTAACAAAAACATACGAAATGACGCGTGCCCCGGGCCTACGTTC
>ITM_072630_2007
GCTCCGCTCGTGTCGGGGCTCGGCCTCGAAACTTCTTGCTTGAATAGCTGCTGAGTCCCCCTCCCTTATGCACTTCCTAACCCCTGAGGTGTTCTCTTGGTTGTATACTCTATCTTCACGGGCCCCCTGTGGGGGTCTCGTCTGAGCTCACTGGAAGGGTGCACTTCGTCCCGCATCGACCCCAAGGCCACCCCACTACCCCAACATCTCGGCAGTCTGCCCGCTCGACTCCTCTTACGACCCCGCACGGCGCGGCGTAACCATCGGGAGCGCCTGGCTCTCTTCCCTCAGGCCGCTTGGTCACACGGCACGGGGGCTTCACCCTATTCGCCTATCGCAGGTTTGCCGTCTGCCGCGGGCGACGTCCCTCGATTCGTCTGCAAGAGGCCTGCACGGATGACGCTGCCCACCCGGTCCCCTGTCGAACGCCAATAAGAAGACAGTCGCTTTCACGACCGGGCTAATTGGGTCACTCCACCAGTCAGCGACACAGCCATGACGATCAGCTCACGCCTGTGTCCCCCGTCCCCAGGGTCTTGGGTACGGAGCGCTATCCCTCTGGTTACGCCTGCATAGCGTTGACACTCGGCTAAGTGACTATGCGTCCGCGGACGCGTTATGGACGCGATACCCGCCCTACGTGCGGCATCCCCCTATCGCCTACTGTTAGGCGCAACGTACAATCCCCGCAGTGCCTTGCCTACCTGTCGCGCCTCAGCTCGGCCACCTCCCTGCCCACGTAAAAAGAGTCCGTTATGGCTCAGCCCCCGCTCCGCGTCCGTCACTTGCAGCACCCTCAAGTGTGTCTGGTGCTAGACGACCTAGTGCTCCTCCCCAAACCCTTATTCAAACAGTTCGCCACACACGCGCTTCCCGCGCCATGTCTCTCCCCACTCGACCGCAGCATCATGTTGGTCGCCTTAGGGGGAACGTTCCGATACCGTAAAAAGCCCCCGAACCAACCCTACCCTCACCCGTGTCAGCCCCCCCCCCCGCACTCACCCCCGTGATAAGACTGGGTCTGCACGACTCTGGCAGAACCAGTGCGCTAGATTTAATTTTCTTGGATGCACCCCCGTACAACGCCAAATTCCGGTACGTCTTCCGTTCCTCTCTCACATTTCCACGGCGTGGCTCTTACCTCCGCTGCGGTCCCGGCCATACGACCCCCTTGTACACGGACGCTACCAGACAGACACCAGTTATCGTCAACGGGGTGCCTACCCGTTAGCAACATCCCTTTGGTCATCAAAGCGCGCTCACCTCAGACCGGTTCCTTTGAACCTCTCTTTGCTCCGCGAAAGTAACGGGACCAGGGATCTTCCCCGCCTATAGAGCTCGGCCTGCCCGCGTAGGCAGTGGTCCGCACCGTCGCTTAAATTCTCTCCGCGCACCGCCAGGGTACGACCCTGACGTTAGCGCGCGCGCTCCCATTCTTCCGTCGCCCGCCACCATCCGGGCGCGAACCCCTTGTGTCCTAGATCCTAGTGCTCACAGTCACCGCCAGAGGCAGCCCCAGCACCCTTCCCCACAACCCAAACTTCCCCCGCACCCCTGGCCACACGGCCTGACGAACTAACATCGCATGCGTCCCCCCAACTGTCTGCTCGCTGGATTCTAAGGGTCGTCCTCAGGCCGTCCCCGCAGTTTCGAGCCGAGCTCCCGCTTGACTTATACCTCGTCCAATAACCGCGCAACGACTCTATCCGTCAAGCCCTCGTATATCGTTTGCCCACACCACCCCTAGGGCCGGTATTACCACAGTTGCGCCCCCTGTTACCTAAACTTCCAACACCGATCTCGGACGGTGGCGCGCGCTACACCCTAGCTACAGTCATATTAAGTTGCCCCCACGGCCCCGGGCTCCCCACCCTCTCCCTACGTGTTGTCCTACTCTTACGAACCTTTGTTAAAGCCGAGCCCCGAAGTACCCCCTGCAAGTCAACCGCCTCCTTCGTCCAACCAAGGCGCGTTCCAGCCCCTCAACCCTACCAGGCGTTGCGTGACCGTCCGCCATCGCTCGGAGCGGATGCTCGGTTAAGATAGAAGCCGCGCATGCTCGGAGTGGTGGGTCAAGGGGCCGGCGCAATGACAAATGATGCCAGCAAGAGCGGGCGTGAATCAACTCAGCGACGGTCTACCCACCCGGAAGCAGATGGGGTCGGAAGAACTGGGCCGGAGAGTACGGGAAGCGCGTCGCCGCGCGTGCGACAGCAGGCCAGTCCGAGGCCGATCCCTAGCAATCCCCTACGAGGATCCAGCGAAGTAGAAGAACATGTCGGTAGCCGTGTCTGTCTTAGGCGCAGGGTGGCTCGGCCTTTTCGGCTCTAGTCTGGGCGACCGGACAGCAGGGGGAGAGCAACGTGGCGGGGTGCAACGTACGATTGTAGAGGACTCACGTGAGGTCCACCGTGTCAATGGCGGGGGGCAAAGGCAGGTACGCTAATGTCGGTGCTGGCGAAGAGGGTACGCAAGGGCCGAGGAGTTACGGCCTTCGAAAAAGCGATAACAGGAAGATGCTACGATGCAGTTGGGGCGGTCGGCCAGGTCGGCGGGGCGATAGGGGACATGGCTCGCGTGGTTAGTGGGATGTGGAAGCGGGCCGGGACGGCAGTAAAGATAGGTATAGCTTGAGAAGCGACTAGGCGTGGATCAAGCGTTAGTCGATGAGAGCCGCATAAAAGCATGACCAGTTGGGTACAGTTCAGGTCGACTATTGTAAAAATGGCCCAGCGCCTTGAACGGCCGGTACTAGAGCGGGGCGCGGCGAAAGCTGTTCCCAAGGCGCGGCGCACGATTATAGAGCGGGGAGCAGACCAAGTAGACAGCTCCATCGCGCTGTAGGACATGTCGAGCGTCAACCCTGAATGCCCAGGCCTGAGCGGATCCACTTGGAGTAGCGCTACGCGGGACGAATTGCGCCTAGATCTGCGGCATGGGTGTAAGGCGCCGCCGCCGACCCCGTGTCCATTGACTCGGGCGCCGGCGACGGTCGTCGAGTGAAACCGTCTAGCAAGAGCTGAGTCGGGACGGGCCGCGCAGATAAAGGGCCGAGGTACCTAGCCTTAACGGCCATATAACGGCGACCCAAGGGTGTGGCGGAGAGACCGAGGCTCACCTGTACGTGCTTGCGGCGTTAAACGCGGTGGGGGCGCGTGGCCGATCGGTAGTACAAGCCCCTGGAGCGACCAGGGGCGCCGTGTGGTGCGGCGCCTGGTACGCCGGCGGCCTGTAGAGTCGGGCCCGTGCGCAACAAGCCCACGGCAGGGTTGGTGCAGAGGGGACATGCAGCGGCATTAAAAGGGGCACTGGCGATTACAATCGCGACGTCTATGCAAACAAGCGACCAGCAGAGAAAGCGGATTCATCAGGGGCTTACGGATCTGGAGGACCTCGCGTGTTATTGATCGGAGGGTAGGCGGGGTGGGTTGCAAGCCGTAGGCTTCTAACTTGCCGCGGTTACAATAGCAGAGTTGAACGTACGCCCCAGGGGCACTCTGGGCGAACGCGCAGGCGCAAAAGCCGAGGGAGACGCAGGCCGCTGTGAGGGCGGCGGCGGAAGCTGTAGCCATGCCTCCTCAAATATGAGGAAGCAATCTACCCGACTATTAAGGCGAAACGCCGGACTTCTGCTAAGGATCCCTAGTGTTTAACTTGCAAGTCTTGTGCAACGACGCGATAAAAATCGTTCAGTTCAAAAGGTGGAGAGCTGGGACAGGTTGCCGCCGAAGATATGTGGGCAAAGGCGATGTCAATGCCCATACTGAATCGATGCGGGCAGCCCAAACGTTACTAGTCTGGTCAACGGGTGGGCGGCTGCTGATCGGGTCACATAAGATTGGACGTGCGTTAATCGATATGCGGCAATGGAGAATAAGCCAGAGCCAGGTCGCACGTTGAGACAGGTTAGGCAGAGAAAATGGGGACCTTAACAAAAACATACGAAATGACGTGTGCCCTGGGCCTACGTTC
>ITM_072634_2007
GCCCCGCTCGTGTCGGGGCTCGGCCTTGAAACTTCTTGCTTGAATAGCTGCTGAGTCCCCCTCCCTTATGCACTTCCTAACCCCTGAGGTGTTCTCTTGGTTGTATACTCTATCTTCACGGGCCCCCTGTGGGGGTCTCGTCTGAGCTCACTGGAAGGGTGCACTTCGTCCCGCATCGACCCCAAGGCCACCCCACTACCCCAACATCTCGGCAGTCTGCCCGCTCGACTCCTCTTACGACCCCGCACGGCGCGGCGTAACCATCGGGAGCGCCTGGCTCTCTTCCCTCAGGCCGCTTGGTCACACGGCACGGGGGCTTCACCCTATTCGCCTATCGCAGGTCTGCCGTCTGCCGCGGGCGACGTCCCTCGATTCGTCTGCAAGAGGCCTGCACGGATGACGCTGCCCACCCGGTCCCCTGTCGAACGCCAATAAGAAGACAGTCGCTTTCACGACCGGGCTAATTGGGTCACTCCACCAGTCAGCGACACAGCCATGACGATCAGCTCACGCCTGTGTCCCCCGTCCCCAGGGTCTTGGGTACGGAGCGCTATCCCTCTGGTTACGCCTGCATAGCGTTGACACTCGGCTAAGTGACTATGCGTCCGCGGACGCGTTATGGACGCGATACCCGCCCTACGTGCGGCATCCCCCTATCGCCTACTGTTAGGCGCAACGTACAATCCCCGTAATGCCTTGCCTACCTGTCGCGCCTCAGCTCGGCCACCTCCCTGCCCACGTAAAAAGAGTCCGCTGTGGCTCAGCCCCCGCTCCGCGTCCGCCACTTGCAGCACCCTCAAGTGTGTCTGGTGCTAGAGGGCCTAGTGCTCCTCCCCAAACCCTTATTCAAACAGTTCGCCACACACGCGCTTCCCGCGCCATGTCTCTCCCCACTCGACCGCAGCATCATGTTGGTCGCCTTAGGGGGAACGTTCCGATGCCGTAAAACGCCCCCGAACCAACCCTACCCTCACCCGTGTCAGCCCCCCCCCCCGCACTCACCCCCTTGATAAGACTGGGTCTGCACGACTCTGGCAGAACCAGTGCGCTAGATTTAATTTTTTTGGATGCACCCCCGTACAACGCCAAATTCCGGTACGTCTTCCGTTCCTCTCTCACATTTCCACGGCGTGGCTCTTACCTCCGCTGCGGTCCCGGCCATACGACCCCCTTGTACACAGACGCTACCAGACAGACACCAGTTATCGTCAACGGGGTGCCTACCCGTTAGCAACATCCGTTTGGTCATCAAAGCGCGCTCACCTCAGACCGGTTCCTTTGAACCTCTCTTTGCTCCGCGAAAGTAACGGGACCAGGGATCTTCCCCGCCTATAGAGCTCGGCCTGCCCGCGTAGGCAGTGGTCCGCACCGTCGCTTAAATTCTCTCCGCGCACCGCCAGGGTCTAAACCTGACGTTAGCGCGCGCGCTCCCATTCTTCCGTCGCCCGCCACCATCCGGGCGCGAACCCCTTGTGTCCTAGATCCTAGTGCTCACAGTCACTGCCAGAGGCAGCCCCAGCTCCCTTCCCCACAACCCAAACTTCCCCCGCACCCCTGGCCACACGGCCTGACGAACTAACATCACATGCGTCCCCCCAACTGTCTGCTCGCTGGATTCTAAGGGTCGTCCTCAGGCCGTCCCCGCAGTTTCGAGCCGAGCTCCCGCTTGACTTATACCTCGTCCAATAACCGCGCAACGACTCTATCCGTCAAGCCCTCGTATATCGTTTGCCCACGCCACCCCTAGGGCCGGTATTACCACAGTTGCGCCCCCTGTTACCTAAACTTCCAACACCGATCTCGAATGGTGGCGCGCGCTACACCCTAGCTACAGTCATATTAAGTTGCCCCCACGGCCCCGGGCTCCCCACCCTCTCCCTACGTGTTGTCCTACTCTTACGAGCCTTTGCTAAAGCCGAGCCCCGAAGTACCCCCTGCAAGTCAACCGCCTCCTTCGTCCAACCAAGGCGCGTTCCAGCCCCTCAACCCTACCAGGCGTTGCGTGACCGTCCGCCATCGCTCGGAGCGGATGCTCGGTTAAGATAGAAGCCGCGCATGCTCGGAGTGGTGGGTCAAGGGGCCGGCGCAATGGCAAATGATGCCAGCAAGAGCGGGCGTGAATCAACTCAGCGACGGTCTACCCACCCGGAAGCAGATGGGGTCGGAAGAACTGGGCCGGAGAGTACGGGAAGCGCGTCGCCGCGCGTGCGACAGCAGGCCAGCCCGAGGCCGATCCCTAGCAACCCCCTACGAGGATCCAGCGAAGTAGAAGAACATGTCGGTAGCCGTGTCTGTCTTAGGCGCAGGGTGGCTTGGCCTTTTCGGCTCTAGTCTGGGCGACCGGACAGCAGGGGGAGAGCAACGTGGCGGGGTGCAACGTACGATTGTAGAGGATTCACGTGAGGTCCACCGTGTCAATGGCGGGGGGCAAAGGCAGGTACGCTAATGTCGGTGCTGGCGAAGAGGGTACGCAAGGGCCGAGGAGTTACGGCCTTCAAAAAAGCGATAACAGGAAGATGCTACGATGCAGTTGGGGCCGTCGGCCAGGTCGGCGGGGCGATAGGGGACATGGCTCGCGTGGTTAGTGGGATGTGGAAGCGGGTCGGGACGGCAGTAAAGATAGGTATAGCTTGAGAAGCGACTAGGCGTGGATCAAGCGTTAGTCGATGAGAGCCGCATAAAAGCATGACCAGTTGGGTACAGTTCAGGTCGACTATTGTAAAAATGGCCCAGCGCCTTGAACGGCCGGTACTAGAGCGGGGCGCGGCGAAAGCTGTTCCCAAGGCGCGGCGCACGATTATAGAGCGGGGAGCAGACCAAGTAGACAGCTCCATCGCGCTGTAGGACATGTCGAGCGTCAACCCTGAATACCCAGGCCTGAGCGGATCCACTTGGAGTAGCGCTACGCGGGACGAATTGCGCCTAGATCTGCGGCATGGGTGTAAGGCGCCGCCGCCGACCCCGTGTCCATTGACTCGGGCGCCGGCGACGGTCGTCGAGTGAAACCGTCTAGCAAGAGCTGAGTCGGGACGGGCCGCGCAGATAAAGGGCCGAGGTACCTAGCCTTAACGGCCATATAACGGCGACCCAAGGGTGTGGCGGAGAGACCGAGGCTCACCTGTACGTGCTTGCGGCGTTAAACGCGGTGGGGGCGCGTGGCCGATCGGTAGTACAAGCCCCTGGAGCGACCAGGGGCGCCGTGTGGTGCGGCGCCTGGTACGCCGGCGGCCTGTAGAGTCGGGCCCGTGCGCAACAAGCCCACGGCAGGGTTGGTGCAGAGGGGACATGCAGCGGCATTAAAAGGGGCACTGGCGATTACAATCGCGACATCTATGCAAACAAGCGACCAGCAGAGAAAGCGGATTCATCAGGGGCTTACGGATCTGGAGGACCTCGCGTGTTATTGATCGGAGGGTAGGCGGGGTGGGTTGCAAGCCGTAGGCTTCTAACTTGCCGCGGTTACAATAGCAGAGTTGAACGTACGCCGCAGGGGCACTCTGGGCGAACGCGCAGGCGCAAAAGCCGAGGGAAACGCAGGCCGCTGTGAGGGCGGCGGGGGAAGTTGTAGCCATGCCTCCTCAAACATGAGGAAGCAATCTACCCGACTATTAAGGCGAAACGCCGGACTTCTGTTAAGGATCCCTAGTGTTTAACTTGCAAGTCTTGTGCAACGACGCGATAAAAATCGTTCAGTTCAAAAGGTGAAGAGCTGGGACAGGTTGCCGCCGAAGATATGGGGGCAAAGGCGATGTCAATGCCCATACTGAATCGATGCGGGCAGCCCAAACGTTACTAGTCTGGTCAACGGGTGGGCGGCTGCTGATCGGGTCACATAAGATTGGACGTGCGTTAATCGATATGGGGCAATGGAGAATAAGCCAGAGCCAGGTCGCACGTTGAGACAGGCTAGGCAGAAAAAATGGGGACCTTAACAAAAACATACGAAATGACGTGTGCCCTGGGCCTACGTTC
>ITM_072645_2007
GCTCCGCTCGTGTCGGGGCTCGGCCTCGAAACTTCTTGCTTGAATAGCTGCTGAGTCCCCCTCCCTTATGCACTTCCTAACCCCTGAGGTGTTCTCTTGGTTGTATACTCTATCTTCACGGGCCCCCTGTGGGGGTCTCGTCTGAGCTCACTGGAAGGGTGCACTTCGTCCCGCATCGACCCCAAGGCCACCCCACTACCCCAACATCTCGGCAGTCTGCCCGCTCGACTCCTCTTACGACCCCGCACGGCGCGGCGTAACCATCGGGAGCGCCTGGCTCTCTTCCCTCAGGCCGCTTGGTCACACGGCACGGGGGCTTCACCCTATTCGCCTATCGCAGGTCTGCCGTCTGCCGCGGGCGACGTCCCTCGATTCGTCTGCAAGAGGCCTGCACGGATGACGCTGCCCACCCGGTCCCCTGTCGAACGCCAATAAGAAGACAGTCGCTTTCACGACCGGGCTAATTGGGTCACTCCACCAGTCAGCGACACAGCCATGACGATCAGCTCACGCCTGTGTCCCCCGTCCCCAGGGTCTTGGGTACGGAGCGCTATCCCTCTGGTTACGCCTGCATAGCGTTGACACTCGGCTAAGTGACTATGCGTCCGCGGACGCGTTATGGACGCGATACCCGCCCTACGTGCGGCATCCCCCTATCGCCTACTGTTAGGCGCAACGTACAATCCCCGCAATGCCTTGCCTACCTGTCGCGCCTCAGCTCGGCCACCTCCCTGCCCACGTAAAAAGAGTCCGTTATGGCTCAGCCCCCGCTCCGCGTCCGTCACTTGCAGCACCCTCAAGTGTGTCTGGTGCTAGACGACCTAGTGCTCCTCCCCAAACCCTTATTCAAACAGTTCGCCACACACGCGCTTCCCGCGCCATGTCTCTCCCCACTCGACCGCAGCATCATGTTGGTCGCCTTAGGGGGAACGTTCCGATACCGTAAAAAGCCCCCGAACCAACCCTACCCTCACCCGTGTCAGCCCCCCCCCCCGCACTCACCCCCGTGATAAGACTGGGTCTGCACGACTCTGGCAGAACCAGTGCGCTAGATTTAATTTTCTTGGATGCACCCCCGTACAACGCCAAATTCCGGTACGTCTTCCGTTCCTCTCTCACATTTCCACGGCGTGGCTCTTACCTCCGCTGCGGTCCCGGCCATACGACCCCCTTGTACACGGACGCTACCAGACAGACACCGGTTATCGTCAACGGGGTGCCTACCCGTTAGCAACATCCCTTTGGTCATCAAAGCGCGCTCACCTCAGACCGGTTCCTTTGAACCTCTCTTTGCTCCGCGAAAGTAACGGGACCAGGGATCTTCCCCGCCTATAGAGCTCGGCCTGCCCGCGTAGGCAGTGGTCCGCACCGTCGCTTAAATTCTCTCCGCGCACCGCCAGGGTCTGACCCTGACGTTAGCGCGCGCGCTCCCATTCTTCCGTCGCCCGCCACCATCCGGGCGCGAACCCCTTGTGTCCTAGAGCCTAGTGCTCACAGTCACTGCCAGAGGCAGCCCCAGCTCCCTTCCCCACAACCCAAACTTCCCCCGCACCCCTGGCCACACGGCCTGACGAACTAACATCGCATGCGTCCCCCCAACTGTCTGCTCGCTGGATTCTAAGGGTCGTCCTCAGGCCGTCCCCGCAGTTTCGAGCCGAGCTCCCGCTTGACTTATACCTCGTCCAATAACCGCGCAACGACTCTATCCGTCAAGCCCTCGTATATCGTTTGCCCACACCACCCCTAGGGCCGGTATTACCACAGTTGCGTCCCCTGTTACCTAAACTTCCAACACCGATCTCGGACGGTGGCGCGCGCTACACCCTAGCTACAGTCATATTAAGTTGCCCCCACGGCCCCGGGCTCCCCACCCTCTCCCTACGTGTTGTCCTACTCTTACGAACCTTTGTTAAAGCCGAGCCCCGAAGTACCCCCTGCAAGTCAACCGCCTCCTTCGTCCAACCAAGGCGCGTTCCAGCCCCTCAACCCTACCAGGCGTTGCGTGACCGTCCGCCATCGCTCGGAGCGGATGCTCGGTTAAGATAGAAGCCGCGCATGCTCGGAGTGGTGGGTCAAGGGGCCGGCGCAATGACAAATGATGCCAGCAAGAGCGGGCGTAAATCAACTCAGCGACGGTCTACCCACCCGGAAGCAGATGGGGTCGGAAGAACTGGGCCGGAGAGTACGGGAAGCGCGTCGCCGCGCGTGCGACAGCAGGCCAGCCCGAGGCCGATCCCTAGCAATCCCCTACGAGGATCCAGCGAAGTAGAAGAACATGTCGGTAGCCGTGTCTGTCTTAGGCGCAGGGTGGCTCGGCCTTTTCGGCTCTAGTCTGGGCGACCTGACAGCAGGGGGAGAGCAACGTGGCGGGGTGCAACGTACGATTGTAGAGGATTCACGTGAGGTCCACCGTGTCAATGGCGGGGGGCAAAGGCAGGTACGCTAATGTCGGTGCTGGCGAAGAGGGTACGCAAGGGCCGAGGAGTTACGGCCTTCGAAAAAGCGATAACAGGAAGATGCTACGATGCAGTTGGGGCGGTCGGCCAGGTCGGCGGGGCGATAGGGGACATGGCTCGCGTGGTTAGTGGGATGTGGAAGCGGGCCGGGACGGCAGTAAAGATAGGTATAGCTTGAGAAGCGACTAGGCGTGGACCAAGCGTTAGTCGATGAGAGCCGCATAAAAGCATGACCAGTTGGGTACAGTTCAGGTCGACTATTGTAAAAATGGCCCAGCGCCTTGAACGGCCGGTACTAGAGCGGGGCGCGGCGAAAGCTGTTCCCAAGGCGCGGCGCACGATTATAGAGCGGGGAGCAGACCAAGTAGACAGCTCCATCGCGCTGTAGGACATGTCGAGCGTCAACCCTGAATGCCCAGGCCTGAGCGGATCCACTTGGAGTAGCGCTACGCGGGACGAATTGCGCCTAGATCTGCGGCATGGGTGTAAGGCGCCGCCGCCGACCCCGTGTCCATTGACTCGGGCGCCGGCGACGGTCGTCGAGTGAAACCGTCTAGCAAGAGCTGAGTCGGGACGGGCCGCGCAGATAAAGGGCCGAGGTACCTAGCCTTAACGGCCATATAACGGCGACCCAAGGGTGTGGCGGAGAGACCGAGGCTCACCTGTACGTGCTTGCGGCGTTAAACGCGGTGGGGGCGCGCGGCCGATCGGTAGTACAAGCCCCTGGAGCGACCAGGGGCGCCGTGTGGTGCGGCGCCTGGTACGCCGGCGGCCTGTAGAGTTGGGCCCGTGCGCAACAAGCCCACGGCAGGGTTGGTGCAGAGGGGACATGCAGCGGCATTAAAAGGGGCACTGGCGATTACAATCGCGACGTCTATGCGAACAAGCGACCAGCAGAGAAAGCGGATTCATCAGGGGCTTATGGATCTGGAGGACCTCGCGTGTTATTGATCGGAGGGTAGGCGGGGTGGGTTGCAAGCCGTAGGCTTCTAACTTGCCGCGGTTACAATAGCAGAGTTGAACGTACGCCCCAGGGGCACTCTGGGCGAACGCGCAGGCGCAAAAGCCGAGGGAGACGCAGGCCGCTGTGAGGGCGGCGGGGGAAGTTGTAGCCATGCCTCCTCAAATATGAGGAAGCAATCTACCCGACTATTAAGGCGAAACGCCGGACTTCTGCTAAGGATCCCTAGTGTTTAACTTGCAAGTCTTGTGCAACGACGCGATAAAAATCGTTCAGTTCAAAAGGTGGAGAGTTGGGACAGGTTGCCGCCGAAGATATGTGGGCAAAGGCGATGTCAATGCCCATACTGAATCGATGCGGGCAGCCCAAACGTTACTAGTCTGGTCAACGGGTGGGCGGCTGCTGATCGGGTCACATAAGATTGGACGTGCGTTAATCGATATGGGGCAATGGAGAATAAGCCAGAGCCAGGTCGCACGTTGAGACAGGTTAGGCAGAGAAAATGGGGACCTTAACAAAAACATACGAAATGACGTGTGCCCTGGGCCTACGTTC
>ITM_072646_2007
GCCCCGCTCGTGTCGGGGCTCGGCCTCGAAACTTTTTGCTTGAATAGCTGCTGAGTCCCCCTCCCTTATGCACTTCCTAACCCCTGAGGTGTTCTCTTGGTTGTATACTCTATCTTCACGGGCCCCCTGTGGGGGTCTCTTCTGAGCTCACTGGAAGGGTGCACTTCGTCCCGCATCGACCCCAAGGCCACCCCACTACCCCAACATCTCGGCAGTCTGCCCGCTCGACTCCTCTTACGACCCCGCACGGCGCGGCGTAACCATCGGGAGCGCCTGGCTCTCTTCCCTCAGGCCGCTTGGTCACACGGCACGGGGGCTTCACCCTATTCGCCTATCGCAGGTCTGCCGTCTGCCGCGGGCGACGTCCCTCGATTCGTCTGCAAGAGGCCTGCACGGATGACGCTGCCCACCCGGTCCTTTGTCGAACGCCAATAAGAAGACAGTCGCTTTCAGGACCGGGCTAATTGGGTCACTCCACCAGTCAGCGACACAGCCATGACGATCAGCTCACGCCTGTGTCCCCCGTCCCCAGGGCCTTGGGTACGGAGCGCTATCCCTCTGGTTACGCCTGCATAGCGTTGACACTCGGCTAAGTGACTATGCGTCCGCGGACGCGTTACGGACGCGATACCCGCCCTACGTGCGGCATCCCCCTATCGCCTACTGTTAGGCGCAACGTACAATCCCCGCAATGCCTTGCCTACCTGTCGCGCCTCAGCTCGGCCACCTCCCTGCCCACGTAAAAAGAGTCCGCTATGGCTCAGCCCCCGCTCCGCGTCCGCCACTTGCAGCACCCTCAAGTGTGTCTGGTGCTAGACGACCTAGTGCTCCTCCCCAAACCCTTATTCAAACAGTTCGCCACACACGCGCTTCCCGCGCCATATCTCTTCCCACTCGACCGCAGCATCATGTTGGTCGCCTCAGGGGGAACGTTCCAATGCCGTAAAAAGCCCCCGAACCAACCTTACCCTCACCCGTGTCAGCCCCCCCCCCCGCACTCACCCCCTTGATAAGACTGGGTCTGCACGACTCTGGCAGAACCAGTGCGCTAGATTTAATTTTCTTGGATGCACCCCCGTACAACGCCAAATTCCGGTACGTCTTCCGTTCCTCTCTCACATTTCCACGGCGTGGCTCTTACCTCCGCTGCGGTCCCGGCCATACGACCCCCTTGTACACAGACGCTACCAGACAGACACCAGTTATCGTCAACGGGGTGCCTACCCGTTAGCAACATCCGTTTGGTCATCAAAGCGCGCTCACCTCAGACCGGTTCCTTTGAACCTCTCTTTGCTCTGCGAAAGTAACGGGACCAGGGATCTTCCCCGCCTATAGAGCTCGGCCTGCCCGCGTAGGCAGTGGTCCGCACCGTCGCTTAAATTCTCTCCGCGCACCGCCAGGGTCTGAACCTGACGTTAGCGCGCGCGCTCCCATTCTTCCGTCGCCCGCCACCATCCGGGCGCGAACCCCTTGTGTCCTAGATCCTAGTGCTCACAGTCACTGCCAGAGGCAGCCCCAGCTCCCTTCCCCACAACCCAAACTTCCCCCGCACCCCTGGCCACACGGCCTGACGAACTAACATCGCATGCGTCCCCCCAACTGTATGCTCGCTGGATTCTAAGGGTCGTCCTCAGGCTGTCCCCGCAGTTTCGAGCCGAGCTCCCGCTTGACTTATACCTCGTCCAATAACTGCGCAACGACTCTATCCGTCAAGCCCTCGTATATCGTTTGCCCACACCACCCCTAGGGCCGGTATTACCACAGTTGCGCCCCCTGTTACCTAAACTTCCAACACCGATCTCTGACAGTGGCGCGCGCTACACCCTAGCTACAGTCATATTAAGTTGCCCCCACGGCCCCGGGCTCCCCACCCTCTCCCTCCGTGTTGTCCTCCTCTTACGAACCTTTGCTAAAGCCGAGCCCCGAAGTACCCCCTGCAAGTTAACCGCCTCCTTCGTCCAGCCAAGGCGCGTTCCAGCCCCTCAACCCTACCAGGCGTTGCGTGACCGTCCGCCATCGCTCGGAGCGGATGCTCGGTTAAGATAGAAGCCGTGCATGCTCGGAGTGGTGGGTCAAGGGGCCGGCGCAATGACAAATGATGCCAGCAAGAGCGGGCGTGAATCAACTCAGCGACGGTCTACCCACCCGGAAGCAGATGGGGTCGGAAGAACTGGGCCGGAGAGTACGGGAAGCGCGTCGCCGCGCGTGCGACAGCAGGCCAGCCCGAGGCCGATCCCTAGCAACCCCCTACGAGGATCCAGCGAAGTAGAAGAACATGTTGGTAGCCGTGTCTGTCTTAGGCGCAGGGTGGCTCGGCCTTTTCGGCTCTAGTCTGGGCGACCGGACAGCAGGGGGAGAGCAACGTGGCGGGGTGCAACGTACGATTGTAGAGGATTCACGTGAGGTCCACCGTGTCAATGGCGGGGGGCAAAGGCAGGTACGCTAATGTCGGTGCTGGCGAAGAGGGTACGCAAGGGCCGAGGAGTTACGGCCTTCAAAAAAGCGATAACAGGAAGATGCTACGATGCAGTTGGGGCGGTCGGCCAGGTCGGCGGGGCGATAGGGGACATGGCTCGCGTGGTTAGTGGGATATGGAAGCCGGCCGGGACGGCAGTAAAGATAGGTATAGCTTGAGAAGCGACTAGGCGTGGATCAAGCGTTAGACGATGAGAGCCGCATAAAAGCATGACCAGTCGGGTGCACTTCAGGTCGACTATTGTAAAAATGGCCCAGCGCCTTGAACGGCCGGTACTAGAGCGGGGCGCGGCGAAAGCTGTTCCCAAGGCGCGGCGCACGATTATAGAGCGGGGAGCAGACCAAGTAGACAGCTCCATCGCGCTGTAGGACATGTCGAGCGTCAACCCTGAATGCCCAGGCCTGAGCGGATCCACTTGGAGTAGCGCTACGCGGGACGAATTGCGCCTAGATCTGCGGCATGGGTGTAAGGCGCCGCCGCCGACCCCGTGTCCATTGAGTCGGGCGCCGGCGACGGTCGTCGAGTGAAACCGTCTAGCAAGAGCTGAGTCGGGACGGGCCGCGCAGATAAAGGGCCGAGGTACCTAGCCTTAACGGCCATATAACGGCGACCCAAGGGTGTGGCGGAGAGACCGAGGCTCACCTGTACGTGCTTGCGGCGTTAAACGCGGTGGGGGCGCGTGGCCGATCGGTAGTACAAGCCCCTGGAGCGACCAGGGGCGCCGTGTGGTGCGGCGCCTGGTACGCCGGCGGCCTGTAGAGTCGGGCCCGTGCGCAACAAGCCCACGGCAGGGTTGGTGCAGAAGGGACATGCAGCGGCATTAAAAGGGGCACTGGCGATTACAATCGCGACGTCTATGCAAACAAGCGACCAGCAGAGAAGGCGGATTCATCAGGGGCTTACGGATCTGGAGGACCTCGCGTGTTATTGATCGGAGGGTAGGCGGGGTGGGTTGCAAGCCGTAGGCTTCTAACTTGCCGCGGTTACAATAGCAGAGTTGAACGTACGCCCCAGGGGCACTCTGGGCGAACGCGCAGGCGCAAAAGCCGAGGGAGACGCAGGCCGCTATGAGGGCGGCGGGGGAAGTTGTAGCCATGCCTCCTCAAATATGAGGAAGCAATCTACCCGACTATTAAGGCGAAACGCCGGACTTCTGCTAAGGATCCCTAGTGTTTAACTGGCAAGTCTTGTGCAACGACGTGATAAAAATCGTTCAGTTCAAAAGGTGGAGAGCTGGGACAGGTTGCCGCCGAAGATATGGGGGCAAAGGCGATGTCAATGCCCATACTGAATCGATGCGAGCAGCCCAAACGTTACTGGTCTGGTCAACGGGTGGGCGGCTGCTGATCGGGTCACATAAGATTGGACGTGCGTTAATCGATATGGGGCAATGGAGAATAAGCCAGAGCCAGGTCGCACGTTGAGACAGGTTAGGCAGGGAAAATGGGGACCTTAACAAAAACATACGAAATGACGTGCGCCCTGGGCCTACGTTC
>ITM_072650_2007
GCTCCGCTCGTGTCGGGGCTCGGCCTCGAAACTTCTTGCTTGAATAGCTGCTGAGTCCCCCTCCCTTATGCACTTCCTAACCCCTGAGGTGTTCTCTTGGTTGTATACTCTATCTTCACGGGCCCCCTGTGGGGGTCTCGTCTGAGCTCACTGGAAGGGTGCACTTCGTCCCGCATCGACCCCAAGGCCACCCCACTACCCCAACATCTCGGCAGTCTGCCCGCTCGACTCCTCTTACGACCCCGCACGGCGCGGCGTAACCATCGGGAGCGCCTGGCTCTCTTCCCTCAGGCCGCTTGGTCACACGGCACGGGGGCTTCACCCTATTCGCCTATCGCAGGTCTGCCGTCTGCCGCGGGCGACGTCCCTCGATTCGTCTGCAAGAGGCCTGCACGGATGACGCTGCCCACCCGGTCCCCTGTCGAACGCCAATAAGAAGACAGTCGCTTTCACGACCGGGCTAATTGGGTCACTCCACCAGTCAGCGACACAGCCATGACGATTAGCTCACGCCTGTGTCCCCCGTCCCCAGGGTCTTGGGTACGGAGCGCTATCCCTCTGGTTACGCCTGCATAGCGTTGACACTCGGCTAAGTGACTATGCGTCCGCGGACGCGTTATGGACGCGATACCCGCCCTACGTGCGGCATCCCCCTATCGCCTACTGTTAGGCGCAACGTACAATCCCCGCAATGCCTTGCCTACCTGTCGCGCCTCAGCTCGGCCACCTCCCTGCCCACGTAAAAAGAGTCCGTTATGGCTCAGCCCCCGCTCCGCGTCCGTCACTTGCAGCACCCTCAAGTGTGTCTGGTGCTAGACGACCTAGTGCTCCTCCCCAAACCCTTATTCAAACAGTTCGCCACACACGCGCTTCCCGCGCCATGTCTCTCCCCACTCGACCGCAGCATCATGTTGGTCGCCTTAGGGGGAACGTTCCGATACCGTAAAAAGCCCCCGAACCAACCCTACCCTCACCCGTGTCAGCCCCCCCCCCCGCACTCACCCCCGTGATAAGACTGGGTCTGCACGACTCTGGCAGAACCAGTGCGCTAGATTTAATTTTCTTGGATGCACCCCCGTACAACGCCAAATTCCGGTACGTCTTCCGTTCCTCTCTCACATTTCCACGGCGTGGCTCTTACCTCCGCTGCGGTCCCGGCCATACGACCCCCTTGTACACGGACGCTACCAGACAGACACCAGTTATCGTCAACGGGGTGCCTACCCGTTAGCAACATCCCTTTGGTCATCAAAGCGCGCTCACCTCAGACCGGTTCCTTTGAACCTCTCTTTGCTCCGCGAAAGTAACGGGACCAGGGATCTTCCCCGCCTATAGAGCTCGGCCTGCCCGCGTAGGCAGTGGTCCGCACCGTCGCTTAAATTCTCTCCGCGCACCGCCAGGGTCTGACCCTGACGTTAGCGCGCGCGCTCCCATTCTTCCGTCGCCCGCCACCATCCGGGCGCGAACCCCTTGTGTCCTAGATCCTAGTGCTCACAGTCACTGCCAGAGGCAGCCCCAGCTCCCTTCCCCACAACCCAAACTTCCCCCGCACCCCTGGCCACACGGCCTGACGAACTAACATCGCATGCGTCCCCCCAACTGTCTGCTCGCTGGATTCTAAGGGTCGTCCTCAGGCCGTCCCCGCAGTTTCGAGCCGAGCTCCCGCTTGACTTATACCTCGTCCAATAACCGCGCAACGACTCTATCCGTCAAGCCCTCGTATATCGTTTGCCCACACCACCCCTAGGGCCGGTATTACCACAGTTGCGCCCCCTGTTACCTAAACTTCCAACACCGATCTCGGACGGTGGCGCGCGCTACACCCTAGCTACAGTCATATTAAGTTGCCCCCACGGCCCCGGGCTCCCCACCCTCTCCCTACGTGTTGTCCTACTCTTACGAACCTTTGTTAAAGCCGAGCCCCGAAGTACCCCCTGCAAGTCAACCGCCTCCTTCGTCCAACCAAGGCGCGTTCCAGCCCCTCAACCCTACCAGGCGTTGCGTGACCGTCCGCCATCGCTCGGAGCGGATGCTCGGTTAAGATAGAAGCCGCGCATGCTCGGAGTGGTGGGTCAAGGGGCCGGCGCAATGACAAATGATGCCAGCAAGAGCGGGCGTGAATCAACTCAGCGACGGTCTACCCACCCGGAAGCAGATGGGGTCGGAAGAACTGGGCCGGAGAGTACGGGAAGCGCGTCGCCGCGCGTGCGACAGCAGGCCAGCCCGAGGCCGATCCCTAGCAATCCCCTACGAGGATCCAGCGAAGTAGAAGAACATGTCGGTAGCCGTGTCTGTCTTAGGCGCAGGGTGGCTCGGCCTTTTCGGCTCTAGTCTGGGCGACCGGACAGCAGGGGGAGAGCAACGTGGCGGGGTGCAACGTACGATTGTAGAGGATTCACGTGAGGTCCACCGTGTCAATGGCGGGGGGCAAAGGCAGGTACGCTAATGTCGGTGCTGGCGAAGAGGGTACGCAAGGGCCGAGGAGTTACGGCCTTCGAAAAAGCGATAACAGGAAGATGCTACGATGCAGTTGGGGCGGTCGGCCAGGTCGGCGGGGCGATAGGGGACATGGCTCGCGTGGTTAGTGGGATGTGGAAGCGGGCCGGGACGGCAGTAAAGATAGGTATAGCTTGAGAAGCGACTAGGCGTGGATCAAGCGTTAGTCGATGAGAGCCGCATAAAGGCATGACCAGTTGGGTACAGTTCAGGTCGACTATTGTAAAAATGGCCCAGCGCCTTGAACGGCCGGTACTAGAGCGGGGCGCGGCGAAAGCTGTTCCCAAGGCGCGGCGCACGATTATAGAGCGGGGAGCAGACCGAGTAGACAGCTCCATCGCGCTGTAGGACATGTCGAGCGTCAACCCTGAATGCCCAGGCCTGAACGGATCCACTTGGAGTAGCGCTACGCGGGACGAATTGCGCCTGGATCTGCGGCATGGGTGTAAGGCGCCGCCGCCGACCCCGTGTCCATTGACTCGGGCGCCGGCGACGGTCGTCGAGTGAAACCGTCTAGCAAGAGCTGAGTCGGGACGGGCCGCGCAGATAAAGGGCCGAGGTACCTAGCCTTAACGGCCATATAACGGCGACCCAAGGGTGTGGCGGAGAGACCGAGGCTCACCTGTACGTGCTTGCGGCGTTAAACGCGGTGGGGGCGCGTGGCCGATCGGTAGTACAAGCCCCTGGAGCGACCAGGGGCGCCGTGTGGTGCGGCGCCTGGTACGCCGGCGGCCTGTAGAGTCGGGCCCGTGCGCAACAAGCCCACGGCAGGGTTGGTGCAGAGGGGACATGCAGCGGCATTAAAAGGGGCACTGGCGATTACAATCGCGACGTCTATGCAAACAAGCGACCAGCAGAGAAAGCGGATTCATCAGGGGCTTACGGATCTGGAGGACCTCGCGTGTTATTGATCGGAGGGTAGGCGGGGTGGGTTGCAAGCCGTAGGCTTCTAACTTGCCGCGGTTACAATAGCAGAGTTGAACGTACGCCCCAGGGGCACTCTGGGCGAACGCGCAGGCGCAAAAGCCGAGGGAGACGCAGGCCGCTGTGAGGGCGGCGGGGGAAGTTGTAGCCATGCCTCCTCAAATATGAGGCAGCAATCTACCCGACTATTAAGGCGAAACGCCGGACTTCTGCTAAGGATCCCTAGTGTTTAACTTGCAAGTCTTGTGCAACGACGCGATAAAAATCGTTCAGTTCAAAAGGTGGAGAGCTGGGACAGGTTGCCGCCGAAGATATGTGGGCAAAGGCGATGTCAATGCCCATACTGAATCGATGCGGGCAGCCCAAACGTTACTAGTCTGGTCAACGGGTGGGCGGCTGCTGATCGGGTCACATAAGATTGGACGTGCGTTAATCGATATGGGGCAATGGAGAATAAGCCAGAGCCAGGTCGCACGTTGAGACAGGTTAGGCAGAGAAAATGGGGACCTTGACAAAAACATACGAAATGACGTGTGCCCTGGGCCTACGTTC
>ITM_072651_2007
GCCCCGCTCGTGTCGGGGCTCAGCCTCGAAACTTCTTGCTTGAATAGCTGCTGAGTCCCCCTCCCTTATGCACTTCCTAACCCCTGAGGTGTTCTCTTGGTTGTATACTCTATCTTCACGGGCCCCCTGTGGGGGTCTCTTCTGAGCTCACTGGAAGGGTGCACTTCGTCCCGCATCGACCCCAAGGCCACCCCACTACCCCAACATCTCGGCAGTCTGCCCGCTCGACTCCTCTTACGACCCCGCACGGCGCGGCGTAACCATCGGGAGCGCCTGGCTCTCTTCCCTCAGGCCGCTTGGTCACACGGCACGGGGGCTTCACCCTATTCGCCTATCGCAGGTCTGCCGTCTGCCGCGGGCGACGTCCCTCGATTCGTCTGCAAGAGGCCTGCACGGATGACGCTGCCCACCCGGTCCTCTGTCGAACGCCAATAAGAAGACAGTCGCTTTCAGGACCGGGTTAATTGGGTCACTCCACCAGTCAGCGACACAGCCATGACGATCAGCTCACGCCTGTGTCCCCCGTCCCCAGGGCCTTGGGTACGGAGCGCTATCCCTCTGGTTACGCCTGCATAGCGTTGACACTCGGCTAAGTGACTATGCGTCCGCGGACGCGTTACGGACGCGATACCCGCCCTACGTGCGGCATCCCCCTATCGCCTACTGTTAGGCGCAACGTACAATCCCCGCAATGCCTTGCCTACCTGTCGCGCCTCAGCTCGGCCACCTCCCTGCCCACGTAAAAAGAGTCCGCTATGGCTCAGCCCCCGCTCCGCGTCCGCCACTTGCAGCACCCTCAAGTGTGTCTGGTGCTAGACGACCTAGTGCTCCTCCCCAAACCCTTATTCAAACAGTTCGCCACACACGCGCTTCCCGCGCCATATCTCTCCCCGCTCGACCGCAGCATCATGTTGGTCGCCTCAGGGGGAACGTTCCAATGCCGTAAAGAGCCCCCGAACCAACCCTACCCTCACCCGTGTCAGCCCCCCCCCCCGCACTCACCCCCTTGATAAGACTGGGTCTGCACGACTCTGGCAGAACCAGTGCGCTAGATTTAATTTTCTTGGATGCACCCCCGTACAACGCCAAATTCCGGTACGTCTTCCGTTCCTCTCTCACATTTCCACGGCGTGGCTCTTACCTCCGCTGTGGTCCCGGCCATACGACCCCCTTGTACACAGACGCTACCAGACAGACACCAGTTATCGTCAACGGGGTGCCTACCCGTTAGCAACATCCGTTTGGTCATCAAAGCGCGCTCACCTCAGACCGGTTCCTTTGAACCTCTCTTTGCTCCGCGAAAGTAACGGGACCAGGGATCTTCCCCGCCTATAGAGCTCGGCCTGCCCGCGTAGGCAGTGGTCCGCACCGTCGCTTAAATTCTCTCCGCGCACCGCCAGGGTCTGAACCTGACGTTAGCGCGCGCGCTCCCATTCTTCCGTCGCCCGCCACCATCCGGGCGCGAACCCCTTGTGTCCTAGATCCTAGTGCTCACAGTCACTGCCAGAGGCAGCCCCAGCTCCCTTCCCCACAACCCAAACTTCCCCCGCACCCCTGGCCACACGGCCTGACGAACTAACATCGCATGCGTCCCCCCAACTGTCTGCTCGCTGGATTCTAAGGGTCGTCCTCAGGCCGTCCCCGCAGTTTCGAGCCGAGCTCCCGCTTGACTTATACCTCGTCCAATAACCGCGCAACGACTCTATCCGTCAAGCTCTCGTATATCGTTTGCCCACACCACCCCTAGGGCCGGTATTAGCACAGTTGCGCCACCTGTTACCTAAACTTCCAACACCGATCTCTGACGGTGGCGCGCGCTACACCCTAGCTACAGTCATATTAAGTTGCCCCCACGGCCCCGGGCTCCCCACCCTCTCCCTCCGTGTTGTCCTCCTCTTACGAACCTTTGCTAAAGCCGAGCCCCGAAGTACCCCCTGCAAGTTAACCGCCTCCTTCGTCCAGCCAAGGCGCGTTCCAGCCCCTCAACCCTACCAGGCGTTGCGTGACCGTCCGCCATCGCTCGGAGCGGATGCTCGGTTAAGATAGAAGCCGTGCATACTCGGAGTGGTGGGTCAAGGGGCCGGCGCAATGACAAATGATGCCAGCAAGAGCGGGCGTGAATCAACTCAGCGACGGTCTACCCACCCGGAAGCAGATGGGGTCGGAAGAACTGGGCCGGAGAGTACGGGAAGCGCGTCGCCGCGCGTGCGACAGCAGGCCAGCCCGAGGCCGATCCCTAGCAACCCCCTACGAGGATCCAGCGAAGTAGAAGAACATGTTGGTAGCCGTGTCTGTCTTAGGCGCAGGGTGGCTCGGCCTTTTCGGCTCTAGTCTGGGCGACCGGACAGCAGGGGGAGAGCAACGTGGCGGGGTGCAACGTACGATTGTAGAGGATTCACGTGAGGTCCACCGTGTCAATGGCAGGGGGCAAACGCAGGTACGCTAATGTCGGTGCTGGCGAAGAGGGTACGCAAGGGCCGAGGAGTTACGGCCTTCAAAAAAGCGATAACAGGAAGATGCTACGATGCAGTTGGGGCGGTCGGCCAGGTCGGCGGGGCGATAGGGGACATGGCTCGCGTGGTTAGTGGGATGTGGAAGCCGGCCGGGACGGCAGTAAAGATAGGTATAGCTTGAGAAGCGACTAGGCGTGGATCAAGCGTTAGACGATGAGAGCCGCATAAAAGCATGACCAGTTGGGTGCACTTCAGGTCGACTATTGTAAAAATGGCCCAGCGCCTTGAACGGCCGGTACTAGAGCGGGGCGCGGCGAAAGCTGTTCCCAAGGCACGGCGCACGATTATAGAGCGGGGAGCAGACCAAGTAGACAGCTCCATCGCGCTGTAGGACATGTCGAGCGTCAACCCTGAATGCCCAGGCCTGAGCGGATCCACTTGGAGTAGCGCTACGCGGGACGAATTGCGCCTAGATCTGCGGCATGGGTGTAAGGCGCCGCCGCCGACCCCGTGTCCATTGAGTCGGGCGCCGGCGACGGTCGTCGAGTGAAACCGTCTAGCAAGAGCTGAGTCGGGACGGGCCGCGCAGATAAAGGGCCGAGGTACCTAGCCTTAACGGCCATATAACGGCGACCCAAGGGTGTGGCGGAGAGACCGAGGCTCACCTGTACGTGCTTGCGGCGTTAAACGCGGTGGGGGCGCGTGGCCGATCGGTAGTACAAGCCCCTGGAGCGACCAGGGGCGCCGTGTGGTGCGGCGCCTGGTACGCCGGCGGCCTGTAGAGTCGGGCCCGTGCGCAACAAGCCCACGGCAGGGTTGGTGCAGAGGGGACATGCAGCGGCATTAAAAGGGGCACTGGCGATTACAATCGCGACGTCTATGCAAACAAGCGACCAGCAGAGAAAGCGGATTCATCAGGGGCTTACGGATCTGGAGGACCTCACGTGTTATTGATCGGAGGGTAGGCGGGGTGGGTTGCAAGCCGTAGGCTTCTAACTTGCCGCGGTTACAATAGCAGAGTTGAACGTACGCCCCAGGGGCACTCTGGGCGAACGCGCAGGCGCAAAAGCCGAGGGAGACGCAGGCCGCTATGAGGGCGGCGGGGGAAGTTGTAGCCATGCCTCCTCAAATATGAGGAAGCAATCTACCCGACTATTAAGGCGAAACGCCGGACTTCTGCTAAGGATCCCTAGTGTTTAACTGGCAAGTCTTGTGCAACGACGCGATAAAAATCGTTCAGTTCAAAAGGTGGAGAGCTGGGACAGGTTGCCGCCGAAGATATGGGGGCAAAGGCGATGTCAATGCCCATACTGAATCGATGCGGGCAGCCCAAACGTTACTAGTCTGGCCAACGGGTGGACGGCTGCTGATCGGGTCACATAAGATTGGACGTGCGTTAATCGATATGGGGCAATGGAGAATAAGCCAGAGCCAGGTCGCACGTTGAGACAGGTTAGGCAGGGAAAATGGGGACCTTAACAAAAACATACGAAATGACGTGCGCCCTGGGCCTACGTTC
>ITM_072652_2007
GCTCCGCTCGTGTCGGGGCTCGGCCTCGAAACTTCTTGCTTGAATAGCTGCTAAGTCCCCCTCCCTTATGCACTTCCTAACCCCTGAGGTGTTCTCTTGGTTGTATACTCTATCTTCACGGGCCCCCTGTGGGGGTCTCGTCTGAGCTCACTGGAAGGGTGCACTTCGTCCCGCATCGACCCCAAGGCCACCCCACTACCCCAACATCTCGGCAGTCTGCCCGCTCGACTCCTCTTACGACCCCGCACGGCGCGGCGTAACCATCGGGAGCGCCTGGCTCTCTTCCCTCAGGCCGCTTGGTCACACGGCACGGGGGCTTCACCCTATTCGCCTATCGCAGGTCTGCCGTCTGCCGCGGGCGACGTCCCTCGATTCGTCTGCAAGAGGCCTGCACGGATGACGCTGCCCACCCGGTCCCCTGTCGAACGCCAATAAGAAGACAGTCGCTTTCACGACCGGGCTAATTGGGTCACTCCACCAGTCAGCGACACAGCCATGACGATTAGCTCACGCCTGTGTCCCCCGTCCCCAGGGTCTTGGGTACGGAGCGCTATCCCTCTGGTTACGCCTGCATAGCGTTGACACTCGGCTAAGTGACTATGCGTCCGCGGACGCGTTATGGACGCGATACCCGCCCTACGTGCGGCATCCCCCTATCGCCTACTGTTAGGCGCAACGTACAATCCCCGCAATGCCTTGCCTACCTGTCGCGCCTCAGCTCGGCCACCTCCCTGCCCACGTAAAAAGAGTCCGTTATGGCTCAGCCCCCGCTCCGCGTCCGTCACTTGCAGCACCCTCAAGTGTGTCTGGTGCTAGACGACCTAGTGCTCCTCCCCAAACCCTTATTCAAACAGTTCGCCACACACGCGCTTCCCGCGCCATGTCTCTCCCCACTCGACCGCAGCATCATGTTGGTCGCCTTAGGGGGAACGTTCCGATACCGTAAAAAGCCCCCGAACCAACCCTACCCTCACCCGTGTCAGCCCCCCCCCCCGCGCTCACCCCCGTGATAAGACTGGGTCTGCACGACTCTGGCAGAACCAGTGCGCTAGATTTAATTTTCTTGGATGCACCCCCGTACAACGCCAAATTCCGGTACGTCTTCCGTTCCTCTCTCACATTTCCACGGCGTGGCTCTTACCTCCGCTGCGGTCCCGGCCATACGACCCCCTTGTACACGGACGCTACCAGACAGACACCAGTTATCGTCAACGGGGTGCCTACCCGTTAGCAACATCCCTTTGGTCATCAAAGCGCGCTCACCCCAGACCGGTTCCTTTGAACCTCTCTTTGCTCCGCGAAAGTAACGGGACCAGGGATCTTCCCCGCCTATAGAGCTCGGCCTGCCCGCGTAGGCAGTGGTCCGCACCGTCGCTTAAATTCTCTCCGCGCACCGCCAGGGTCTGACCCTGACGTTAGCGCGCGCGCTCCCATTCTTCCGTCGCCCGCCACCATCCGGGCGCGAACCCCTTGTGTCCTAGATCCTAGTGCTCACAGTCACTGCCAGAGGCAGCCCCAGCTCCCTTCCCCACAACCCAAACTTCCCCCGCACCCCTGGCCACACGGCCTGACGAACTAACATCGCATGCGTCCCCCCAACTGTCTGCTCGCTGGATTCTAAGGGTCGTCCTCAGGCCGTCCCCGCAGTTTCGAGCCGAGCTCCCGCTTGACTTATACCTCGTCCAATAACCGCGCAACGACTCTATCCGTCAAGCCCTCGTATATCGTTTGCCCACACCACCCCTAGGGCCGGTATTACCACAGTTGCGCCCCCTGTTACCTAAACTTCCAACACCGATCTCGGACGGTGGCGCGCGCTACACCCTAGCTACAGTCATATTAAGTTGCCCCCACGGCCCCGGGCTCCCCACCCTCTCCCTACGTGTTGTCCTACTCTTACGAACCTTTGTTAAAGCCGAGCCCCGAAGTACCCCCTGCAAGTCAACCGCCTCCTTCGTCCAACCAAGGCGCGTTCCAGCCCCTCAACCCTACCAGGCGTTGCGTGACCGTCCGCCATCGCTCGGAGCGGATGCTCGGTTAAGATAGAAGCCGCGCATGCTCGGAGTGGTGGGTCAAGGGGCCGGCGCAATGACAAATGATGCCAGCAAGAGCGGGCGTGAATCAACTCAGCGACGGTCTACCCACCCGGAAGCAGATGGGGTCGGAAGAACTGGGCCGGAGAGTACGGGAAGCGCGTCGCCGCGCGTGCGACAGCAGGCCAGCCCGAGGCCGATCCCTAGCAATCCCCTACGAGGATCCAGCGAAGTAGAAGAACATGTCGGTAGCCGTGTCTGTCTTAGGCGCAGGGTGGCTCGGCCTTTTCGGCTCTAGTCTGGGCGACCGGACAGCAGGGGGAGAGCAACGTGGCGGGGTGCAACGTACGATTGTAGAGGATTCACGTGAGGTCCACCGTGTCAATGGCGGGGGGCAAAGGCAGGTACGCTAATGTCGGTGCTGGCGAAGAGGGTACGCAAGGGCCGAGGAGTTACGGCCTTCGAAAAAGCGATAACAGGAAGATGCTACGATGCAGTTGGGGCGGTCGGCCAGGTCGGCGGGGCGATAGGGGACATGGCTCGCGTGGTTAGTGGGATGTGGAAGCGGGCCGGGACGGCAGTAAAGATAGGTATAGCTTGAGAAGCGACTAGGCGTGGATCAAGCGTTAGTCGATGAGAGCCGCATAAAGGCATGACCAGTTGGGTACAGTTCAGGTCGACTATTGTAAAAATGGCCCAGCGCCTTGAACGGCCGGTACTAGAGCGGGGCGCGGCGAAAGCTGTTCCCAAGGCGCGGCGCACGATTATAGAGCGGGGAGCAGACCAAGTAGACAGCTCCATCGCGCTGTAGGACATGTCGAGCGTCAACCCTGAATGCCCAGGCCTGAACGGATCCACTTGGAGTAGCGCTACGCGGGACGAATTGCGCCTGGATCTGCGGCATGGGTGTAAGGCGCCGCCGCCGACCCCGTGTCCATTGACTCGGGCGCCGGCGACGGTCGTCGAGTGAGACCGTCTAGCAAGAGCTGAGTCGGGACGGGCCGCGCAGATAAAGGGCCGAGGTACCTAGCCTTAACGGCCATATAACGGCGACCCAAGGGTGTGGCGGAGAGACCGAGGCTCACCTGTACGTGCTTGCGGCGTTAAACGCGGTGGGGGCGCGTGGCCGATCGGTAGTACAAGCCCCTGGAGCGACCAGGGGCGCCGTGTGGTGCGGCGCCTGGTACGCCGGCGGCCTGTAGAGTCGGGCCCGTGCGCAACAAGCCCACGGCAGGGTTGGTGCAGAGGGGACATGCAGCGGCATTAAAAGGGGCACTGGCGATTACAATCGCGACGTCTATGCAGACAAGCGACCAGCAGAGAAAGCGGATTCATCAGGGGCTTACGGATCTGGAGGACCTCGCGTGTTATTGATCGGAGGGTAGGCGGGGTGGGTTGCAAGCCGTAGGCTTCTAACTTGCCGCGGTTACAATAGCAGAGTTGAACGTACGCCCCAGGGGCACTCTGGGCGAACGCGCAGGCGCAAAAGCCGAGGGAGACGCAGGCCGCTGTGAGGGCGGCGGGGGAAGTTGTAGCCATGCCTCCTCAAATATGAGGAAGCAATCTACCCGACTATTAAGGCGAAACGCCGGACTTCTGCTAAGGATCCCTAGTGTTTAACTTGCAAGTCTTGTGCAACGACGCGATAAAAATCGTTCAGTTCAAAAGGTGGAGAGCTGGGACAGGTTGCCGCCGAAGATATGTGGGCAAAGGCGATGTCAATGCCCATACTGAATCGATGCGGGCAGCCCAAACGTTACTAGTCTGGTCAACGGGTGGGCGGCTGCTGATCGGGTCACATAAGATTGGACGTGCGTTAATCGATATGGGGCAATGGAGAATAAGCCAGAGCCAGGTCGCACGTTGAGACAGGTTAGGCAGAGAAAATGGGGACCTTAACAAAAACATACGAAATGACGTGTGCCCTGGGCCTACGTTC
>ITM_072653_2007
GCTCCGCTCGTGTCGGGGCTCGGCCTCGAAACTTCTTGCTTGAATAGCTGCTGAGTCCCCCTCCCTTATGCACTTCCTAACCCCTGAGGTGTTCTCTTGGTTGTATACTCTATCTTCACGGGCCCCCTGTGGGGGTCTCGTCTGAGCTCACTGGAAGGGTGCACTTCGTCCCGCATCGACCCCAAGGCCACCCCACTACCCCAACATCTCGGCAGTCTGCCCGCTCGACTCCTCTTACGACCCCGCACGGCGCGGCGTAACCATCGGGAGCGCCTGGCTCTCTTCCCTCAGGCCGCTTGGTCACACGGCACGGGGGCTTCACCCTATTCGCCTATCGCAGGTCTGCCGTCTGCCGCGGGCGACGTCCCTCGATTCGTCTGCAAGAGGCCTGCACGGATGACGCTGCCCACCCGGTCCCCTGTCGAACGCCAATAAGAAGACAGTCGCTTTCACGACCGGGCTAATTGGGTCACTCCACCAGTCAGCGACACAGCCATGACGATTAGCTCACGCCTGTGTCCCCCGTCCCCAGGGTCTTGGGTACGGAGCGCTATCCCTCTGGTTACGCCTGCATAGCGTTGACACTCGGCTAAGTGACTATGCGTCCGCGGACGCGTTATGGACGCGATACCCGCCCTACGTGCGGCATCCCCCTATCGCCTACTGTTAGGCGCAACGTACAATCCCCGCAATGCCTTGCCTACCTGTCGCGCCTCAGCTCGGCCACCTCCCTGCCCACGTAAAAAGAGTCCGTTATGGCTCAGCCCCCGCTCCGCGTCCGTCACTTGCAGCACCCTCAAGTGTGTCTGGTGCTAGACGACCTAGTGCTCCTCCCCAAACCCTTATTCAAACAGTTCGCCACACACGCGCTTCCCGCGCCATGTCTCTCCCCACTCGACCGCAGCATCATGTTGGTCGCCTTAGGGGGAACGTTCCGATACCGTAAAAAGCCCCCGAACCAACCCTACCCTCACCCGTGTCAGCCCCCCCCCCCGCACTCACCCCCGTGATAAGACTGGGTCTGCACGACTCTGGCAGAACCAGTGCGCTAGATTTAATTTTCTTGGATGCACCCCCGTACAACGCCAAATTCCGGTACGTCGTCCGTTCCTCTCTCACATTTCCACGGCGTGGCTCTTACCTCCGCTGCGGTCCCGGCCATACGACCCCCTTGTACACGGACGCTACCAGACAGACACCAGTTATCGTCAACGGGGTGCCTACCCGTTAGCAACATCCCTTTGGTCATCAAAGCGCGCTCACCTCAGACCGGTTCCTTTGAACCTCTCTTTGCTCCGCGAAAGTAACGGGACCAGGGATCTTCCCCGCCTATAGAGCTCGGCCTGCCCGCGTAGGCAGTGGTCCGCACCGTCGCTTAAATTCTCTCCGCGCACCGCCAGGGTCTGACCCTGACGTTAGCGCGCGCGCTCCCATTCTTCCGTCGCCCGCCACCATCCGGGCGCGAACCCCTTGTGTCCTAGATCCTAGTGCTCACAGTCACTGCCAGAGGCAGCCCCAGCTCCCTTCCCCACAACCCAAACTTCCCCCGCACCCCTGGCCACACAGCCTGACGAACTAACATCGCATGCGTCCCCCCAACTGTCTGCTCGCTGGATTCTAAGGGTCGTCCTCAGGCCGTCCCCGCAGTTTCGAGCCGAGCTCCCGCTTGACTTATACCTCGTCCAATAACCGCGCAACGACTCTATCCGTCAAGCCCTCGTATATCGTTTGCCCACACCACCCCTAGGGCCGGTATTACCACAGTTGCGCCCCCTGTTACCTAAACTTCCAACACCGATCTCGGACGGTGGCGCGCGCTACACCCTAGCTACAGTCATATTAAGTTGCCCCCACGGCCCCGGGCTCCCCACCCTCTCCCTACGTGTTGTCCTACTCTTACGAACCTTTGTTAAAGCCGAGCCCCGAAGTACCCCCTGCAAGTCAACCGCCTCCTTCGTCCAACCAAGGCGCGTTCCAGCCCCTCAACCCTACCAGGCGTTGCGTGACCGTCCGCCATCGCTCGGAGCGGATGCTCGGTTAAGATAGAAGCCGCGCATGCTCGGAGTGGTGGGTCAAGGGGCCGGCGCAATGACAAATGATGCCAGCAAGAGCGGGCGTGAATCAACTCAGCGACGGTCTACCCACCCGGAAGCAGATGGGGTCGGAAGAACTGGGCCGGAGAGTACGGGAAGCGCGTCGCCGCGCGTGCGACAGCAGGCCAGCCCGAGGCCGATCCCTAGCAATCCCCTACGAAGATCCAGCGAAGTAGAAGAACATGTCGGTAGCCGTGTCTGTCTTAGGCGCAGGGTGGCTCGGCCTTTTCGGCTCTAGTCTGGGCGACCGGACAGCAGGGGGAGAGCAACGTGGCGGGGTGCAACGTACGATTGTAGAGGATTCACGTGAGGTCCACCGTGTCAATGGCGGGGGGCAAAGGCAGGTACGCTAATGTCGGTGCTGGCGAAGAGGGTACGCAAGGGGCGAGGAGTTACGGCCTTCGAAAAAGCGATAACAGGAAGATGCTACGATGCAATTGGGGCGGTCGGCCAGGTCGGCGGGGCGATAGGGGACATGGCTCGCGTGGTTAGTGGGATGTGGAAGCGGGCCGGGACGGCAGTAAAGATAGGTATAGCTTGAGAAGCGACTAGGCGTGGATCAAGCGTTAGTCGATGAGAGCCGCGTAAAGGCATGACCAGTTGGGTACAGTTCAGGTCGACTATTGTAAAAATGGCCCAGCGCCTTGAACGGCCGGTACTAGAGCGGGGCGCGGCGAAAGCTGTTCCCAAGGCGCGGCGCACGATTATAGAGCGGGGAGCAGACCAAGTAGACAGCTCCATCGCGCTGTAGGACATGTCGAGCGTCAACCCTGAATGCCCAGGCCTGAACGGATCCACTTGGAGTAGCGCTACGCGGGACGAATTGCGCCTGGATCTGCGGCATGGGTGTAAGGCGCCACCGCCGACCCCGTGTCCATTGACTCGGGCGCCGGCGACGGTCGTCGAGTGAAACCGTCTAGCAAGAGCTGAGTCGGGACGGGCCGCGCAGATAAAGGGCCGAGGTACCTAGCCTTAACGGCCATATAACGGCGACCCAAGGGTGTGGCGGAGAGACCGAGGCTCACCTGTACGTGCTTGCGGCGTTAAACGCGGTGGGGGCGCGTGGCCGATCGGTAGTACAAGCCCCTGGAGCGACCAGGGGCGCCGTGTGGTGCGGCGCCTGGTACGCCGGCGGCCTGTAGAGTCGGGCCCGTGCGCAACAAGCCCACGGCAGGGTTGGTGCAGAGGGGACATGCAGCGGCATTAAAAGGGGCACTGGCGATTACAATCGCGACGTCTATGCAAACAAGCGACCAGCAGAGAAAGCGGATTCATCAGGGGCTTACGGATCTGGAGGACCTCGCGTGTTATTGATCGGAGGGTAGGCGGGGTGGGTTGCAAGCCGTAGGCTTCTAACTTGCCGCGGTTACAATAGCAGAGTTGAACGTACGCCCCAGGGGCACTCTGGGCGAACGCGCAGGCGCAAAAGCCGAGGGAGACGCAGGCCGCTGTGAGGGCGGCGGGGGAAGTTGTAGCCATGCCTCCTCAAATATGAGGAAGCAATCTACCCGACTATTAAGGCGAAACGCCGGACTTCTGCTAAGGATCCCTAGTGTTTAACTTGCAAGTCTTGTGCAACGACGCGATAAAAATCGTTCAGTTCAAAAGGTGGAGAGCTGGGACAGGTTGCCGCCGAAGATATGTGGGCAAAGGCGATGTCAATGCCCATACTGAATCGATGCGGGCAGCCCAAACGTTACTAGTCTGGTCAACGGGTGGGCGGCTGCTGATCGGGTCACATAAGATTGGACGTGCGTTAATCGATATGGGGCAATGGAGAATAAGCCAGAGCCAGGTCGCACGTTGAGACAGGTTAGGCAGAGAAAATGGGGACCTTAACAAAAACATACGAAATGACGTGTGCCCTGGGCCTACGTTC
>ITM_072654_2007
[truncated: 383,020 more chars]
