# Supplementary material for: Introduction of Mycobacterium ulcerans disease in the Bankim Health District of Cameroon follows damming of the Mapé River
Source: PLoS Negl Trop Dis. 2020 Sep 4;14(9):e0008501. doi: 10.1371/journal.pntd.0008501 (PMC7473558; doi:10.1371/journal.pntd.0008501)
Supplement: S2 File — (XML) [file pntd.0008501.s007.xml]

<?xml version="1.0" encoding="UTF-8" standalone="no"?><beast beautitemplate='Standard' beautistatus='' namespace="beast.core:beast.evolution.alignment:beast.evolution.tree.coalescent:beast.core.util:beast.evolution.nuc:beast.evolution.operators:beast.evolution.sitemodel:beast.evolution.substitutionmodel:beast.evolution.likelihood" required="BEAST v2.5.0:bModelTest v1.1.0:BEASTLabs v1.8.0" version="2.5">
        
    <data id="20170921_Cameroon_Bolz_Mape_Mbam_LowCov_Paired_plus_Africa_MuA1_mincov10_NO_REF_lbl_ORIGINAL" name="alignment">
                                
        <sequence id="seq_BP20_2011.25479452055" taxon="BP20_2011.25479452055" totalcount="4" value="GCCCCGCTCGTGTGGGGGCTCGGCCTCGAAACTTCTTGCTTGAATAGTTGCTGAGTCCCCCTCCCTTATGCACTTCCTACCCCTTGAGGTGTTCTCTTGGTTGCATACTCTGTTTTCACGGGCCCCCTGTGGGGGTCTCGTCTGAGCTTCCTGGAAGAGTGCACTTCGTCCCGCATCGACCCCAAGGCTACCCCACTACCCCAACATCTCGGCAGTCTGCCCGCTCGACTCCTCTTACGACCCCGCACGGCGCGGCGTAACCATCGGGAGCGCCTGGCTCTCTTCCCTCAGGCCGCTTGCTCACACGGCACGGGGTCTTCACGCTATTCGCCTATCGCAGGTCTGCCGTCTGCCGCGGGCGACGTCCCTCAATCCGTCTGCAAGAGGCCTGCTTAAATGACGCTGCCCACCCGATGATCTGTCGAACGCCAATAAGAAGACAGTCGCCTTCACGACCGGGCTAATTCGGTCACTCCACCAATCAGCGACACAGCCATGACGATCAGCTCACGCCTGTGTCCCCCGTCCCCAGGGCCTTGGGTCCGGAGCGCCATCCCTCTGGTTAGGCCTGAATAGCGTTGACACTCGGCTAAGTGACTATGCGTCCGCGGACGCGTTGTGGACGGGATATCCGCCCTACGTGCGGCATCCCCCTATCGCCTACTGCCAGGCGCAACGTACAATCCCAGCAATGCCTTGCCTACCTGTCGCGCCTCAGCTCGGCCACCTCCCTCCCCACGTAAAAAGAGCCCGCTATGGCTCAGCCCCCGCTCCGCGTCCGCCACTTGCAGCACCCTCAAGTGTGTCTGGTGCTAGACGACCTAGTGCTCCTCCCTAAACACTTATTCAAACAGTTCGCCATACACGCGATTCCCGCGCCATGTCTCTCCCCACTCGACCGCAGCATCATGTTGGTCGCCTTAGAGGGAACGTTCCGATGCCGCAAAAAACCCCCGAACCAGCCCTACCCTCACCTGTGTCAGCCCCCCCCGCCGCACTCGCCCCCTTGATAAGACTGTGTCTGCCCGACTCTGGCAGAACCGGTGCGCTAGATTCAGTCTTCTTGGATGCACCCCCGTACAACGCCAAATTCCGATACGTCTTCCGTTCCTCTCTCACATTTCCACGGCGTGGCTCCTACCTCTGCTGCGGTCCCGGCCATATGACCCCCTTGTACACAGACGCTACCAGACAGAAACCAGTTATCGTCAACGGGGTGACTACCCGTTAGCAGCGTCCGTTTGGTCATCGAAGCGCGCTCACCTCAGACCGGTCCCCTTGAACCTCTCTTTGCTCCGCGAAAGTAACGGGACCAGGGGTCTTCCCCGCCTATAGAGCTCGGCCTGCCCGCGTAGGCAGTGGTCCGCACCGTCGCTTAAATTCTCTCCGCGCACCGCCAGGGTCTGAACCTGACGTTAGCGCGCGCGCTCCGATTTTTCGATCACCCGCCACCATCCGGGTGCGAACCCCTTGTGTCCTAGATCTTAGTGCTCACAGTCACTGCCAGAGGCCGCACCAGCTCCCTTCCCCACAACCCAGACTTCCCCCGCACCCCTGGGCGCACGGCCTGACGAACTAACATCGCATGCGTCCCCCCAATTGTCTGCTCGTTGGATTCTAAGGGTCGTCCTCAGGCCGTCCCCGCAGTTTCGAGCCGAGCTCCCGCCTGACCTATACCTCGTCCAATAACCGCGCAACGACTCTATCCGTCAAGCCCTCCTATATCGTCTGCCCACACCACCCCTAGGGCCGTTATTACCACAGTTGCGCCCCCTGTTACCTAAACTTCCAACACTGATCTCGGACGGTGGCGCGCGCTACACCCTAGCTACAGTCATATTAAGTTGCCCCCACGGCCCCGGCCTCCCCACCCTCTCCCCCCGTGTTGTCCTACTCTTACGAACCTTTGCTAAAGCCGAGCCCCGAAGTACCCCCTGCAAGTTAACCGCCTCCTTCGTCCAACCAACGCGCGTTCCAGCCCCTCAACCCTATCAGGCGTTGCGTGACCGTCCGCCATCGCTCGGAGCGGATGCTCGGTGAAGATAGAAGCCGCGCATGCTGGGACTGCTGGGTCAAGGGGCCGGCGCAATGACAAATGATGCCAGCAAGAGCGGGCGTGAGTCAACTTAGCGACGGTCTACCCACCCGGAAGCGGATGGGGTCGGAAGAACTGGGCCGGAGAGTACGGGAAGCGCGTCGCCACGCGTCCGACAGCAGGCCAGCCTGAGGCCGATCCGTAGCAGCCCCCTACGAGGATCCCGCGAGGTAGAAGAACATGTTGGTAGCCGTGTCTGTCTTACGCGCAGGGTGGCTCGGCCCTCTCAGCTCTAGTCTGGGCGACCGGACAGCAGGGGGAGAGCAACGTGGCGGGGTGCAACGTACGATTGTAGAGGATTCACGTGAGGTCCACCGCGTCAATGGCGGGAGGCAAAGGCAGGTACGCTAATGTCGATGCTGGCGAAGAGGGTGCATAGGGGCCGAGGAGTTACGGCCTTCAAAAAAGCGATAACAGGAAGATGCTACAATGCAGTTGGGGCGGTCGGCCAGGCCGGCGGGGCGACAGGGGACATGGCTCACGTGGTTAGTGGGATGTGGAAGCCAGCCGGGACGGCAGTAAAAATAGGTATAGCTTGAGAAGCAACTAGGCGTAGATCAAGCGTTAGTCGACGAGACCCGCATAAAAGCATGATCAGTTGGGTACAGTTCAGGTTGGCTATTGTAAAAGTGGCCCAGGGCCTTGAACGGCCGGTACTAGAGCAAGGCACGGCGAAAGCTGTTCCCAAGGCGCGGCGCACGATTATAGAACGGGGAGCAGACCAAGTAGACATCTCCATCGCGCTGTAGGACATGTCGAGCGTCAACCCTGAATGCCCAGGCCTGCGCCGGTCCACTTAGAGTAGCGCTACGCGGGGCGAATTGCGCCTAGATCTGCGGCATGAGTGTAAGGCGCCGCCGCCAACCCAGTGTCCATTGACTCGGGCGCCGGCGACGGTCGTCGAGTGAAACCGTCTTGCAAGAGCTGAGTCGGGACGGACCGCGGAGATAAAGTACCGAGGTACCTAGCCTTAACGGCCATATAACGGCGACCCAAGGGTGTGGCGGAGAGACCGAGGCTCACCTGTACGTGCTTGCGGCGTTAAACGCCGTGGGGGCGCGTGGCCGGTCGGTAGTACAAGCCCCTGGAACGACCAGGGGCGCCGTGTGGTGCGGCGCCTAGTACGCCGGCGGCCTGTAGAGTCGGGCCCGAGCGCAACAGGCCCACGGCGGGGTTGATGTAGAGGGGACATGCAGCGGCATTAAAAGGGGCACTGGCGATTGCAGTCGCCACGTCTATGCAAACAAGCGACCAGCAAGGAAAGCGGATTCATCAGGGGCTTACGGATCTGGAGGACCTCGCGTGTTATTGATCGGAGGGTAGGCAGGGTGGGTTGCAAGCCGTAGGCTTCTAACTTGCCGCGGTTACAATAGCAGAGTTGAACGTATGCCCCAGGGGCACTCTGGGCGAACGGGCAGGCGCAAAGGCCGAAGGAGACGCAAGCCGCTGTGAGGGCGGCGGGGGGAGTCGTAGCCATGCCTCCTCAAATATGAGGAAGCAATCTACCCGACTATTAAAGCGAAGCGCCGGACCTCTGCTAAGGATCGCTAGTGTTTAACTGGCAAGTCTTGTGCAACAATGCGATAAAAATCGTTCAGTTCAAAAGGTGGATTGCTGGGACAGGTTGCCGCCGAAGATATGGGGGCAAATGCGATTTCGATGCCCATACTGAATCGATGCGGGCAGCCCAAGCGTTAGTATTCTGGTCAACGGGTGGGCGGCTGCTGATCGGGTCACATAAGATTGGACGTGCGTTAATCGACATGGGGCAATGAAGAATAAGCCAGAGCCAGGTCGCACGTTGAGACAGGTTAGGCGGAGAAAATGGAGACCTTAACAAAGACATACGAAATTACGCGTGCTCCGGGCCTACGTTC"/>
                                
        <sequence id="seq_BP24_2011.50410958904" taxon="BP24_2011.50410958904" totalcount="4" value="GCCCCGCTCGTGTGGGGGCTCGGCCTCGAAACTTCTTGCTTGAATAGTTGCTGAGTCCCCCTCCCTTATGCACTTCCTACCCCTTGAGGTGTTCTCTTGGTTGCATACTCTGTTTTCACGGGCCCCCTGTGGGGGTCTCGTCTGAGCTTCCTGGAAGAGTGCACTTCGTCCCGCATCGACCCCAAGGCTACCCCACTACCCCAACATCTCGGCAGTCTGCCCGCTCGACTCCTCTTACGACCCCGCACGGCGCGGCGTAACCATCGGGAGCGCCTGGCTCTCTTCCCTCAGGCCGCTTGCTCACACGGCACGGGGTCTTCACGCTATTCGCCTATCGCAGGTCTGCCGTCTGCCGCGGGCGACGTCCCTCAATCCGTCTGCAAGAGGCCTGCTTAAATGACGCTGCCCACCCGATGATCTGTCGAACGCCAATAAGAAGACAGTCGCCTTCACGACCGGGCTAATTCGGTCACTCCACCAATCAGCGACACAGCCATGACGATCAGCTCACGCCTGTGTCCCCCGTCCCCAGGGCCTTGGGTCCGGAGCGCCATCCCTCTGGTTAGGCCTGAATAGCGTTGACACTCGGCTAAGTGACTATGCGTCCGCGGACGCGTTGTGGACGGGATATCCGCCCTACGTGCGGCATCCCCCTATCGCCTACTGCCAGGCGCAACGTACAATCCCAGCAATGCCTTGCCTACCTGTCGCGCCTCAGCTCGGCCACCTCCCTCCCCACGTAAAAAGAGCCCGCTATGGCTCAGCCCCCGCTCCGCGTCCGCCACTTGCAGCACCCTCAAGTGTGTCTGGTGCTAGACGACCTAGTGCTCCTCCCTAAACACTTATTCAAACAGTTCGCCATACACGCGATTCCCGCGCCATGTCTCTCCCCACTCGACCGCAGCATCATGTTGGTCGCCTTAGAGGGAACGTTCCGATGCCGCAAAAAACCCCCGAACCAGCCCTACCCTCACCTGTGTCAGCCCCCCCCGCCGCACTCGCCCCCTTGATAAGACTGTGTCTGCCCGACTCTGGCAGAACCGGTGCGCTAGATTCAGTCTTCTTGGATGCACCCCCGTACAACGCCAAATTCCGATACGTCTTCCGTTCCTCTCTCACATTTCCACGGCGTGGCTCCTACCTCTGCTGCGGTCCCGGCCATATGACCCCCTTGTACACAGACGCTACCAGACAGAAACCAGTTATCGTCAACGGGGTGACTACCCGTTAGCAGCGTCCGTTTGGTCATCGAAGCGCGCTCACCTCAGACCGGTCCCCTTGAACCTCTCTTTGCTCCGCGAAAGTAACGGGACCAGGGGTCTTCCCCGCCTATAGAGCTCGGCCTGCCCGCGTAGGCAGTGGTCCGCACCGTCGCTTAAATTCTCTCCGCGCACCGCCAGGGTCTGAACCTGACGTTAGCGCGCGCGCTCCGATTTTTCGATCGCCCGCCACCATCCGGGTGCGAACCCCTTGTGTCCTAGATCTTAGTGCTCACAGTCACTGCCAGAGGCCGCACCAGCTCCCTTCCCCACAACCCAGACTTCCCCCGCACCCCTGGGCGCACGGCCTGACGAACTAACATCGCATGCGTCCCCCCAATTGTCTGCTCGTTGGATTCTAAGGGTCGTCCTCAGGCCGTCCCCGCAGTTTCGAGCCGAGCTCCCGCCTGACCTATACCTCGTCCAATAACCGCGCAACGACTCTATCCGTCAAGCCCTCCTATATCGTCTGCCCACACCACCCCTAGGGCCGTTATTACCACAGTTGCGCCCCCTGTTACCTAAACTTCCAACACTGATCTCGGACGGTGGCGCGCGCTACACCCTAGCTACAGTCATATTAAGTTGCCCCCACGGCCCCGGCCTCCCCACCCTCTCCCCCCGTGTTGTCCTACTCTTACGAACCTTTGCTAAAGCCGAGCCCCGAAGTACCCCCTGCAAGTTAACCGCCTCCTTCGTCCAACCAACGCGCGTTCCAGCCCCTCAACCCTATCAGGCGTTGCGTGACCGTCCGCCATCGCTCGGAGCGGATGCTCGGTGAAGATAGAAGCCGCGCATGCTGGGACTGCTGGGTCAAGGGGCCGGCGCAATGACAAATGATGCCAGCAAGAGCGGGCGTGAGTCAACTTAGCGACGGTCTACCCACCCGGAAGCGGATGGGGTCGGAAGAACTGGGCCGGAGAGTACGGGAAGCGCGTCGCCACGCGTCCGACAGCAGGCCAGCCTGAGGCCGATCCGTAGCAGCCCCCTACGAGGATCCCGCGAGGTAGAAGAACATGTTGGTAGCCGTGTCTGTCTTACGCGCAGGGTGGCTCGGCCCTCTCGGCTCTAGTCTGGGCGACCGGACAGCAGGGGGAGAGCAACGTGGCGGGGTGCAACGTACGATTGTAGAGGATTCACGTGAGGTCCACCGCGTCAATGGCGGGAGGCAAAGGCAGGTACGCTAATGTCGATGCTGGCGAAGAGGGTGCATAGGGGCCGAGGAGCTACGGCCTTCAAAAAAGCGATAACAGGAAGATGCTACAATGCAGTTGGGGCGGTCGGCCAGGCCGGCGGGGCGACAGGGGACATGGCTCACGTGGTTAGTGGGATGTGGAAGCCGGCCGGGACGGCAGTAAAAATAGGTATAGCTTGAGAAGCAACTAGGCGTAGATCAAGCGTTAGTCGACGAGACCCGCATAAAAGCATGATCAGTTGGGTACAGTTCAGGTCGGCTATTGTAAAAGTGGCCCAGGGCCTTGAACGGCCGGTACTAGAGCAAGGCACGGCGAAAGCTGTTCCCAAGGCGCGGCGCACGATTATAGAACGGGGAGCAGACCAAGTAGACATCTCCATCGCGCTGTAGGACATGTCGAGCGTCAACCCTGAATGCCCAGGCCTGCGCCGGTCCACTTAGAGTAGCGCTACGCGGGGCGAATTGCGCCTAGATCTGCGGCATGAGTGTAAGGCGCCGCCGCCAACCCAGTGTCCATTGACTCGGGCGCCGGCGACGGTCGTCGAGTGAAACCGTCTTGCAAGAGCTGAGTCGGGACGGACCGCGGAGATAAAGTACCGAGGTACCTAGCCTTAACGGCCATATAACGGCGACCCAAGGGTGTGGCGGAGAGACCGAGGCTCACCTGTACGTGCTTGCGGCGTTAAACGCCGTGGGGGCGCGTGGCCGGTCGGTAGTACAAGCCCCTGGAACGACCAGGGGCGCCGTGTGGTGCGGCGCCTAGTACGCCGGCGGCCTGTAGAGTCGGGCCCGAGCGCAACAGGCCCACGGCGGGGTTGATGTAGAGGGGACATGCAGCGGCATTAAAAGGGGCACTGGCGATTACAGTCGCCACGTCTATGCAAACAAGCGACCAGCAAGGAAAGCGGATTCATCAGGGGCTTACGGATCTGGAGGACCTCGCGTGTTATTGATCGGAGGGTAGGCAGGGTGGGTTGCAAGCCGTAGGCTTCTAACTTGCCGCGGTTACAATAGCAGAGTTGAACGTATGCCCCAGGGGCACTCTGGGCGAACGGGCAGGCGCAAAGGCCGAAGGAGACGCAAGCCGCTGTGAGGGCGGCGGGGGGAGTCGTAGCCATGCCTCCTCAAATATGAGGAAGCAATCTACCCGACTATTAAAGCGAAGCGCCGGACCTCTGCTAAGGATCGCTAGTGTTTAACTGGCAAGTCTTGTGCAACAATGCGATAAAAATCGTTCAGTTCAAAAGGTGGATTGCTGGGACAGGTTGCCGCCGAAGATATGGGGGCAAATGCGATTTCGATGCCCATACTGAATCGATGCGGGCAGCCCAAGCGTTAGTATTCTGGTCAACGGGTGGGCGGCTGCTGATCGGGTCACATAAGATTGGACGTGCGTTAATCGACATGGGGCAATGAAGAATAAGCCAGAGCCAGCTCGCACGTTGAGACAGGTTAGGCGGAGAAAATGGAGACCTTAACAAAGACATACGAAATTACGCGTGCTCCGGGCCTACGTTC"/>
                                
        <sequence id="seq_BP28_2011.3397260274" taxon="BP28_2011.3397260274" totalcount="4" value="GCCCCGCTCGTGTGGGGGCTCGGCCTCGAAACTTCTTGCTTGAATAGTTGCTGAGTCCCCCTCCCTTATGCACTTCCTACCCCTTGAGGTGTTCTCTTGGTTGCATACTCTGTTTTCACGGGCCCCCTGTGGGGGTCTCGTCTGAGCTTCCTGGAAGAGTGCACTTCGTCCCGCATCGACCCCAAGGCTACCCCACTACCCCAACATCTCGGCAATCTGCCCGCTCGACTCCTCTTACGACCCCGCACGGCGCGGCGTAACCATCGGGAGCGCCTGGCTCTCTTCCCTCAGGCCGCTTGCTCACACGGCACGGGGTCTTCACGCTATTCGCCTATCGCAGGTCTGCCGTCTGCCGCGGGCGACGTCCCTCAATCCGTCTGCAAGAGGCCTGCTTAAATGACGCTGCCCACCCGATGATCTGTCGAACGCCAATAAGAAGACAGTCGCCTTCACGACCGGGCTAATTCGGTCACTCCACCAATCAGCGACACAGCCATGACGATCAGCTCATGCCTGTGTCCCCCGTCCCCAGGGCCTTGGGTCCGGAGCGCCATCCCTCTGGTTAGGCCTGAATAGCGTTGACACTCGGCTAAGTGACTATGCGTCCGCGGACGCGTTGTGGACGGGATATCCGCCCTACGTGCGGCATCCCCCTATCGCCTACTGCCAGGCGCAACGTACAATCCCAGCAATGCCTTGCCTACCTGTCGCGCCTCAGCTCGGCCACCTCCCTCCCCACGTAAAAAGAGCCCGCTATGGCTCAGCCCCCGCTCCGCGTCCGCCACTTGCAGCACCCTCAAGTGTGTCTGGTGCTAGACGACCTAGTGCTCCTCCCTAAACACTTATTCAAACAGTTCGCCATACACGCGATTCCCGCGCCATGTCTCTCCCCACTCGACCGCAGCATCATGTTGGTCGCCTTAGAGGGAACGTTCCGATGCCGCAAAAAACCCCCGAACCAGCCCTACCCTCACCTGTGTCAGCCCCCCCCGCCGCACTCGCCCCCTTGATAAGACTGTGTCTGCCCGACTCTGGCAGAACCGGTGCGCTAGATTCAGTCTTCTTGGATGCACCCCCGTACAACGCCAAATTCCGATACGTCTTCCGTTCCTCTCTCACATTTCCACGGCGTGGCTCCTACCTCTGCTGCGGTCCCGGCCATATGACCCCCTTGTACACAGACGCTACCAGACAGAAACCAGTTATCGTCAACGGGGTGACTACCCGTTAGCAGCGTCCGTTTGGTCATCGAAGCGCGCTCACCTCAGACCGGTCCCCTTGAACCTCTCTTTGCTCCGCGAAAGTAACGGGACCAGGGGTCTTCCCCGCCTATAGAGCTCGGCCTGCCCGCGTAGGCAGTGGTCCGCACCGTCGCTTAAATTCTCTCCGCGCACCGCCAGGGTCTGAACCTGACGTTAGCGCGCGCGCTCCGATTTTTCGATCGCCCGCCACCATCCGGGTGCGAACCCCTTGTGTCCTAGATCTTAGTGCTCACAGTCACTGCCAGAGGCCGCACCAGCTCCCTTCCCCACAACCCAGACTTCCCCCGCACCCCTGGGCGCACGGCCTGACGAACTAACATCGCATGCGTCCCCCCAATTGTCTGCTCGTTGGATTCTAAGGGTTGTCCTCAGGCCGTCCCCGCAGTTTCGAGCCGAGCTCCCGCCTGACCTATACCTCGTCCAATAACCGCGCAACGACTCTATCCGTCAAGCCCTCCTATATCGTCTGCCCACACCACCCCTAGGGCCGTTATTACCACAGTTGCGCCCCCTGTTACCTAAACTTCCAACACTGATCTCGGACGGTGGCGCGCGCTACACCCTAGCTACAGTCATATTAAGTTGCCCCCACGGCCCCGGCCTCCCCACCCTCTCCCCCCGTGTTGTCCTACTCTTACGAACCTTTGCTAAAGCCGAGCCCCGAAGTACCCCCTGCAAGTTAACCGCCTCCTTCGTCCAACCAACGCGCGTTCCAGCCCCTCAACCCTATCAGGCGTTGCGTGACCGTCCGCCATCGCTCGGAGCGGATGCTCGGTGAAGATAGAAGCCGCGCATGCTGGGACTGCTGGGTCAAGGGGCCGGCGCAATGACAAATGATGCCAGCAAGAGCGGGCGTGAGTCAACTTAGCGACGGTCTACCCACCCGGAAGCGGATGGGGTCGGAAGAACTGGGCCGGAGAGTACGGGAAGCGCGTCGCCACGCGTCCGACAGCAGGCCAGCCTGAGGCCGATCCGTAGCAGCCCCCTACGAGGATCCCGCGAGGTAGAAGAACATGTTGGTAGCCGTGTCTGTCTTACGCGCAGGGTGGCTCGGCCCTCTCGGCTCTAGTCTGGGCGACCGGACAGCAGGGGGAGAGCAACGTGGCGGGGTGCAACGTACGATTGTAGAGGATTCACGTGAGGTCCACCGCGTCAATGGCGGGAGGCAAAGGCAGGTACGCTAATGTCGATGCTGGCGAAGAGGGTGCATAGGGGCCGAGGAGTTACGGCCTTCAAAAAAGCGATAACAGGAAGATGCTACAATGCAGTTGGGGCGGTCGGCCAGGCCGGCGGGGCGACAGGGGACATGGCTCACGTGGTTAGTGGGATGTGGAAGCCGGCCGGGACGGCAGTAAAAATAGGTATAGCTTGAGAAGCAACTAGGCGTAGATCAAGCGTTAGTCGACGAGACCCGCATAAAAGCATGATCAGTTGGGTACAGTTCAGGTCGGCTATTGTAAAAGTGGCCCAGGGCCTTGAACGGCCGGTACTAGAGCAAGGCACGGCGAAAGCTGTTCCCAAGGCGCGGCGCACGATTATAGAACGGGGAGCAGACCAAGTAGACATCTCCATCGCGCTGTAGGACATGTCGAGCGTCAACCCTGAATGCCCAGGCCTGCGCCGGTCCACTTAGAGTAGCGCTACGCGGGGCGAATTGCGCCTAGATCTGCGGCATGAGTGTAAGGCGCCGCCGCCAACCCAGTGTCCATTGACTCGGGCGCCGGCGACGGTCGTCGAGTGAAACCGTCTTGCAAGAGCTGAGTCGGGACGGACCGCGGAGATAAAGTACCGAGGTACCTAGCCTTAACGGCCATATAACGGCGACCCAAGGGTGTGGCGGAGAGACCGAGGCTCACCTGTACGTGCTTGCGGCGTTAAACGCCGTGGGGGCGCGTGGCCGGTCGGTAGTACAAGCCCCTGGAACGACCAGGGGCGCCGTGTGGTGCGGCGCCTAGTACGCCGGCGGCCTGTAGAGTCGGGCCCGAGCGCAACAGGCCCACGGCGGGGTTGATGTAGAGGGGACATGCAGCGGCATTAAAAGGGGCACTGGCGATTACAGTCGCCACGTCTATGCAAACAAGCGACCAGCAAGGAAAGCGGATTCATCAGGGGCTTACGGATCTGGAGGACCTCGCGTGTTATTGATCGGAGGGTAGGCAGGGTGGGTTGCAAGCCGTAGGCTTCTAACTTGCCGCGGTTACAATAGCAGAGTTGAACGTATGCCCCAGGGGCACTCTGGGCGAACGGGCAGGCGCAAAGGCCGAAGGAGACGCAAGCCGCTGTGAGGGCGGCGGGGGGAGTCGTAGCCATGCCTCCTCAAATATGAGGAAGCAATCTACCCGACTATTAAAGCGAAGCGCCGGACCTCTGCTAAGGATCGCTAGTGTTTAACTGGCAAGTCTTGTGCAACAATGCGATAAAAATCGTTCAGTTCAAAAGGTGGATTGCTGGGACAGGTTGCCGCCGAAGATATGGGGGCAAATGCGATTTCGATGCCCATACTGAATCGATGCGGGCAGCCCAAGCGTTAGTATTCTGGTCAACGGGTGGGCGGCTGCTGATCGGGTCACATAAGATTGGACGTGCGTTAATCGACATGGGGCAATGAAGAATAAGCCAGAGCCAGGTCGCACGTTGAGACAGGTTAGGCGGAGAAAATGGAGACCTTAACAAAGACATACGAAATTACGCGTGCTCCGGGCCTACGTTC"/>
                                
        <sequence id="seq_BP31_2011.18082191781" taxon="BP31_2011.18082191781" totalcount="4" value="GCCCCGCTCGTGTGGGGGCTCGGCCTCGAAACTTCTTGCTTGAATAGTTGCTGAGTCCCCCTCCCTTATGCACTTCCTACCCCTTGAGGTGTTCTCTTGGTTGCATACTCTGTTTTCACGGGCCCCCTGTGGGGGTCTCGTCTGAGCTTCCTGGAAGAGTGCACTTCGTCCCGCATCGACCCCAAGGCTACCCCACTACCCCAACATCTCGGCAGTCTGCCCGCTCGACTCCTCTTACGACCCCGCACGGCGCGGCGTAACCATCGGGAGCGCCTGGCTCTCTTCCCTCAGGCCGCTTGCTCACACGGCACGGGGTCTTCACGCTATTCGCCTATCGCAGGTCTGCCGTCTGCCGCGGGCGACGTCCCTCAATCCGTCTGCAAAAGGCCTGCTTAAATGACGCTGCCCACCCGATGATCTGTCGAACGCCAATAAGAAGACAGTCGCCTTCACGACCGGGCTAATTCGGTCACTCCACCAATCAGCGACACAGCCATGACGATCAGCTCACGCCTGTGTCCCCCGTCCCCAGGGCCTTGGGTCCGGAGCGTCATCCCTCTGGTTAGGCCTGAATAGCGTTGACACTCGGCTAAGTGACTATGCGTCCGCGGACGCGTTGTGGACGGGATATCCGCCCTACGTGCGGCATCCCCCTATCGCCTACTGCCAGGCGCAACGTACAATCCCAGCAATGCCTTGCCTACCTGTCGCGCCTCAGCTCGGCCGCCTCCCTCCCCACGTAAAAAGAGCCCGCTATGGCTCAGCCCCCGCTCCGCGTCCGCCACTTGCAGCACCCTCAAGTGTGTCTGGTGCTAGACGACCTAGTGCTCCTCCCTAAACACTTATTCAAACAGTTCGCCATACACGCGATTCCCGCGCCATGTCTCTCCCCACTCGACCGCAGCATCATGTTGGTCGCCTTAGAGGGAACGTTCCGATGCCGCAAAAAATCCCCGAACCAGCCCTACCCTCACCTGTGTCAGCCCCCCCCGCCGCACTCGCCCCCTTGATAAGACTGTGTCTGCCCGACTCTGGCAGAACCGGTGCGCTAGATTCAGTCTTCTTGGATGCACCCCCGTACAACGCCAAATTCCGATACGTCTTCCGTTCCTCTCTCACATTTCCACGGCGTGGCTCCTACCTCTGCTGCGGTCCCGGCCATATGACCCCCTTGTACACAGACGCTACCAGACAGAAACCAGTTATCGTCAACGGGGTGACTACCCGTTAGCAGCGTCCGTTTGGTCATCGAAGCGCGCTCACCTCAGACCGGTCCCCTTGAACCTCTCTTTGCTCCGCGAAAGTAACGGGACCAGGGGTCTTCCCCGCCTATAGAGGTCGGCCTGCCCGCGTAGGCAGTGGTCCGCACCGTCGCTTAAATTCTCTCCGCGCACCGCCAGGGTCTGAACCTGACGTTAGCGCGCGCGCTCCGATTTTTCGATCGCCCGCCACCATCCGGGTGCGAACCCCTTGTGTCCTAGATCTTAGTGCTCACAGTCACTGCCAGAGGCCGCACCAGCTCCCTTCCCCACAACCCAGACTTCCCCCGCACCCCTGGGCGCACGGCCTGACGAACTAACATCGCATGCGTCCCCCCAATTGTCTGCTCGTTGGATTCTAAGGGTCGTCCTCAGGCCGTCCCCGCAGTTTCGAGCCGAGCTCCCGCCTGACCTATACCTCGTCCAATAACCGCGCAACGACTCTATCCGTCAAGCCCTCCTATATCGTCTGCCCACACCACCCCTAGGGCCGTTATTACCACAGTTGCGCCCCCTGTTACCTAAACTTCCAACACTGATCTCGGACGGTGGCGCGCGCTACACCCTAGCTACAGTCATATTAAGTTGCCCCCACGGCCCCGGCCTCCCCACCCTCTCCCCCCGTGTTGTCCTACTCTTACAAACCTTTGCTAAAGCCGAGCCCCGAAGTACCCCCTGCAAGTTAACCGCCTCCTTCGTCCAACCAACGCGCGTTCCAGCCCCTCAACCCTATCAGGCGTTGCGTGACCGTCCGCCATCGCTCGGAGCGGATGCTCGGTGAAGATAGAAGCCGCGCATGCTGGGACTGCTGGGTCAAGGGGCCGGCGCAATGACAAATGATGCCAGCAAGAGCGGGCGTGAGTCAACTTAGCGACGGTCTACCCACCCGGAAGCGGATGGGGTCGGAAGAACTGGGCCGGAGAGTACGGGAAGCGCGTCGCCACGCGTCCGACAGCAGGCCAGCCTGAGGCCGATCCGTAGCAGCCCCCTACGAGGATCCCGCGAGGTAGAAGAACATGTTGGTAGCCGTGTCTGTCTTACGCGCAGGGTGGCTCGGCCCTCTCGGCTCTAGTCTGGGCGACCGGACAGCAGGGGGAGAGCAACGTGGCGGGGTGCAACGTACGATTGTAGAGGATTCACGTGAGGTCCACCGCGTCAATGGCGGGAGGCAAAGGCAGGTACGCTAATGTCGATGCTGGCGAAGAGGGTGCATAGGGGCCGAGGAGTTACGGCCTTCAAAAAAGCGATAACAGGAAGATGCTACAATGCAGTTGGGGCGGTCGGCCAGGCCGGCGGGGCGACAGGGGACATGGCTCACGTGGTTAGTGGGATGTGGAAGCCGGCCGGGACGGCAGTAAAAATAGGTATAGCTTGAGAAGCAACTAGGCGTAGATCAAGCGTTAGTCGACGAGACCCGCATAAAAGCATGATCAGTTGGGTACAGTTCAGGTCGGCTATTGTAAAAGTGGCCCAGGGCCTTGAACGGCCGGTACTAGAGCAAGGCACGGCGAAAGCTGTTCCCAAGGCGCGGCGCACGATTATAGAACGGGGAGCAGACCAAGTAGACATCTCCATCGCGCTGTAGGACATGTCGAGCGTCAACCCTGAATGCCCAGGCCTGCGCCGGTCCACTTAGAGTAGCGCTACGCGGGGCGAATTGCGCCTAGATCTGCGGCATGAGTGTAAGGCGCCGCCGCCAACCCAGTGTCCATTGACTCGGGCGCCGGCGACGGTCGTCGAGTGAAACCGTCTTGCAAGAGCTGAGTCGGGACGGACCGCGGAGATAAAGTACCGAGGTACCTAGCCTTAACGGCCATATAACGGCGACCCAAGGGTGTGGCGGAGAGACCGAGGCTCACCTGTACGTGCTTGCGGCGTTAAACGCCGTGGGGGCGCGTGGCCGGTCGGTAGTACAAGCCCCTGGAACGACCAGGGGCGCCGTGTGGTGCGGCGCCTAGTACGCCGGCGGCCTGTAGAGTCGGGCCCGAGCGCAACAGGCCCACGGCGGGGTTGATGTAGAGGGGACATGCAGCGGCATTAAAAGGGGCACTGGCGATTACAGTCGCCACGTCTATGCAAACAAGCGACCAGCAAGGAAAGCGGATTCATCAGGGGCTTACGGATCTGGAGGACCTCGCGTGTTATTGATCGGAGGGTAGGCAGGGTGGGTTGCAAGCCGTAGGCTTCTAACTTGCCGCGGTTACAATAGCAGAGTTGAACGTATGCCCCGGGGGCACTCTGGGCGAACGGGCAGGCGCAAAGGCCGAAGGAGACGCAAGCCGCTGTGAGGGCGGCGGGGGGAGTCGTAGCCATGCCTCCTCAAATATGAGGAAGCAATCTACCCGACTATTAAAGCGAAGCGCCGGACCTCTGCTAAGGATCGCTAGTGTTTAACTGGCAAGTCTTGTGCAACAATGCGATAAAAATCGTTCAGTTCAAAAGGTGGATTGCTGGGACAGGTTGCCGCCGAAGATATGGGGGCAAATGCGATTTCGATGCCCATACTGAATCGATGCGGGCAGCCCAAGCGTTAGTATTCTGGTCAACGGGTGGGCGGCTGCTGACCGGGTCACATAAGATTGGACGTGCGTTAATCGACATGGGGCAATGAAGAATAAGCCAGAGCCAGGTCGCACGTTGAGACAGGTTAGGCGGAGAAAATGGAGACCTTAACAAAGACATACGAAATTACGCGTGCTCCGGGCCTACGTTC"/>
                                
        <sequence id="seq_BP33_2010.8" taxon="BP33_2010.8" totalcount="4" value="GCCCCGCTCGTGTGGGGGCTCGGCCTCGAAACTTCTTGCTTGAATATTTGCTGAGTCCCCCTCCCTTATGCACTTCCTACCCCTTGAGGTGTTCTCTTGGTTGCATACTCTGTTTTCACGGGCCCCCTGTGGGGGTCTCGTCTGAGCTTCCTGGAAGAGTGCACTTCGTCCCGCATCGACCCCAAGGCTACCCCACTACCCCAACATCTCGGCAGTCTGCCCACTCGACTCCTCTTACGACCCCGCACGGCGCGGCGTAACCATCGGGAGCGCCTGGCTCTCTTCCCTCAGGCCGCTTGCTCACACGGCACGGGGTCTTCACGCTATTCGCCTATCGCAGGTCTGCCGTCTGCCGCGGGCGACGTCCCTCAATCCGTCTGCAAGAGGCCTGCTTAAATGACGCTGCCCACCCGATGATCTGTCGAACGCCAATAAGAAGACAGTCGCCTTCACGACCGGGCTAATTCGGTCACTCCACCAATCAGCGACACAGCCATGACGATCAGCTCACGCCTGTGTCCCCCGTCCCCAGGGCCTTGGGTCCGGAGCGCCATCCCTCTGGTTAGGCCTGAATAGCGTTGACACTCGGCTAAGTGACTATGCGTCCGCGGACGCGTTGTGGACGGGATATCCGCCCTACGTGCGGCATCCCCCTATCGCCTACTGCCAGGCGCAACGTACAATCCCAGCAATGCCTTGCCTACCTGTCGCGCCTCAGCTCGGCCACCTCCCTCCCCACGTAAAAAGAGCCCGCTATGGCTCAGCCCCCGCTCCGCGTCCGCCACTTGCAGCACCCTCAAGTGTGTCTGGTGCTAGACGACCTAGTGCTCCTCCCTAAACACTTATTCAAACAGTTCGCCATACACGCGATTCCCGCGCCATGTCTCTCCCCACTCGACCGCAGCATCATGTTGGTCGCCTTAGAGGGAACGTTCCGATGCCGCAAAAAACCCCCGAACCAGCCCTACCCTCACCTGTGTCAGCCCCCCCCGCCGCACTCGCCCCCTTGATAAGACTGTGTCTGCCCGACTCTGGCAGAACCGGTGCGCTAGATTCAGTCTTCTTGGATGCACCCCCGTACAACGCCAAATTCCGATACGTCTTCCGTTCCTCTCTCACATTTCCACGGCGTGGCTCCTACCTCTGCTGCGGTCCCGGCCATATGACCCCCTTGTACACAGACGCTACCAGACAGAAACCAGTTATCGTCAACGGGGTGACTACCCGTTAGCAGCGTCCGTTTGGTCATCGAAGCGCGCTCACCTCAGACCGGTCCCCTTGAACCTCTCTTTGCTCCGCGAAAGTAACGGGACCAGGGGTCTTCCCCGCCTATAGAGCTCGGCCTGCCCGCGTAGGCAGTGGTCCGCACCGTCGCTTAAATTCTCTCCGCGCACCGCCAGGGTCTGAACCTGACGTTAGCGCGCGCGCTCCGATTTTTCGATCGCCCGCCACCATCCGGGTGCGAACCCCTTGTGTCCTAGATCTTAGTGCTCACAGTCACTGCCAGAGGCCGCACCAGCTCCCTTCCCCACAACCCAGACTTCCCCCGCACCCCTGGGCGCACGGCCTGACGAACTAACATCGCATGCGTCCCCCCAATTGTCTGCTCGTTGGATTCTAAGGGTCGTCCTCAGGCCGTCCCCGCAGTTTCGAGCCGAGCTCCCGCCTGACCTATACCTCGTCCAATAACCGCGCAACGACTCTATCCGTCAAGCCCTCCTATATCGTCTGCCCACACCACCCCTAGGGCCGTTATTACCACAGTTGCGCCCCCTGTTACCTAAACTTCCAACACTGATCTCGGACGGTGGCGCGCGCTACACCCTAGCTACAGTCATATTAAGTTGCCCCCACGGCCCTGGCCTCCCCACCCTCTCCCCCCGTGTTGTCCTACTCTTACGAACCTTTGCTAAAGCCGAGCCCCGAAGTACCCCCTGCAAGTTAACCGCCTCCTTCGTCCAACCAACGCGCGTTCCAGCCCCTCAACCCTATCAGGCGTTGCGTGACCGTCCGCCATCGCTCGGAGCGGATGCTCGGTGAAGATAGAAGCCGCGCATGCTGGGACTGCTGGGTCAAGGGGCCGGCGCAATGACAAATGATGCCAGCAAGAGCGGGCGTGAGTCAACTTAGCGACGGTCTACCCACCCGGAAGCGGATGGGGTCGGAAGAACTGGGCCGGAGAGTACGGGAAGCGCGTCGCCACGCGTCCGACAGCAGGCCAGCCTGAGGCCGATCCGTAGCAGCCCCCTACGAGGATCCCGCGAGGCAGAAGAACATGTTGGTAGCCGTGTCTGTCTTACGCGCAGGGTGGCTCGGCCCTCTCGGCTCTAGTCTGGGCGACCGGACAGCAGGGGGAGAGCAACGTGGCGGGGTGCAACGTACGATTGTAGAGGATTCACGTGAGGTCCACCGCGTCAATGGCGGGAGGCAAAGGCAGGTACGCTAATGTCGATGCTGGCGAAGAGGGTGCATAGGGGCCGAGGAGTTACGGCCTTCAAAAAAGCGATAACAGGAAGATGCTACAATGCAGTTGGGGCGGTCGGCCAGGCCGGCGGGGCGACAGGGGACATGGCTCACGTGGTTAGTGGGATGTGGAAGCCGGCCGGGACGGCAGTAAAAATAGGTATAGCTTGAGAAGCAACTAGGCGTAGATCAAGCGTTAGTCGACGAGACCCGCATAAAAGCATGATCAGTTGGGTACAGTTCAGGTCGGCTATTGTAAAAGTGGCCCAGGGCCTTGAACGGCCGGTACTAGAGCAAGGCACGGCGAAAGCTGTTCCCAAGGCGCGGCGCACGATTATAGAACGGGGAGCAGACCAAGTAGACATCTCCATCGCGCTGTAGGACATGTCGAGCGTCAACCCTGAATGCCCAGGCCTGCGCCGGTCCACTTAGAGTAGCGCTACGCGGGGCGAATTGCGCCTAGATCTGCGGCATGAGTGTAAGGCGCCGCCGCCAACCCAGTGTCCATTGACTCGGGCGCCGGCGACGGTCGTCGAGTGAAACCGTCTTGCAAGAGCTGAGTCGGGACGGACCGCGGAGATAAAGTACCGAGGTACCTAGCCTTAACGGCCATATAACGGCGACCCAAGGGTGTGGCGGAGAGACCGAGGCTCACCTGTACGTGCTTGCGGCGTTAAACGCCGTGGGGGCGCGTGGCCGGTCGGTAGTACAAGCCCCTGGAACGACCAGGGGCGCCGTGTGGTGCGGCGCCTAGTACGCCGGCGGCCTGTAGAGTCGGGCCCGAGCGCAACAGGCCCACGGCGGGGTTGATGTAGAGGGGACATGCAGCGGCATTAAAAGGGGCACTGGCGATTACAGTCGCCACGTCTATGCAAACAAGCGACCAGCAAGGAAAGCGGATTCATCAGGGGCTTACGGATCTGGAGGACCTCGCGTGTTATTGATCGGAGGGTAGGCAGGGTGGGTTGCAAGCCGTAGGCTTCTAACTTGCCGCAGTTACAATAGCAGAGTTGAACGTATGCCCCAGGGGCACTCTGGGCGAACGGGCAGGCGCAAAGGCCGAAGGAGACGCAAGCCGCTGTGAGGGCGGCGGGGGGAGTCGTAGCCATGCCTCCTCAAATATGAGGAAGCAATCTACCCGACTATTAAAGCGAAGCGCCGGACCTCTGCTAAGGATCGCTAGTGTTTAACTGGCAAGTCTTGTGCAACAATGCGATAAAAATCGTTCAGTTCAAAAGGTGGATTGCTGGGACAGGTTGCCGCCGAAGATATGGGGGCAAATGCGATTTCGATGCCCATACTGAATCGATGCGGGCAGCCCAAGCGTTAGTATTCTGGTCAACGGGTGGGCGGCTGCTGATCGGGTCACATAAGATTGGACGTGCGTTAATCGACATGGGGCAATGAAGAATAAGCCAGAGCCAGGTCGCACGTTGAGACAGGTTAGGCGGAGAAAATGGAGACCTTAACAAAGACATACGAAATTACGCGTGCTCCGGGCCTACGTTC"/>
                                
        <sequence id="seq_BP45_2011.43561643836" taxon="BP45_2011.43561643836" totalcount="4" value="GCCCCGCTCGTGTGGGGGCTCGGCCTCGAAACTTCTTGCTTGAATAGTTGCTGAGTCCCCCTCCCTTATGCACTTCCTACCCCTTGAGGTGTTCTCTTGGTTGCATACTCTGTTTTCACGGGCCCCCTGTGGGGGTCTCGTCTGAGCTTCCTGGAAGAGTGCACTTCGTCCCGCATCGACCCCAAGGCTACCCCACTACCCCAACATCTCGGCAGTCTGCCCGCTCGACTCCTCTTACGACCCCGCACGGCGCGGCGTAACCATCGGGAGCGCCTGGCTCTCTTCCCTCAGGCCGCTTGCTCACACGGCACGGGGTCTTCACGCTATTCGCCTATCGCAGGTCTGCCGTCTGCCGCGGGCGACGTCCCTCAATCCGTCTGCAAGAGGCCTGCTTAAATGACGCTGCCCACCCGATGATCTGTCGAACGCCAATAAGAAGACAGTCGCCTTCACGACCGGGCTAATTCGGTCACTCCACCAATCAGCGACACAGCCATGACGATCAGCTCACGCCTGTGTCCCCCGTCCCCAGGGCCTTGGGTCCGGAGCGCCATCCCTCTGGTTAGGCCTGAATAGCGTTGACACTCGGCTAAGTGACTATGCGTCCGCGGACGCGTTGTGGACGGGATATCCGCCCTACGTGCGGCATCCCCCTATCGCCTACTGCCAGGCGCAACGTACAATCCCAGCAATGCCTTGCCTACCTGTCGCGCCTCAGCTCGGCCACCTCCCTCCCCACGTAAAAAGAGCCCGCTATGGCTCAGCCCCCGCTCCGCGTCCGCCACTTGCAGCACCCTCAAGTGTGTCTGGTACTAGACGACCTAGTGCTCCTCCCTAAACACTTATTCAAACAGTTCGCCATACACGCGATTCCCGCGCCATGTCTCTCCCCACTCGACCGCAGCATCATGTTGGTCGCCTTAGAGGGAACGTTCCGATGCCGCAAAAAACCCCCGAACCAGCCCTACCCTCACCTGTGTCAGCCCCCCCCGCCGCACTCGCCCCCTTGATAAGACTGTGTCTGCCCGACTCTGGCAGAACCGGTGCGCTAGATTCAGTCTTCTTGGATGCACCCCCGTACAACGCCAAATTCCGATACGTCTTCCGTTCCTCTCTCACATTTCCACGGCGTGGCTCCTACCTCTGCTGCGGTCCCGGCCATATGACCCCCTTGTACACAGACGCTACCAGACAGAAACCAGTTATCGTCAACGGGGTGACTACCCGTTAGCAGCGTCCGTTTGGTCATCGAAGCGCGCTCACCTCAGACCGGTCCCCTTGAACCTCTCTTTGCTCCGCGAAAGTAACGGGACCAGGGGTCTTCCCCGCCTATAGAGCTCGGCCTGCCCGCGTAGGCAGTGGTCCGCACCGTCGCTTAAATTCTCTCCGCGCACCGCCAGGGTCTGAACCTGACGTTAGCGCGCGCGCTCCGATTTTTCGATCGCCCGCCACCATCCGGGTGCGAACCCCTTGTGTCCTAGATCTTAGTGCTCACAGTCACTGCCAGAGGCCGCACCAGCTCCCTTCCCCACAACCCAGACTTCCCCCGCACCCCTGGGCGCACGGCCTGACGAACTAACATCGCATGCGTCCCCCCAATTGTCTGCTCGTTGGATTCTAAGGGTCGTCCTCAGGCCGTCCCCGCAGTTTCGAGCCGAGCTCCCGCCTGACCTATACCTCGTCCAATAACCGCGCAACGACTCTATCCGTCAAGCCCTCCTATATCGTCTGCCCACACCACCCCTAGGGCCGTTATTACCACAGTTGCGCCCCCTGTTACCTAAACTTCCAACACTGATCTCGGACGGTGGCGCGCGCTACACCCTAGCTACAGTCATATTAAGTTGCCCCCACGGCCCCGGCCTCCCCACCCTCTCCCCCCGTGTTGTCCTACTCTTACGAACCTTTGCTAAAGCCGAGCCCCGAAGTACCCCCTGCAAGTTAACCGCCTCCTTCGTCCAACCAACGCGCGTTCCAGCCCCTCAACCCTATCAGGCGTTGCGTGACCGTCCGCCATCGCTCGGAGCGGATGCTCGGTGAAGATAGAAGCCGCGCATGCTGGGACTGCTGGGTCAAGGGGCCGGCGCAATGACAAATGATGCCAGCAAGAGCGGGCGTGAGTCAACTTAGCGACGGTCTACCCACCCGGAAGCGGATGGGGTCGGAAGAACTGGGCCGGAGAGTACGGGAAGCGCGTCGCCACGCGTCCGACAGCAGGCCAGCCTGAGGCCGATCCGTAGCAGCCCCCTACGAGGATCCCGCGAGGTAGAAGAACATGTTGGTAGCCGTGTCTGTCTTACGCGCAGGGTGGCTCGGCCCTCTCGGCTCTAGTCTGGGCGACCGGACAGCAGGGGGAGAGCAACGTGGCGGGGTGCAACGTACGATTGTAGAGGATTCACGTGAGGTCCACCGCGTCAATGGCGGGAGGCAAAGGCAGGTACGCTAATGTCGATGCTGGCGAAGAGGGTGCATAGGGGCCGAGGAGTTACGGCCTTCAAAAAAGCGATAACAGGAAGATGCTACAATGCAGTTGGGGCGGTCGGCCAGGCCGGCGGGGCGACAGGGGACATGGCTCACGTGGTTAGTGGGATGTGGAAGCCGGCCGGGACGGCAGTAAAAATAGGTATAGCTTGAGAAGCAACTAGGCGTAGATCAAGCGTTAGTCGACGAGACCCGCATAAAAGCATGATCAGTTGGGTACAGTTCAGGTCGGCTATTGTAAAAGTGGCCCAGGGCCTTGAACGGCCGGTACTAGAGCAAGGCACGGCGAAAGCTGTTCCCAAGGCGCGGCGCACGATTATAGAACGGGGAGCAGACCAAGTAGACATCTCCATCGCGCTGTAGGACATGTCGAGCGTCAACCCTGAATGCCCAGGCCTGCGCCGGTCCACTTAGAGTAGCGCTACGCGGGGCGAATTGCGCCTAGATCTGCGGCATGAGTGTAAGGCGCCGCCGCCAACCCAGTGTCCATTGACTCGGGCGCCGGCGACGGTCGTCGAGTGAAACCGTCTTGCAAGAGCTGAGTCGGGACGGACCGCGGAGATAAAGTACCGAGGTACCTAGCCTTAACGGCCATATAACGGCGACCCAAGGGTGTGGCGGAGAGACCGAGGCTCACCTGTACGTGCTTGCGGCGTTAAACGCCGTGGGGGCGCGTGGCCGGTCGGTAGTACAAGCCCCTGGAACGACCAGGGGCGCCGTGTGGTGCGGCGCCTAGTACGCCGGCGGCCTGTAGAGTCGGGCCCGAGCGCAACAGGCCCACGGCGGGGTTGATGTAGAGGGGACATGCAGCGGCATTAAAAGGGGCACTGGCGATTACAGTCGCCACGTCTATGCAAACAAGCGACCAGCAAGGAAAGCGGATTCATCAGGGGCTTACGGATCTGGAGGACCTCGCGTGTTATTGATCGGAGGGTAGGCAGGGTGGGTTGCAAGCCGTAGGCTTCTAACTTGCCGCGGTTACAATAGCAGAGTTGAACGTATGCCCCAGGGGCACTCTGGGCGAACGGGCAGGCGCAAAGGCCGAAGGAGACGCAAGCCGCTGTGAGGGCGGCGGGGGGAGTCGTAGCCATGCCTCCTCAAATATGAGGAAGCAATCTACCCGACTATTAAAGCGAAGCGCCGGACCTCTGCTAAGGATCGCTAGTGTTTAACTGGCAAGTCTTGTGCAACAATGCGATAAAAATCGTTCAGTTCAAAAGGTGGATTGCTGGGACAGGTTGCCGCCGAAGATATGGGGGCAAATGCGATTTCGATGCCCATACTGAATCGATGCGGGCAGCCCAAGCGTTAGTATTCTGGTCAACGGGTGGGCGGCTGCTGATCGGGTCACATAAGATTGGACGTGCGTTAATCGACATGGGGCAATGAAGAATAAGCCAGAGCCAGGTCGCACGTTGAGACAGGTTAGGCGGAGAAAATGGAGACCTTAACAAAGACATACGAAATTACGCGTGCTCCGGGCCTACGTTC"/>
                                
        <sequence id="seq_BP46_2011.16438356164" taxon="BP46_2011.16438356164" totalcount="4" value="GCCCCGCTCGTGTGGGGGCTCGGCCTCGAAACTTCTTGCTTGAATAGTTGCTGAGTCCCCCTCCCTTATGCACTTCCTACCCCTTGAGGTGTTCTCTTGGTTGCATACTCTGTTTTCACGGGCCCCCTGTGGGGGTCTCGTCTGAGCTTCCTGGAAGAGTGCACTTCGTCCCGCATCGACCCCAAGGCTACCCCACTACCCCAACATCTCGGCAGTCTGCCCGCTCGACTCCTCTTACGACCCCGCACGGCGCGGCGTAACCATCGGGAGCGCCTGGCTCTCTTCCCTCAGGCCGCTTGCTCACACGGCACGGGGTCTTCACGCTATTCGCCTATCGCAGGTCTGCCGTCTGCCGCGGGCGACGTCCCTCAATCCGTCTGCAAGAGGCCTGCTTAAATGACGCTGCCCACCCGATGATCTGTCGAACGCCAATAAGAAGACAGTCGCCTTCACGACCGGGCTAATTCGGTCACTCCACCAATCAGCGACACAGCCATGACGATCAGCTCACGCCTGTGTCCCCCGTCCCCAGGGCCTTGGGTCCGGAGCGCCATCCCTCTGGTTAGGCCTGAATAGCGTTGACACTCGGCTAAGTGACTATGCGTCCGCGGACGCGTTGTGGACGGGATATCCGCCCTACGTGCGGCATCCCCCTATCGCCTACTGCCAGGCGCAACGTACAATCCCAGCAATGCCTTGCCTACCTGTCGCGCCTCAGCTCGGCCACCTCCCTCCCCACGTAAAAAGAGCCCGCTATGGCTCAGCCCCCGCTCCGCGTCCGCCACTTGCAGCACCCTCAAGTGTGTCTGGTGCTAGACGACCTAGTGCTCCTCCCTAAACACTTATTCAAACAGTTCGCCATACACGCGATTCCCGCGCCATGTCTCTCCCCACTCGACCGCAGCATCATGTTGGTCGCCTTAGAGGGAACGTTCCGATGCCGCAAAAAACCCCCGAACCAGCCCTACCCTCACCTGTGTCAGCCCCCCCCGCCGCACTCGCCCCCTTGATAAGACTGTGTCTGCCCGACTCTGGCAGAACCGGTGCGCTAGATTCAGTCTTCTTGGATGCACCCCCGTACAACGCCAAATTCCGATACGTCTTCCGTTCCTCTCTCACATTTCCACGGCGTGGCTCCTACCTCTGCTGCGGTCCCGGCCATATGACCCCCTTGTACACAGACGCTACCAGACAGAAACCAGTTATCGTCAACGGGGTGACTACCCGTTAGCAGCGTCCGTTTGGTCATCGAAGCGCGCTCACCTCAGACCGGTCCCCTTGAACCTCTCTTTGCTCCGCGAAAGTAACGGGACCAGGGGTCTTCCCCGCCTATAGAGCTCGGCCTGCCCGCGTAGGCAGTGGTCCGCACCGTCGCTTAAATTCTCTCCGCGCACCGCCAGGGTCTGAACCTGACGTTAGCGCGCGCGCTCCGATTTTTCGATCGCCCGCCACCATCCGGGTGCGAACCCCTTGTGTCCTAGATCTTAGTGCTCACAGTCACTGCCAGAGGCCGCACCAGCTCCCTTCCCCACAACCCAGACTTCCCCCGCACCCCTGGGCGCACGGCCTGACGAACTAACATCGCATGCGTCCCCCCAATTGTCTGCTCGTTGGATTCTAAGGGTCGTCCTCAGGCCGTCCCCGCAGTTTCGAGCCGAGCTCCCGCCTGACCTATACCTCGTCCAATAACCGCGCAACGACTCTATCCGTCAAGCCCTCCTATATCGTCTGCCCACACCACCCCTAGGGCCGTTATTACCACAGTTGCGCCCCCTGTTACCTAAACTTCCAACACTGATCTCGGACGGTGGCGCGCGCTACACCCTAGCTACAGTCATATTAAGTTGCCCCCACGGCCCCGGCCTCCCCACCCTCTCCCCCCGTGTTGTCCTACTCTTACGAACCTTTGCTAAAGCCGAGCCCCGAAGTACCCCCTGCAAGTTAACCGCCTCCTTCGTCCAACCAACGCGCGTTCCAGCCCCTCAACCCTATCAGGCGTTGCGTGACCGTCCGCCATCGCTCGGAGCGGATGCTCGGTGAAGATAGAAGCCGCGCATGCTGGGACTGCTGGGTCAAGGGGCCGGCGCAATGACAAATGATGCCAGCAAGAGCGGGCGTGAGTCAACTTAGCGACGGTCTACCCACCCGGAAGCGGATGGGGTCGGAAGGACTGGGCCGGAGAGTACGGGAAGCGCGTCGCCACGCGTCCGACAGCAGGCCAGCCTGAGGCCGATCCGTAGCAGCCCCCTACGAGGATCCCGCGAGGTAGAAGAACATGTTGGTAGCCGTGTCTGTCTTACGCGCAGGGTGGCTCGGCCCTCTCGGCTCTAGTCTGGGCGACCGGACAGCAGGGGGAGAGCAACGTGGCGGGGTGCAACGTACGATTGTAGAGGATTCACGTGAGGTCCACCGCGTCAATGGCGGGAGGCAAAGGCAGGTACGCTAATGTCGATGCTGGCGAAGAGGGTGCATAGGGGCCGAGGAGTTACGGCCTTCAAAAAAGCGATAACAGGAAGATGCTACAATGCAGTTGGGGCGGTCGGCCAGGCCGGCGGGGCGACAGGGGACATGGCTCACGTGGTTAGTGGGATGTGGAAGCCGGCCGGGACGGCAGTAAAAATAGGTATAGCTTGAGAAGCAACTAGGCGTAGATCAAGCGTTAGTCGACGAGACCCGCATAAAAGCATGATCAGTTGGGTACAGTTCAGGTCGGCTATTGTAAAAGTGGCCCAGGGCCTTGAACGGCCGGTACTAGAGCAAGGCACGGCGAAAGCTGTTCCCAAGGCGCGGCGCACGATTATAGAACGGGGAGCAGACCAAGTAGACATCTCCATCGCGCTGTAGGACATGTCGAGCGTCAACCCTGAATGCCCAGGCCTGCGCCGGTCCACTTAGAGTAGCGCTACGCGGGGCGAATTGCGCCTAGATCTGCGGCATGAGTGTAAGGCGCCGCCGCCAACCCAGTGTCCATTGACTCGGGCGCCGGCGACGGTCGTCGAGTGAAACCGTCTTGCAAGAGCTGAGTCGGGACGGACCGCGGAGATAAAGTACCGAGGTACCTAGCCTTAACGGCCATATAACGGCGACCCAAGGGTGTGGCGGAGAGACCGAGGCTCACCTGTACGTGCTTGCGGCGTTAAACGCCGTGGGGGCGCGTGGCCGGTCGGTAGTACAAGCCCCTGGAACGACCAGGGGCGCCGTGTGGTGCGGCGCCTAGTACGCCGGCGGCCTGTAGAGTCGGGCCCGAGCGCAACAGGCCCACGGCGGGGTTGATGTAGAGGGGACATGCAGCGGCATTAAAAGGGGCACTGGCGATTACAGTCGCCACGTCTATGCAAACAAGCGACCAGCAAGGAAAGCGGATTCATCAGGGGCTTACGGATCTGGAGGACCTCGCGTGTTATTGATCGGAGGGTAGGCAGGGTGGGTTGCAAGCCGTAGGCTTCTAACTTGCCGCGGTTACAATAGCAGAGTTGAACGTATGCCCCAGGGGCACTCTGGGCGAACGGGCAGGCGCAAAGGCCGAAGGAGACGCAAGCCGCTGTGAGGGCGGCGGGGGGAGTCGTAGCCATGCCTCCTCAAATATGAGGAAGCAATCTACCCGACTATTAAAGCGAAGCGCCGGACCTCTGCTAAGGATCGCTAGTGTTTAACTGGCAAGTCTTGTGCAACAATGCGATAAAAATCGTTCAGTTCAAAAGGTGGATTGCTGGGACAGGTTGCCGCCGAAGATATGGGGGCAAATGCGATTTCGATGCCCATACTGAATCGATGCGGGCAGCCCAAGCGTTAGTATTCTGGTCAACGGGTGGGCGGCTGCTGATCGGGTCACATAAGATTGGACGTGCGTTAATCGACATGGGGCAATGAAGAATAAGCCAGAGCCAGGTCGCACGTTGAGACAGGTTAGGCGGAGAAAATGGAGACCTTAACAAAGACATACGAAATTACGCGTGCTCCGGGCCTACGTTC"/>
                                
        <sequence id="seq_BP48_2011.58082191781" taxon="BP48_2011.58082191781" totalcount="4" value="GCCCCGCTCGTGTGGGGGCTCGGCCTCGAAACTTCTTGCTTGAATATTTGCTGAGTCCCCCTCCCTTATGCACTTCCTACCCCTTGAGGTGTTCTCTTGGTTGCATACTCTGTTTTCACGGGCCCCCTGTGGGGGTCTCGTCTGAGCTTCCTGGAAGAGTGCACTTCGTCCCGCATCGACCCCAAGGCTACCCCACTACCCCAACATCTCGGCAGTCTGCCCGCTCGACTCCTCTTACGACCCCGCACGGCGCGGCGTAACCATCGGGAGCGCCTGGCTCTCTTCCCTCAGGCCGCTTGCTCACACGGCACGGGGTCTTCACGCTATTCGCCTATCGCAGGTCTGCCGTCTGCCGCGGGCGACGTCCCTCAATCCGTCTGCAAGAGGCCTGCTTAAATGACGCTGCCCACCCGATGATCTGTCGAACGCCAATAAGAAGACAGTCGCCTTCACGACCGGGCTAATTCGGTCACTCCACCAATCAGCGACACAGCCATGACGATCAGCTCACGCCTGTGTCCCCCGTCCCCAGGGCCTTGGGTCCGGAGCGCCATCCCTCTGGTTAGGCCTGAATAGCGTTGACACTCGGCTAAGTGACTATGCGTCCGCGGACGCGTTGTGGACGGGATATCCGCCCTACGTGCGGCATCCCCCTATCGCCTACTGCCAGGCGCAACGTACAATCCCAGCAATGCCTTGCCTACCTGTCGCGCCTCAGCTCGGCCACCTCCCTCCCCACGTAAAAAGAGCCCGCTATGGCTCAGCCCCCGCTCCGCGTCCGCCACTTGCAGCACCCTCAAGTGTGTCTGGTGCTAGACGACCTAGTGCTCCTCCCTAAACACTTATTCAAACAGTTCGCCATACACGCGATTCCCGCGCCATGTCTCTCCCCACTCGACCGCAGCATCATGTTGGTCGCCTTAGAGGGAACGTTCCGATGCCGCAAAAAACCCCCGAACCAGCCCTACCCTCACCTGTGTCAGCCCCCCCCGCCGCACTCGCCCCCTTGATAAGACTGTGTCTGCCCGACTCTGGCAGAACCGGTGCGCTAGATTCAGTCTTCTTGGATGCACCCCCGTACAACGCCAAATTCCGATACGTCTTCCGTTCCTCTCTCACATTTCCACGGCGTGGCTCCTACCTCTGCTGCGGTCCCGGCCATATGACCCCCTTGTACACAGACGCTACCAGACAGAAACCAGTTATCGTCAACGGGGTGACTACCCGTTAGCAGCGTCCGTTTGGTCATCGAAGCGCGCTCACCTCAGACCGGTCCCCTTGAACCTCTCTTTGCTCCGCGAAAGTAACGGGACCAGGGGTCTTCCCCGCCTATAGAGCTCGGCCTGCCCGCGTAGGCAGTGGTCCGCACCGTCGCTTAAATTCTCTCCGCGCACCGCCAGGGTCTGAACCTGACGTTAGCGCGCGCGCTCCGATTTTTCGATCGCCCGCCACCATCCGGGTGCGAACCCCTTGTGTCCTAGATCTTAGTGCTCACAGTCACTGCCAGAGGCCGCACCAGCTCCCTTCCCCACAACCCAGACTTCCCCCGCACCCCTGGGCGCACGGCCGGACGAACTAACATCGCATGCGTCCCCCCAATTGTCTGCTCGTTGGATTCTAAGGGTCGTCCTCAGGCCGTCCCCGCAGTTTCGAGCCGAGCTCCCGCCTGACCTATACCTCGTCCAATAACCGCGCAACGACTCTATCCGTCAAGCCCTCCTATATCGTCTGCCTACACCACCCCTAGGGCCGTTATTACCACAGTTGCGCCCCCTGTTACCTAAACTTCCAACACTGATCTCGGACGGTGGCGCGCGCTACACCCTAGCTACAGTCATATTAAGTTGCCCCCACGGCCCCGGCCTCCCCACACTCTCCCCCCGTGTTGTCCTACTCTTACGAACCTTTGCTAAAGCCGAGCCCCGAAGTACCCCCTGCAAGTTAACCGCCTCCTTCGTCCAACCAACGCGCGTTCCAGCCCCTCAACCCTATCAGGCGTTGCGTGACCGTCCGCCATCGCTCGGAGCGGATGCTCGGTGAAGATAGAAGCCGCGCATGCTGGGACTGCTGGGTCAAGGGGCCGGCGCAATGACAAATGATGCCAGCAAGAGCGGGCGTGAGTCAACTTAGCGACGGTCTACCCACCCGGAAGCGGATGGGGTCGGAAGAACTGGGCCGGAGAGTACGGGAAGCGCGTCGCCACGCGTCCGACAGCAGGCCAGCCTGAGGCCGATCCGTAGCAGCCCCCTACGAGGATCCCGCGAGGTAGAAGAACATGTTGGTAGCCGTGTCTGTCTTACGCGCAGGGTGGCTCGGCCCTCTCGGCTCTAGTCTGGGCGACCGGACAGCAGGGGGAGAGCAACGTGGCGGGGTGCAACGTACGATTGTAGAGGATTCACGTGAGGTCCACCGCGTCAATGGCGGGAGGCAAAGGCAGGTACGCTAATGTCGATGCTGGCGAAGAGGGTGCATAGGGGCCGAGGAGTTACGGCCTTCAAAAAAGCGATAACAGGAAGATGCTACAATGCAGTTGGGGCGGTCGGCCAGGCCGGCGGGGCGACAGGGGACATGGCTCACGTGGTTAGTGGGATGTGGAAGCCGGCCGGGACGGCAGTAAAAATAGGTATAGCTTGAGAAGCAACTAGGCGTAGATCAAGCGTTAGTCGACGAGACCCGCATAAAAGCATGATCAGTTGGGTACAGTTCAGGTCGGCTATTGTAAAAGTGGCCCAGGGCCTTGAACGGCCGGTACTAGAGCAAGGCACGGCGAAAGCTGTTCCCAAGGCGCGGCGCACGATTATAGAACGGGGAGCAGACCAAGTAGACATCTCCATCGCGCTGTAGGACATGTCGAGCGTCAACCCTGAATGCCCAGGCCTGCGCCGGTCCACTTAGAGTAGCGCTACGCGGGGCGAATTGCGCCTAGATCTGCGGCATGAGTGTAAGGCGCCGCCGCCAACCCAGTGTCCATTGACTCGGGCGCCGGCGACGGTCGTCGAGTGAAACCGTCTTGCAAGAGCTGAGTCGGGACGGACCGCGGAGATAAAGTACCGAGGTACCTAGCCTTAACGGCCATATAACGGCGACCCAAGGGTGTGGCGGAGAGACCGAGGCTCACCTGTACGTGCTTGCGGCGTTAAACGCCGTGGGGGCGCGTGGCCGGTCGGTAGTACAAGCCCCTGGAACGACCAGGGGCGCCGTGTGGTGCGGCGCCTAGTACGCCGGCGGCCTGTAGAGTCGGGCCCGAGCGCAACAGGCCCACGGCGGGGTTGATGTAGAGGGGACATGCAGCGGCATTAAAAGGGGCACTGGCGATTACAGTCGCCACGTCTATGCAAACAAGCGACCAGCAAGGAAAGCGGATTCATCAGGGGCTTACGGATCTGGAGGACCTCGCGTGTTATTGATCGGAGGGTAGGCAGGGTGGGTTGCAAGCCGTAGGCTTCTAACTTGCCGCGGTTACAATAGCAGAGTTGAACGTATGCCCCAGGGGCACTCTGGGCGAACGGGCAGGCGCAAAGGCCGAAGGAGACGCAAGCCGCTGTGAGGGCGGCGGGGGGAGTCGTAGCCATGCCTCCTCAAATATGAGGAAGCAATCTACCCGACTATTAAAGCGAAGCGCCGAACCTCTGCTAAGGATCGCTAGTGTTTAACTGGCAAGTCTTGTGCAACAATGCGATAAAAATCGTTCAGTTCAAAAGGTGGATTGCTGGGACAGGTTGCCGCCGAAGATATGGGGGCAAATGCGATTTCGATGCCCATACTGAATCGATGCGGGCAGCCCAAGCGTTAGTATTCTGGTCAACGGGTGGGCGGCTGCTGATCGGGTCACATAAGATTGGACGTGCGTTAATCGACATGGGGCAATGAAGAATAAGCCAGAGCCAGGTCGCACGTTGAGACAGGTTAGGCGGAGAAAATGGAGACCTTAACAAAGACATACGAAATTACGCGTGCTCCGGGCCTACGTTC"/>
                                
        <sequence id="seq_BP50_2011.25479452055" taxon="BP50_2011.25479452055" totalcount="4" value="GCCCCGCTCGTGTGGGGGCTCGGCCTCGAAACTTCTTGCTTGAATAGTTGCTGAGTCCCCCTCCCTTATGCACTTCCTACCCCTTGAGGTGTTCTCTTGGTTGCATACTCTGTTTTCACGGGCCCCCTGTGGGGGTCTCGTCTGAGCTTCCTGGAAGAGTGCACTTCGTCCCGCATCGACCCCAAGGCTACCCCACTACCCCAACATCTCGGCAGTCTGCCCGCTCGACTCCTCTTACGACCCCGCACGGCGCGGCGTAACCATCGGGAGCGCCTGGCTCTCTTCCCTCAGGCCGCTTGCTCACACGGCACGGGGTCTTCACGCTATTCGCCTATCGCAGGTCTGCCGTCTGCCGCGGGCGACGTCCCTCAATCCGTCTGCAAGAGGCCTGCTTAAATGACGCTGCCCACCCGATGATCTGTCGAACGCCAATAAGAAGACAGTCGCCTTCACGACCGGGCTAATTCGGTCACTCCACCAATCAGCGACACAGCCATGACGATCAGCTCACGCCTGTGTCCCCCGTCCCCAGGGCCTTGGGTCCGGAGCGCCATCCCTCTGGTTAGGCCTGAATAGCGTTGACACTCGGCTAAGTGACTATGCGTCCGCGGACGCGTTGTGGACGGGATATCCGCCCTACGTGCGGCATCCCCCTATCGCCTACTGCCAGGCGCAACGTACAATCCCAGCAATGCCTTGCCTACCTGTCGCACCTCAGCTCGGCCACCTCCCTCCCCACGTAAAAAGAGCCCGCTATGGCTCAGCCCCCGCTCCGCGTCCGCCACTTGCAGCACCCTCAAGTGTGTCTGGTGCTAGACGACCTAGTGCTCCTCCCTAAACACTTATTCAAACAGTTCGCCATACACGCGATTCCCGCGCCATGTCTCTCCCCACTCGACCGCAGCATCATGTTGGTCGCCTTAGAGGGAACGTTCCGATGCCGCAAAAAACCCCCGAACCAGCCCTACCCTCATCTGTGTCAGCCCCCCCCGCCGCACTCGCCCCCTTGATAAGACTGTGTCTGCCCGACTCTGGCAGAACCGGTGCGCTAGATTCAGTCTTCTTGGATGCACCCCCGTACAACGCCAAATTCCGATACGTCTTCCGTTCCTCTCTCACATTTCCACGGCGTGGCTCCTACCTCTGCTGCGATCCCGGCCATATGACCCCCTTGTACACAGACGCTACCAGACAGAAACCAGTTATCGTCAACGGGGTGACTACCCGTTAGCAGCGTCCGTTTGGTCATCGAAGCGCGCTCACCTCAGACCGGTCCCCTTGAACCTCTCTTTGCTCCGCGAAAGTAACGGGACCAGGGGTCTTCCCCGCCTATAGAGCTCGGCCTGCCCGCGTAGGCAGTGGTCCGCACCGTCGCTTAAATTCTCTCCGCGCACCGCCAGGGTCTGAACCTGACGTTAGCGCGCGCGCTCCGATTTTTCGATCACCCGCCACCATCCGGGTGCGAACCCCTTGTGTCCTAGATCTTAGTGCTCACAGTCACTGCCAGAGGCCGCACCAGCTCCCTTCCCCACAACCCAGACTTCCCCCGCACCCCTGGGCGCACGGCCTGACGAACTAACATCGCATGCGTCCCCCCAATTGTCTGCTCGTTGGATTCTAAGGGTCGTCCTCAGGCCGTCCCCGCAGTTTCGAGCCGAGCTCCCGCCTGACCTATACCTCGTCCAATAACCGCGCAACGACTCTATCCGTCAAGCCCTCCTATATCGTCTGCCCACACCACCCCTAGGGCCGTTATTACCACAGTTGCGCCCCCTGTTACCTAAACTTCCAACACTGATCTCGGACGGTGGCGCGCGCTACACCCTAGCTACAGTCATATTAAGTTGCCCCCACGGCCCCGGCCTCCCCACCCTCTCCCCCCGTGTTGTCCTACTCTTACGAACCTTTGCTAAAGCCGAGCCCCGAAGTACCCCCTGCAAGTTAACCGCCTCCTTCGTCCAACCAACGCGCGTTCCAGCCCCTCAACCCTATCAGGCGTTGCGTGACCGTCCGCCATCGCTCGGAGCGGATGCTCGGTGAAGATAGAAGCCGCGCATGCTGGGACTGCTGGGTCAAGGGGCCGGCGCAATGACAAATGATGCCAGCAAGAGCGGGCGTGAGTCAACTTAGCGACGGTCTACCCACCCGGAAGCGGATGGGGTCGGAAGAACTGGGCCGGAGAGTACGGGAAGCGCGTCGCCACGCGTCCGACAGCAGGCCAGCCTGAGGCCGATCCGTAGCAGCCCCCTACGAGGATCCCGCGAGGTAGAAGAACATGTTGGTAGCCGTGTCTGTCTTACGCGCAGGGTGGCTCGGCCCTCTCAGCTCTAGTCTGGGCGACCGGACAGCAGGGGGAGAGCAACGTGGCGGGGTGCAACGTACGATTGTAGAGGATTCACGTGAGGTCCACCGCGTCAATGGCGGGAGGCAAAGGCAGGTACGCTAATGTCGATGCTGGCGAAGAGGGTGCATAGGGGCCGAGGAGTTACGGCCTTCAAAAAAGCGATAACAGGAAGATGCTACAATGCAGTTGGGGCGGTCGGCCAGGCCGGCGGGGCGACAGGGGACATGGCTCACGTGGTTAGTGGGATGTGGAAGCCAGCCGGGACGGCAGTAAAAATAGGTATAGCTTGAGAAGCAACTAGGCGTAGATCAAGCGTTAGTCGACGAGACCCGCATAAAAGCATGATCAGTTGGGTACAGTTCAGGTTGGCTATTGTAAAAGTGGCCCAGGGCCTTGAACGGCCGGTACTAGAGCAAGGCACGGCGAAAGCTGTTCCCAAGGCGCGGCGCACGATTATAGAACGGGGAGCAGACCAAGTAGACATCTCCATCGCGCTGTAGGACATGTCGAGCGTCAACCCTGAATGCCCAGGCCTGCGCCGGTCCACTTAGAGTAGCGCTACGCGGGGCGAATTGCGCCTAGATCTGCGGCATGAGTGTAAGGCGCCGCCGCCAACCCAGTGTCCATTGACTTGGGCGCCGGCGACGGTCGTCGAGTGAAACCGTCTTGCAAGAGCTGAGTCGGGACGGACCGCGGAGATAAAGTACCGAGGTACCTAGCCTTAACGGCCATATAACGGCGACCCAAGGGTGTGGCGGAGAGACCGAGGCTCACCTGTACGTGCTTGCGGCGTTAAACGCCGTGGGGGCGCGTGGCCGGTCGGTAGTACAAGCCCCTGGAACGACCAGGGGCGCCGTGTGGTGCGGCGCCTAGTACGCCGGCGGCCTGTAGAGTCGGGCCCGAGCGCAACAGGCCCACGGCGGGGTTGATGTAGAGGGGACATGCAGCGGCATTAAAAGGGGCACTGGCGATTGCAGTCGCCACGCCTATGCAAACAAGCGACCAGCAAGGAAAGCGGATTCATCAGGGGCTTACGGATCTGGAGGACCTCGCGTGTTATTGATCGGAGGGTAGGCAGGGTGGGTTGCAAGCCGTAGGCTTCTAACTTGCCGCGGTTACAATAGCAGAGTTGAACGTATGCCCCAGGGGCACTCTGGGCGAACGGGCAGGCGCAAAGGCCGAAGGAGACGCAAGCCGCTGTGAGGGCGGCGGGGGGAGTCGTAGCCATGCCTCCTCAAATATGAGGAAGCAATCTACCCGACTATTAAAGCGAAGCGCCGGACCTCTGCTAAGGATCGCTAGTGTTTAACTGGCAAGTCTTGTGCAACAATGCGATAAAAATCGTTCAGTTCAAAAGGTGGATTGCTGGGACAGGTTGCCGCCGAAGATATGGGGGCAAATGCGATTTCGATGCCCATACTGAATCGATGCGGGCAGCCCAAGCGTTAGTATTCTGGTCAACGGGTGGGCGGCTGCTGATCGGGTCACATAAGATTGGACGTGCGTTAATCGACATGGGGCAATGAAGAATAAGCCAGAGCCAGGTCGCACGTTGAGACAGGTTAGGCGGAGAAAATGGAGACCTTAACAAAGACATACGAAATTACGCGTGCTCCGGGCCTACGTTC"/>
                                
        <sequence id="seq_BP55_2010.95342465753" taxon="BP55_2010.95342465753" totalcount="4" value="GCCCCGCTCGTGTGGGGGCTCGGCCTCGAAACTTCTTGCTTGAATAGTTGCTGAGTCCCCCTCCCTTATGCACTTCCTACCCCTTGAGGTGTTCTCTTGGTTGCATACTCTGTTTTCACGGGCCCCCTGTGGGGGTCTCGTCTGAGCTTCCTGGAAGAGTGCACTTCGTCCCGCATCGACCCCAAGGCTACCCCACTACCCCAACATCTCGGCAGTCTGCCCGCTCGACTCCTCTTACGACCCCGCACGGCGCGGCGTAACCATCGGGAGCGCCTGGCTCTCTTCCCTCAGGCCGCTTGCTCACACGGCACGGGGTCTTCACGCTATTCGCCTATCGCAGGTCTGCCGTCTGCCGCGGGCGACGTCCCTCAATCCGTCTGCAAGAGGCCTGCTTAAATGACGCTGCCCACCCGATGATCTGTCGAACGCCAATAAGAAGACAGTCGCCTTCACGACCGGGCTAATTCGGTCACTCCACCAATCAGCGACACAGCCATGACGATCAGCTCACGCCTGTGTCCCCCGTCCCCAGGGCCTTGGGTCCGGAGCGCCATCCCTCTGGTTAGGCCTGAATAGCGTTGACACTCGGCTAAGTGACTATGCGTCCGCGGACGCGTTGTGGACGGGATATCCGCCCTACGTGCGGCATCCCCCTATCGCCTACTGCCAGGCGCAACGTACAATCCCAGCAATGCCTTGCCTACCTGTCGCGCCTCAGCTCGGCCACCTCCCTCCCCACGTAAAAAGAGCCCGCTATGGCTCAGCCCCCGCTCCGCGTCCGCCACTTGCAGCACCCTCAAGTGTGTCTGGTGCTAGACGACCTAGTGCTCCTCCCTAAACACTTATTCAAACAGTTCGCCATACACGCGATTCCCGCGCCATGTCTCTCCCCACTCGACCGCAGCATCATGTTGGTCGCCTTAGAGGGAACGTTCCGATGCCGCAAAAAACCCCCGAACCAGCCCTACCCTCACCTGTGTCAGCCCCCCCCGCCGCACTCGCCCCCTTGATAAGACTGTGTCTGCCCGACTCTGGCAGAACCGGTGCGCTAGATTCAGTCTTCTTGGATGCACCCCCGTACAACGCCAAATTCCGATACGTCTTCCGTTCCTCTCTCACATTTCCACGGCGTGGCTCCTACCTCTGCTGCGGTCCCGGCCATATGACCCCCTTGTACACAGACGCTACCAGACAGAAACCAGTTATCGTCAACGGGGTGACTACCCGTTAGCAGCGTCCGTTTGGTCATCGAAGCGCGCTCACCTCAGACCGGTCCCCTTGAACCTCTCTTTGCTCCGCGAAAGTAACGGGACCAGGGGTCTTCCCCGCCTATAGAGCTCGGCCTGCCCGCGTAGGCAGTGGTCCGCACCGTCGCTTAAATTCTCTCCGCGCACCGCCAGGGTCTGAACCTGACGTTAGCGCGCGCGCTCCGATTTTTCGATCGCCCGCCACCATCCGGGTGCGAACCCCTTGTGTCCTAGATCTTAGTGCTCACAGTCACTGCCAGAGGCCGCACCAGCTCCCTTCCCCACAACCCAGACTTCCCCCGCACCCCTGGGCGCACGGCCTGACGAACTAACATCGCATGCGTCCCCCCAATTGTCTGCTCGTTGGATTCTAAGGGTCGTCCTCAGGCCGTCCCCGCAGTTTCGAGCCGAGCTCCCGCCTGACCTATACCTCGTCCAATAACCGCGCAACGACTCTATCCGTCAAGCCCTCCTATATCGTCTGCCCACACCACCCCTAGGGCCGTTATTACCACAGTTGCGCCCCCTGTTACCTAAACTTCCAACACTGATCTCGGACGGTGGCGCGCGCTACACCCTAGCTACAGTCATATTAAGTTGCCCCCACGGCCCCGGCCTCCCCACCCTCTCCCCCCGTGTTGTCCTACTCTTACGAACCTTTGCTAAAGCCGAGCCCCGAAGTACCCCCTGCAAGTTAACCGCCTCCTTCGTCCAACCAACGCGCGTTCCAGCCCCTCAACCCTATCAGGCGTTGCGTGACCGTCCGCCATCGCTCGGAGCGGATGCTCGGTGAAGATAGAAGCCGCGCATGCTGGGACTGCTGGGTCAAGGGGCCGGCGCAATGACAAATGATGCCAGCAAGAGCGGGCGTGAGTCAACTTAGCGACGGTCTACCCACCCGGAAGCGGATGGGGTCGGAAGAACTGGGCCGGAGAGTACGGGAAGCGCGTCGCCACGCGTCCGACAGCAGGCCAGCCTGAGGCCGATCCGTAGCAGCCCCCTACGAGGATCCCGCGAGGTAGAAGAACATGTTGGTAGCCGTGTCTGTCTTACGCGCAGGGTGGCTCGGCCCTCTCGGCTCTAGTCTGGGCGACCGGACAGCAGGGAGAGAGCAACGTGGCGGGGTGCAACGTACGATTGTAGAGGATTCACGTGAGGTCCACCGCGTCAATGGCGGGAGGCAAAGGCAGGTACGCTAATGTCGATGCTGGCGAAGAGGGTGCATAGGGGCCGAGGAGTTACGGCCTTCAAAAAAGCGATAACAGGAAGATGCTACAATGCAGTTGGGGCGGTCGGCCAGGCCGGCGGGGCGACAGGGGACATGGCTCACGTGGTTAGTGGGATGTGGAAGCCGGCCGGGACGGCAGTAAAAATAGGTATAGCTTGAGAAGCAACTAGGCGTAGATCAAGCGTTAGTCGACGAGACCCGCATAAAAGCATGATCAGTTGGGTACAGTTCAGGTCGGCTATTGTAAAAGTGGCCCAGGGCCTTGAACGGCCGGTACTAGAGCAAGGCACGGCGAAAGCTGTTCCCAAGGCGCGGCGCACGATTATAGAACGGGGAGCAGACCAAGTAGACATCTCCATCGCGCTGTAGGACATGTCGAGCGTCAACCCTGAATGCCCAGGCCTGCGCCGGTCCACTTAGAGTAGCGCTACGCGGGGCGAATTGCGCCTAGATCTGCGGCATGAGTGTAAGGCGCCGCCGCCAACCCAGTGTCCATTGACTCGGGCGCCGGCGACGGTCGTCGAGTGAAACCGTCTTGCAAGAGCTGAGTCGGGACGGACCGCGGAGATAAAGTACCGAGGTACCTAGCCTTAACGGCCATATAACGGCGACCCAAGGGTGTGGCGGAGAGACCGAGGCTCACCTGTACGTGCTTGCGGCGTTAAACGCCGTGGGGGCGCGTGGCCGGTCGGTAGTACAAGCCCCTGGAACGACCAGGGGCGCCGTGTGGTGCGGCGCCTAGTACGCCGGCGGCCTGTAGAGTCGGGCCCGAGCGCAACAGGCCCACGGCGGGGTTGATGTAGAGGGGACATGCAGCGGCATTAAAAGGGGCACTGGCGATTACAGTCGCCACGTCTATGCAAACAAGCGACCAGCAAGGAAAGCGGATTCATCAGGGGCTTACGGATCTGGAGGACCTCGCGTGTTATTGATCGGAGGGTAGGCAGGGTGGGTTGCAAGCCGTAGGCTTCTAACTTGCCGCGGTTACAATAGCAGAGTTGAACGTATGCCCCAGGGGCACTCTGGGCGAACGGGCAGGCGCAAAGGCCGAAGGAGACGCAAGCCGCTGTGAGGGCGGCGGGGGGAGTCGTAGCCATGCCTCCTCAAATATGAGGAAGCAATCTACCCGACTATTAAAGCGAAGCGCCGGACCTCTGCTAAGGATCGCTAGTGTTTAACTGGCAAGTCTTGTGCAACAATGCGATAAAAATCGTTCAGTTCAAAAGGTGGATTGCTGGGACAGGTTGCCGCCGAAGATATGGGGGCAAATGCGATTTCGATGCCCATACTGAATCGATGCGGGCAGCCCAAGCGTTAGTATTCTGGTCAACGGGTGGGCGGCTGCTGATCGGGTCACATAAGATTGGACGTGCGTTAATCGACATGGGGCAATGAAGAATAAGCCAGAGCCAGGTCGCACGTTGAGACAGGTTGGGCGGAGAAAATGGAGACCTTAACAAAGACATACGAAATTACGCGTGCTCCGGGCCTACGTTC"/>
                                
        <sequence id="seq_BP66_2011.18082191781" taxon="BP66_2011.18082191781" totalcount="4" value="GCCCCGCTCGTGTGGGGGCTCGGCCTCGAAACTTCTTGCTTGAATAGTTGCTGAGTCCCCCTCCCTTATGCACTTCCTACCCCTTGAGGTGTTCTCTTGGTTGCATACTCTGTTTTCACGGGCCCCCTGTGGGGGTCTCGTCTGAGCTTCCTGGAAGAGTGCACTTCGTCCCGCATCGACCCCAAGGCTACCCCACTACCCCAACATCTCGGCAGTCTGCCCGCTCGACTCCTCTTACGACCCCGCACGGCGCGGCGTAACCATCGGGAGCGCCTGGCTCTCTTCCCTCAGGCCGCTTGCTCACACGGCACGGGGTCTTCACGCTATTCGCCTATCGCAGGTCTGCCGTCTGCCGCGGGCGACGTCCCTCAATCCGTCTGCAAAAGGCCTGCTTAAATGACGCTGCCCACCCGATGATCTGTCGAACGCCAATAAGAAGACAGTCGCCTTCACGACCGGGCTAATTCGGTCACTCCACCAATCAGCGACACAGCCATGACGATCAGCTCACGCCTGTGTCCCCCGTCCCCAGGGCCTTGGGTCCGGAGCGTCATCCCTCTGGTTAGGCCTGAATAGCGTTGACACTCGGCTAAGTGACTATGCGTCCGCGGACGCGTTGTGGACGGGATATCCGCCCTACGTGCGGCATCCCCCTATCGCCTACTGCCAGGCGCAACGTACAATCCCAGCAATGCCTTGCCTACCTGTCGCGCCTCAGCTCGGCCGCCTCCCTCCCCACGTAAAAAGAGCCCGCTATGGCTCAGCCCCCGCTCCGCGTCCGCCACTTGCAGCACCCTCAAGTGTGTCTGGTGCTAGACGACCTAGTGCTCCTCCCTAAACACTTATTCAAACAGTTCGCCATACACGCGATTCCCGCGCCATGTCTCTCCCCACTCGACCGCAGCATCATGTTGGTCGCCTTAGAGGGAACGTTCCGATGCCGCAAAAAATCCCCGAACCAGCCCTACCCTCACCTGTGTCAGCCCCCCCCGCCGCACTCGCCCCCTTGATAAGACTGTGTCTGCCCGACTCTGGCAGAACCGGTGCGCTAGATTCAGTCTTCTTGGATGCACCCCCGTACAACGCCAAATTCCGATACGTCTTCCGTTCCTCTCTCACATTTCCACGGCGTGGCTCCTACCTCTGCTGCGGTCCCGGCCATATGACCCCCTTGTACACAGACGCTACCAGACAGAAACCAGTTATCGTCAACGGGGTGACTACCCGTTAGCAGCGTCCGTTTGGTCATCGAAGCGCGCTCACCTCAGACCGGTCCCCTTGAACCTCTCTTTGCTCCGCGAAAGTAACGGGACCAGGGGTCTTCCCCGCCTATAGAGGTCGGCCTGCCCGCGTAGGCAGTGGTCCGCACCGTCGCTTAAATTCTCTCCGCGCACCGCCAGGGTCTGAACCTGACGTTAGCGCGCGCGCTCCGATTTTTCGATCGCCCGCCACCATCCGGGTGCGAACCCCTTGTGTCCTAGATCTTAGTGCTCACAGTCACTGCCAGAGGCCGCACCAGCTCCCTTCCCCACAACCCAGACTTCCCCCGCACCCCTGGGCGCACGGCCTGACGAACTAACATCGCATGCGTCCCCCCAATTGTCTGCTCGTTGGATTCTAAGGGTCGTCCTCAGGCCGTCCCCGCAGTTTCGAGCCGAGCTCCCGCCTGACCTATACCTCGTCCAATAACCGCGCAACGACTCTATCCGTCAAGCCCTCCTATATCGTCTGCCCACACCACCCCTAGGGCCGTTATTACCACAGTTGCGCCCCCTGTTACCTAAACTTCCAACACTGATCTCGGACGGTGGCGCGCGCTACACCCTAGCTACAGTCATATTAAGTTGCCCCCACGGCCCCGGCCTCCCCACCCTCTCCCCCCGTGTTGTCCTACTCTTACAAACCTTTGCTAAAGCCGAGCCCCGAAGTACCCCCTGCAAGTTAACCGCCTCCTTCGTCCAACCAACGCGCGTTCCAGCCCCTCAACCCTATCAGGCGTTGCGTGACCGTCCGCCATCGCTCGGAGCGGATGCTCGGTGAAGATAGAAGCCGCGCATGCTGGGACTGCTGGGTCAAGGGGCCGGCGCAATGACAAATGATGCCAGCAAGAGCGGGCGTGAGTCAACTTAGCGACGGTCTACCCACCCGGAAGCGGATGGGGTCGGAAGAACTGGGCCGGAGAGTACGGGAAGCGCGTCGCCACGCGTCCGACAGCAGGCCAGCCTGAGGCCGATCCGTAGCAGCCCCCTACGAGGATCCCGCGAGGTAGAAGAACATGTTGGTAGCCGTGTCTGTCTTACGCGCAGGGTGGCTCGGCCCTCTCGGCTCTAGTCTGGGCGACCGGACAGCAGGGGGAGAGCAACGTGGCGGGGTGCAACGTACGATTGTAGAGGATTCACGTGAGGTCCACCGCGTCAATGGCGGGAGGCAAAGGCAGGTACGCTAATGTCGATGCTGGCGAAGAGGGTGCATAGGGGCCGAGGAGTTACGGCCTTCAAAAAAGCGATAACAGGAAGATGCTACAATGCAGTTGGGGCGGTCGGCCAGGCCGGCGGGGCGACAGGGGACATGGCTCACGTGGTTAGTGGGATGTGGAAGCCGGCCGGGACGGCAGTAAAAATAGGTATAGCTTGAGAAGCAACTAGGCGTAGATCAAGCGTTAGTCGACGAGACCCGCATAAAAGCATGATCAGTTGGGTACAGTTCAGGTCGGCTATTGTAAAAGTGGCCCAGGGCCTTGAACGGCCGGTACTAGAGCAAGGCACGGCGAAAGCTGTTCCCAAGGCGCGGCGCACGATTATAGAACGGGGAGCAGACCAAGTAGACATCTCCATCGCGCTGTAGGACATGTCGAGCGTCAACCCTGAATGCCCAGGCCTGCGCCGGTCCACTTAGAGTAGCGCTACGCGGGGCGAATTGCGCCTAGATCTGCGGCATGAGTGTAAGGCGCCGCCGCCAACCCAGTGTCCATTGACTCGGGCGCCGGCGACGGTCGTCGAGTGAAACCGTCTTGCAAGAGCTGAGTCGGGACGGACCGCGGAGATAAAGTACCGAGGTACCTAGCCTTAACGGCCATATAACGGCGACCCAAGGGTGTGGCGGAGAGACCGAGGCTCACCTGTACGTGCTTGCGGCGTTAAACGCCGTGGGGGCGCGTGGCCGGTCGGTAGTACAAGCCCCTGGAACGACCAGGGGCGCCGTGTGGTGCGGCGCCTAGTACGCCGGCGGCCTGTAGAGTCGGGCCCGAGCGCAACAGGCCCACGGCGGGGTTGATGTAGAGGGGACATGCAGCGGCATTAAAAGGGGCACTGGCGATTACAGTCGCCACGTCTATGCAAACAAGCGACCAGCAAGGAAAGCGGATTCATCAGGGGCTTACGGATCTGGAGGACCTCGCGTGTTATTGATCGGAGGGTAGGCAGGGTGGGTTGCAAGCCGTAGGCTTCTAACTTGCCGCGGTTACAATAGCAGAGTTGAACGTATGCCCCGGGGGCACTCTGGGCGAACGGGCAGGCGCAAAGGCCGAAGGAGACGCAAGCCGCTGTGAGGGCGGCGGGGGGAGTCGTAGCCATGCCTCCTCAAATATGAGGAAGCAATCTACCCGACTATTAAAGCGAAGCGCCGGACCTCTGCTAAGGATCGCTAGTGTTTAACTGGCAAGTCTTGTGCAACAATGCGATAAAAATCGTTCAGTTCAAAAGGTGGATTGCTGGGACAGGTTGCCGCCGAAGATATGGGGGCAAATGCGATTTCGATGCCCATACTGAATCGATGCGGGCAGCCCAAGCGTTAGTATTCTGGTCAACGGGTGGGCGGCTGCTGACCGGGTCACATAAGATTGGACGTGCGTTAATCGACATGGGGCAATGAAGAATAAGCCAGAGCCAGGTCGCACGTTGAGACAGGTTAGGCGGAGAAAATGGAGACCTTAACAAAGACATACGAAATTACGCGTGCTCCGGGCCTACGTTC"/>
                                
        <sequence id="seq_BP70_2011.4" taxon="BP70_2011.4" totalcount="4" value="GCCCCGCTCGTGTGGGGGCTCGGCCTCGAAACTTCTTGCTTGAATAGTTGCTGAGTCCCCCCCCCTTATGCACTTCCTACCCCTTGAGGTGTTCTCTTGGTTGCATACTCTGTTTTCACGGGCCCCCTGTGGGGGTCTCGTCTGAGCTTCCTGGAAGAGTGCACTTCGTCCCGCATCGACCCCAAGGCTACCCCACTACCCCAACATCTCGGCAGTCTGCCCGCTCGACTCCTCTTACGACCCCGCACGGCGCGGCGTAACCATCGGGAGCGCCTGGCTCTCTTCCCTCAGGCCGCTTGCTCACACGGCACGGGGTCTTCACGCTATTCGCCTATCGCAGGTCTGCCGTCTGCCGCGGGCGACGTCCCTCAATCCGTCTGCAAGAGGCCTGCTTAAATGACGCTGCCCACCCGATGATCTGTCGAACGCCAATAAGAAGACAGTCGCCTTCACGACCGGGCTAATTCGGTCACTCCACCAATCAGCGACACAGCCATGACGATCAGCTCACGCCTGTGTCCCCCGTCCCCAGGGCCTTGGGTCCGGAGCGCCATCCCTCTGGTTAGGCCTGAATAGCGTTGACACTCGGCTAAGTGACTATGCGTCCGCGGACGCGTTGTGGACGGGATATCCGCCCTACGTGCGGCATCCCCCTATCGCCTACTGCCAGGCGCAACGTACAATCCCAGCAATGCCTTGCCTACCTGTCGCGCCTCAGCTCGGCCACCTCCCTCCCCACGTAAAAAGAGCCCGCTATGGCTCAGCCCCCGCTCCGCGTCCGCCACTTGCAGCACCCTCAAGTGTGTCTGGTGCTAGACGACCTAGTGCTCCTCCCTAAACACTTATTCAAACAGTTCGCCATACACGCGATTCCCGCGCCATGTCTCTCCCCACTCGACCGCAGCATCATGTTGGTCGCCTTAGAGGGAACGTTCCGATGCCGCAAAAAACCCCCGAACCAGCCCTACCCTCACCTGTGTCAGCCCCCCCCGCCGCACTCGCCCCCTTGATAAGACTGTGTCTGCCCGACTCTGGCAGAACCGGTGCGCTAGATTCAGTCTTCTTGGATGCACCCCCGTACAACGCCAAATTCCGATACGTCTTCCGTTCCTCTCTCACATTTCCACGGCGTGGCTCCTACCTCTGCTGCGGTCCCGGCCATATGACCCCCTTGTACACAGACGCTACCAGACAGAAACCAGTTATCGTCAACGGGGTGACTACCCGTTAGCAGCGTCCGTTTGGTCATCGAAGCGCGCTCACCTCAGACCGGTCCCCTTGAACCTCTCTTTGCTCCGCGAAAGTAACGGGACCAGGGGTCTTCCCCGCCTATAGAGCTCGGCCTGCCCGCGTAGGCAGTGGTCCGCACCGTCGCTTAAATTCTCTCCGCGCACCGCCAGGGTCTGAACCTGACGTTAGCGCGCGCGCTCCGATTTTTCGATCGCCCGCCACCATCCGGGTGCGAACCCCTTGTGTCCTAGATCTTAGTGCTCACAGTCACTGCCAGAGGCCGCACCAGCTCCCTTCCCCACAACCCAGACTTCCCCCGCACCCCTGGGCGCACGGCCTGACGAACTAACATCGCATGCGTCCCCCCAATTGTCTGCTCGTTGGATTCTAAGGGTCGTCCTCAGGCCGTCCCCGCAGTTTCGAGCCGAGCTCCCGCCTGACCTATACCTCGTCCAATAACCGCGCAACGACTCTATCCGTCAAGCCCTCCTATATCGTCTGCCCACACCACCCCTATGGCCGTTATTACCACAGTTGCGCCCCCTGTTACCTAAACTTCCAACACTGATCTCGGACGGTGGCGCGCGCTACACCCTAGCTACAGTCATATTAAGTTGCCCCCACGGCCCCGGCCTCCCCACCCTCTCCCCCCGTGTTGTCCTACTCTTACGAACCTTTGCTAAAGCCGAGCCCCGAAGTACCCCCTGCAAGTTAACCGCCTCCTTCGTCCAACCAACGCGCGTTCCAGCCCCTCAACCCTATCAGGCGTTGCGTGACCGTCCGCCATCGCTCGGAGCGGATGCTCGGTGAAGATAGAAGCCGCGCATGCTGGGACTGCTGGGTCAAGGGGCCGGCGCAATGACAAATGATGCCAGCAAGAGCGGGCGTGAGTCAACTTAGCGACGGTCTACCCACCCGGAAGCGGATGGGGTCGGAAGAACTGGGCCGGAGAGTACGGGAAGCGCGTCGCCACGCGTCCGACAGCAGGCCAGCCTGAGGCCGATCCGTAGCAGCCCCCTACGAGGATCCCGCGAGGTAGAAGAACATGTTGGTAGCCGTGTCTGTCTTACGCGCAGGGTGGCTCGGCCCTCTCGGCTCTAGTCTGGGCGACCGGACAGCAGGGGGAGAGCAACGTGGCGGGGTGCAACGTACGATTGTAGAGGATTCACGTGAGGTCCACCGCGTCAATGGCGGGAGGCAAAGGCAGGTACGCTAATGTCGATGCTGGCGAAGAGGGTGCATAGGGGCCGAGGAGTTACGGCCTTCAAAAAAGCGATAACAGGAAGATGCTACAATGCAGTTGGGGCGGTCGGCCAGGCCGGCGGGGCGACAGGGGACATGGCTCACGTGGTTAGTGGGATGTGGAAGCCGGCCGGGACGGCAGTAAAAATAGGTATAGCTTGAGAAGCAACTAGGCGTAGATCAAGCGTTAGTCGACGAGACCCGCATAAAAGCATGATCAGTTGGGTACAGTTCAGGTCGGCTATTGTAAAAGTGGCCCAGGGCCTTGAACGGCCGGTACTAGAGCAAGGCACGGCGAAAGCTGTTCCCAAGGCGCGGCGCACGATTATAGAACGGGGAGCAGACCAAGTAGACATCTCCATCGCGCTGTAGGACATGTCGAGCGTCAACCCTGAATGCCCAGGCCTGCGCCGGTCCACTTAGAGTAGCGCTACGCGGGGCGAATTGCGCCTAGATCTGCGGCATGAGTGTAAGGCGCCGCCGCCAACCCAGTGTCCATTGACTCGGGCGCCGGCGACGGTCGTCGAGTGAAACCGTCTTGCAAGAGCTGAGTCGGGACGGACCGCGGAGATAAAGTACCGAGGTACCTAGCCTTAACGGCCATATAACGGCGACCCAAGGGTGTGGCGGAGAGACCGAGGCTCACCTGTACGTGCTTGCGGCGTTAAACGCCGTGGGGGCGCGTGGCCGGTCGGTAGTACAAGCCCCTGGAACGACCAGGGGCGCCGTGTGGTGCGGCGCCTAGTACGCCGGCGGCCTGTAGAGTCGGGCCCGAGCGCAACAGGCCCACGGCGGGGTTGATGTAGAGGGGACATGCAGCGGCATTAAAAGGGGCACTGGCGATTACAGTCGCCACGTCTATGCAAACAAGCGACCAGCAAGGAAAGCGGATTCATCAGGGGCTTACGGATCTGGAGGACCTCGCGTGTTATTGATCGGAGGGTAGGCAGGGTGGGTTGCAAGCCGTAGGCTTCTAACTTGCCGCGGTTACAATAGCAGAGTTGAACGTATGCCCCAGGGGCACTCTGGGCGAACGGGCAGGCGCAAAGGCCGAAGGAGACGCAAGCCGCTGTGAGGGCGGCGGGGGGAGTCGTAGCCATGCCTCCTCAAATATGAGGAAGCAATCTACCCGACTATTAAAGCGAAGCGCCGGACCTCTGCTAAGGATCGCTAGTGTTTAACTGGCAAGTCTTGTGCAACAATGCGATAAAAATCGTTCAGTTCAAAAGGTGGATTGCTGGGACAGGTTGCCGCCGAAGATATGGGGGCAAATGCGATTTCGATGCCCATACTGAATCGATGCGGGCAGCCCAAGCGTTAGTATTCTGGTCAACGGGTGGGCGGCTGCTGATCGGGTCACATAAGATTGGACGTGCGTTAATCGACATGGGGCAATGAAGAATAAGCCAGAGCCAGGTCGCACGTTGAGACAGGTTAGGCGGAGAAAATGGAGACCTTAACAAAGACATACGAAATTACGCGTGCTCCGGGCCTACGTTC"/>
                                
        <sequence id="seq_BP75_2010.84657534247" taxon="BP75_2010.84657534247" totalcount="4" value="GCCCCGCTCGTGTGGGGGCTCGGCCTCGAAACTTCTTGCTTGAATATTTGCTGAGTCCCCCTCCCTTATGCACTTCCTACCCCTTGAGGTGTTCTCTTGGTTGCATACTCTGTTTTCACGGGCCCCCTGTGGGGGTCTCGTCTGAGCTTCCTGGAAGAGTGCACTTCGTCCCGCATCGACCCCAAGGCTACCCCACTACCCCAACATCTCGGCAGTCTGCCCACTCGACTCCTCTTACGACCCCGCACGGCGCGGCGTAACCATCGGGAGCGCCTGGCTCTCTTCCCTCAGGCCGCTTGCTCACACGGCACGGGGTCTTCACGCTATTCGCCTATCGCAGGTCTGCCGTCTGCCGCGGGCGACGTCCCTCAATCCGTCTGCAAGAGGCCTGCTTAAATGACGCTGCCCACCCGATGATCTGTCGAACGCCAATAAGAAGACAGTCGCCTTCACGACCGGGCTAATTCGGTCACTCCACCAATCAGCGACACAGCCATGACGATCAGCTCACGCCTGTGTCCCCCGTCCCCAGGGCCTTGGGTCCGGAGCGCCATCCCTCTGGTTAGGCCTGAATAGCGTTGACACTCGGCTAAGTGACTATGCGTCCGCGGACGCGTTGTGGACGGGATATCCGCCCTACGTGCGGCATCCCCCTATCGCCTACTGCCAGGCGCAACGTACAATCCCAGCAATGCCTTGCCTACCTGTCGCGCCTCAGCTCGGCCACCTCCCTCCCCACGTAAAAAGAGCCCGCTATGGCTCAGCCCCCGCTCCGCGTCCGCCACTTGCAGCACCCTCAAGTGTGTCTGGTGCTAGACGACCTAGTGCTCCTCCCTAAACACTTATTCAAACAGTTCGCCATACACGCGATTCCCGCGCCATGTCTCTCCCCACTCGACCGCAGCATCATGTTGGTCGCCTTAGAGGGAACGTTCCGATGCCGCAAAAAACCCCCGAACCAGCCCTACCCTCACCTGTGTCAGCCCCCCCCGCCGCACTCGCCCCCTTGATAAGACTGTGTCTGCCCGACTCTGGCAGAACCGGTGCGCTAGATTCAGTCTTCTTGGATGCACCCCCGTACAACGCCAAATTCCGATACGTCTTCCGTTCCTCTCTCACATTTCCACGGCGTGGCTCCTACCTCTGCTGCGGTCCCGGCCATATGACCCCCTTGTACACAGACGCTACCAGACAGAAACCAGTTATCGTCAACGGGGTGACTACCCGTTAGCAGCGTCCGTTTGGTCATCGAAGCGCGCTCACCTCAGACCGGTCCCCTTGAACCTCTCTTTGCTCCGCGAAAGTAACGGGACCAGGGGTCTTCCCCGCCTATAGAGCTCGGCCTGCCCGCGTAGGCAGTGGTCCGCACCGTCGCTTAAATTCTCTCCGCGCACCGCCAGGGTCTGAACCTGACGTTAGCGCGCGCGCTCCGATTTTTCGATCGCCCGCCACCATCCGGGTGCGAACCCCTTGTGTCCTAGATCTTAGTGCTCACAGTCACTGCCAGAGGCCGCACCAGCTCCCTTCCCCACAACCCAGACTTCCCCCGCACCCCTGGGCGCACGGCCTGACGAACTAACATCGCATGCGTCCCCCCAATTGTCTGCTCGTTGGATTCTAAGGGTCGTCCTCAGGCCGTCCCCGCAGTTTCGAGCCGAGCTCCCGCCTGACCTATACCTCGTCCAATAACCGCGCAACGACTCTATCCGTCAAGCCCTCCTATATCGTCTGCCCACACCACCCCTAGGGCCGTTATTACCACAGTTGCGCCCCCTGTTACCTAAACTTCCAACACTGATCTCGGACGGTGGCGCGCGCTACACCCTAGCTACAGTCATATTAAGTTGCCCCCACGGCCCTGGCCTCCCCACCCTCTCCCCCCGTGTTGTCCTACTCTTACGAACCTTTGCTAAAGCCGAGCCCCGAAGTACCCCCTGCAAGTTAACCGCCTCCTTCGTCCAACCAACGCGCGTTCCAGCCCCTCAACCCTATCAGGCGTTGCGTGACCGTCCGCCATCGCTCGGAGCGGATGCTCGGTGAAGATAGAAGCCGCGCATGCTGGGACTGCTGGGTCAAGGGGCCGGCGCAATGACAAATGATGCCAGCAAGAGCGGGCGTGAGTCAACTTAGCGACGGTCTACCCACCCGGAAGCGGATGGGGTCGGAAGAACTGGGCCGGAGAGTACGGGAAGCGCGTCGCCACGCGTCCGACAGCAGGCCAGCCTGAGGCCGATCCGTAGCAGCCCCCTACGAGGATCCCGCGAGGCAGAAGAACATGTTGGTAGCCGTGTCTGTCTTACGCGCAGGGTGGCTCGGCCCTCTCGGCTCTAGTCTGGGCGACCGGACAGCAGGGGGAGAGCAACGTGGCGGGGTGCAACGTACGATTGTAGAGGATTCACGTGAGGTCCACCGCGTCAATGGCGGGAGGCAAAGGCAGGTACGCTAATGTCGATGCTGGCGAAGAGGGTGCATAGGGGCCGAGGAGTTACGGCCTTCAAAAAAGCGATAACAGGAAGATGCTACAATGCAGTTGGGGCGGTCGGCCAGGCCGGCGGGGCGACAGGGGACATGGCTCACGTGGTTAGTGGGATGTGGAAGCCGGCCGGGACGGCAGTAAAAATAGGTATAGCTTGAGAAGCAACTAGGCGTAGATCAAGCGTTAGTCGACGAGACCCGCATAAAAGCATGATCAGTTGGGTACAGTTCAGGTCGGCTATTGTAAAAGTGGCCCAGGGCCTTGAACGGCCGGTACTAGAGCAAGGCACGGCGAAAGCTGTTCCCAAGGCGCGGCGCACGATTATAGAACGGGGAGCAGACCAAGTAGACATCTCCATCGCGCTGTAGGACATGTCGAGCGTCAACCCTGAATGCCCAGGCCTGCGCCGGTCCACTTAGAGTAGCGCTACGCGGGGCGAATTGCGCCTAGATCTGCGGCATGAGTGTAAGGCGCCGCCGCCAACCCAGTGTCCATTGACTCGGGCGCCGGCGACGGTCGTCGAGTGAAACCGTCTTGCAAGAGCTGAGTCGGGACGGACCGCGGAGATAAAGTACCGAGGTACCTAGCCTTAACGGCCATATAACGGCGACCCAAGGGTGTGGCGGAGAGACCGAGGCTCACCTGTACGTGCTTGCGGCGTTAAACGCCGTGGGGGCGCGTGGCCGGTCGGTAGTACAAGCCCCTGGAACGACCAGGGGCGCCGTGTGGTGCGGCGCCTAGTACGCCGGCGGCCTGTAGAGTCGGGCCCGAGCGCAACAGGCCCACGGCGGGGTTGATGTAGAGGGGACATGCAGCGGCATTAAAAGGGGCACTGGCGATTACAGTCGCCACGTCTATGCAAACAAGCGACCAGCAAGGAAAGCGGATTCATCAGGGGCTTACGGATCTGGAGGACCTCGCGTGTTATTGATCGGAGGGTAGGCAGGGTGGGTTGCAAGCCGTAGGCTTCTAACTTGCCGCAGTTACAATAGCAGAGTTGAACGTATGCCCCAGGGGCACTCTGGGCGAACGGGCAGGCGCAAAGGCCGAAGGAGACGCAAGCCGCTGTGAGGGCGGCGGGGGGAGTCGTAGCCATGCCTCCTCAAATATGAGGAAGCAATCTACCCGACTATTAAAGCGAAGCGCCGGACCTCTGCTAAGGATCGCTAGTGTTTAACTGGCAAGTCTTGTGCAACAATGCGATAAAAATCGTTCAGTTCAAAAGGTGGATTGCTGGGACAGGTTGCCGCCGAAGATATGGGGGCAAATGCGATTTCGATGCCCATACTGAATCGATGCGGGCAGCCCAAGCGTTAGTATTCTGGTCAACGGGTGGGCGGCTGCTGATCGGGTCACATAAGATTGGACGTGCGTTAATCGACATGGGGCAATGAAGAATAAGCCAGAGCCAGGTCGCACGTTGAGACAGGTTAGGCGGAGAAAATGGAGACCTTAACAAAGACATACGAAATTACGCGTGCTCCGGGCCTACGTTC"/>
                                
        <sequence id="seq_BP76_2010.75068493151" taxon="BP76_2010.75068493151" totalcount="4" value="GCCCCGCTCGTGTGGGGGCTCGGCCTCGAAACTTCTTGCTTGAATAGTTGCTGAGTCCCCCTCCCTTATGCACTTCCTACCCCTTGAGGTGTTTTCTTGGTTGCATACTCTGTTTTCACGGGCCCCCTGTGGGGGTCTCGTCTGAGCTTCCTGGAAGAGTGCACTTCGTCCCGCATCGACCCCAAGGCTACCCCACTACCCCAACATCTCGGCAGTCTGCCCGCTCGACTCCTCTTACGACCCCGCACGGCGCGGCGTAACCATCGGGAGCGCCTGGCTCTCTTCCCTCAGGCCGCTTGCTCACACGGCACGGGGTCTTCACGCTATTCGCCTATCGCAGGTCTGCCGTCTGCCGCGGGCGACGTCCCTCAATCCGTCTGCAAGAGGCCTGCTTAAATGACGCTGCCCACCCGATGATCTGTCGAACGCCAATAAGAAGACAGTCGCCTTCACGACCGGGCTAATTCGGTCACTCCACCAATCAGCGACACAGCCATGACGATCAGCTCACGCCTGTGTCCCCCGTCCCCAGGGCCTTGGGTCCGGAGCGCCATCCCTCTGGTTAGGCCTGAATAGCGTTGACACTCGGCTAAGTGACTATGCGTCCGCGGACGCGTTGTGGACGGGATATCCGCCCTACGTGCGGCATCCCCCTATCGCCTACTGCCAGGCGCAACGTACAATCCCAGCAATGCCTTGCCTACCTGTCGCGCCTCAGCTCGGCCACCTCCCTCCCCACGTAAAAAGAGCCCGCTATGGCTCAGCCCCCGCTCCGCGTCCGCCACTTGCAGCACCCTCAAGTGTGTCTGGTGCTAGACGACCTAGTGCTCCTCCCTAAACACTTATTCAAACAGTTCGCCATACACGCGATTCCCGCGCCATGTCTCTCCCCACTCGACCGCAGCATCATGTTGGTCGCCTTAGAGGGAACGTTCCGATGCCGCAAAAAACCCCCGAACCAGCCCTACCCTCACCTGTGTCAGCCCCCCCCGCCGCACTCGCCCCCTTGATAAGACTGTGTCTGCCCGACTCTGGCAGAACCGGTGCGCTAGATTCAGTCTTCTTGGATGCACCCCCGTACAACGCCAAATTCCGATACGTCTTCCGTTCCTCTCTCACATTTCCACGGCGTGGCTCCTACCTCTGCTGCGGTCCCGGCCATATGACCCCCTTGTACACAGACGCTACCAGACAGAAACCAGTTATCGTCAACGGGGTGACTACCCGTTAGCAGCGTCCGTTTGGTCATCGAAGCGCGCTCACCTCAGGCCGGTCCCCTTGAACCTCTCTTTGCTCCGCGAAAGTAACGGGACCAGGGGTCTTCCCCGCCTATAGAGCTCGGCCTGCCCGCGTAGGCAGTGGTCCGCACCGTCGCTTAAATTCTCTCCGCGCACCGCCAGGGTCTGAACCTGACGTTAGCGCGCGCGCTCCGATTTTTCGATCGCCCGCCACCATCCGGGTGCGAACCCCTTGTGTCCTAGATCTTAGTGCTCACAGTCACTGCCAGAGGCCGCACCAGCTCCCTTCCCCACAACCCAGACTTCCCCCGCACCCCTGGGCGCACGGCCTGACGAACTAACATCGCATGCGTCCCCCCAATTGTCTGCTCGTTGGATTCTAAGGGTCGTCCTCAGGCCGTCCCCGCAGTTTCGAGCCGAGCTCCCGCCTGACCTATACCTCGTCCAATAACCGCGCAACGACTCTATCCGTCAAGCCCTCCTATATCGTCTGCCCACACCACCCCTAGGGCCGTTATTACCACAGTTGCGCCCCCTGTTACCTAAACTTCCAACACTGATCTCGGACGGTGGCGCGCGCTACACCCTAGCTACAGTCATATTAAGTTGCCCCCACGGCCCCGGCCTCCCCACCCTCTCCCCCCGTGTTGTCCTACTCTTACGAACCTTTGCTAAAGCCGAGCCCCGAAGTACCCCCTGCAAGTTAACCGCCTCCTTCGTCCAACCAACGCGCGTTCCAGCCCCTCAACCCTATCAGGCGTTGCGTGACCGTCCGCCATCGCTCGGAGCGGATGCTCGGTGAAGATAGAAGCCGCGCATGCTGGGACTGCTGGGTCAAGGGGCCGGCGCAATGACAAATGATGCCAGCAAGAGCGGGCGTGAGTCAACTTAGCGACGGTCTACCCACCCGGAAGCGGATGGGGTCGGAAGAACTGGGCCGGAGAGTACGGGAAGCGCGTCGCCACGCGTCCGACAGCAGGCCAGCCTGAGGCCGATCCGTAGCAGCCCCCTACGAGGATCCCGCGAGGTAGAAGAACATGTTGGTAGCCGTGTCTGTCTTACGCGCAGGGTGGCTCGGCCCTCTCGGCTCTAGTCTGGGCGACCGGACAGCAGGGGGAGAGCAACGTGGCGGGGTGCAACGTACGATTGTAGAGGATTCACGTGAGGTCCACCGCGTCAATGGCGGGAGGCAAAGGCAGGTACGCTAATGTCGATGCTGGCGAAGAGGGTGCATAGGGGCCGAGGAGTTACGGCCTTCAAAAAAGCGATAACAGGAAGATGCTACAATGCAGTTGGGGCGGTCGGCCAGGCCGGCGGGGCGACAGGGGACATGGCTCACGTGGTTAGTGGGATGTGGAAGCCGGCCGGGACGGCAGTAAAAATAGGTATAGCTTGAGAAGCAACTAGGCGTAGATCAAGCGTTAGTCGACGAGACCCGCATAAAAGCATGATCAGTTGGGTACAGTTCAGGTCGGCTATTGTAAAAGTGGCCCAGGGCCTTGAACGGCCGGTACTAGAGCAAGGCACGGCGAAAGCTGTTCCCAAGGCGCGGCGCACGATTATAGAACGGGGAGCAGACCAAGTAGACATCTCCATCGCGCTGTAGGACATGTCGAGCGTCAACCCTGAATGCCCAGGCCTGCGCCGGTCCACTTAGAGTAGCGCTACGCGGGGCGAATTGCGCCTAGATCTGCGGCATGAGTGTAAGGCGCCGCCGCCAACCCAGTGTCCGTTGACTCGGGCGCCGGCGACGGTCGTCGAGTGAAACCGTCTTGCAAGAGCTGAGTCGGGACGGACCGCGGAGATAAAGTACCGAGGTACCTAGCTTTAACGGCCATATAACGGCGACCCAAGGGTGTGGCGGAGAGACCGAGGCTCACCTGTACGTGCTTGCGGCGTTAAACGCCGTGGGGGCGCGTGGCCGGTCGGTAGTACAAGCCCCTGGAACGACCAGGGGCGCCGTGTGGTGCGGCGCCTAGTACGCCGGCGGCCTGTAGAGTCGGGCCCGAGCGCAACAGGCCCACGGCGGGGTTGATGTAGAGGGGACATGCAGCGGCATTAAAAGGGGCACTGGCGATTACAGTCGCCACGTCTATGCAAACAAGCGACCAGCAAGGAAAGCGGATTCATCAGGGGCTTACGGATCTGGAGGACCTCGCGTGTTATTGATCGGAGGGTAGGCAGGGTGGGTTGCAAGCCGTAGGCTTCTAACTTGCCGCGGTTACAATAGCAGAGTTGAACGTATGCCCCAGGGGCACTCTGGGCGAACGGGCAGGCGCAAAGGCCGAAGGAGACGCAAGCCGCTGTGAGGGCGGCGGGGGGAGTCGTAGCCATGCCTCCTCAAATATGAGGAAGCAATCTACCCGACTATTAAAGCGAAGCGCCGGACCTCTGCTAAGGATCGCTAGTGTTTAACTGGCAAGTCTTGTGCAACAATGCGATAAAAATCGTTCAGTTCAAAAGGTGGATTGCTGGGACAGGTTGCCGCCGAAGATATGGGGGCAAATGCGATTTCGATGCCCATACTGAATCGATGCGGGCAGCCCAAGCGTTAGTATTCTGGTCAACGGGTGGGCGGCTGCTGATCGGGTCACATAAGATTGGACGTGCGTTAATCGACATGGGGCAATGAAGAATAAGCCAGAGCCAGGTCGCACGTTGAGACAGGTTAGGCGGAGAAAATGGAGACCTTAACAAAGACATACGAAATTACGCGTGCTCCGGGCCTACATTC"/>
                                
        <sequence id="seq_BP81_2011.18082191781" taxon="BP81_2011.18082191781" totalcount="4" value="GCCCCGCTCGTGTGGGGGCTCGGCCTCGAAACTTCTTGCTTGAATAGTTGCTGAGTCCCCCTCCCTTATGCACTTCCTACCCCTTGAGGTGTTCTCTTGGTTGCATACTCTGTTTTCACGGGCCCCCTGTGGGGGTCTCGTCTGAGCTTCCTGGAAGAGTGCACTTCGTCCCGCATCGACCCCAAGGCTACCCCACTACCCCAACATCTCGGCAGTCTGCCCGCTCGACTCCTCTTACGACCCCGCACGGCGCGGCGTAACCATCGGGAGCGCCTGGCTCTCTTCCCTCAGGCCGCTTGCTCACACGGCACGGGGTCTTCACGCTATTCGCCTATCGCAGGTCTGCCGTCTGCCGCGGGCGACGTCCCTCAATCCGTCTGCAAAAGGCCTGCTTAAATGACGCTGCCCACCCGATGATCTGTCGAACGCCAATAAGAAGACAGTCGCCTTCACGACCGGGCTAATTCGGTCACTCCACCAATCAGCGACACAGCCATGACGATCAGCTCACGCCTGTGTCCCCCGTCCCCAGGGCCTTGGGTCCGGAGCGTCATCCCTCTGGTTAGGCCTGAATAGCGTTGACACTCGGCTAAGTGACTATGCGTCCGCGGACGCGTTGTGGACGGGATATCCGCCCTACGTGCGGCATCCCCCTATCGCCTACTGCCAGGCGCAACGTACAATCCCAGCAATGCCTTGCCTACCTGTCGCGCCTCAGCTCGGCCGCCTCCCTCCCCACGTAAAAAGAGCCCGCTATGGCTCAGCCCCCGCTCCGCGTCCGCCACTTGCAGCACCCTCAAGTGTGTCTGGTGCTAGACGACCTAGTGCTCCTCCCTAAACACTTATTCAAACAGTTCGCCATACACGCGATTCCCGCGCCATGTCTCTCCCCACTCGACCGCAGCATCATGTTGGTCGCCTTAGAGGGAACGTTCCGATGCCGCAAAAAATCCCCGAACCAGCCCTACCCTCACCTGTGTCAGCCCCCCCCGCCGCACTCGCCCCCTTGATAAGACTGTGTCTGCCCGACTCTGGCAGAACCGGTGCGCTAGATTCAGTCTTCTTGGATGCACCCCCGTACAACGCCAAATTCCGATACGTCTTCCGTTCCTCTCTCACATTTCCACGGCGTGGCTCCTACCTCTGCTGCGGTCCCGGCCATATGACCCCCTTGTACACAGACGCTACCAGACAGAAACCAGTTATCGTCAACGGGGTGACTACCCGTTAGCAGCGTCCGTTTGGTCATCGAAGCGCGCTCACCTCAGACCGGTCCCCTTGAACCTCTCTTTGCTCCGCGAAAGTAACGGGACCAGGGGTCTTCCCCGCCTATAGAGGTCGGCCTGCCCGCGTAGGCAGTGGTCCGCACCGTCGCTTAAATTCTCTCCGCGCACCGCCAGGGTCTGAACCTGACGTTAGCGCGCGCGCTCCGATTTTTCGATCGCCCGCCACCATCCGGGTGCGAACCCCTTGTGTCCTAGATCTTAGTGCTCACAGTCACTGCCAGAGGCCGCACCAGCTCCCTTCCCCACAACCCAGACTTCCCCCGCACCCCTGGGCGCACGGCCTGACGAACTAACATCGCATGCGTCCCCCCAATTGTCTGCTCGTTGGATTCTAAGGGTCGTCCTCAGGCCGTCCCCGCAGTTTCGAGCCGAGCTCCCGCCTGACCTATACCTCGTCCAATAACCGCGCAACGACTCTATCCGTCAAGCCCTCCTATATCGTCTGCCCACACCACCCCTAGGGCCGTTATTACCACAGTTGCGCCCCCTGTTACCTAAACTTCCAACACTGATCTCGGACGGTGGCGCGCGCTACACCCTAGCTACAGTCATATTAAGTTGCCCCCACGGCCCCGGCCTCCCCACCCTCTCCCCCCGTGTTGTCCTACTCTTACAAACCTTTGCTAAAGCCGAGCCCCGAAGTACCCCCTGCAAGTTAACCGCCTCCTTCGTCCAACCAACGCGCGTTCCAGCCCCTCAACCCTATCAGGCGTTGCGTGACCGTCCGCCATCGCTCGGAGCGGATGCTCGGTGAAGATAGAAGCCGCGCATGCTGGGACTGCTGGGTCAAGGGGCCGGCGCAATGACAAATGATGCCAGCAAGAGCGGGCGTGAGTCAACTTAGCGACGGTCTACCCACCCGGAAGCGGATGGGGTCGGAAGAACTGGGCCGGAGAGTACGGGAAGCGCGTCGCCACGCGTCCGACAGCAGGCCAGCCTGAGGCCGATCCGTAGCAGCCCCCTACGAGGATCCCGCGAGGTAGAAGAACATGTTGGTAGCCGTGTCTGTCTTACGCGCAGGGTGGCTCGGCCCTCTCGGCTCTAGTCTGGGCGACCGGACAGCAGGGGGAGAGCAACGTGGCGGGGTGCAACGTACGATTGTAGAGGATTCACGTGAGGTCCACCGCGTCAATGGCGGGAGGCAAAGGCAGGTACGCTAATGTCGATGCTGGCGAAGAGGGTGCATAGGGGCCGAGGAGTTACGGCCTTCAAAAAAGCGATAACAGGAAGATGCTACAATGCAGTTGGGGCGGTCGGCCAGGCCGGCGGGGCGACAGGGGACATGGCTCACGTGGTTAGTGGGATGTGGAAGCCGGCCGGGACGGCAGTAAAAATAGGTATAGCTTGAGAAGCAACTAGGCGTAGATCAAGCGTTAGTCGACGAGACCCGCATAAAAGCATGATCAGTTGGGTACAGTTCAGGTCGGCTATTGTAAAAGTGGCCCAGGGCCTTGAACGGCCGGTACTAGAGCAAGGCACGGCGAAAGCTGTTCCCAAGGCGCGGCGCACGATTATAGAACGGGGAGCAGACCAAGTAGACATCTCCATCGCGCTGTAGGACATGTCGAGCGTCAACCCTGAATGCCCAGGCCTGCGCCGGTCCACTTAGAGTAGCGCTACGCGGGGCGAATTGCGCCTAGATCTGCGGCATGAGTGTAAGGCGCCGCCGCCAACCCAGTGTCCATTGACTCGGGCGCCGGCGACGGTCGTCGAGTGAAACCGTCTTGCAAGAGCTGAGTCGGGACGGACCGCGGAGATAAAGTACCGAGGTACCTAGCCTTAACGGCCATATAACGGCGACCCAAGGGTGTGGCGGAGAGACCGAGGCTCACCTGTACGTGCTTGCGGCGTTAAACGCCGTGGGGGCGCGTGGCCGGTCGGTAGTACAAGCCCCTGGAACGACCAGGGGCGCCGTGTGGTGCGGCGCCTAGTACGCCGGCGGCCTGTAGAGTCGGGCCCGAGCGCAACAGGCCCACGGCGGGGTTGATGTAGAGGGGACATGCAGCGGCATTAAAAGGGGCACTGGCGATTACAGTCGCCACGTCTATGCAAACAAGCGACCAGCAAGGAAAGCGGATTCATCAGGGGCTTACGGATCTGGAGGACCTCGCGTGTTATTGATCGGAGGGTAGGCAGGGTGGGTTGCAAGCCGTAGGCTTCTAACTTGCCGCGGTTACAATAGCAGAGTTGAACGTATGCCCCGGGGGCACTCTGGGCGAACGGGCAGGCGCAAAGGCCGAAGGAGACGCAAGCCGCTGTGAGGGCGGCGGGGGGAGTCGTAGCCATGCCTCCTCAAATATGAGGAAGCAATCTACCCGACTATTAAAGCGAAGCGCCGGACCTCTGCTAAGGATCGCTAGTGTTTAACTGGCAAGTCTTGTGCAACAATGCGATAAAAATCGTTCAGTTCAAAAGGTGGATTGCTGGGACAGGTTGCCGCCGAAGATATGGGGGCAAATGCGATTTCGATGCCCATACTGAATCGATGCGGGCAGCCCAAGCGTTAGTATTCTGGTCAACGGGTGGGCGGCTGCTGACCGGGTCACATAAGATTGGACGTGCGTTAATCGACATGGGGCAATGAAGAATAAGCCAGAGCCAGGTCGCACGTTGAGACAGGTTAGGCGGAGAAAATGGAGACCTTAACAAAGACATACGAAATTACGCGTGCTCCGGGCCTACGTTC"/>
                                
        <sequence id="seq_BP83_2011.17808219178" taxon="BP83_2011.17808219178" totalcount="4" value="GCCCCGCTCGTGTGGGGGCTCGGCCTCGAAACTTCTTGCTTGAATATTTGCTGAGTCCCCCTCCCTTATGCACTTCCTACCCCTTGAGGTGTTCTCTTGGTTGCATACCCTGTTTTCACGGGCCCCCTGTGGGGGTCTCGTCTGAGCTTCCTGGAAGAGTGCACTTCGTCCCGCATCGACCCCAAGGCTACCCCACTACCCCAACATCTCGGCAGTCTGCCCGCTCGACTCCTCTTACGACCCCGCACGGCGCGGCGTAACCATCGGGAGCGCCTGGCTCTCTTCCCTCAGGCCGCTTGCTCACACGGCACGGGGTCTTCACGCTATTCGCCTATCGCAGGTCTGCCGTCTGCCGCGGGCGACGTCCCTCAATCCGTCTGCAAGAGGCCTGCTTAAATGACGCTGCCCACCCGATGATCTGTCGAACGCCAATAAGAAGACAGTCGCCTTCACGACCGGGCTAATTCGGTCACTCCACCAATCAGCGACACAGCCATGACGATCAGCTCACGCCTGTGTCCCCCGTCCCCAGGGCCTTGGGTCCGGAGCGCCATCCCTCTGGTTAGGCCTGAATAGCGTTGACACTCGGCTAAGTGACTATGCGTCCGCGGACGCGTTGTGGACGGGATATCCGCCCTACGTGCGGCATCCCCCTATCGCCTACTGCCAGGCGCAACGTACAATCCCAGCAATGCCTTGCCTACCTGTCGCGCCTCAGCTCGGCCACCTCCCTCCCCACGTAAAAAGAGCCCGCTATGGCTCAGCCCCCGCTCCGCGTCCGCCACTTGCAGCACCCTCAAGTGTGTCTGGTGCTAGACGACCTAGTGCTCCTCCCTAAACACTTATTCAAACAGTTCGCCATACACGCGATTCCCGCGCCATGTCTCTCCCCACTCGACCGCAGCATCATGTTGGTCGCCTTAGAGGGAACGTTCCGATGCCGCAAAAAACCCCCGAACCAGCCCTACCCTCACCTGTGTCAGCCCCCCCCGCCGCACTCGCCCCCTTGATAAGACTGTGTCTGCCCGACTCTGGCAGAACCGGTGCGCTAGATTCAGTCTTCTTGGATGCACCCCCGTACAACGCCAAATTCCGATACGTCTTCCGTTCCTCTCTCACATTTCCACGGCGTGGCTCCTACCTCTGCTGCGGTCCCGGCCATATGACCCCCTTGTACACAGACGCTACCAGACAGAAACCAGTTATCGTCAACGGGGTGACTACCCGTTAGCAGCGTCCGTTTGGTCATCGAAGCGCGCTCACCTCAGACCGGTCCCCTTGAACCTCTCTTTGCTCCGCGAAAGTAACGGGACCAGGGGTCTTCCCCGCCTATAGAGCTCGGCCTGCCCGCGTAGGCAGTGGTCCGCACCGTCGCTTAAATTCTCTCCGCGCACCGCCAGGGTCTGAACCTGACGTTAGCGCGCGCGCTCCGATTTTTCGATCGCCCGCCACCATCCGGGTGCGAACCCCTTGTGTCCTAGATCTTAGTGCTCACAGTCACTGCCAGAGGCCGCACCAGCTCCCTTCCCCACAACCCAGACTTCCCCCGCACCCCTGGGCGCACGGCCTGACGAACTAACATCGCATGCGTCCCCCCAATTGTCTGCTCGTTGGATTCTAAGGGTCGTCCTCAGGCCGTCCCCGCAGTTTCGAGCCGAGCTCCCGCCTGACCTATACCTCGTCCAATAACCGCGCAACGACTCTATCCGTCAAGCCCTCCTATATCGTCTGCCCACACCACCCCTAGGGCCGTTATTACCACAGTTGCGCCCCCTGTTACCTAAACTTCCAACACTGATCTCGGACGGTGGCGCGCGCTACACCCTAGCTACAGTCATATTAAGTTGCCCCCACGGCCCCGGCCTCCCCACCCTCTCCCCCCGTGTTGTCCTACTCTTACGAACCTTTGCTAAAGCCGAGCCCCGAAGTACCCCCTGCAAGTTAACCGCCTCCTTCGTCCAACCAACGCGCGTTCCAGCCCCTCAACCCTATCAGGCGTTGCGTGACCGTCCGCCATCGCTCGGAGCGGATGCTCGGTGAAGATAGAAGCCGCGCATGCTGGGACTGCTGGGTCAAGGGGCCGGCGCAATGACAAATGATGCCAGCAAGAGCGGGCGTGAGTCAACTTAGCGACGGTCTACCCACCCGGAAGCGGATGGGGTCGGAAGAACTGGGCCGGAGAGTACGGGAAGCGCGTCGCCACGCGTCCGACAGCAGGCCAGCCTGAGGCCGATCCGTAGCAGCCCCCTACGAGGATCCCGCGAGGTAGAAGAACATGTTGGTAGCCGTGTCTGTCTTACGCGCAGGGTGGCTCGGCCCTCTCGGCTCTAGTCTGGGCGACCGGACAGCAGGGGGAGAGCAACGTGGCGGGGTGCAACGTACGATTGTAGAGGATTCACGTGAGGTCCACCGCGTCAATGGCGGGAGGCAAAGGCAGGTACGCTAATGTCGATGCTGGCGAAGAGGGTGCATAGGGGCCGAGGAGTTACGGCCTTCAAAAAAGCGATAACAGGAAGATGCTACAATGCAGTTGGGGCGGTCGGCCAGGCCGGCGGGGCGACAGGGGACATGGCTCACGTGGTTAGTGGGATGTGGAAGCCGGCCGGGACGGCAGTAAAAATAGGTATAGCTTGAGAAGCAACTAGGCGTAGATCAAGCGTTAGTCGACGAGACCCGCATAAAAGCATGATCAGTTGGGTACAGTTCAGGTCGGCTATTGTAAAAGTGGCCCAGGGCCTTGAACGGCCGGTACTAGAGCAAGGCACGGCGAAAGCTGTTCCCAAGGCGCGGCGCACGATTATAGAACGGGGAGCAGACCAAGTAGACATCTCCATCGCGCTGTAGGACATGTCGAGCGTCAACCCTGAATGCCCAGGCCTGCGCCGGTCCACTTAGAGTAGCGCTGCGCGGGGCGAATTGCGCCTAGATCTGCGGCATGAGTGTAAGGCGCCGCCGCCAACCCAGTGTCCATTGACTCGGGCGCCGGCGACGGTCGTCGAGTGAAACCGTCTTGCAAGAGCTGAGTCGGGACGGACCGCGGAGATAAAGTACCGAGGTACCTAGCCTTAACGGCCATATAACGGCGACCCAAGGGTGTGGCGGAGAGACCGAGGCTCACCTGTACGTGCTTGCGGCGTTAAACGCCGTGGGGGCGCGTGGCCGGTCGGTAGTACAAGCCCCTGGAACGACCAGGGGCGCCGTGTGGTGCGGCGCCTAGTACGCCGGCGGCCTGTAGAGTCGAGCCCGAGCGCAACAGGCCCACGGCGGGGTTGATGTAGAGGGGACATGCAGCGGCATTAAAAGGGGCACTGGCGATTACAGTCGCCACGTCTATGCAAACAAGCGACCAGCAAGGAAAGCGGATTCATCAGGGGCTTACGGATCTGGAGGACCTCGCGTGTTATTGATCGGAGGGTAGGCAGGGTGGGTTGCAAGCCGTAGGCTTCTAACTTGCCGCGGTTACAATAGCAGAGTTGAACGTATGCCCCAGGGGCACTCTGGGCGAACGGGCAGGCGCAAAGGCCGAAGGAGACGCAAGCCGCTGTGAGGGCGGCGGGGGGAGTCGTAGCCATGCCTCCTCAAATATGAGGAAGCAATCTACCCGACTATTAAAGCGAAGCGCCGGACCTCTGCTAAGGATCGCTAGTGTTTAACTGGCAAGTCTTGTGCAACAATGCGATAAAAATCGTTCAGTTCAAAAGGTGGATTGCTGGGACAGGTTGCCGCCGAAGATATGGGGGCAAATGCGATTTCGATGCCCATACTGAATCGATGCGGGCAGCCCAAGCGTTAGTATTCTGGTCAACGGGTGGGCGGCTGCTGATCGGGTCACATAAGATTGGACGTGCGTTAATCGACATGGGGCAATGAAGAATAAGCCAGAGCCAGGTCGCACGTTGAGACAGGTTAGGCGGAGAAAATGGAGACCTTAACAAAGACATACGAAATTACGCGTGCTCCGGGCCTACGTTC"/>
                                
        <sequence id="seq_BP87_2011.18082191781" taxon="BP87_2011.18082191781" totalcount="4" value="GCCCCGCTCGTGTGGGGGCTCGGCCTCGAAACTTCTTGCTTGAATAGTTGCTGAGTCCCCCTCCCTTATGCACTTCCTACCCCTTGAGGTGTTCTCTTGGTTGCATACTCTGTTTTCACGGGCCCCCTGTGGGGGTCTCGTCTGAGCTTCCTGGAAGAGTGCACTTCGTCCCGCATCGACCCCAAGGCTACCCCACTACCCCAACATCTCGGCAGTCTGCCCGCTCGACTCCTCTTACGACCCCGCACGGCGCGGCGTAACCATCGGGAGCGCCTGGCTCTCTTCCCTCAGGCCGCTTGCTCACACGGCACGGGGTCTTCACGCTATTCGCCTATCGCAGGTCTGCCGTCTGCCGCGGGCGACGTCCCTCAATCCGTCTGCAAAAGGCCTGCTTAAATGACGCTGCCCACCCGATGATCTGTCGAACGCCAATAAGAAGACAGTCGCCTTCACGACCGGGCTAATTCGGTCACTCCACCAATCAGCGACACAGCCATGACGATCAGCTCACGCCTGTGTCCCCCGTCCCCAGGGCCTTGGGTCCGGAGCGTCATCCCTCTGGTTAGGCCTGAATAGCGTTGACACTCGGCTAAGTGACTATGCGTCCGCGGACGCGTTGTGGACGGGATATCCGCCCTACGTGCGGCATCCCCCTATCGCCTACTGCCAGGCGCAACGTACAATCCCAGCAATGCCTTGCCTACCTGTCGCGCCTCAGCTCGGCCGCCTCCCTCCCCACGTAAAAAGAGCCCGCTATGGCTCAGCCCCCGCTCCGCGTCCGCCACTTGCAGCACCCTCAAGTGTGTCTGGTGCTAGACGACCTAGTGCTCCTCCCTAAACACTTATTCAAACAGTTCGCCATACACGCGATTCCCGCGCCATGTCTCTCCCCACTCGACCGCAGCATCATGTTGGTCGCCTTAGAGGGAACGTTCCGATGCCGCAAAAAATCCCCGAACCAGCCCTACCCTCACCTGTGTCAGCCCCCCCCGCCGCACTCGCCCCCTTGATAAGACTGTGTCTGCCCGACTCTGGCAGAACCGGTGCGCTAGATTCAGTCTTCTTGGATGCACCCCCGTACAACGCCAAATTCCGATACGTCTTCCGTTCCTCTCTCACATTTCCACGGCGTGGCTCCTACCTCTGCTGCGGTCCCGGCCATATGACCCCCTTGTACACAGACGCTACCAGACAGAAACCAGTTATCGTCAACGGGGTGACTACCCGTTAGCAGCGTCCGTTTGGTCATCGAAGCGCGCTCACCTCAGACCGGTCCCCTTGAACCTCTCTTTGCTCCGCGAAAGTAACGGGACCAGGGGTCTTCCCCGCCTATAGAGGTCGGCCTGCCCGCGTAGGCAGTGGTCCGCACCGTCGCTTAAATTCTCTCCGCGCACCGCCAGGGTCTGAACCTGACGTTAGCGCGCGCGCTCCGATTTTTCGATCGCCCGCCACCATCCGGGTGCGAACCCCTTGTGTCCTAGATCTTAGTGCTCACAGTCACTGCCAGAGGCCGCACCAGCTCCCTTCCCCACAACCCAGACTTCCCCCGCACCCCTGGGCGCACGGCCTGACGAACTAACATCGCATGCGTCCCCCCAATTGTCTGCTCGTTGGATTCTAAGGGTCGTCCTCAGGCCGTCCCCGCAGTTTCGAGCCGAGCTCCCGCCTGACCTATACCTCGTCCAATAACCGCGCAACGACTCTATCCGTCAAGCCCTCCTATATCGTCTGCCCACACCACCCCTAGGGCCGTTATTACCACAGTTGCGCCCCCTGTTACCTAAACTTCCAACACTGATCTCGGACGGTGGCGCGCGCTACACCCTAGCTACAGTCATATTAAGTTGCCCCCACGGCCCCGGCCTCCCCACCCTCTCCCCCCGTGTTGTCCTACTCTTACAAACCTTTGCTAAAGCCGAGCCCCGAAGTACCCCCTGCAAGTTAACCGCCTCCTTCGTCCAACCAACGCGCGTTCCAGCCCCTCAACCCTATCAGGCGTTGCGTGACCGTCCGCCATCGCTCGGAGCGGATGCTCGGTGAAGATAGAAGCCGCGCATGCTGGGACTGCTGGGTCAAGGGGCCGGCGCAATGACAAATGATGCCAGCAAGAGCGGGCGTGAGTCAACTTAGCGACGGTCTACCCACCCGGAAGCGGATGGGGTCGGAAGAACTGGGCCGGAGAGTACGGGAAGCGCGTCGCCACGCGTCCGACAGCAGGCCAGCCTGAGGCCGATCCGTAGCAGCCCCCTACGAGGATCCCGCGAGGTAGAAGAACATGTTGGTAGCCGTGTCTGTCTTACGCGCAGGGTGGCTCGGCCCTCTCGGCTCTAGTCTGGGCGACCGGACAGCAGGGGGAGAGCAACGTGGCGGGGTGCAACGTACGATTGTAGAGGATTCACGTGAGGTCCACCGCGTCAATGGCGGGAGGCAAAGGCAGGTACGCTAATGTCGATGCTGGCGAAGAGGGTGCATAGGGGCCGAGGAGTTACGGCCTTCAAAAAAGCGATAACAGGAAGATGCTACAATGCAGTTGGGGCGGTCGGCCAGGCCGGCGGGGCGACAGGGGACATGGCTCACGTGGTTAGTGGGATGTGGAAGCCGGCCGGGACGGCAGTAAAAATAGGTATAGCTTGAGAAGCAACTAGGCGTAGATCAAGCGTTAGTCGACGAGACCCGCATAAAAGCATGATCAGTTGGGTACAGTTCAGGTCGGCTATTGTAAAAGTGGCCCAGGGCCTTGAACGGCCGGTACTAGAGCAAGGCACGGCGAAAGCTGTTCCCAAGGCGCGGCGCACGATTATAGAACGGGGAGCAGACCAAGTAGACATCTCCATCGCGCTGTAGGACATGTCGAGCGTCAACCCTGAATGCCCAGGCCTGCGCCGGTCCACTTAGAGTAGCGCTACGCGGGGCGAATTGCGCCTAGATCTGCGGCATGAGTGTAAGGCGCCGCCGCCAACCCAGTGTCCATTGACTCGGGCGCCGGCGACGGTCGTCGAGTGAAACCGTCTTGCAAGAGCTGAGTCGGGACGGACCGCGGAGATAAAGTACCGAGGTACCTAGCCTTAACGGCCATATAACGGCGACCCAAGGGTGTGGCGGAGAGACCGAGGCTCACCTGTACGTGCTTGCGGCGTTAAACGCCGTGGGGGCGCGTGGCCGGTCGGTAGTACAAGCCCCTGGAACGACCAGGGGCGCCGTGTGGTGCGGCGCCTAGTACGCCGGCGGCCTGTAGAGTCGGGCCCGAGCGCAACAGGCCCACGGCGGGGTTGATGTAGAGGGGACATGCAGCGGCATTAAAAGGGGCACTGGCGATTACAGTCGCCACGTCTATGCAAACAAGCGACCAGCAAGGAAAGCGGATTCATCAGGGGCTTACGGATCTGGAGGACCTCGCGTGTTATTGATCGGAGGGTAGGCAGGGTGGGTTGCAAGCCGTAGGCTTCTAACTTGCCGCGGTTACAATAGCAGAGTTGAACGTATGCCCCGGGGGCACTCTGGGCGAACGGGCAGGCGCAAAGGCCGAAGGAGACGCAAGCCGCTGTGAGGGCGGCGGGGGGAGTCGTAGCCATGCCTCCTCAAATATGAGGAAGCAATCTACCCGACTATTAAAGCGAAGCGCCGGACCTCTGCTAAGGATCGCTAGTGTTTAACTGGCAAGTCTTGTGCAACAATGCGATAAAAATCGTTCAGTTCAAAAGGTGGATTGCTGGGACAGGTTGCCGCCGAAGATATGGGGGCAAATGCGATTTCGATGCCCATACTGAATCGATGCGGGCAGCCCAAGCGTTAGTATTCTGGTCAACGGGTGGGCGGCTGCTGACCGGGTCACATAAGATTGGACGTGCGTTAATCGACATGGGGCAATGAAGAATAAGCCAGAGCCAGGTCGCACGTTGAGACAGGTTAGGCGGAGAAAATGGAGACCTTAACAAAGACATACGAAATTACGCGTGCTCCGGGCCTACGTTC"/>
                                
        <sequence id="seq_BP94_2010.8904109589" taxon="BP94_2010.8904109589" totalcount="4" value="GCCCCGCTCGTGTGGGGGCTCGGCCTCGAAACTTCTTGCTTGAATAGTTGCTGAGTCCCCCTCCCTTATGCACTTCCTACCCCTTGAGGTGTTCTCTTGGTTGCATACTCTGTTTTCACGGGCCCCCTGTGGGGGTCTCGTCTGAGCTTCCTGGAAGAGTGCACTTCGTCCCGCATCGACCCCAAGGCTACCCCACTACCCCAACATCTCGGCAGTCTGCCCGCTCGACTCCTCTTACGACCCCGCACGGCGCGGCGTAACCATCGGGAGCGCCTGGCTCTCTTCCCTCAGGCCGCTTGCTCACACGGCACGGGGTCTTCACGCTATTCGCCTATCGCAGGTCTGCCGTCTGCCGCGGGCGACGTCCCTCAATCCGTCTGCAAGAGGCCTGCTTAAATGACGCTGCCCACCCGATGATCTGTCGAACGCCAATAAGAAGACAGTCGCCTTCACGACCGGGCTAATTCGGTCACTCCACCAATCAGCGACACAGCCATGACGATCAGCTCACGCCTGTGTCCCCCGTCCCCAGGGCCTTGGGTCCGGAGCGCCATCCCTCTGGTTAGGCCTGAATAGCGTTGACACTCGGCTAAGTGACTATGCGTCCGCGGACGCGTTGTGGACGGGATATCCGCCCTACGTGCGGCATCCCCCTATCGCCTACTGCCAGGCGCAACGTACAATCCCAGCAATGCCTTGCCTACCTGTCGCGCCTCAGCTCGGCCACCTCCCTCCCCACGTAAAAAGAGCCCGCTATGGCTCAGCCCCCGCTCCGCGTCCGCCACTTGCAGCACCCTCAAGTGTGTCTGGTGCTAGACGACCTAGTGCTCCTCCCTAAACACTTATTCAAACAGTTCGCCATACACGCGATTCCCGCGCCATGTCTCTCCCCACTCGACCGCAGCATCATGTTGGTCGCCTTAGAGGGAACGTTCCGATGCCGCAAAAAACCCCCGAACCAGCCCTACCCTCACCTGTGTCAGCCCCCCCCGCCGCACTCGCCCCCTTGATAAGACTGTGTCTGCCCGACTCTGGCAGAACCGGTGCGCTAGATTCAGTCTTCTTGGATGCACCCCCGTACAACGCCAAATTCCGATACGTCTTCCGTTCCTCTCTCACATTTCCACGGCGTGGCTCCTACCTCTGCTGCGGTCCCGGCCATATGACCCCCTTGTACACAGACGCTACCAGACAGAAACCAGTTATCGTCAACGGGGTGACTACCCGTTAGCAGCGTCCGTTTGGTCATCGAAGCGCGCTCACCTCAGACCGGTCCCCTTGAACCTCTCTTTGCTCCGCGAAAGTAACGGGACCAGGGGTCTTCCCCGCCTATAGAGCTCGGCCTGCCCGCGTAGGCAGTGGTCCGCACCGTCGCTTAAATTCTCTCCGCGCACCGCCAGGGTCTGAACCTGACGTTAGCGCGCGCGCTCCGATTTTTCGATCGCCCGCCACCATCCGGGTGCGAACCCCTTGTGTCCTAGATCTTAGTGCTCACAGTCACTGCCAGAGGCCGCACCAGCTCCCTTCCCCACAACCCAGACTTCCCCCGCACCCCTGGGCGCACGGCCTGACGAACTAACATCGCATGCGTCCCCCCAATTGTCTGCTCGTTGGATTCTAAGGGTCGTCCTCAGGCCGTCCCCGCAGTTTCGAGCCGAGCTCCCGCCTGACCTATACCTCGTCCAATAACCGCGCAACGACTCTATCCGTCAAGCCCTCCTATATCGTCTGCCCACACCACCCCTAGGGCCGTTATTACCACAGTTGCGCCCCCTGTTACCTAAACTTCCAACACTGATCTCGGACGGTGGCGCGCGCTACACCCTAGCTACAGTCATATTAAGTTGCCCCCACGGCCCCGGCCTCCCCACCCTCTCCCCCCGTGTTGTCCTACTCTTACGAACCTTTGCTAAAGCCGAGCCCCGAAGTACCCCCTGCAAGTTAACCGCCTCCTTCGTCCAACCAACGCGCGTTCCAGCCCCTCAACCCTATCAGGCGTTGCGTGACCGTCCGCCATCGCTCGGAGCGGATGCTCGGTGAAGATAGAAGCCGCGCATGCTGGGACTGCTGGGTCAAGGGGCCGGCGCAATGACAAATGATGCCAGCAAGAGCGGGCGTGAGTCAACTTAGCGACGGTCTACCCACCCGGAAGCGGATGGGGTCGGAAGAACTGGGCCGGAGAGTACGGGAAGCGCGTCGCCACGCGTCCGACAGCAGGCCAGCCTGAGGCCGATCCGTAGCAGCCCCCTACGAGGATCCCGCGAGGTAGAAGAACATGTTGGTAGCCGTGTCTGTCTTACGCGCAGGGTGGCTCGGCCCTCTCGGCTCTAGTCTGGGCGACCGGACAGCAGGGGGAGAGCAACGTGGCGGGGTGCAACGTACGATTGTAGAGGATTCACGTGAGGTCCACCGCGTCAATGGCGGGAGGCAAAGGCAGGTACGCTAATGTCGATGCTGGCGAAGAGGGTGCATAGGGGCCGAGGAGTTACGGCCTTCAAAAAAGCGATAACAGGAAGATGCTACAATGCAGTTGGGGCGGTCGGCCAGGCCGGCGGGGCGACAGGGGACATGGCTCACGTGGTTAGTGGGATGTGGAAGCCGGCCGGGACGGCAGTAAAAATAGGTATAGCTTGAGAAGCAACTAGGCGTAGATCAAGCGTTAGTCGACGAGACCCGCATAAAAGCATGATCAGTTGGGTACAGTTCAGGTCGGCTATTGTAAAAGTGGCCCAGGGCCTTGAACGGCCGGTACTAGAGCAAGGCACGGCGAAAGCTGTTCCCAAGGCGCGGCGCACGATTATAGAACGGGGAGCAGACCAAGTAGACATCTCCATCGCGCTGTAGGACATGTCGAGCGTCAACCCTGAATGCCCAGGCCTGCGCCGGTCCACTTAGAGTAGCGCTACGCGGGGCGAATTGCGCCTAGATCTGCGGCATGAGTGTAAGGCGCCGCCGCCAACCCAGTGTCCATTGACTCGGGCGCCGGCGACGGTCGTCGAGTGAAACCGTCTTGCAAGAGCTGAGTCGGGACGGACCGCGGAGATAAAGTACCGAGGTACCTAGCCTTAACGGCCATATAACGGCGACCCAAGGGTGTGGCGGAGAGACCGAGGCTCACCTGTACGTGCTTGCGGCGTTAAACGCCGTGGGGGCGCGTGGCCGGTCGGTAGTACAAGCCCCTGGAACGACCAGGGGCGCCGTGTGGTGCGGCGCCTAGTACGCCGGCGGCCTGTAGAGTCGGGCCCGAGCGCAACAGGCCCACGGCGGGGTTGATGTAGAGGGGACATGCAGCGGCATTAAAAGGGGCACTGGCGATTACAGTCGCCACGTCTATGCAAACAAGCGACCAGCAAGGAAAGCGGATTCATCAGGGGCTTACGGATCTGGAGGACCTCGCGTGTTATTGATCGGAGGGTAGGCAGGGTGGGTTGCAAGCCGTAGGCTTCTAACTTGCCGCGGTTACAATAGCAGAGTTGAACGTATGCCCCAGGGGCACTCTGGGCGAACGGGCAGGCGCAAAGGCCGAAGGAGACGCAAGCCGCTGTGAGGGCGGCGGGGGGAGTCGTAGCCATGCCTCCTCAAATATGAGGAAGCAATCTACTCGACTATTAAAGCGAAGCGCCGGACCTCTGCTAAGGATCGCTAGTGTTTAACTGGCAAGTCTTGTGCAACAATGCGATAAAAATCGTTCAGTTCAAAAGGTGGATTGCTGGGACAGGTTGCCGCCGAAGATATGGGGGCAAATGCGATTTCGATGCCCATACTGAATCGATGCGGGCAGCCCAAGCGTTAGTATTCTGGTCAACGGGTGGGCGGCTGCTGATCGGGTCACATAAGATTGGACGTGCGTTAATCGACATGGGGCAATGAAGAATAAGCCAGAGCCAGGTCGCACGTTGAGACAGGTTAGGCGGAGAAAATGGAGACCTTAACAAAGACATACGAAATTACGCGTGCTCCGGGCCTACGTTC"/>
                                
        <sequence id="seq_BP100_2011.18082191781" taxon="BP100_2011.18082191781" totalcount="4" value="GCCCCGCTCGTGTGGGGGCTCGGCCTCGAAACTTCTTGCTTGAATATTTGCTGAGTCCCCCTCCCTTATGCACTTCCTACCCCTTGAGGTGTTCTCTTGGTTGCATACTCTGTTTTCACGGGCCCCCTGTGGGGGTCTCGTCTGAGCTTCCTGGAAGAGTGCACTTCGTCCCGCATCGACCCCAAGGCTACCCCACTACCCCAACATCTCGGCAGTCTGCCCGCTCGACTCCTCTTACGACCCCGCACGGCGCGGCGTAACCATCGGGAGCGCCTGGCTCTCTTCCCTCAGGCCGCTTGCTCACACGGCACGGGGTCTTCACGCTATTCGCCTATCGCAGGTCTGCCGTCTGCCGCGGGCGACGTCCCTCAATCCGTCTGCAAGAGGCCTGCTTAAATGACGCTGCCCACCCGATGATCTGTCGAACGCCAATAAGAAGACAGTCGCCTTCACGACCGGGCTAATTCGGTCACTCCACCAATCAGCGACACAGCCATGACGATCAGCTCACGCCTGTGTCCCCCGTCCCCAGGGCCTTGGGTCCGGAGCGCCATCCCTCTGGTTAGGCCTGAATAGCGTTGACACTCGGCTAAGTGACTATGCGTCCGCGGACGCGTTGTGGACGGGATATCCGCCCTACGTGCGGCATCCCCCTATCGCCTACTGCCAGGCGCAACGTACAATCCCAGCAATGCCTTGCCTACCTGTCGCGCCTCAGCTCGGCCACCTCCCTCCCCACGTAAAAAGAGCCCGCTATGGCTCAGCCCCCGCTCCGCGTCCGCCACTTGCAGCACCCTCAAGTGTGTCTGGTGCTAGACGACCTAGTGCTCCTCCCTAAACACTTATTCAAACAGTTCGCCATACACGCGATTCCCGCGCCATGTCTCTCCCCACTCGACCGCAGCATCATGTTGGTCGCCTTAGAGGGAACGTTCCGATGCCGCAAAAAACCCCCGAACCAGCCCTACCCTCACCTGTGTCAGCCCCCCCCGCCGCACTCGCCCCCTTGATAAGACTGTGTCTGCCCGACTCTGGCAGAACCGGTGCGCTAGATTCAGTCTTCTTGGATGCACCCCCGTACAACGCCAAATTCCGATACGTCTTCCGTTCCTCTCTCACATTTCCACGGCGTGGCTCCTACCTCTGCTGCGGTCCCGGCCATATGACCCCCTTGTACACAGACGCTACCAGACAGAAACCAGTTATCGTCAACGGGGTGACTACCCGTTAGCAGCGTCCGTTTGGTCATCGAAGCGCGCTCACCTCAGACCGGTCCCCTTGAACCTCTCTTTGCTCCGCGAAAGTAACGGGACCAGGGGTCTTCCCCGCCTATAGAGCTCGGCCTGCCCGCGTAGGCAGTGGTCCGCACCGTCGCTTAAATTCTCTCCGCGCACCGCCAGGGTCTGAACCTGACGTTAGCGCGCGCGCTCCGATTTTTCGATCGCCCGCCACCATCCGGGTGCGAACCCCTTGTGTCCTAGATCTTAGTGCTCACAGTCACTGCCAGAGGCCGCACCAGCTCCCTTCCCCACAACCCAGACTTCCCCCGCACCCCTGGGCGCACGGCCTGACGAACTAACATCGCATGCGTCCCCCCAATTGTCTGCTCGTTGGATTCTAAGGGTCGTCCTCAGGCCGTCCCCGCAGTTTCGAGCCGAGCTCCCGCCTGACCTATACCTCGTCCAATAACCGCGCAACGACTCTATCCGTCAAGCCCTCCTATATCGTCTGCCCACACCACCCCTAGGGCCGTTATTACCACAGTTGCGCCCCCTGTTACCTAAACTTCCAACACTGATCTCGGACGGTGGCGCGCGCTACACCCTAGCTACAGTCATATTAAGTTGCCCCCACGGCCCCGGCCTCCCCACCCTCTCCCCCCGTGTTGTCCTACTCTTACGAACCTTTGCTAAAGCCGAGCCCCGAAGTACCCCCTGCAAGTTAACCGCCTCCTTCGTCCAACCAACGCGCGTTCCAGCCCCTCAACCCTATCAGGCGTTGCGTGACCGTCCGCCATCGCTCGGAGCGGATGCTCGGTGAAGATAGAAGCCGCGCATGCTGGGACTGCTGGGTCAAGGGGCCGGCGCAATGACAAATGATGCCAGCAAGAGCGGGCGTGAGTCAACTTAGCGACGGTCTACCCACCCGGAAGCGGATGGGGTCGGAAGAACTGGGCCGGAGAGTACGGGAAGCGCGTCGCCACGCGTCCGACAGCAGGCCAGCCTGAGGCCGATCCGTAGCAGCCCCCTACGAGGATCCCGCGAGGTAGAAGAACATGTTGGTAGCCGTGTCTGTCTTACGCGCAGGGTGGCTCGGCCCTCTCGGCTCTAGTCTGGGCGACCGGACAGCAGGGGGAGAGCAACGTGGCGGGGTGCAACGTACGATTGTAGAGGATTCACGTGAGGTCCACCGCGTCAATGGCGGGAGGCAAAGGCAGGTACGCTAATGTCGATGCTGGCGAAGAGGGTGCATAGGGGCCGAGGAGTTACGGCCTTCAAAAAAGCGATAACAGGAAGATGCTACAATGCAGTTGGGGCGGTCGGCCAGGCCGGCGGGGCGACAGGGGACATGGCTCACGTGGTTAGTGGGATGTGGAAGCCGGCCGGGACGGCAGTAAAAATAGGTATAGCTTGAGAAGCAACTAGGCGTAGATCAAGCGTTAGTCGACGAGACCCGCATAAAAGCATGATCAGTTGGGTACAGTTCAGGTCGGCTATTGTAAAAGTGGCCCAGGGCCTTGAACGGCCGGTACTAGAGCAAGGCACGGCGAAAGCTGTTCCCAAGGCGCGGCGCACGATTATAGAACGGGGAGCAGACCAAGTAGACATCTCCATCGCGCTGTAGGACATGTCGAGCGTCAACCCTGAATGCCCAGGCCTGCGCCGGTCCACTTAGAGTAGCGCTACGCGGGGCGAATTGCGCCTAGATCTGCGGCATGAGTGTAAGGCGCCGCCGCCAACCCAGTGTCCATTGACTCGGGCGCCGGCGACGGTCGTCGAGTGAAACCGTCTTGCAAGAGCTGAGTCGGGACGGACCGCGGAGATAAAGTACCGAGGTACCTAGCCTTAACGGCCATATAACGGCGACCCAAGGGTGTGGCGGAGAGACCGAGGCTCACCTGTACGTGCTTGCGGCGTTAAACGCCGTGGGGGCGCGTGGCCGGTCGGTAGTACAAGCCCCTGGAACGACCAGGGGCGCCGTGTGGTGCGGCGCCTAGTACGCCGGCGGCCTGTAGAGTCGAGCCCGAGCGCAACAGGCCCACGGCGGGGTTGATGTAGAGGGGACATGCAGCGGCATTAAAAGGGGCACTGGCGATTACAGTCGCCACGTCTATGCAAACAAGCGACCAGCAAGGAAAGCGGATTCATCAGGGGCTTACGGATCTGGAGGACCTCGCGTGTTATTGATCGGAGGGTAGGCAGGGTGGGTTGCAAGCCGTAGGCTTCTAACTTGCCGCGGTTACAATAGCAGAGTTGAACGTATGCCCCAGGGGCACTCTGGGCGAACGGGCAGGCGCAAAGGCCGAAGGAGACGCAAGCCGCTGTGAGGGCGGCGGGGGGAGTCGTAGCCATGCCTCCTCAAATATGAGGAAGCAATCTACCCGACTATTAAAGCGAAGCGCCGGACCTCTGCTAAGGATCGCTAGTGTTTAACTGGCAAGTCTTGTGCAACAATGCGATAAAAATCGTTCAGTTCAAAAGGTGGATTGCTGGGACAGGTTGCCGCCGAAGATATGGGGGCAAATGCGATTTCGATGCCCATACTGAATCGATGCGGGCAGCCCAAGCGTTAGTATTCTGGTCAACGGGTGGGCGGCTGCTGATCGGGTCACATAAGATTGGACGTGCGTTAATCGACATGGGGCAATGAAGAATAAGCCAGAGCCAGGTCGCACGTTGAGACAGGTTAGGCGGAGAAAATGGAGACCTTAACAAAGACATACGAAATTACGCGTGCTCCGGGCCTACGTTC"/>
                                
        <sequence id="seq_BP105_2011.44657534247" taxon="BP105_2011.44657534247" totalcount="4" value="GCCCCGCTCGTGTGGGGGCTCGGCCTCGAAACTTCTTGCTTGAATAGTTGCTGAGTCCCCCTCCCTTATGCACTTCCTACCCCTTGAGGTGTTCTCTTGGTTGCATACTCTGTTTTCACGGGCCCCCTGTGGGGGTCTCGTCTGAGCTTCCTGGAAGAGTGCACTTCGTCCCGCATCGACCCCAAGGCTACCCCACTACCCCAACATCTCGGCAGTCTGCCCGCTCGACTCCTCTTACGACCCCGCACGGCGCGGCGTAACCATCGGGAGCGCCTGGCTCTCTTCCCTCAGGCCGCTTGCTCACACGGCACGGGGTCTTCACGCTATTCGCCTATCGCAGGTCTGCCGTCTGCCGCGGGCGACGTCCCTCAATCCGTCTGCAAGAGGCCTGCTTAAATGACGCTGCCCACCCGATGATCTGTCGAACGCCAATAAGAAGACAGTCGCCTTCACGACCGGGCTAATTCGGTCACTCCACCAATCAGCGACACAGCCATGACGATCAGCTCACGCCTGTGTCCCCCGTCCCCAGGGCCTTGGGTCCGGAGCGCCATCCCTCTGGTTAGGCCTGAATAGCGTTGACACTCGGCTAAGTGACTATGCGTCCGCGGACGCGTTGTGGACGGGATATCCGCCCTACGTGCGGCATCCCCCTATCGCCTACTGCCAGGCGCAACGTACAATCCCAGCAATGCCTTGCCTACCTGTCGCGCCTCAGCTCGGCCACCTCCCTCCCCACGTAAAAAGAGCCCGCTATGGCTCAGCCCCCGCTCCGCGTCCGCCACTTGCAGCACCCTCAAGTGTGTCTGGTGCTAGACGACCTAGTGCTCCTCCCTAAACACTTATTCAAACAGTTCGCCATACACGCGATTCCCGCGCCATGTCTCTCCCCACTCGACCGCAGCATCATGTTGGTCGCCTTAGAGGGAACGTTCCGATGCCGCAAAAAACCCCCGAACCAGCCCTACCCTCACCTGTGTCAGCCCCCCCCGCCGCACTCGCCCCCTTGATAAGACTGTGTCTGCCCGACTCTGGCAGAACCGGTGCGCTAGATTCAGTCTTCTTGGATGCACCCCCGTACAACGCCAAATTCCGATACGTCTTCCGTTCCTCTCTCACATTTCCACGGCGTGGCTCCTACCTCTGCTGCGGTCCCGGCCATATGACCCCCTTGTACACAGACGCTACCAGACAGAAACCAGTTATCGTCAACGGGGTGACTACCCGTTAGCAGCGTCCGTTTGGTCATCGAAGCGCGCTCACCTCAGACCGGTCCCCTTGAACCTCTCTTTGCTCCGCGAAAGTAACGGGACCAGGGGTCTTCCCCGCCTATAGAGCTCGGCCTGCCCGCGTAGGCAGTGGTCCGCACCGTCGCTTAAATTCTCTCCGCGCACCGCCAGGGTCTGAACCTGACGTTAGCGCGCGCGCTCCGATTTTTCGATCGCCCGCCACCATCCGGGTGCGAACCCCTTGTGTCCTAGATCTTAGTGCTCACAGTCACTGCCAGAGGCCGCACCAGCTCCCTTCCCCACAACCCAGACTTCCCCCGCACCCCTGGGCGCACGGCCTGACGAACTAACATCGCATGCGTCCCCCCAATTGTCTGCTCGTTGGATTCTAAGGGTCGTGCTCAGGCCGTCCCCGCAGTTTCGAGCCGAGCTCCCGCCTGACCTATACCTCGTCCAATAACCGCGCAACGACTCTATCCGTCAAGCCCTCCTATATCGTCTGCCCACACCACCCCTAGGGCCGTTATTACCACAGTTGCGCCCCCTGTTACCTAAACTTCCAACACTGATCTCGGACGGTGGCGCGCGCTACACCCTAGCTACAGTCATATTAAGTTGCCCCCACGGCCCCGGCCTCCCCACCCTCTCCCCCCGTGTTGTCCTACTCTTACGAACCTTTGCTAAAGCCGAGCCCCGAAGTACCCCCTGCAAGTTAACCGCCTCCTTCGTCCAACCAACGCGCGTTCCAGCCCCTCAACCCTATCAGGCGTTGCGTGACCGTCCGCCATCGCTCGGAGCGGATGCTCGGTGAAGATAGAAGCCGCGCATGCTGGGACTGCTGGGTCAAGGAGCCGGCGCAATGACAAATGATGCCAGCAAGAGCGGGCGTGAGTCAACTTAGCGACGGTCTACCCACCCGGAAGCGGATGGGGTCGGAAGAACTGGGCCGGAGAGTACGGGAAGCGCGTCGCCACGCGTCCGACAGCAGGCCAGCCTGAGGCCGATCCGTAGCAGCCCCCTACGAGGATCCCGCGAGGTAGAAGAACATGTTGGTAGCCGTGTCTGTCTTACGCGCAGGGTGGCTCGACCCTCTCGGCTCTAGTCTGGGCGACCGGACAGCAGGGGGAGAGCAACGTGGCGGGGTGCAACGTACGATTGTAGAGGATTCACGTGAGGTCCACCGCGTCAATGGCGGGAGGCAAAGGCAGGTACGCTAATGTCGATGCTGGCGAAGAGGGTGCATAGGGGCCGAGGAGTTACGGCCTTCAAAAAAGCGATAACAGGAAGATGCTACAATGCAGTTGGGGCGGTCGGCCAGGCCGGCGGGGCGACAGGGGACATGGCTCACGTGGTTAGTGGGATGTGGAAGCCGGCCGGGACGGCAGTAAAAATAGGTATAGCTTGAGAAGCAACTAGGCGTAGATCAAGCGTTAGTCGACGAGACCCGCATAAAAGCATGATCAGTTGGGTACAGTTCAGGTCGGCTATTGTAAAAGTGGCCCAAGGCCTTGAACGGCCGGTACTAGAGCAAGGCACGGCGAAAGCTGTTCCCAAGGCGCGGCGCACGATTATAGAACGGGGAGCAGACCAAGTAGACATCTCCATCGCGCTGTAGGACATGTCGAGCGTCAACCCTGAATGCCCAGGCCTGCGCCGGTCCACTTAGAGTAGCGCTACGCGGGGCGAATTGCGCCTAGATCTGCGGCATGAGTGTAAGGCGCCGCCGCCAACCCAGTGTCCATTGACTCGGGCCCCGGCGACGGTCGTCGAGTGAAACCGTCTTGCAAGAGCTGAGTCGGGACGGACCGCGGAGATAAAGTACCGAGGTACCTAGCCTTAACGGCCATATAACGGCGACCCAAGGGTGTGGCGGAGAGACCGAGGCTCACCTGTACGTGCTTGCGGCGTTAAACGCCGTGGGGGCGCGTGGCCGGTCGGTAGTACAAGCCCCTGGAACGACCAGGGGCGCCGTGTGGTGCGGCGCCTAGTACGCCGGCGGCCTGTAGAGTCGGGCCCGAGCGCAACAGGCCCACGGCGGGGTTGATGTAGAGGGGACATGCAGCGGCATTAAAAGGGGCACTGGCGATTACAGTCGCCACGTCTATGCAAACAAGCGACCAGCAAGGAAAGCGGATTCATCAGGGGCTTACGGATCTGGAGGACCTCGCGTGTTATTGATCGGAGGGTAGGCAGGGTGGGTTGCAAGCCGTAGGCTTCTAACTTGCCGCGGTTACAATAGCAGAGTTGAACGTATGCCCCAGGGGCACTCTGGGCGAACGGGCAGGCGCAAAGGCCGAAGGAGACGCAAGCCGCTGTGAGGGCGGCGGGGGGAGTCGTAGCCATGCCTCCTCAAATATGAGGAAGCAATCTACCCGACTATTAAAGCGAAGCGCCGGACCTCTGCTAAGGATCGCTAGTGTTTAACTGGCAAGTCTTGTGCAACAATGCGATAAAAATCGTTCAGTTCAAAAGGTGGATTGCTGGGACAGGTTGCCGCCGAAGATATGGGGGCAAATGCGATTTCGATGCCCATACTGAATCGATGCGGGCAGCCCAAGCGTTAGTATTCTGGTCAACGGGTGGGCGGCTGCTGATCGGGTCACATAAGATTGGACGTGCGTTAATCGACATGGGGCAATGAAGAATAAGCCAGAGCCAGGTCGCACGTTGAGACAGGTTAGGCGGAGAAAATGGAGACCTTAACAAAGACATACGAAATTACGCGTGCTCCGGGCCTACGTTC"/>
                                
        <sequence id="seq_BP114_2011.75616438356" taxon="BP114_2011.75616438356" totalcount="4" value="GCCCCGCTCGTGTGGGGGCTCGGCCTCGAAACTTCTTGCTTGAATATTTGCTGAGTCCCCCTCCCTTATGCACTTCCTACCCCTTGAGGTGTTCTCTTGGTTGCATACTCTGTTTTCACGGGCCCCCTGTGGGGGTCTCGTCTGAGCTTCCTGGAAGAGTGCACTTCGTCCCGCATCGACCCCAAGGCTACCCCACTACCCCAACATCTCGGCAGTCTGCCCGCTCGACTCCTCTTACGACCCCGCACGGCGCGGCGTAACCATCGGGAGCGCCTGGCTCTCTTCCCTCAGGCCGCTTGCTCACACGGCACGGGGTCTTCACGCTATTCGCCTATCGCAGGTCTGCCGTCTGCCGCGGGCGACGTCCCTCAATCCGTCTGCAAGAGGCCTGCTTAAATGACGCTGCCCACCCGATGATCTGTCGAACGCCAATAAGAAGACAGTCGCCTTCACGACCGGGCTAATTCGGTCACTCCACCAATCAGCGACACAGCCATGACGATCAGCTCACGCCTGTGTCCCCCGTCCCCAGGGCCTTGGGTCCGGAGCGCCATCCCTCTGGTTAGGCCTGAATAGCGTTGACACTCGGCTAAGTGACTATGCGTCCGCGGACGCGTTGTGGACGGGATATCCGCCCTACGTGCGGCATCCCCCTATCGCCTACTGCCAGGCGCAACGTACAATCCCAGCAATGCCTTGCCTACCTGTCGCGCCTCAGCTCGGCCACCTCCCTCCCCACGTAAAAAGAGCCCGCTATGGCTCAGCCCCCGCTCCGCGTCCGCCACTTGCAGCACCCTCAAGTGTGTCTGGTGCTAGACGACCTAGTGCTCCTCCCTAAACACTTATTCAAACAGTTCGCCATACACGCGATTCCCGCGCCATGTCTCTCCCCACTCGACCGCAGCATCATGTTGGTCGCCTTAGAGGGAACGTTCCGATGCCGCAAAAAACCCCCGAACCAGCCCTACCCTCACCTGTGTCAGCCCCCCCCGCCGCACTCGCCCCCTTGATAAGACTGTGTCTGCCCGACTCTGGCAGAACCGGTGCGCTAGATTCAGTCTTCTTGGATGCACCCCCGTACAACGCCAAATTCCGATACGTCTTCCGTTCCTCTCTCACATTTCCACGGCGTGGCTCCTACCTCTGCTGCGGTCCCGGCCATATGACCCCCTTGTACACAGACGCTACCAGACAGAAACCAGTTATCGTCAACGGGGTGACTACCCGTTAGCAGCGTCCGTTTGGTCATCGAAGCGCGCTCACCTCAGACCGGTCCCCTTGAACCTCTCTTTGCTCCGCGAAAGTAACGGGACCAGGGGTCTTCCCCGCCTATAGAGCTCGGCCTGCCCGCGTAGGCAGTGGTCCGCACCGTCGCTTAAATTCTCTCCGCGCACCGCCAGGGTCTGAACCTGACGTTAGCGCGCGCGCTCCGATTTTTCGATCGCCCGCCACCATCCGGGTGCGAACCCCTTGTGTCCTAGATCTTAGTGCTCACAGTCACTGCCAGAGGCCGCACCAGCTCCCTTCCCCACAACCCAGACTTCCCCCGCACCCCTGGGCGCACGGCCGGACGAACTAACATCGCATGCGTCCCCCCAATTGTCTGCTCGTTGGATTCTAAGGGTCGTCCTCAGGCCGTCCCCGCAGTTTCGAGCCGAGCTCCCGCCTGACCTATACCTCGTCCAATAACCGCGCAACGACTCTATCCGTCAAGCCCTCCTATATCGTCTGCCTACACCACCCCTAGGGCCGTTATTACCACAGTTGCGCCCCCTGTTACCTAAACTTCCAACACTGATCTCGGACGGTGGCGCGCGCTACACCCTAGCTACAGTCATATTAAGTTGCCCCCACGGCCCCGGCCTCCCCACACTCTCCCCCCGTGTTGTCCTACTCTTACGAACCTTTGCTAAAGCCGAGCCCCGAAGTACCCCCTGCAAGTTAACCGCCTCCTTCGTCCAACCAACGCGCGTTCCAGCCCCTCAACCCTATCAGGCGTTGCGTGACCGTCCGCCATCGCTCGGAGCGGATGCTCGGTGAAGATAGAAGCCGCGCATGCTGGGACTGCTGGGTCAAGGGGCCGGCGCAATGACAAATGATGCCAGCAAGAGCGGGCGTGAGTCAACTTAGCGACGGTCTACCCACCCGGAAGCGGATGGGGTCGGAAGAACTGGGCCGGAGAGTACGGGAAGCGCGTCGCCACGCGTCCGACAGCAGGCCAGCCTGAGGCCGATCCGTAGCAGCCCCCTACGAGGATCCCGCGAGGTAGAAGAACATGTTGGTAGCCGTGTCTGTCTTACGCGCAGGGTGGCTCGGCCCTCTCGGCTCTAGTCTGGGCGACCGGACAGCAGGGGGAGAGCAACGTGGCGGGGTGCAACGTACGATTGTAGAGGATTCACGTGAGGTCCACCGCGTCAATGGCGGGAGGCAAAGGCAGGTACGCTAATGTCGATGCTGGCGAAGAGGGTGCATAGGGGCCGAGGAGTTACGGCCTTCAAAAAAGCGATAACAGGAAGATGCTACAATGCAGTTGGGGCGGTCGGCCAGGCCGGCGGGGCGACAGGGGACATGGCTCACGTGGTTAGTGGGATGTGGAAGCCGGCCGGGACGGCAGTAAAAATAGGTATAGCTTGAGAAGCAACTAGGCGTAGATCAAGCGTTAGTCGACGAGACCCGCATAAAAGCATGATCAGTTGGGTACAGTTCAGGTCGGCTATTGTAAAAGTGGCCCAGGGCCTTGAACGGCCGGTACTAGAGCAAGGCACGGCGAAAGCTGTTCCCAAGGCGCGGCGCACGATTATAGAACGGGGAGCAGACCAAGTAGACATCTCCATCGCGCTGTAGGACATGTCGAGCGTCAACCCTGAATGCCCAGGCCTGCGCCGGTCCACTTAGAGTAGCGCTACGCGGGGCGAATTGCGCCTAGATCTGCGGCATGAGTGTAAGGCGCCGCCGCCAACCCAGTGTCCATTGACTCGGGCGCCGGCGACGGTCGTCGAGTGAAACCGTCTTGCAAGAGCTGAGTCGGGACGGACCGCGGAGATAAAGTACCGAGGTACCTAGCCTTAACGGCCATATAACGGCGACCCAAGGGTGTGGCGGAGAGACCGAGGCTCACCTGTACGTGCTTGCGGCGTTAAACGCCGTGGGGGCGCGTGGCCGGTCGGTAGTACAAGCCCCTGGAACGACCAGGGGCGCCGTGTGGTGCGGCGCCTAGTACGCCGGCGGCCTGTAGAGTCGGGCCCGAGCGCAACAGGCCCACGGCGGGGTTGATGTAGAGGGGACATGCAGCGGCATTAAAAGGGGCACTGGCGATTACAGTCGCCACGTCTATGCAAACAAGCGACCAGCAAGGAAAGCGGATTCATCAGGGGCTTACGGATCTGGAGGACCTCGCGTGTTATTGATCGGAGGGTAGGCAGGGTGGGTTGCAAGCCGTAGGCTTCTAACTTGCCGCGGTTACAATAGCAGAGTTGAACGTATGCCCCAGGGGCACTCTGGGCGAACGGGCAGGCGCAAAGGCCGAAGGAGACGCAAGCCGCTGTGAGGGCGGCGGGGGGAGTCGTAGCCATGCCTCCTCAAATATGAGGAAGCAATCTACCCGACTATTAAAGCGAAGCGCCGAACCTCTGCTAAGGATCGCTAGTGTTTAACTGGCAAGTCTTGTGCAACAATGCGATAAAAATCGTTCAGTTCAAAAGGTGGATTGCTGGGACAGGTTGCCGCCGAAGATATGGGGGCAAATGCGATTTCGATGCCCATACTGAATCGATGCGGGCAGCCCAAGCGTTAGTATTCTGGTCAACGGGTGGGCGGCTGCTGATCGGGTCACATAAGATTGGACGTGCGTTAATCGACATGGGGCAATGAAGAATAAGCCAGAGCCAGGTCGCACGTTGAGACAGGTTAGGCGGAGAAAATGGAGACCTTAACAAAGACATACGAAATTACGCGTGCTCCGGGCCTACGTTC"/>
                                
        <sequence id="seq_BP115_2011.89589041096" taxon="BP115_2011.89589041096" totalcount="4" value="GCCCCGCTCGTGTGGGGGCTCGGCCTCGAAACTTCTTGCTTGAATAGTTGCTGAGTCCCCCTCCCTTATGCACTTCCTACCCCTTGAGGTGTTCTCTTGGTTGCATACTCTGTTTTCACGGGCCCCCTGTGGGGGTCTCGTCTGAGCTTCCTGGAAGAGTGCACTTCGTCCCGCATCGACCCCAAGGCTACCCCACTACCCCAACATCTCGGCAGTCTGCCCGCTCGACTCCTCTTACGACCCCGCACGGCGCGGCGTAACCATCGGGAGCGCCTGGCTCTCTTCCCTCAGGCCGCTTGCTCACACGGCACGGGGTCTTCACGCTATTCGCCTATCGCAGGTCTGCCGTCTGCCGCGGGCGACGTCCCTCAATCCGTCTGCAAGAGGCCTGCTTAAATGACGCTGCCCACCCGATGATCTGTCGAACGCCAATAAGAAGACAGTCGCCTTCACGACCGGGCTAATTCGGTCACTCCACCAATCAGCGACACAGCCATGACGATCAGCTCACGCCTGTGTCCCCCGTCCCCAGGGCCTTGGGTCCGGAGCGCCATCCCTCTGGTTAGGCCTGAATAGCGTTGACACTCGGCTAAGTGACTATGCGTCCGCGGACGCGTTGTGGACGGGATATCCGCCCTACGTGCGGCATCCCCCTATCGCCTACTGCCAGGCGCAACGTACAATCCCAGCAATGCCTTGCCTACCTGTCGCGCCTCAGCTCGGCCACCTCCCTCCCCACGTAAAAAGAGCCCGCTATGGCTCAGCCCCCGCTCCGCGTCCGCCACTTGCAGCACCCTCAAGTGTGTCTGGTGCTAGACGACCTAGTGCTCCTCCCTAAACACTTATTCAAACAGTTCGCCATACACGCGATTCCCGCGCCATGTCTCTCCCCACTCGACCGCAGCATCATGTTGGTCGCCTTAGAGGGAACGTTCCGATGCCGCAAAAAACCCCCGAACCAGCCCTACCCTCACCTGTGTCAGCCCCCCCCGCCGCACTCGCCCCCTTGATAAGACTGTGTCTGCCCGACTCTGGCAGAACCGGTGCGCTAGATTCAGTCTTCTTGGATGCACCCCCGTACAACGCCAAATTCCGATACGTCTTCCGTTCCTCTCTCACATTTCCACGGCGTGGCTCCTACCTCTGCTGCGGTCCCGGCCATATGACCCCCTTGTACACAGACGCTACCAGACAGAAACCAGTTATCGTCAACGGGGTGACTACCCGTTAGCAGCGTCCGTTTGGTCATCGAAGCGCGCTCACCTCAGACCGGTCCCCTTGAACCTCTCTTTGCTCCGCGAAAGTAACGGGACCAGGGGTCTTCCCCGCCTATAGAGCTCGGCCTGCCCGCGTAGGCAGTGGTCCGCACCGTCGCTTAAATTCTCTCCGCGCACCGCCAGGGTCTGAACCTGACGTTAGCGCGCGCGCTCCGATTTTTCGATCGCCCGCCACCATCCGGGTGCGAACCCCTTGTGTCCTAGATCTTAGTGCTCACAGTCACTGCCAGAGGCCGCACCAGCTCCCTTCCCCACAACCCAGACTTCCCCCGCACCCCTGGGCGCACGGCCTGACGAACTAACATCGCATGCGTCCCCCCAATTGTCTGCTCGTTGGATTCTAAGGGTCGTGCTCAGGCCGTCCCCGCAGTTTCGAGCCGAGCTCCCGCCTGACCTATACCTCGTCCAATAACCGCGCAACGACTCTATCCGTCAAGCCCTCCTATATCGTCTGCCCACACCACCCCTAGGGCCGTTATTACCACAGTTGCGCCCCCTGTTACCTAAACTTCCAACACTGATCTCGGACGGTGGCGCGCGCTACACCCTAGCTACAGTCATATTAAGTTGCCCCCACGGCCCCGGCCTCCCCACCCTCTCCCCCCGTGTTGTCCTACTCTTACGAACCTTTGCTAAAGCCGAGCCCCGAAGTACCCCCTGCAAGTTAACCGCCTCCTTCGTCCAACCAACGCGCGTTCCAGCCCCTCAACCCTATCAGGCGTTGCGTGACCGTCCGCCATCGCTCGGAGCGGATGCTCGGTGAAGATAGAAGCCGCGCATGCTGGGACTGCTGGGTCAAGGAGCCGGCGCAATGACAAATGATGCCAGCAAGAGCGGGCGTGAGTCAACTTAGCGACGGTCTACCCACCCGGAAGCGGATGGGGTCGGAAGAACTGGGCCGGAGAGTACGGGAAGCGCGTCGCCACGCGTCCGACAGCAGGCCAGCCTGAGGCCGATCCGTAGCAGCCCCCTACGAGGATCCCGCGAGGTAGAAGAACATGTTGGTAGCCGTGTCTGTCTTACGCGCAGGGTGGCTCGGCCCTCTCGGCTCTAGTCTGGGCGACCGGACAGCAGGGGGAGAGCAACGTGGCGGGGTGCAACGTACGATTGTAGAGGATTCACGTGAGGTCCACCGCGTCAATGGCGGGAGGCAAAGGCAGGTACGCTAATGTCGATGCTGGCGAAGAGGGTGCATAGGGGCCGAGGAGTTACGGCCTTCAAAAAAGCGATAACAGGAAGATGCTACAATGCAGTTGGGGCGGTCGGCCAGGCCGGCGGGGCGACAGGGGACATGGCTCACGTGGTTAGTGGGATGTGGAAGCCGGCCGGGACGGCAGTAAAAATAGGTATAGCTTGAGAAGCAACTAGGCGTAGATCAAGCGTTAGTCGACGAGACCCGCATAAAAGCATGATCAGTTGGGTACAGTTCAGGTCGGCTATTGTAAAAGTGGCCCAAGGCCTTGAACGGCCGGTACTAGAGCAAGGCACGGCGAAAGCTGTTCCCAAGGCGCGGCGCACGATTATAGAACGGGGAGCAGACCAAGTAGACATCTCCATCGCGCTGTAGGACATGTCGAGCGTCAACCCTGAATGCCCAGGCCTGCGCCGGTCCACTTAGAGTAGCGCTACGCGGGGCGAATTGCGCCTAGATCTGCGGCATGAGTGTAAGGCGCCGCCGCCAACCCAGTGTCCATTGACTCGGGCGCCGGCGACGGTCGTCGAGTGAAACCGTCTTGCAAGAGCTGAGTCGGGACGGACCGCGGAGATAAAGTACCGAGGTACCTAGCCTTAACGGCCATATAACGGCGACCCAAGGGTGTGGCGGAGAGACCGAGGCTCACCTGTACGTGCTTGCGGCGTTAAACGCCGTGGGGGCGCGTGGCCGGTCGGTAGTACAAGCCCCTGGAACGACCAGGGGCGCCGTGTGGTGCGGCGCCTAGTACGCCGGCGGCCTGTAGAGTCGGGCCCGAGCGCAACAGGCCCACGGCGGGGTTGATGTAGAGGGGACATGCAGCGGCATTAAAAGGGGCACTGGCGATTACAGTCGCCACGTCTATGCAAACAAGCGACCAGCAAGGAAAGCGGATTCATCAGGGGCTTACGGATCTGGAGGACCTCGCGTGTTATTGATCGGAGGGTAGGCAGGGTGGGTTGCAAGCCGTAGGCTTCTAACTTGCCGCGGTTACAATAGCAGAGTTGAACGTATGCCCCAGGGGCACTCTGGGCGAACGGGCAGGCGCAAAGGCCGAAGGAGACGCAAGCCGCTGTGAGGGCGGCGGGGGGAGTCGTAGCCATGCCTCCTCAAATATGAGGAAGCAATCTACCCGACTATTAAAGCGAAGCGCCGGACCTCTGCTAAGGATCGCTAGTGTTTAACTGGCAAGTCTTGTGCAACAATGCGATAAAAATCGTTCAGTTCAAAAGGTGGATTGCTGGGACAGGTTGCCGCCGAAGATATGGGGGCAAATGCGATTTCGATGCCCATACTGAATCGATGCGGGCAGCCCAAGCGTTAGTATTCTGGTCAACGGGTGGGCGGCTGCTGATCGGGTCACATAAGATTGGACGTGCGTTAATCGACATGGGGCAATGAAGAATAAGCCAGAGCCAGGTCGCACGTTGAGACAGGTTAGGCGGAGAAAATGGAGACCTTAACAAAGACATACGAAATTACGCGTGCTCCGGGCCTACGTTC"/>
                                
        <sequence id="seq_BP117_2012.06010928962" taxon="BP117_2012.06010928962" totalcount="4" value="GCCCCGCTCGTGTGGGGGCTCGGCCTCGAAACTTCTTGCTTGAATAGTTGCTGAGTCCCCCTCCCTTATGCACTTCCTACCCCTTGAGGTGTTCTCTTGGTTGCATACTCTGTTTTCACGGGCCCCCTGTGGGGGTCTCGTCTGAGCTTCCTGGAAGAGTGCACTTCGTCCCGCATCGACCCCAAGGCTACCCCACTACCCCAACATCTCGGCAGTCTGCCCGCTCGACTCCTCTTACGACCCCGCACGGCGCGGCGTAACCATCGGGAGCGCCTGGCTCTCTTCCCTCAGGCCGCTTGCTCACACGGCACGGGGTCTTCACGCTATTCGCCTATCGCAGGTCTGCCGTCTGCCGCGGGCGACGTCCCTCAATCCGTCTGCAAGAGGCCTGCTTAAATGACGCTGCCCACCCGATGATCTGTCGAACGCCAATAAGAAGACAGTCGCCTTCACGACCGGGCTAATTCGGTCACTCCACCAATCAGCGACACAGCCATGACGATCAGCTCACGCCTGTGTCCCCCGTCCCCAGGGCCTTGGGTCCGGAGCGCCATCCCTCTGGTTAGGCCTGAATAGCGTTGACACTCGGCTAAGTGACTATGCGTCCGCGGACGCGTTGTGGACGGGATATCCGCCCTACGTGCGGCATCCCCCTATCGCCTACTGCCAGGCGCAACGTACAATCCCAGCAATGCCTTGCCTACCTGTCGCGCCTCAGCTCGGCCACCTCCCTCCCCACGTAAAAAGAGCCCGCTATGGCTCAGCCCCCGCTCCGCGTCCGCCACTTGCAGCACCCTCAAGTGTGTCTGGTGCTAGACGACCTAGTGCTCCTCCCTAAACACTTATTCAAACAGTTCGCCATACACGCGATTCCCGCGCCATGTCTCTCCCCACTCGACCGCAGCATCATGTTGGTCGCCTTAGAGGGAACGTTCCGATGCCGCAAAAAACCCCCGAACCAGCCCTACCCTCACCTGTGTCAGCCCCCCCCGCCGCACTCGCCCCCTTGATAAGACTGTGTCTGCCCGACTCTGGCAGAACCGGTGCGCTAGATTCAGTCTTCTTGGATGCACCCCCGTACAACGCCAAATTCCGATACGTCTTCCGTTCCTCTCTCACATTTCCACGGCGTGGCTCCTACCTCTGCTGCGGTCCCGGCCATATGACCCCCTTGTACACAGACGCTACCAGACAGAAACCAGTTATCGTCAACGGGGTGACTACCCGTTAGCAGCGTCCGTTTGGTCATCGAAGCGCGCTCACCTCAGACCGGTCCCCTTGAACCTCTCTTTGCTCCGCGAAAGTAACGGGACCAGGGGTCTTCCCCGCCTATAGAGCTCGGCCTGCCCGCGTAGGCAGTGGTCCGCACCGTCGCTTAAATTCTCTCCGCGCACCGCCAGGGTCTGAACCTGACGTTAGCGCGCGCGCTCCGATTTTTCGATCGCCCGCCACCATCCGGGTGCGAACCCCTTGTGTCCTAGATCTTAGTGCTCACAGTCACTGCCAGAGGCCGCACCAGCTCCCTTCCCCACAACCCAGACTTCCCCCGCACCCCTGGGCGCACGGCCTGACGAACTAACATCGCATGCGTCCCCCCAATTGTCTGCTCGTTGGATTCTAAGGGTCGTGCTCAGGCCGTCCCCGCAGTTTCGAGCCGAGCTCCCGCCTGACCTATACCTCGTCCAATAACCGCGCAACGACTCTATCCGTCAAGCCCTCCTATATCGTCTGCCCACACCACCCCTAGGGCCGTTATTACCACAGTTGCGCCCCCTGTTACCTAAACTTCCAACACTGATCTCGGACGGTGGCGCGCGCTACACCCTAGCTACAGTCATATTAAGTTGCCCCCACGGCCCCGGCCTCCCCACCCTCTCCCCCCGTGTTGTCCTACTCTTACGAACCTTTGCTAAAGCCGAGCCCCGAAGTACCCCCTGCAAGTTAACCGCCTCCTTCGTCCAACCAACGCGCGTTCCAGCCCCTCAACCCTATCAGGCGTTGCGTGACCGTCCGCCATCGCTCGGAGCGGATGCTCGGTGAAGATAGAAGCCGCGCATGCTGGGACTGCTGGGTCAAGGAGCCGGCGCAATGACAAATGATGCCAGCAAGAGCGGGCGTGAGTCAACTTAGCGACGGTCTACCCACCCGGAAGCGGATGGGGTCGGAAGAACTGGGCCGGAGAGTACGGGAAGCGCGTCGCCACGCGTCCGACAGCAGGCCAGCCTGAGGCCGATCCGTAGCAGCCCCCTACGAGGATCCCGCGAGGTAGAAGAACATGTTGGTAGCCGTGTCTGTCTTACGCGCAGGGTGGCTCGGCCCTCTCGGCTCTAGTCTGGGCGACCGGACAGCAGGGGGAGAGCAACGTGGCGGGGTGCAACGTACGATTGTAGAGGATTCACGTGAGGTCCACCGCGTCAATGGCGGGAGGCAAAGGCAGGTACGCTAATGTCGATGCTGGCGAAGAGGGTGCATAGGGGCCGAGGAGTTACGGCCTTCAAAAAAGCGATAACAGGAAGATGCTACAATGCAGTTGGGGCGGTCGGCCAGGCCGGCGGGGCGACAGGGGACATGGCTCACGTGGTTAGTGGGATGTGGAAGCCGGCCGGGACGGCAGTAAAAATAGGTATAGCTTGAGAAGCAACTAGGCGTAGATCAAGCGTTAGTCGACGAGACCCGCATAAAAGCATGATCAGTTGGGTACAGTTCAGGTCGGCTATTGTAAAAGTGGCCCAAGGCCTTGAACGGCCGGTACTAGAGCAAGGCACGGCGAAAGCTGTTCCCAAGGCGCGGCGCACGATTATAGAACGGGGAGCAGACCAAGTAGACATCTCCATCGCGCTGTAGGACATGTCGAGCGTCAACCCTGAATGCCCAGGCCTGCGCCGGTCCACTTAGAGTAGCGCTACGCGGGGCGAATTGCGCCTAGATCTGCGGCATGAGTGTAAGGCGCCGCCGCCAACCCAGTGTCCATTGACTCGGGCGCCGGCGACGGTCGTCGAGTGAAACCGTCTTGCAAGAGCTGAGTCGGGACGGACCGCGGAGATAAAGTACCGAGGTACCTAGCCTTAACGGCCATATAACGGCGACCCAAGGGTGTGGCGGAGAGACCGAGGCTCACCTGTACGTGCTTGCGGCGTTAAACGCCGTGGGGGCGCGTGGCCGGTCGGTAGTACAAGCCCCTGGAACGACCAGGGGCGCCGTGTGGTGCGGCGCCTAGTACGCCGGCGGCCTGTAGAGTCGGGCCCGAGCGCAACAGGCCCACGGCGGGGTTGATGTAGAGGGGACATGCAGCGGCATTAAAAGGGGCACTGGCGATTACAGTCGCCACGTCTATGCAAACAAGCGACCAGCAAGGAAAGCGGATTCATCAGGGGCTTACGGATCTGGAGGACCTCGCGTGTTATTGATCGGAGGGTAGGCAGGGTGGGTTGCAAGCCGTAGGCTTCTAACTTGCCGCGGTTACAATAGCAGAGTTGAACGTATGCCCCAGGGGCACTCTGGGCGAACGGGCAGGCGCAAAGGCCGAAGGAGACGCAAGCCGCTGTGAGGGCGGCGGGGGGAGTCGTAGCCATGCCTCCTCAAATATGAGGAAGCAATCTACCCGACTATTAAAGCGAAGCGCCGGACCTCTGCTAAGGATCGCTAGTGTTTAACTGGCAAGTCTTGTGCAACAATGCGATAAAAATCGTTCAGTTCAAAAGGTGGATTGCTGGGACAGGTTGCCGCCGAAGATATGGGGGCAAATGCGATTTCGATGCCCATACTGAATCGATGCGGGCAGCCCAAGCGTTAGTATTCTGGTCAACGGGTGGGCGGCTGCTGATCGGGTCACATAAGATTGGACGTGCGTTAATCGACATGGGGCAATGAAGAATAAGCCAGAGCCAGGTCGCACGTTGAGACAGGTTAGGCGGAGAAAATGGAGACCTTAACAAAGACATACGAAATTACGCGTGCTCCGGGCCTACGTTC"/>
                                
        <sequence id="seq_BP119_2011.89863013699" taxon="BP119_2011.89863013699" totalcount="4" value="GCCCCGCTCGTGTGGGGGCTCGGCCTCGAAACTTCTTGCTTGAATAGTTGCTGAGTCCCCCTCCCTTATGCACTTCCTACCCCTTGAGGTGTTCTCTTGGTTGCATACTCTGTTTTCACGGGCCCCCTGTGGGGGTCTCGTCTGAGCTTCCTGGAAGAGTGCACTTCGTCCCACATCGACCCCAAGGCTACCCCACTACCCCAACATCTCGGCAGTCTGCCCGCTCGACTCCTCTTACGACCCCGCACGGCGCGGCGTAACCATCGGGAGCGCCTGGCTCTCTTCCCTCAGGCCGCTTGCTCACACGGCACGGGGTCTTCACGCTATTCGCCTATCGCAGGTCTGCCGTCTGCCGCGGGCGACGTCCCTCAATCCGTCTGCAAGAGGCCTGCTTAAATGACGCTGCCCACCCGATGATCTGTCGAACGCCAATAAGAAGACAGTCGCCTTCACGACCGGGCTAATTCGGTCACTCCACCAATCAGCGACACAGCCATGACGATCAGCTCACGCCTGTGTCCCCCGTCCCCAGGGCCTTGGGTCCGGAGCGCCATCCCTCTGGTTAGGCCTGAATAGCGTTGACACTCGGCTAAGTGACTATGCGCCCGCGGACGCGTTGTGGACGGGATATCCGCCCTACGTGCGGCATCCCCCTATCGCCTACTGCCAGGCGCAACGTACAATCCCAGCAATGCCTTGCCTACCTGTCGCGCCTCAGCTCGGCCACCTCCCTCCCCACGTAAAAAGAGCCCGCTATGGCTCAGCCCCCGCTCCGCGTCCGCCACTTGCAGCACCCTCAAGTGTGTCTGGTGCTAGACGACCTAGTGCTCCTCCCTAAACACTTATTCAAACAGTTCGCCATACACGCGATTCCCGCGCCATGTCTCTCCCCACTCGACCGCAGCATCATGTTGGTCGCCTTAGAGGGAACGTTCCGATGCCGCAAAAAACCCCCGAACCAGCCCTACCCTCACCTGTGTCAGCCCCCCCCGCCGCACTCGCCCCCTTGATAAGACTGTGTCTGCCCGACTCTGGCAGAACCGGTGCGCTAGATTCAGTCTTCTTGGATGCACCCCCGTACAACGCCAAATTCCGATACGTCTTCCGTTCCTCTCTCACATTTCCACGGCGTGGCTCCTACCTCTGCTGCGGTCCCGGCCATATGACCCCCTTGTACACAGACGCTACCAGACAGAAACCAGTTATCGTCAACGGGGTGACTACCCGTTAGCAGCGTCCGTTTGGTCATCGAAGCGCGCTCACCTCAGACCGGTCCCCTTGAACCTCTCTTTGCTCCGCGAAAGTAACGGGACCAGGGGTCTTCCCCGCCTATAGAGCTCGGCCTGCCCGCGTAGGCAGTGGTCCGCACCGTCGCTTAAATTCTCTCCGCGCACCGCCAGGGTCTGAACCTGACGTTAGCGCGCGCGCTCCGATTTTTCGATCGCCCGCCACCATCCGGGTGCGAACCCCTTGTGTCCTAGATCTTAGTGCTCACAGTCACTGCCAGAGGCCGCACCAGCTCCCTTCCCCACAACCCAGACTTCCCCCGCACCCCTGGGCGCACGGCCTGACGAACTAACATCGCATGCGTCCCCCCAATTGTCTGCTCGTTGGATTCTAAGGGTCGTCCTCAGGCCGTCCCCGCAGTTTCGAGCCGAGCTCCCGCCTGACCTATACCTCGTCCAATAACCGCGCAACGACTCTATCCGTCAAGCCCTCCTATATCGTCTGCCCACACCACCCCTAGGGCCGTTATTACCACAGTTGCGCCCCCTGTTACCTAAACTTCCAACACTGATCTCGGACGGTGGCGCGCGCTACACCCTAGCTACAGTCATATTAAGTTGCCCCCACGGCCCCGGCCTCCCCACCCTCTCCCCCCGTGTTGTCCTACTCTTACGAACCTTTGCTAAAGCCGAGCCCCGAAGTACCCCCTGCAAGTTAACCGCCTCCTTCGTCCAACCAACGCGCGTTCCAGCCCCTCAACCCTATCAGGCGTTGCGTGACCGTCCGCCATCGCTCGGAGCGGATGCTCGGTGAAGATAGAAGCCGCGCATGCTGGGACTGCTGGGTCAAGGGGCCGGCGCAATGACAAATGATGCCAGCAAGAGCGGGCGTGAGTCAACTTAGCGACGGTCTACCCACCCGGAAGCGGATGGGGTCGGAAGAACTGGGCCGGAGAGTACGGGAAGCGCGTCGCCACGCGTCCGACAGCAGGCCAGCCTGAGGCCGATCCGTAGCAGCCCCCTACGAGGATCCCGCGAGGTAGAAGAACATGTTGGTAGCCGTGTCTGTCTTACGCGCAGGGTGGCTCGGCCCTCTCGGCTCTAGTCTGGGCGACCGGACAGCAGGGGGAGAGCAACGTGGCGGGGTGCAACGTACGATTGTAGAGGATTCACGTGAGGTCCACCGCGTCAATGGCGGGAGGCAAAGGCAGGTACGCTAATGTCGATGCTGGCGAAGAGGGTGCATAGGGGCCGAGGAGTTACGGCCTTCAAAAAAGCGATAACAGGAAGATGCTACAATGCAGTTGGGGCGGTCGGCCAGGCCGGCGGGGCGACAGGGGACATGGCTCACGTGGTTAGTGGGATGTGGAAGCCGGCCGGGACGGCAGTAAAAATAGGTATAGCTTGAGAAGCAACTAGGCGTAGATCAAGCGTTAGTCGACGAGACCCGCATAAAAGCATGATCAGTTGGGTACAGTTCAGGTCGGCTGTTGTAAAAGTGGCCCAGGGCCTTGAACGGCCGGTACTAGAGCAAGGCACGGCGAAAGCTGTTCCCAAGGCGCGGCGCACGATTATAGAACGGGGAGCAGACCAAGTAGACATCTCCATCGCGCTGTAGGACATGTCGAGCGTCAACCCTGAATGCCCAGGCCTGCGCCGGTCCACTTAGAGTAGCGCTACGCGGGGCGAATTGCGCCTAGATCTGCGGCATGAGTGTAAGGCGCCGCCGCCAACCCAGTGTCCATTGACTCGGGCGCCGGCGACGGTCGTCGAGTGAAACCGTCTTGCAAGAGCTGAGTCGGGACGGACCGCGGAGATAAAGTACCGAGGTACCTAGCCTTAACGGCCATATAACGGCGACCCAAGGGTGTGGCGGAGAGACCGAGGCTCACCTGTACGTGCTTGCGGCGTTAAACGCCGTGGGGGCGCGTGGCCGGTCGGTAGTACAAGCCCCTGGAACGACCAGGGGCGCCGTGTGGTGCGGCGCCTAGTACGCCGGCGGCCTGTAGAGTCGGGCCCGAGCGCAACAGGCCCACGGCGGGGTTGATGTAGAGGGGACATGCAGCGGCATTAAAAGGGGCACTGGCGATTACAGTCACCACGTCTATGCAAACAAGCGACCAGCAAGGAAAGCGGATTCATCAGGGGCTTACGGATCTGGAGGACCTCGCGTGTTATTGATCGGAGGGTAGGCAGGGTGGGTTGCAAGCCGTAGGCTTCTAACTTGCCGCGGTTACAATAGCAGAGTTGAACGTATGCCCCAGGGGCACTCTGGGCGAACGGGCAGGCGCAAAGGCCGAAGGAGACGCAAGCCGCTGTGAGGGCGGCGGGGGGAGTCGTAGCCATGCCTCCTCAAATATGAGGAAGCAATCTACCCGACTATTAAAGCGAAGCGCCGGACCTCTGCTAAGGATCGCTAGTGTTTAACTGGCAAGTCTTGTGCAACAATGCGATAAAAATCGTTCAGTTCAAAAGGTGGATTGCTGGGACAGGTTGCCGCCGAAGATATGGGGGCAAATGCGATTTCGATGCCCATACTGAATCGATGCGGGCAGCCCAAGCGTTAGTATTCTGGTCAACGGGTGGGCGGCTGCTGATCGGGTCACATAAGATTGGACGTGCGTTAATCGACATGGGGCAATGAAGAATAAGCCAGAGCCAGGTCGCACGTTGAGACAGGTTAGGCGGAGAAAATGGAGACCTTAACAAAGACATACGAAATTACGCGTGCTCCGGGCCTACGTTC"/>
                                
        <sequence id="seq_BP127_2011.50410958904" taxon="BP127_2011.50410958904" totalcount="4" value="GCCCCGCTCGTGTGGGGGCTCGGCCTCGAAACTTCTTGCTTGAATAGTTGCTGAGTCCCCCTCCCTTATGCACTTCCTACCCCTTGAGGTGTTCTCTTGGTTGCATACTCTGTTTTCACGGGCCCCCTGTGGGGGTCTCGTCTGAGCTTCCTGGAAGAGTGCACTTCGTCCCGCATCGACCCCAAGGCTACCCCACTACCCCAACATCTCGGCAGTCTGCCCGCTCGACTCCTCTTACGACCCCGCACGGCGCGGCGTAACCATCGGGAGCGCCTGGCTCTCTTCCCTCAGGCCGCTTGCTCACACGGCACGGGGTCTTCACGCTATTCGCCTATCGCAGGTCTGCCGTCTGCCGCGGGCGACGTCCCTCAATCCGTCTGCAAGAGGCCTGCTTAAATGACGCTGCCCACCCGATGATCTGTCGAACGCCAATAAGAAGACAGTCGCCTTCACGACCGGGCTAATTCGGTCACTCCACCAATCAGCGACACAGCCATGACGATCAGCTCACGCCTGTGTCCCCCGTCCCCAGGGCCTTGGGTCCGGAGCGCCATCCCTCTGGTTAGGCCTGAATAGCGTTGACACTCGGCTAAGTGACTATGCGTCCGCGGACGCGTTGTGGACGGGATATCCGCCCTACGTGCGGCATCCCCCTATCGCCTACTGCCAGGCGCAACGTACAATCCCAGCAATGCCTTGCCTACCTGTCGCGCCTCGGCTCGGCCACCTCCCTCCCCACGTAAAAAGAGCCCGCTATGGCTCAGCCCCCGCTCCGCGTCCGCCACTTGCAGCACCCTCAAGTGTGTCTGGTGCTAGACGACCTAGTGCTCCTCCCTAAACACTTATTCAAACAGTTCGCCATACACGCGATTCCCGCGCCATGTCTCTCCCCACTCGACCGCAGCATCATGTTGGTCGCCTTAGAGGGAACGTTCCGATGCCGCAAAAAACCCCCGAACCAGCCCTACCCTCACCTGTGTCAGCCCCCCCCGCCGCACTCGCCCCCTTGATAAGACTGTGTCTGCCCGACTCTGGCAGAACCGGTGCGCTAGATTCAGTCTTCTTGGATGCACCCCCGTACAACGCCAAATTCCGATACGTCTTCCGTTCCTCTCTCACATTTCCACGGCGTGGCTCCTACCTCTGCTGCGGTCCCGGCCATATGACCCCCTTGTACACAGACGCTACCAGACAGAAACCAGTTATCGTCAACGGGGTGACTACCCGTTAGCAGCGTCCGTTTGGTCATCGAAGCGCGCTCACCTCAGACCGGTCCCCTTGAACCTCTCTTTGCTCCGCGAAAGTAACGGGACCAGGGGTCTTCCCCGCCTATAGAGCTCGGCCTGCCCGCGTAGGCAGTGGTCCGCACCGTCGCTTAAATTCTCTCCGCGCACCGCCAGGGTCTGAACCTGACGTTAGCGCGCGCGCTCCGATTTTTCGATCGCCCGCCACCATCCGGGTACGAACCCCTTGTGTCCTAGATCTTAGTGCTCACAGTCACTGCCAGAGGCCGCACCAGCTCCCTTCCCCACAACCCAGACTTCCCCCGCACCCCTGGGCGCACGGCCTGACGAACTAACATCGCATGCGTCCCCCCAATTGTCTGCTCGTTGGATTCTAAGGGTCGTCCTCAGGCCGTCCCCGCAGTTTCGAGCCGAGCTCCCGCCTGACCTATACCTCGTCCAATAACCGCGCAACGACTCTATCCGTCAAGCCCTCCTATATCGTCTGCCCACACCACCCCTAGGGCCGTTATTACCACAGTTGCGCCCCCTGTTACCTAAACTTCCAACACTGATCTCGGACGGTGGCGCGCGCTACACCCTAGCTACAGTCATATTAAGTTGCCCCCACGGCCCCGGCCTCCCCACCCTCTCCCCCCGTGTTGTCCTACTCTTACGAACCTTTGCTAAAGCCGAGCCCCGAAGTACCCCCTGCAAGTTAACCGCCTCCTTCGTCCAACCAACGCGCGTTCCAGCCCCTCAACCCTATCAGGCGTTGCGTGACCGTCCGCCATCGCTCGGAGCGGATGCTCGGTGAAGATAGAAGCCGCGCATGCTGGGACTGCTGGGTCAAGGGGCCGGCGCAATGACAAATGATGCCAGCAAGAGCGGGCGTGAGTCAACTTAGCGACGGTCTACCCACCCGGAAGCGGATGGGGTCGGAAGAACTGGGCCGGAGAGTACGGGAAGCGCGTCGCCACGCGTCCGACAGCAGGCCAGCCTGAGGCCGATCCGTAGCAGCCCCCTACGAGGATCCCGCGAGGTAGAAGAACATGTTGGTAGCCGTGTCTGTCTTACGCGCAGGGTGGCTCGGCCCTCTCGGCTCTAGTCTGGGCGACCGGACAGCAGGGGGAGAGCAACGTGGCGGGGTGCAACGTACGATTGTAGAGGATTCACGTGAGGTCCACCGCGTCAATGGCGGGAGGCAAAGGCAGGTACGCTAATGTCGATGCTGGCGAAGAGGGTGCATAGGGGCCGAGGAGCTACGGCCTTCAAAAAAGCGATAACAGGAAGATGCTACAATGCAGTTGGGGCGGTCGGCCAGGCCGGCGGGGCGACAGGGGACATGGCTCACGTGGTTAGTGGGATGTGGAAGCCGGCCGGGACGGCAGTAAAAATAGGTATAGCTTGAGAAGCAACTAGGCGTAGATCAAGCGTTAGTCGACGAGACCCGCATAAAAGCATGATCAGTTGGGTACAGTTCAGGTCGGCTATTGTAAAAGTGGCCCAGGGCCTTGAACGGCCGGTACTAGAGCAAGGCACGGCGAAAGCTGTTCCCAAGGCGCGGCGCACGATTATAGAACGGGGAGCAGACCAAGTAGACATCTCCATCGCGCTGTAGGACATGTCGAGCGTCAACCCTGAATGCCCAGGCCTGCGCCGGTCCACTTAGAGTAGCGCTACGCGGGGCGAATTGCGCCTAGATCTGCGGCATGAGTGTAAGGCGCCGCCGCCAACCCAGTGTCCATTGACTCGGGCGCCGGCGACGGTCGTCGAGTGAAACCGTCTTGCAAGAGCTGAGTCGGGACGGACCGCGGAGATAAAGTACCGAGGTACCTAGCCTTAACGGCCATATAACGGCGACCCAAGGGTGTGGCGGAGAGACCGAGGCTCACCTGTACGTGCTTGCGGCGTTAAACGCCGTGGGGGCGCGTGGCCGGTCGGTAGTACAAGCCCCTGGAACGACCAGGGGCGCCGTGTGGTGCGGCGCCTAGTACGCCGGCGGCCTGTAGAGTCGGGCCCGAGCGCAACAGGCCCACGGCGGGGTTGATGTAGAGGGGACATGCAGCGGCATTAAAAGGGGCACTGGCGATTACAGTCGCCACGTCTATGCAAACAAGCGACCAGCAAGGAAAGCGGATTCATCAGGGGCTTACGGATCTGGAGGACCTCGCGTGTTATTGATCGGAGGGTAGGCAGGGTGGGTTGCAAGCCGTAGGCTTCTAACTTGCCGCGGTTACAATAGCAGAGTTGAACGTATGCCCCAGGGGCACTCTGGGCGAACGGGCAGGCGCAAAGGCCGAAGGAGACGCAAGCCGCTGTGAGGGCGGCGGGGGGGGTCGTAGCCATGCCTCCTCAAATATGAGGAAGCAATCTACCCGACTATTAAAGCGAAGCGCCGGACCTCTGCTAAGGATCGCTAGTGTTTAACTGGCAAGTCTTGTGCAACAATGCGATAAAAATCGTTCAGTTCAAAAGGTGGATTGCTGGGACAGGTTGCCGCCGAAGATATGGGGGCAAATGCGATTTCGATGCCCATACTGAATCGATGCGGGCAGCCCAAGCGTTAGTATTCTGGTCAACGGGTGGGCGGCTGCTGATCGGGTCACATAAGATTGGACGTGCGTTAATCGACATGGGGCAATGAAGAATAAGCCAGAGCCAGCTCGCACGTTGAGACAGGTTAGGCGGAGAAAATGGAGACCTTAACAAAGACATACGAAATTACGCGTGCTCCGGGCCTACGTTC"/>
                                
        <sequence id="seq_BP129_2012.10109289617" taxon="BP129_2012.10109289617" totalcount="4" value="GCCCCGCTCGTGTGGGGGCTCGGCCTCGAAACTTCTTGCTTGAATATTTGCTGAGTCCCCCTCCCTTATGCACTTCCTACCCCTTGAGGTGTTCTCTTGGTTGCATACTCTGTTTTCACGGGCCCCCTGTGGGGGTCTCGTCTGAGTTTCCTGGAAGAGTGCACTTCGTCCCGCATCGACCCCAAGGCTACCCCACTACCCCAACATCTCGGCAGTCTGCCCGCTCGACTCCTCTTACGACCCCGCACGGCGCGGCGTAACCATCGGGAGCGCCTGGCTCTCTTCCCTCAGGCCGCTTGCTCACACGGCACGGGGTCTTCACGCTATTCGCCTATCGCAGGTCTGCCGTCTGCCGCGGGCGACGTCCCTCAATCCGTCTGCAAGAGGCCTGCTTAAATGACGCTGCCCACCCGATGATCTGCCGAACGCCAATAAGAAGACAGTCGCCTTCACGACCGGGCTAATTCGGTCACTCCACCAATCAGCGACACAGCCATGACGATCAGCTCACGCCTGTGTCCCCCGTCCCCAGGGCCTTGGGTCCGGAGCGCCATCCCTCTGGTTAGGCCTGAATAGCGTTGACACTCGGCTAAGTGACTATGCGTCCGCGGACGCGTTGTGGACGGGATATCCGCCCTACGTGCGGCATCCCCCTATCGCCTACTGCCAGGCGCAACGTACAATCCCAGCAATGCCTTGCCTACCTGTCGCGCCTCAGCTCGGCCACCTCCCTCCCCACGTAAAAAGAGCCCGCTATGGCTCAGCCCCCGCTCCGCGTCCGCCACTTGCAGCACCCTCAAGTGTGTCTGGTGCTAGACGACCTAGTGCTCCTCCCTAAACACTTATTCAAACAGTTCGCCATACACGCGATTCCCGCGCCATGTCTCTCCCCACTCGACCGCAGCATCATGTTGGTCGCCTTAGAGGGAACGTTCCGATGCCGCAAAAAACCCCCGAACCAGCCCTACCCTCACCTGTGTCAGCCCCCCCCGCCGCACTCGCCCCCTTGATAAGACTGTGTCTGCCCGACTCTGGCAGAACCGGTGCGCTAGATTCAGTCTTCTTGGATGCACCCCCGTACAACGCCAAATTCCGATACGTCTTCCGTTCCTCTCTCACATTTCCACGGCGTGGCTCCTACCTCTGCTGCGGTCCCGGCCATATGACCCCCTTGTACACAGACGCTACCAGACAGAAACCAGTTATCGTCAACGGGGTGACTACCCGTTAGCAGCGTCCGTTTGGTCATCGAAGCGCGCTCACCTCAGACCGGTCCCCTTGAACCTCTCTTTGCTCCGCGAAAGTAACGGGACCAGGGGTCTTCCCCGCCTATAGAGCTCGGCCTGCCCGCGTAGGCAGTGGTCCGCACCGTCGCTTAAATTCTCTCCGCGCACCGCCAGGGTCTGAACCTGACGTTAGCGCGCGCGCTCCGATTTTTCGATCGCCCGCCACCATCCGGGTGCGAACCCCTTGTGTCCTAGATCTTAGTGCTCACAGTCACTGCCAGAGGCCGCACCAGCTCCCTTCCCCACAACCCAGACTTCCCCCGCACCCCTGGGCGCACGGCCTGACGAACTAACATCGCATGCGTCCCCCCAATTGTCTGCTCGTTGGATTCTAAGGGTCGTCCTCAGGCCGTCCCCGCAGTTTCGAGCCGAGCTCCCGCCTGACCTATACCTCGTCCAATAACCGCGCAACGACTCTATCCGTCAAGCCCTCCTATATCGTCTGCCCACACCACCCCTAGGGCCGTTATTACCACAGTTGCGCCCCCTGTTACCTAAACTTCCAACACTGATCTCGGACGGTGGCGCGCGCTACACCCTAGCTACAGTCATATTAAGTTGCCCCCACGGCCCCGGCCTCCCCACCCTCTCCCCCCGTGTTGTCCTACTCTTACGAACCTTTGCTAAAGCCGAGCCCCGAAGTACCCCCTGCAAGTTAACCGCCTCCTTCGTCCAACCAACGCGCGTTCCAGCCCCTCAACCCTATCAGGCGTTGCGTGACCGTCCGCCATCGCTCGGAGCGGATGCTCGGTGAAGATAGAAGCCGCGCATGCTGGGACTGCTGGGTCAAGGGGCCGGCGCAATGACAAATGATGCCAGCAAGAGCGGGCGTGAGTCAACTTAGCGACGGTCTACCCACCCGGAAGCGGATGGGGTCGGAAGAACTGGGCCGGAGAGTACGGGAAGCGCGTCGCCACGCGTCCGACAGCAGGCCAGCCTGAGGCCGATCCGTAGCAGCCCCCTACGAGGATCCCGCGAGGTAGAAGAACATGTTGGTAGCCGTGTCTGTCTTACGCGCAGGGTGGCTCGGCCCTCTCGGCTCTAGTCTGGGCGACCGGACAGCAGGGGGAGAGCAACGTGGCGGGGTGCAACGTACGATTGTAGAGGATTCACGTGAGGTCCACCGCGTCAATGGCGGGAGGCAAAGGCAGGTACGCTAATGTCGATGCTGGCGAAGAGGGTGCATAGGGGCCGAGGAGTTACGGCCTTCAAAAAAGCGATAACAGGAAGATGCTACAATGCAGTTGGGGCGGTCGGCCAGGCCGGCGGGGCGACAGGGGACATGGCTCACGTGGTTAGTGGGATGTGGAAGCCGGCCGGGACGGCAGTAAAAATAGGTATAGCTTGAGAAGCAACTAGGCGTAGATCAAGCGTTAGTCGACGAGACCCGCATAAAAGCATGATCAGTTGGGTACAGTTCAGGTCGGCTATTGTAAAAGTGGCCCAGGGCCTTGAACGGCCGGTACTAGAGCAAGGCACGGCGAAAGCTGTTCCCAAGGCGCGGCGCACGATTATAGAACGGGGAGCAGACCAAGTAGACATCTCCATCGCGCTGTAGGACATGTCGAGCGTCAACCCTGAATGCCCAGGCCTGCGCCGGTCCACTTAGAGTAGCGCTACGCGGGGCGAATTGCGCCTAGATCTGCGGCATGAGTGTAAGGCGCCGCCGCCAACCCAGTGTCCATTGACTCGGGCGCCGGCGACGGTCGTCGAGTGAAACCGTCTTGCAAGAGCTGAGTCGGGACGGACCGCGGAGATAAAGTACCGAGGTACCTAGCCTTAACGGCCATATAACGGCGACCCAAGGGTGTGGCGGAGAGACCGAGGCTCACCTGTACGTGCTTGCGGCGTTAAACGCCGTGGGGGCGCGTGGCCGGTCGGTAGTACAAGCCCCTGGAACGACCAGGGGCGCCGTGTGGTGCGGCGCCTAGTACGCCGGCGGCCTGTAGAGTCGGGGCCGAGCGCAACAGGCCCACGGCGGGGTTGATGTAGAGGGGACATGCAGCGGCATTAAAAGGGGCACTGGCGATTACAGTCGCCACGTCTATGCAAACAAGCGACCAGCAAGGAAAGCGGATTCATCAGGGGCTTACGGATCTGGAGGACCTCGCGTGTTATTGATCGGAGGGTAGGCAGGGTGGGTTGCAAGCCGTAGGCTTCTAACTTGCCGCAGTTACAATAGCAGAGTTGAACGTATGCCCCAGGGGCACTCTGGGCGAACGGGCAGGCGCAAAGGCCGAAGGAGACGCAAGCCGCTGTGAGGGCGGCGGGGGGAGTCGTAGCCATGCCTCCTCAAATATGAGGAAGCAATCTACCCGACTATTAAAGCGAAGCGCCGGACCTCTGCTAAGGATCGCTAGTGTTTAACTGGCAAGTCTTGTGCAACAATGCGATAAAAATCGTTCAGTTCAAAAGGTGGATTGCTGGGACAGGTTGCCGCCGAAGATATGGGGGCAAATGCGATTTCGATGCCCATACTGAATCGATGCGGGCAGCCCAAGCGTTAGTATTCTGGTCAACGGGTGGGCGGCTGCTGATCGGGTCACATAAGATTGGACGTGCGTTAATCGACATGGGGCAATGAAGAATAAGCCAGAGCCAGGTCGCACGTTGAGACAGGTTAGGCGGAGAAAATGGAGACCTTAACAAAGACATACGAAATTACGCGTGCTCCGGGCCTACGTTC"/>
                                
        <sequence id="seq_BP130_2012.15300546448" taxon="BP130_2012.15300546448" totalcount="4" value="GCCCCGCTCGTGTGGGGGCTCGGCCTCGAAACTTCTTGCTTGAATAGTTGCTGAGTCCCCCTCCCTTATGCACTTCCTACCCCTTGAGGTGTTCTCTTGGTTGCATACTCTGTTTTCACGGGCCCCCTGTGGGGGTCTCGTCTGAGCTTCCTGGAAGAGTGCACTTCGTCCCGCATCGACCCCAAGGCTACCCCACTACCCCAACATCTCGGCAGTCTGCCCGCTCGACTCCTCTTACGACCCCGCACGGCGCGGCGTAACCATCGGGAGCGCCTGGCTCTCTTCCCTCAGGCCGCTTGCTCACACGGCACGGGGTCTTCACGCTATTCGCCTATCGCAGGTCTGCCGTCTGCCGCGGGCGACGTCCCTCAATCCGTCTGCAAGAGGCCTGCTTAAATGACGCTGCCCACCCGATGATCTGTCGAACGCCAATAAGAAGACAGTCGCCTTCACGACCGGGCTAATTCGGTCACTCCACCAATCAGCGACACAGCCATGACGATCAGCTCACGCCTGTGTCCCCCGTCCCCAGGGCCTTGGGTCCGGAGCGCCATCCCTCTGGTTAGGCCTGAATAGCGTTGACACTCGGCTAAGTGACTATGCGTCCGCGGACGCGTTGTGGACGGGATATCCGCCCTACGTGCGGCATCCCCCTATCGCCTACTGCCAGGCGCAACGTACAATCCCAGCAATGCCTTGCCTACCTGTCGCGCCTCAGCTCGGCCACCTCCCTCCCCACGTAAAAAGAGCCCGCTATGGCTCAGCCCCCGCTCCGCGTCCGCCACTTGCAGCACCCTCAAGTGTGTCTGGTGCTAGACGACCTAGTGCTCCTCCCTAAACACTTATTCAAACAGTTCGCCATACACGCGATTCCCGCGCCATGTCTCTCCCCACTCGACCGCAGCATCATGTTGGTCGCCTTAGAGGGAACGTTCCGATGCCGCAAAAAACCCCCGAACCAGCCCTACCCTCACCTGTGTCAGCCCCCCCCGCCGCACTCGCCCCCTTGATAAGACTGTGTCTGCCCGACTCTGGCAGAACCGGTGCGCTAGATTCAGTCTTCTTGGATGCACCCCCGTACAACGCCAAATTCCGATACGTCTTCCGTTCCTCTCTCACATTTCCACGGCGTGGCTCCTACCTCTGCTGCGGTCCCGGCCATATGACCCCCTTGTACACAGACGCTACCAGACAGAAACCAGTTATCGTCAACGGGGTGACTACCCGTTAGCAGCGTCCGTTTGGTCATCGAAGCGCGCTCACCTCAGACCGGTCCCCTTGAACCTCTCTTTGCTCCGCGAAAGTAACGGGACCAGGGGTCTTCCCCGCCTATAGAGCTCGGCCTGCCCGCGTAGGCAGTGGTCCGCACCGTCGCTTAAATTCTCTCCGCGCACCGCCAGGGTCTGAACCTGACGTTAGCGCGCGCGCTCCGATTTTTCGATCGCCCGCCACCATCCGGGTGCGAACCCCTTGTGTCCTAGATCTTAGTGCTCACAGTCACTGCCAGAGGCCGCACCAGCTCCCTTCCCCACAACCCAGACTTCCCCCGCACCCCTGGGCGCACGGCCTGACGAACTAACATCGCATGCGTCCCCCCAATTGTCTGCTCGTTGGATTCTAAGGGTCGTCCTCAGGCCGTCCCCGCAGTTTCGAGCCGAGCTCCCGCCTGACCTATACCTCGTCCAATAACCGCGCAACGACTCTATCCGTCAAGCCCTCCTATATCGTCTGCCCACACCACCCCTAGGGCCGTTATTACCACAGTTGCGCCCCCTGTTACCTAAACTTCCAACACTGATCTCGGACGGTGGCGCGCGCTACACCCTAGCTACAGTCATATTAAGTTGCCCCCACGGCCCCGGCCTCCCCACCCTCTCCCCCCGTGTTGTCCTACTCTTACGAACCTTTGCTAAAGCCGAGCCCCGAAGTACCCCCTGCAAGTTAACCGCCTCCTTCGTCCAACCAACGCGCGTTCCAGCCCCTCAACCCTATCAGGCGTTGCGTGACCGTCCGCCATCGCTCGGAGCGGATGCTCGGTGAAGATAGAAGCCGCGCATGCTGGGACTGCTGGGTCAAGGGGCCGGCGCAATGACAAATGATGCCAGCAAGAGCGGGCGTGAGTCAACTTAGCGACGGTCTACCCACCCGGAAGCGGATGGGGTCGGAAGAACTGGGCCGGAGAGTACGGGAAGCGCGTCGCCACGCGTCCGACAGCAGGCCAGCCTGAGGCCGATCCGTAGCAGCCCCCTACGAGGATCCCGCGAGGTAGAAGAACATGTTGGTAGCCGTGTCTGTCTTACGCGCAGGGTGGCTCGGCCCTCTCGGCTCTAGTCTGGGCGACCGGACAGCAGGGGGAGAGCAACGTGGCGGGGTGCAACGTACGATTGTAGAGGATTCACGTGAGGTCCACCGCGTCAATGGCGGGAGGCAAAGGCAGGTACGCTAATGTCGATGCTGGCGAAGAGGGTGCATAGGGGCCGAGGAGTTACGGCCTTCAAAAAAGCGATAACAGGAAGATGCTACAATGCAGTTGGGGCGGTCGGCCAGGCCGGCGGGGCGACAGGGGACATGGCTCACGTGGTTAGTGGGATGTGGAAGCCGGCCGGGACGGCAGTAAAAATAGGTATAGCTTGAGAAGCAACTAGGCGTAGATCAAGCGTTAGTCGACGAGACCCGCATAAAAGCATGATCAGTTGGGTACAGTTCAGGTCGGCTATTGTAAAAGTGGCCCAGGGCCTTGAACGGCCGGTACTAGAGCAAGGCACGGCGAAAGCTGTTCCCAAGGCGCGGCGCACGATTATAGAACGGGGAGCAGACCAAGTAGACATCTCCATCGCGCTGTAGGACATGTCGAGCGTCAACCCTGAATGCCCAGGCCTGCGCCGGTCCACTTAGAGTAGCGCTACGCGGGGCGAATTGCGCCTAGATCTGCGGCATGAGTGTAAGGCGCCGCCGCCAACCCAGTGTCCATTGACTCGGGCGCCGGCGACGGTCGTCGAGTGAAACCGTCTTGCAAGAGCTGAGTCGGGACGGACCGCGGAGATAAAGTACCGAGGTACCTAGCCTTAACGGCCATATAACGGCGACCCAAGGGTGTGGCGGAGAGACCGAGGCTCACCTGTACGTGCTTGCGGCGTTAAACGCCGTGGGGGCGCGTGGCCGGTCGGTAGTACAAGCCCCTGGAACGACCAGGGGCGCCGTGTGGTGCGGCGCCTAGTACGCCGGCGGCCTGTAGAGTCGGGCCCGAGCGCAACAGGCCCACGGCGGGGTTGATGTAGAGGGGACATGCAGCGGCATTAAAAGGGGCACTGGCGATTACAGTCGCCACGTCTATGCAAACAAGCGACCAGCAAGGAAAGCGGATTCATCAGGGGCTTACGGATCTGGAGGACCTCGCGTGTTATTGATCGGAGGGTAGGCAGGGTGGGTTGCAAGCCGTAGGCTTCTAACTTGCCGCGGTTACAATAGCAGAGTTGAACGTATGCCCCAGGGGCACTCTGGGCGAACGGGCAGGCGCAAAGGCCGAAGGAGACGCAAGCCGCTGTGAGGGCGGCGGGGGGAGTCGTAGCCATGCCTCCTCAAATATGAGGAAGCAATCTACCCGACTATTAAAGCGAAGCGCCGGACCTCTGCTAAGGATCGCTAGTGTTTAACTGGCAAGTCTTGTGCAACAATGCGATAAAAATCGTTCAGTTCAAAAGGTGGATTGCTGGGACAGGTTGCCGCCGAAGATATGGGGGCAAATGCGATTTCGATGCCCATACTGAATCGATGCGGGCAGCCCAAGCGTTAGTATTCTGGTCAACGGGTGGGCGGCTGCTGATCGGGTCACATAAGATTGGACGTGCGTTAATCGACATGGGGCAATGAAGAATAAGCCAGAGCCAGGTCGCACGTTGAGACAGGTTAGGCGGAGAAAATGGAGACCTTAACAAAGACATACGAAATTACGCGTGCTCCGGGCCTACGTTC"/>
                                
        <sequence id="seq_BP131_2011.85205479452" taxon="BP131_2011.85205479452" totalcount="4" value="GCCCCGCTCGTGTGGGGGCTCGGCCTCGAAACTTCTTGCTTGAATAGTTGCTGAGTCCCCCTCCCTTATGCACTTCCTACCCCTTGAGGTGTTCTCTTGGTTGCATACTCTGTTTTCACGGGCCCCCTGTGGGGGTCTCGTCTGAGCTTCCTGGAAGAGTGCACTTCGTCCCGCATCGACCCCAAGGCTACCCCACTACCCCAACATCTCGGCAGTCTGCCCGCTCGACTCCTCTTACGACCCCGCACGGCGCGGCGTAACCATCGGGAGCGCCTGGCTCTCTTCCCTCAGGCCGCTTGCTCACACGGCACGGGGTCTTCACGCTATTCGCCTATCGCAGGTCTGCCGTCTGCCGCGGGCGACGTCCCTCAATCCGTCTGCAAGAGGCCTGCTTAAATGACGCTGCCCACCCGATGATCTGTCGAACGCCAATAAGAAGACAGTCGCCTTCACGACCGGGCTAATTCGGTCACTCCACCAATCAGCGACACAGCCATGACGATCAGCTCACGCCTGTGTCCCCCGTCCCCAGGGCCTTGGGTCCGGAGCGCCATCCCTCTGGTTAGGCCTGAATAGCGTTGACACTCGGCTAAGTGACTATGCGTCCGCGGACGCGTTGTGGACGGGATATCCGCCCTACGTGCGGCATCCCCCTATCGCCTACTGCCAGGCGCAACGTACAATCCCAGCAATGCCTTGCCTACCTGTCGCGCCTCAGCTCGGCCACCTCCCTCCCCACGTAAAAAGAGCCCGCTATGGCTCAGCCCCCGCTCCACGTCCGCCACTTGCAGCACCCTCAAGTGTGTCTGGTGCTAGACGACCTAGTGCTCCTCCCTAAACACTTATTCAAACAGTTCGCCATACACGCGATTCCCGCGCCATGTCTCTCCCCACTCGACCGCAGCATCATGTTGGTCGCCTTAGAGGGAACGTTCCGATGCCGCAAAAAACCCCCGAACCAGCCCTACCCTCACCTGTGTCAGCCCCCCCCGCCGCACTCGCCCCCTTGATAAGACTGTGTCTGCCCGACTCTGGCAGAACCGGTGCGCTAGATTCAGTCTTCTTGGATGCACCCCCGTACAACGCCAAATTCCGATACGTCTTCCGTTCCTCTCTCACATTTCCACGGCGTGGCTCCTACCTCTGCTGCGGTCCCGGCCATATGACCCCCTTGTACACAGACGCTACCAGACAGAAACCAGTTATCGTCAACGGGGTGACTACCCGTTAGCAGCGTCCGTTTGGTCATCGAAGCGCGCTCACCTCAGACCGGTCCCCTTGAACCTCTCTTTGCTCCGCGAAAGTAACGGGACCAGGGGTCTTCCCCGCCTATAGAGCTCGGCCTGCCCGCGTAGGCAGTGGTCCGCACCGTCGCTTAAATTCTCTCCGCGCACCGCCAGGGTCTGAACCTGACGTTAGCGCGCGCGCTCCGATTTTTCGATCGCCCGCCACCATCCGGGTGCGAACCCCTTGTGTCCTAGATCTTAGTGCTCACAGTCACTGCCAGAGGCCGCACCAGCTCCCTTCCCCACAACCCAGACTTCCCCCGCACCCCTGGGCGCACGGCCTGACGAACTAACATCGCATGCGTCCCCCCAATTGTCTGCTCGTTGGATTCTAAGGGTCGTCCTCAGGCCGTCCCCGCAGTTTCGAGCCGAGCTCCCGCCTGACCTATACCTCGTCCAATAACCGCGCAACGACTCTATCCGTCAAGCCCTCCTATATCGTCTGCCCACACCACCCCTAGGGCCGTTATTACCACAGTTGCGCCCCCTGTTACCTAAACTTCCAACACTGATCTCGGACGGTGGCGCGCGCTACACCCTAGCTACAGTCATATTAAGTTGCCCCCACGGCCCCGGCCTCCCCACCCTCTCCCCCCGTGTTGTCCTACTCTTACGAACCTTTGCTAAAGCCGAGCCCCGAAGTACCCCCTGCAAGTTAACCGCCTCCTTCGTCCAACCAACGCGCGTTCCAGCCCCTCAACCCTATCAGGCGTTGCGTGACCGTCCGCCATCGCTCGGAGCGGATGCTCGGTGAAGATAGAAGCCGCGCATGCTGGGACTGCTGGGTCAAGGGGCCGGCGCAATGACAAATGATGCCAGCAAGAGCGGGCGTGAGTCAACTTAGCGACGGTCTACCCACCCGGAAGCGGATGGGGTCGGAAGAACTGGGCCGGAGAGTACGGGAAGCGCGTCGCCACGCGTCCGACAGCAGGCCAGCCTGAGGCCGATCCGTAGCAGCCCCCTACGAGGATCCCGCGAGGTAGAAGAACATGTTGGTAGCCGTGTCTGTCTTACGCGCAGGGTGGCTCGGCCCTCTCGGCTCTAGTCTGGGCGACCGGACAGCAGGGGGAGAGCAACGTGGCGGGGTGCAACGTACGATTGTAGAGGATTCACGTGAGGTCCACCGCGTCAATGGCGGGAGGCAAAGGCAGGTACGCTAATGTCGATGCTGGCGAAGAGGGTGCATAGGGGCCGAGGAGTTACGGCCTTCAAAAAAGCGATAACAGGAAGATGCTACAATGCAGTTGGGGCGGTCGGCCAGGCCGGCGGGGCGACAGGGGACATGGCTCACGTGGTTAGTGGGATGTGGAAGCCGGCCGGGACGGCAGTAAAAATAGGTATAGCTTGAGAAGCAACTAGGCGTAGATCAAGCGTTAGTCGACGAGACCCGCATAAAAGCATGATCAGTTGGGTACAGTTCAGGTCGGCTATTGTAAAAGTGGCCCAGGGCCTTGAACGGCCGGTACTAGAGCAAGGCACGGCGAAAGCTGTTCCCAAGGCGCGGCGCACGATTATAGAACGGGGAGCAGACCAAGTAGACATCTCCATCGCGCTGTAGGACATGTCGAGCGTCAACCCTGAATGCCCAGGCCTGCGCCGGTCCACTTAGAGTAGCGCTACGCGGGGCGAATTGCGCCTAGATCTGCGGCATGAGTGTAAGGCGCCGCCGCCAACCCAGTGTCCATTGACTCGGGCGCCGGCGACGGTCGTCGAGTGAAACCGTCTTGCAAGAGCTGAGTCGGGACGGACCGCGGAGATAAAGTACCGAGGTACCTAGCCTTAACGGCCATATAACGGTGACCCAAGGGTGTGGCGGAGAGACCGAGGCTCACCTGTACGTGCTTGCGGCGTTAAACGCCGTGGGGGCGCGTGGCCGGTCGGTAGTACAAGCCCCTGGAACGACCAGGGGCGCCGTGTGGTGCGGCGCCTAGTACGCCGGCGGCCTGTAGAGTCGGGCCCGAGCGCAACAGGCCCACGGCGGGGTTGATGTAGAGGGGACATGCAGCGGCATTAAAAGGGGCACTGGCGATTACAGTCGCCACGTCTATGCAAACAAGCGACCAGCAAGGAAAGCGGATTCATCAGGGGCTTACGGATCTGGAGGACCTCGCGTGTTATTGATCGGAGGGTAGGCAGGGTGGGTTGCAAGCCGTAGGCTTCTAACTTGCCGCGGTTACAATAGCAGAGTTGAACGTATGCCCCAGGGGCACTCTGGGCGAACGGGCAGGCGCAAAGGCCGAAGGAGACGCAAGCCGCTGTGAGGGCGGCGGGGGGAGTCGTAGCCATGCCTCCTCAAATATGAGGAAGCAATCTACCCGACTATTAAAGCGAAGCGCCGGACCTCTGCTAAGGATCGCTAGTGTTTAACTGGCAAGTCTTGTGCAACAATGCGATAAAAATCGTTCAGTTCAAAAGGTGGATTGCTGGGACAGGTTGCCGCCGAAGATATGGGGGCAAATGCGATTTCGATGCCCATACTGAATCGATGCGGGCAGCCCAAGCGTTAGTATTCTGGTCAACGGGTGGGCGGCTGCTGATCGGGTCACATAAGATTGGACGTGCGTTAATCGACATGGGGCAATGAAGAATAAGCCAGAGCCAGGTCGCACGTTGAGACAGGTTAGGCGGAGAAAATGGAGACCTTAACAAAGACATACGAAATTACGCGTGCTCCGGGCCTACGTTC"/>
                                
        <sequence id="seq_BP132_2012.03278688525" taxon="BP132_2012.03278688525" totalcount="4" value="GCCCCGCTCGTGTGGGGGCTCGGCCTCGAAACTTCTTGCTTGAATAGTTGCTGAGTCCCCCTCCCTTATGCACTTCCTACCCCTTGAGGTGTTCTCTTGGTTGCATACTCTGTTTTCACGGGCCCCCTGTGGGGGTCTCGTCTGAGCTTCCTGGAAGAGTGCACTTCGTCCCGCATCGACCCCAAGGCTACCCCACTACCCCAACATCTCGGCAGTCTGCCCGCTCGACTCCTCTTACGACCCCGCACGGCGCGGCGTAACCATCGGGAGCGCCTGGCTCTCTTCCCTCAGGCCGCTTGCTCACACGGCACGGGGTCTTCACGCTATTCGCCTATCGCAGGTCTGCCGTCTGCCGCGGGCGACGTCCCTCAATCCGTCTGCAAGAGGCCTGCTTAAATGACGCTGCCCACCCGATGATCTGTCGAACGCCAATAAGAAGACAGTCGCCTTCACGACCGGGCTAATTCGGTCACTCCACCAATCAGCGACACAGCCATGACGATCAGCTCACGCCTGTGTCCCCCGTCCCCAGGGCCTTGGGTCCGGAGCGCCATCCCTCTGGTTAGGCCTGAATAGCGTTGACACTCGGCTAAGTGACTATGCGTCCGCGGACGCGTTGTGGACGGGATATCCGCCCTACGTGCGGCATCCCCCTATCGCCTACTGCCAGGCGCAACGTACAATCCCAGCAATGCCTTGCCTACCTGTCGCGCCTCAGCTCGGCCACCTCCCTCCCCACGTAAAAAGAGCCCGCTATGGCTCAGCCCCCGCTCCGCGTCCGCCACTTGCAGCACCCTCAAGTGTGTCTGGTGCTAGACGACCTAGTGCTCCTCCCTAAACACTTATTCAAACAGTTCGCCATACACGCGATTCCCGCGCCATGTCTCTCCCCACTCGACCGCAGCATCATGTTGGTCGCCTTAGAGGGAACGTTCCGATGCCGCAAAAAATCCCCGAACCAGCCCTACCCTCACCTGTGTCAGCCCCCCCCGCCGCACTCGCCCCCTTGATAAGACTGTGTCTGCCCGACTCTGGCAGAACCGGTGCGCTAGATTCAGTCTTCTTGGATGCACCCCCGTACAACGCCAAATTCCGATACGTCTTCCGTTCCTCTCTCACATTTCCACGGCGTGGCTCCTACCTCTGCTGCGGTCCCGGCCATATGACCCCCTTGTACACAGACGCTACCAGACAGAAACCAGTTATCGTCAACGGGGTGACTACCCGTTAGCAGCGTCCGTTTGGTCATCGAAGCGCGCTCACCTCAGACCGGTCCCCTTGAACCTCTCTTTGCTCCGCGAAAGTAACGGGACCAGGGGTCTTCCCCGCCTATAGAGGTCGGCCTGCCCGCGTAGGCAGTGGTCCGCACCGTCGCTTAAATTCTCTCCGCGCACCGCCAGGGTCTGAACCTGACGTTAGCGCGCGCGCTCCGATTTTTCGATCGCCCGCCACCATCCGGGTGCGAACCCCTTGTGTCCTAGATCTTAGTGCTCACAGTCACTGCCAGAGGCCGCACCAGCTCCCTTCCCCACAACCCAGACTTCCCCCGCACCCCTGGGCGCACGGCCTGACGAACTAACATCGCATGCGTCCCCCCAATTGTCTGCTCGTTGGATTCTAAGGGTCGTCCTCAGGCCGTCCCCGCAGTTTCGAGCCGAGCTCCCGCCTGACCTATACCTCGTCCAATAACCGCGCAACGACTCTATCCGTCAAGCCCTCCTATATCGTCTGCCCACACCACCCCTAGGGCCGTTATTACCACAGTTGCGCCCCCTGTTACCTAAACTTCCAACACTGATCTCGGACGGTGGCGCGCGCTACACCCTAGCTACAGTCATATTAAGTTGCCCCCACGGCCCCGGCCTCCCCACCCTCTCCCCCCGTGTTGTCCTACTCTTACGAACCTTTGCTAAAGCCGAGCCCCGAAGTACCCCCTGCAAGTTAACCGCCTCCTTCGTCCAACCAACGCGCGTTCCAGCCCCTCAACCCTATCAGGCGTTGCGTGACCGTCCGCCATCGCTCGGAGCGGATGCTCGGTGAAGATAGAAGCCGCGCATGCTGGGACTGCTGGGTCAAGGGGCCGGCGCAATGACAAATGATGCCAGCAAGAGCGGGCGTGAGTCAACTTAGCGACGGTCTACCCACCCGGAAGCGGATGGGGTCGGAAGAACTGGGCCGGAGAGTACGGGAAGCGCGTCGCCACGCGTCCGACAGCAGGCCAGCCTGAGGCCGATCCGTAGCAGCCCCCTACGAGGATCCCGCGAGGTAGAAGAACATGTTGGTAGCCGTGTCTGTCTTACGCGCAGGGTGGCTCGGCCCTCTCGGCTCTAGTCTGGGCGACCGGACAGCAGGGGGAGAGCAACGTGGCGGGGTGCAACGTACGATTGTAGAGGATTCACGTGAGGTCCACCGCGTCAATGGCGGGAGGCAAAGGCAGGTACGCTAATGTCGATGCTGGCGAAGAGGGTGCATAGGGGCCGAGGAGTTACGGCCTTCAAAAAAGCGATAACAGGAAGATGCTACAATGCAGTTGGGGTGGTCGGCCAGGCCGGCGGGGCGACAGGGGACATGGCTCACGTGGTTAGTGGGATGTGGAAGCCGGCCGGGACGGCAGTAAAAATAGGTATAGCTTGAGAAGCAACTAGGCGTAGATCAAGCGTTAGTCGACGAGACCCGCATAAAAGCATGATCAGTTGGGTACAGTTCAGGTCGGCTATTGTAAAAGTGGCCCAGGGCCTTGAACGGCCGGTACTAGAGCAAGGCACGGCGAAAGCTGTTCCCAAGGCGCGGCGCACGATTATAGAACGGGGAGCAGACCAAGTAGACATCTCCATCGCGCTGTAGGACATGTCGAGCGTCAACCCTGAATGCCCAGGCCTGCGCCGGTCCACTTAGAGTAGCGCTACGCGGGGCGAATTGCGCCTAGATCTGCGGCATGAGTGTAAGGCGCCGCCGCCAACCCAGTGTCCATTGACTCGGGCGCCGGCGACGGTCGTCGAGTGAAACCGTCTTGCAAGAGCTGAGTCGGGACGGACCGCGGAGATAAAGTACCGAGGTACCTAGCCTTAACGGCCATATAACGGCGACCCAAGGGTGTGGCGGAGAGACCGAGGCTCACCTGTACGTGCTTGCGGCGTTAAACGCCGTGGGGGCGCGTGGCCGGTCGGTAGTACAAGCCCCTGGAACGACCAGGGGCGCCGTGTGGTGCGGCGCCTAGTACGCCGGCGGCCTGTAGAGTCGGGCCCGAGCGCAACAGGCCCACGGCGGGGTTGATGTAGAGGGGACATGCAGCGGCATTAAAAGGGGCACTGGCGATTACAGTCGCCACGTCTATGCAAACAAGCGACCAGCAAGGAAAGCGGATTCATCAGGGGCTTACGGATCTGGAGGACCTCGCGTGTTATTGATCGGAGGGTAGGCAGGGTGGGTTGCAAGCCGTAGGCTTCTAACTTGCCGCGGTTACAATAGCAGAGTTGAACGTATGCCCCAGGGGCACTCTGGGCGAACGGGCAGGCGCAAAGGCCGAAGGAGACGCAAGCCGCTGTGAGGGCGGCGGGGGGAGTCGTAGCCATGCCTCCTCAAATATGAGGAAGCAATCTACCCGACTATTAAAGCGAAGCGCCGGACCTCTGCTAAGGATCGCTAGTGTTTAACTGGCAAGTCTTGTGCAACAATGCGATAAAAATCGTTCAGTTCAAAAGGTGGATTGCTGGGACAGGTTGCCGCCGAAGATATGGGGGCAAATGCGATTTCGATGCCCATACTGAATCGATGCGGGCAGCCCAAGCGTTAGTATTCTGGTCAACGGGTGGGCGGCTGCTGATCGGGTCACATAAGATTGGACGTGCGTTAATCGACATGGGGCAATGAAGAATAAGCCAGAGCCAGGTCGCACGTTGAGACAGGTTAGGCGGAGAAAATGGAGACCTTAACAAAGACATACGAAATTACGCGTGCTCCGGGCCTACGTTC"/>
                                
        <sequence id="seq_BP134_2012.01912568306" taxon="BP134_2012.01912568306" totalcount="4" value="GCCCCGCTCGTGTGGGGGCTCGGCCTCGAAACTTCTTGCTTGAATATTTGCTGAGTCCCCCTCCCTTATGCACTTCCTACCCCTTGAGGTGTTCTCTTGGTTGCATACTCTGTTTTCACGGGCCCCCTGTGGGGGTCTCGTCTGAGCTTCCTGGAAGAGTGCACTTCGTCCCGCATCGACCCCAAGGCTACCCCACTACCCCAACATCTCGGCAGTCTGCCCGCTCGACTCCTCTTACGACCCCGCACGGCGCGGCGTAACCATCGGGAGCGCCTGGCTCTCTTCCCTCAGGCCGCTTGCTCACACGGCACGGGGTCTTCACGCTATTCGCCTATCGCAGGTCTGCCGTCTGCCGCGGGCGACGTCCCTCAATCCGTCTGCAAGAGGCCTGCTTAAATGACGCTGCCCACCCGATGATCTGTCGAACGCCAATAAGAAGACAGTCGCCTTCACGACCGGGCTAATTCGGTCACTCCACCAATCAGCGACACAGCCATGACGATCAGCTCACGCCTGTGTCCCCCGTCCCCAGGGCCTTGGGTCCGGAGCGCCATCCCTCTGGTTAGGCCTGAATAGCGTTGACACTCGGCTAAGTGACTATGCGTCCGCGGACGCGTTGTGGACGGGATATCCGCCCTACGTGCGGCATCCCCCTATCGCCTACTGCCAGGCGCAACGTACAATCCCAGCAATGCCTTGCCTACCTGTCGCGCCTCAGCTCGGCCACCTCCCTCCCCACGTAAAAAGAGCCCGCTATGGCTCAGCCCCCGCTCCGCGTCCGCCACTTGCAGCACCCTCAAGTGTGTCTGGTGCTAGACGACCTAGTGCTCCTCCCTAAACACTTATTCAAACAGTTCGCCATACACGCGATTCCCGCGCCATGTCTCTCCCCACTCGACCGCAGCATCATGTTGGTCGCCTTAGAGGGAACGTTCCGATGCCGCAAAAAACCCCCGAACCAGCCCTACCCTCACCTGTGTCAGCCCCCCCCGCCGCACTCGCCCCCTTGATAAGACTGTGTCTGCCCGACTCTGGCAGAACCGGTGCGCTAGATTCAGTCTTCTTGGATGCACCCCCGTACAACGCCAAATTCCGATACGTCTTCCGTTCCTCTCTCACATTTCCACGGCGTGGCTCCTACCTCTGCTGCGGTCCCGGCCATATGACCCCCTTGTACACAGACGCTACCAGACAGAAACCAGTTGTCGTCAACGGGGTGACTACCCGTTAGCAGCGTCCGTTTGGTCATCGAAGCGCGCTCACCTCAGACCGGTCCCCTTGAACCTCTCTTTGCTCCGCGAAAGTAACGGGACCAGGGGTCTTCCCCGCCTATAGAGCTCGGCCTGCCCGCGTAGGCAGTGGTCCGCACCGTCGCTTAAATTCTCTCCGCGCACCGCCAGGGTCTGAACCTGACGTTAGCGCGCGCGCTCCGATTTTTCGATCGCCCGCCACCATCCGGGTGCGAACCCCTTGTGTCCTAGATCTTAGTGCTCACAGTCACTGCCAGAGGCCGCACCAGCTCCCTTCCCCACAACCCAGACTTCCCCCGCACCCCTGGGCGCACGGCCTGACGAACTAACATCGCATGCGTCCCCCCAATTGTCTGCTCGTTGGATTCTAAGGGTCGTCCTCAGGCCGTCCCCGCAGTTTCGAGCCGAGCTCCCGCCTGACCTATACCTCGTCCAATAACCGCGCAACGACTCTATCCGTCAAGCCCTCCTATATCGTCTGCCCACACCACCCCTAGGGCCGTTATTACCACAGTTGCGCCCCCTGTTACCTAAACTTCCAACACTGATCTCGGACGGTGGCTCGCGCTACACCCTAGCTACAGTCATATTAAGTTGCCCCCACGGCCCCGGCCTCCCCACCCTCTCCCCCCGTGTTGTCCTACTCTTACGAACCTTTGCTAAAGCCGAGCCCCGAAGTACCCCCTGCAAGTTAACCGCCTCCTTCGTCCAACCAACGCGCGTTCCAGCCCCTCAACCCTATCAGGCGTTGCGTGACCGTCCGCCATCGCTCGGAGCGGATGCTCGGTGAAGATAGAAGCCGCGCATGCTGGGACTGCTGGGTCAAGGGGCCGGCGCAATGACAAATGATGCCAGCAAGAGCGGGCGTGAGTCAACTTAGCGACGGTCTACCCACCCGGAAGCGGATGGGGTCGGAAGAACTGGGCCGGAGAGTACGGGAAGCGCGTCGCCACGCGTCCGACAGCAGGCCAGCCTGAGGCCGATCCGTAGCAGCCCCCTACGAGGATCCCGCGAGGTAGAAGAACATGTTGGTAGCCGTGTCTGTCTTACGCGCAGGGTGGCTCGGCCCTCTCGGCTCTAGTCTGGGCGACCGGACAGCAGGGGGAGAGCAACGTGGCGGGGTGCAACGTACGATTGTAGAGGATTCACGTGAGGTCCACCGCGTCAATGGCGGGAGGCAAAGGCAGGTACGCTAATGTCGATGCTGGCGAAGAGGGTGCATAGGGGCCGAGGAGTTACGGCCTTCAAAAAAGCGATAACAGGAAGATGCTACAATGCAGTTGGGGCGGTCGGCCAGGCCGGCGGGGCGACAGGGGACATGGCTCACGTGGTTAGTGGGATGTGGAAGCCGGCCGGGACGGCAGTAAAAATAGGTATAGCTTGAGAAGCAACTAGGCGTAGATCAAGCGTTAGTCGACGAGACCCGCATAAAAGCATGATCAGTTGGGTACAGTTCAGGTCGGCTATTGTAAAAGTGGCCCAGGGCCTTGAACGGCCGGTACTAGAGCAAGGCACGGCGAAAGCTGTTCCCAAGGCGCGGCGCACGATTATAGAACGGGGAGCAGACCAAGTAGACATCTCCATCGCGCTGTAGGACATGTCGAGCGTCAACCCTGAATGCCCAGGCCTGCGCCGGTCCACTTAGAGTAGCGCTACGCGGGGCGAATTGCGCCTAGATCTGCGGCATGAGTGTAAGGCGCCGCCGCCAACCCAGTGTCCATTGACTCGGGCGCCGGCGACGGTCGTCGAGTGAAACCGTCTTGCAAGAGCTGAGTCGGGACGGACCGCGGAGATAAAGTACCGAGGTACCTAGCCTTAACGGCCATATAACGGCGACCCAAGGGTGTGGCGGAGAGACCGAGGCTCACCTGTACGTGCTTGCGGCGTTAAACGCCGTGGGGGCGCGTGGCCGGTCGGTAGTACAAGCCCCTGGAACGACCAGGGGCGCCGTGTGGTGCGGCGCCTAGTACGCCGGCGGCCTGTAGAGTCGGGCCCGAGCGCAACAGGCCCACGGCGGGGTTGATGTAGAGGGGACATGCAGCGGCATTAAAAGGGGCACTGGCGATTACAGTCGCCACGTCTATGCAAACAAGCGACCAGCAAGGAAAGCGGATTCATCAGGGGCTTACGGATCTGGAGGACCTCGCGTGTTATTGATCGGAGGGTAGGCAGGGTGGGTTGCAAGCCGTAGGCTTCTAACTTGCCGCAGTTACAATAGCAGAGTTGAACGTATGCCCCAGGGGCACTCTGGGCGAACGGGCAGGCGCAAAGGCCGAAGGAGACGCAAGCCGCTGTGAGGGCGGCGGGGGGAGTCGTAGCCATGCCTCCTCAAATATGAGGAAGCAATCTACCCGACTATTAAAGCGAAGCGCCGGACCTCTGCTAAGGATCGCTAGTGTTTAACTGGCAAGTCTTGTGCAACAATGCGATAAAAATCGTTCAGTTCAAAAGGTGGATTGCTGGGACAGGTTGCCGCCGAAGATATGGGGGCAAATGCGATTTCGATGCCCATACTGAATCGATGCGGGCAGCCCAAGCGTTAGTATTCTGGTCAACGGGTGGGCGGCTGCTGATCGGGTCACATAAGATTGGACGTGCGTTAATCGACATGGGGCAATGAAGAATAAGCCAGAGCCAGGTCGCACGTTGAGACAGGTTAGGCGGAGAAAATGGAGACCTTAACAAAGACATACGAAATTACGCGTGCTCCGGGCCTACGTTC"/>
                                
        <sequence id="seq_BP137_2011.99452054795" taxon="BP137_2011.99452054795" totalcount="4" value="GCCCCGCTCGTGTGGGGGCTCGGCCTCGAAACTTCTTGCTTGAATAGTTGCTGAGTCCCCCTCCCTTATGCACTTCCTACCCCTTGAGGTGTTCTCTTGGTTGCATACTCTGTTTTCACGGGCCCCCTGTGGGGGTCTCGTCTGAGCTTCCTGGAAGAGTGCACTTCGTCCCGCATCGACCCCAAGGCTACCCCACTACCCCAACATCTCGGCAGTCTGCCCGCTCGACTCCTCTTACGACCCCGCACGGCGCGGCGTAACCATCGGGAGCGCCTGGCTCTCTTCCCTCAGGCCGCTTGCTCACACGGCACGGGGTCTTCACGCTATTCGCCTATCGCAGGTCTGCCGTCTGCCGCGGGCGACGTCCCTCAATCCGTCTGCAAGAGGCCTGCTTAAATGACGCTGCCCACCCGATGATCTGTCGAACGCCAATAAGAAGACAGTCGCCTTCACGACCGGGCTGATTCGGTCACTCCACCAATCAGCGACACAGCCATGACGATCAGCTCACGCCTGTGTCCCCCGTCCCCAGGGCCTTGGGTCCGGAGCGCCATCCCTCTGGTTAGGCCTGAATAGCGTTGACACTCGGCTAAGTGACTATGCGTCCGCGGACGCGTTGTGGACGGGATATCCGCCCTACGTGCGGCATCCCCCTATCGCCTACTGCCAGGCGCAACGTACAATCCCAGCAATGCCTTGCCTACCTGTCGCGCCTCAGCTCGGCCACCTCCCTCCCCACGTAAAAAGAGCCCGCTATGGCTCAGCCCCCGCTCCGCGTCCGCCACTTGCAGCACCCTCAAGTGTGTCTGGTGCTAGACGACCTAGTGCTCCTCCCTAAACACTTATTCAAACAGTTCGCCATACACGCGATTCCCGCGCCATGTCTCTCCCCACTCGACCGCAGCATCATGTTGGTCGCCTTAGAGGGAACGTTCCGATGCCGCAAAAAACCCCCGAACCAGCCCTACCCTCACCTGTGTCAGCCCCCCCCGCCGCACTCGCCCCCTTGATAAGACTGTGTCTGCCCGACTCTGGCAGAACCGGTGCGCTAGATTCAGTCTTCTTGGATGCACCCCCGTACAACGCCAAATTCCGATACGTCTTCCGTTCCTCTCTCACATTTCCACGGCGTGGCTCCTACCTCTGCTGCGGTCCCGGCCATATGACCCCCTTGTACACAGACGCTACCAGACAGAAACCAGTTATCGTCAACGGGGTGACTACCCGTTAGCAGCGTCCGTTTGGTCATCGAAGCGCGCTCACCTCAGACCGGTCCCCTTGAACCTCTCTTTGCTCCGCGAAAGTAACGGGACCAGGGGTCTTCCCCGCCTATAGAGCTCGGCCTGCCCGCGTAGGCAGTGGTCCGCACCGTCGCTTAAATTCTCTCCGCGCACCGCCAGGGTCTGAACCTGACGTTAGCGCGCGCGCTCCGATTTTTCGATCGCCCGCCACCATCCGGGTGCGAACCCCTTGTGTCCTAGATCTTAGTGCTCACAGTCACTGCCAGAGGCCGCACCAGCTCCCTTCCCCACAACCCAGACTTCCCCCGCACCCCTGGGCGCACGGCCTGACGAACTAACATCGCATGCGTCCCCCCAATTGTCTGCTCGTTGGATTCTAAGGGTCGTCCTCAGGCCGTCCCCGCAGTTTCGAGCCGAGCTCCCGCCTGACCTATACCTCGTCCAATAACCGCGCAACGACTCTATCCGTCAAGCCCTCCTATATCGTCTGCCCACACCACCCCTAGGGCCGTTATTACCACAGTTGCGCCCCTTGTTACCTAAACTTCCAACACTGATCTCGGACGGTGGCGCGCGCTACACCCTAGCTACAGTCATATTAAGTTGCCCCCACGGCCCCGGCCTCCCCACCCTCTCCCCCCGTGTTGTCCTACTCTTACGAACCTTTGCTAAAGCCGAGCCCCGAAGTACCCCCTGCAAGTTAACCGCCTCCTTCGTCCAACCAACGCGCGTTCCAGCCCCTCAACCCTATCAGGCGTTGCGTGACCGTCCGCCATCGCTCGGAGCGGATGCTCGGTGAAGATAGAAGCCGCGCATGCTGGGACTGCTGGGTCAAGGGGCCGGCGCAATGACAAATGATGCCAGCAAGAGCGGGCGTGAGTCAACTTAGCGACGGTCTACCCACCCGGAAGCGGATGGGGTCGGAAGAACTGGGCCGGAGAGTACGGGAAGCGCGTCGCCACGCGTCCGACAGCAGGCCAGCCTGAGGCCGATCCGTAGCAGCCCCCTACGAGGATCCCGCGAGGTAGAAGAACATGTTGGTAGCCGTGTCTGTCTTACGCGCAGGGTGGCTCGGCCCTCTCGGCTCTAGTCTGGGCGACCGGACAGCAGGGGGAGAGCAACGTGGCGGGGTGCAACGTACGATTGTAGAGGATTCACGTGAGGTCCACCGCGTCAATGGCGGGAGGCAAAGGCAGGTACGCTAATGTCGATGCTGGCGAAGAGGGTGCATAGGGGCCGAGGAGTCACGGCCTTCAAAAAAGCGATAACAGGAAGATGCTACAATGCAGTTGGGGCGGTCGGCCAGGCCGGCGGGGCGACAGGGGACATGGCTCACGTGGTTAGTGGGATGTGGAAGCCGGCCGGGACGGCAGTAAAAATAGGTATAGCTTGAGAAGCAACTAGGCGTAGATCAAGCGTTAGTCGACGAGACCCGCATAAAAGCATGATCAGTTGGGTACAGTTCAGGTCGGCTATTGTAAAAGTGGCCCAGGGCCTTGAACGGCCGGTACTAGAGCAAGGCACGGCGAAAGCTGTTCCCAAGGCGCGGCGCACGATTATAGAACGGGGAGCAGACCAAGTAGACATCTCCATCGCGCTGTAGGACATGTCGAGCGTCAACCCTGAATGCCCAGGCCTGCGCCGGTCCACTTAGAGTAGCGCTACGCGGGGCGAATTGCGCCTAGATCTGCGGCATGAGTGTAAGGCGCCGCCGCCAACCCAGTGTCCATTGACTCGGGCGCCGGCGACGGTCGTCGAGTCAAACCGTCTTGCAAGAGCTGAGTCGGGACGGACCGCGGAGATAAAGTACCGAGGTACCTAGCCTTAACGGCCATATAACGGCGACCCAAGGGTGTGGCGGAGAGACCGAGGCTCACCTGTACGTGCTTGCGGCGTTAAACGCCGTGGGGGCGCGTGGCCGGTCGGTAGTACAAGCCCCTGGAACGACCAGGGGCGCCGTGTGGTGCGGCGCCTAGTACGCCGGCGGCCTGTAGAGTCGGGCCCGAGCGCAACAGGCCCACGGCGGGGTTGATGTAGAGGGGACATGCAGCGGCATTAAAAGGGGCACTGGCGATTACAGTCGCCACGTCTATGCAAACAAGCGACCAGCAAGGAAAGCGGATTCATCAGGGGCTTACGGATCTGGAGGACCTCGCGTGTTATTGATCGGAGGGTAGGCAGGGTGGGTTGCAAGCCGTAGGCTTCTAACTTGCCGCGGTTACAATAGCAGAGTTGAACGTATGCCCCAGGGGCACTCTGGGCGAACGGGCAGGCGCAAAGGCCGAAGGAGACGCAAGCCGCTGTGAGGGCGGCGGGGGGAGTCGTAGCCATGCCTCCTCAAATATGAGGAAGCAATCTACCCGACTATTAAAGCGAAGCGCCGGACCTCTGCTAAGGATCGCTAGTGTTTAACTGGCAAGTCTTGTGCAACAATGCGATAAAAATCGTTCAGTTCAAAAGGTGGATTGCTGGGACAGGTTGCCGCCGAAGATATGGGGGCAAATGCGATTTCGATGCCCATACTGAATCGATGCGGGCAGCCCAAGCGTTAGTATTCTGGTCAACGGGTGGGCGGCTGCTGATCGGGTCACATAAGATTGGACGTGCGTTAATCGACATGGGGCAATGAAGAATAAGCCAGAGCCAGGTCGCACGTTGAGACAGGTTAGGCGGAGAAAATGGAGACCTTAACAAAGACATACGAAATTACGCGTGCTCCGGGCCTACGTTC"/>
                                
        <sequence id="seq_BP139_2012.19672131148" taxon="BP139_2012.19672131148" totalcount="4" value="GCCCCGCTCGTGTGGGGGCTCGGCCTCGAAACTTCTTGCTTGAATAGTTGCTGAGTCCCCCTCCCTTATGCACTTCCTACCCCTTGAGGTGTTCTCTTGGTTGCATACTCTGTTTTCACGGGCCCCCTGTGGGGGTCTCGTCTGAGCTTCCTGGAAGAGTGCACTTCGTCCCGCATCGACCCCAAGGCTACCCCACTACCCCAACATCTCGGCAGTCTGCCCGCTCGACTCCTCTTACGACCCCGCACGGCGCGGCGTAACCATCGGGAGCGCCTGGCTCTCTTCCCTCAGGCCGCTTGCTCACACGGCACGGGGTCTTCACGCTATTCGCCTATCGCAGGTCTGCCGTCTGCCGCGGGCGACGTCCCTCAATCCGTCTGCAAGAGGCCTGCTTAAATGACGCTGCCCACCCGATGATCTGTCGAACGCCAATAAGAAGACAGTCGCCTTCACGACCGGGCTAATTCGGTCACTCCACCAATCAGCGACACAGCCATGACGATCAGCTCACGCCTGTGTCCCCCGTCCCCAGGGCCTTGGGTCCGGAGCGCCATCCCTCTGGTTAGGCCTGAATAGCGTTGACACTCGGCTAAGTGACTATGCGTCCGCGGACGCGTTGTGGACGGGATATCCGCCCTACGTGCGGCATCCCCCTATCGCCTACTGCCAGGCGCAACGTGCAATCCCAGCAATGCCTTGCCTACCTGTCGCGCCTCAGCTCGGCCACCTCCCTCCCCACGTAAAAAGAGCCCGCTATGGCTCAGCCCCCGCTCCGCGTCCGCCACTTGCAGCACCCTCAAGTGTGTCTGGTGCTAGACGACCTAGTGCTCCTCCCTAAACACTTATTCAAACAGTTCGCCATACACGCGATTCCCGCGCCATGTCTCTCCCCACTCGACCGCAGCATCATGTTGGTCGCCTTAGAGGGAACGTTCCGATGCCGCAAAAAACCCCCGAACCAGCCCTACCCTCACCTGTGTCAGCCCCCCCCGCCGCACTCGCCCCCTTGATAAGACTGTGTCTGCCCGACTCTGGCAGAACCGGTGCGCTAGATTCAGTCTTCTTGGATGCACCCCCGTACAACGCCAAATTCCGATACGTCTTCCGTTCCTCTCTCACATTTCCACGGCGTGGCTCCTACCTCTGCTGCGGTCCCGGCCATATGACCCCCTTGTACACAGACGCTACCAGACAGAAACCAGTTATCGTCAACGGGGTGACTACCCGTTAGCAGCGTCCGTTTGGTCATCGAAGCGCGCTCACCTCAGACCGGTCCCCTTGAACCTCTCTTTGCTCCGCGAAAGTAACGGGACCAGGGGTCTTCCCCGCCTATAGAGCTCGGCCTGCCCGCGTAGGCAGTGGTCCGCACCGTCGCTTAAATTCTCTCCGCGCACCGCCAGGGTCTGAACCTGACGTTAGCGCGCGCGCTCCGATTTTTCGATCGCCCGCCACCATCCGGGTGCGAACCCCTTGTGTCCTAGATCTTAGTGCTCACAGTCACTGCCAGAGGCCGCACCAGCTCCCTTCCCCACAACCCAGACTTCCCCCGCACCCCTGGGCGCACGGCCTGACGAACTAACATCGCATGCGTCCCCCCAATTGTCTGCTCGTTGGATTCTAAGGGTCGTCCTCAGGCCGTCCCCGCAGTTTCGAGCCGAGCTCCCGCCTGACCTATACCTCGTCCAATAACCGCGCAACGACTCTATCCGTCAAGCCCTCCTATATCGTCTGCCCACACCACCCCTAGGGCCGTTATTACCACAGTTGCGCCCCCTGTTACCTAAACTTCCAACACTGATCTCGGACGGTGGCGCGCGCTACACCCTAGCTACAGTCATATTAAGTTGCCCCCACGGCCCCGCCCTCCCCACCCTCTCCCCCCGTGTTGTCCTACTCTTACGAACCTTTGCTAAAGCCGAGCCCCGAAGTACCCCCTGCAAGTTAACCGCCTCCTTCGTCCAACCAACGCGCGTTCCAGCCCCTCAACCCTATCAGGCGTTGCGTGACCGTCCGCCATCGCTCGGAGCGGATGCTCGGTGAAGATAGAAGCCGCGCATGCTGGGACTGCTGGGTCAAGGGGCCGGCGCAATGACAAATGATGCCAGCAAGAGCGGGCGTGAGTCAACTTAGCGACGGTCTACCCACCCGGAAGCGGATGGGGTCGGAAGAACTGGGCCGGAGAGTACGGGAAGCGCGTCGCCACGCGTCCGACAGCAGGCCAGCCTGAGGCCGATCCGTAGCAGCCCCCTACGAGGATCCCGCGAGGTAGAAGAACATGTTGGTAGCCGTGTCTGTCTTACGCGCAGGGTGGCTCGGCCCTCTCGGCTCTAGTCTGGGCGACCGGACAGCAGGGGGAGAGCAACGTGGCGGGGTGCAACGTACGATTGTAGAGGATTCACGTGAGGTCCACCGCGTCAATGGCGGGAGGCAAAGGCAGGTACGCTAATGTCGATGCTGGCGAAGAGGGTGCATAGGGGCCGAGGAGTTACGGCCTTCAAAAAAGCGATAACAGGAAGATGCTACAATGCAGTTGGGGCGGTCGGCCAGGCCGGCGGGGCGACAGGGGACATGGCTCACGTGGTTAGTGGGATGTGGAAGCCGGCCGGGACGGCAGTAAAAATAGGTATAGCTTGAGAAGCAACTAGGCGTAGATCAAGCGTTAGTCGACGAGACCCGCATAAAAGCATGATCAGTTGGGTACAGTTCAGGTCGGCTATTGTAAAAGTGGCCCAGGGCCTTGAACGGCCGGTACTAGAGCAAGGCACGGCGAAAGCTGTTCCCAAGGCGCGGCGCACGATTATAGAACGGGGAGCAGACCAAGTAGACATCTCCATCGCGCTGTAGGACATGTCGAGCGTCAACCCTGAATGCCCAGGCCTGCGCCGGTCCACTTAGAGTAGCGCTACGCGGGGCGAATTGCGCCTAGATCTGCGGCATGAGTGTAAGGCGCCGCCGCCAACCCAGTGTCCATTGACTCGGGCGCCGGCGACGGTCGTCGAGTGAAACCGTCTTGCAAGAGCTGAGTCGGGACGGACCGCGGAGATAAAGTACCGAGGTACCTAGCCTTAACGGCCATATAACGGCGACCCAAGGGTGTGGCGGAGAGACCGAGGCTCACCTGTACGTGCTTGCGGCGTTAAACGCCGTGGGGGCGCGTGGCCGGTCGGTAGTACAAGCCCCTGGAACGACCAGGGGCGCCGTGTGGTGCGGCGCCTAGTACGCCGGCGGCCTGTAGAGTCGGGCCCGAGCGCAACAGGCCCACGGCGGGGTTGATGTAGAGGGGACATGCAGCGGCATTAAAAGGGGCACTGGCGATTACAGTCGCCACGTCTATGCAAACAAGCGACCAGCAAGGAAAGCGGATTCATCAGGGGCTTACGGATCTGGAGGACCTCGCGTGTTATTGATCGGAGGGTAGGCAGGGTGGGTTGCAAGCCGTAGGCTTCTAACTTGCCGCGGTTACAATAGCAGAGTTGAACGTATGCCCCAGGGGCACTCTGGGCGAACGGGCAGGCGCAAAGGCCGAAGGAGACGCAAGCCGCTGTGAGGGCGGCGGGGGGAGTCGTAGCCATGCCTCCTCAAATATGAGGAAGCAATCTACCCGACTATTAAAGCGAAGCGCCGGACCTCTGCTAAGGATCGCTAGTGTTTAACTGGCAAGTCTTGTGCAACAATGCGATAAAAATCGTTCAGTTCAAAAGGTGGATTGCTGGGACAGGTTGCCGCCGAAGATATGGGGGCAAATGCGATTTCGATGCCCATACTGAATCGATGCGGGCAGCCCAAGCGTTAGTATTCTGGTCAACGGGTGGGCGGCTGCTGATCGGGTCACATAAGATTGGACGTGCGTTAATCGACATGGGGCAATGAAGAATAAGCCAGAGCCAGGTCGCACGTTGAGACAGGTTAGGCGGAGAAAATGGAGACCTTAACAAAGACATACGAAATTACGCGTGCTCCGGGCCTACGTTC"/>
                                
        <sequence id="seq_BP138_2011.24931506849" taxon="BP138_2011.24931506849" totalcount="4" value="GCCCCGCTCGTGTGGGGGCTCGGCCTCGAAACTTCTTGCTTGAATAGTTGCTGAGTCCCCCTCCCTTATGCACTTCCTACCCCTTGAGGTGTTCTCTTGGTTGCATACTCTGTTTTCACGGGCCCCCTGTGGGGGTCTCGTCTGAGCTTCCTGGAAGAGTGCACTTCGTCCCGCATCGACCCCAAGGCTACCCCACTACCCCAACATCTCGGCAGTCTGCCCGCTCGACTCCTCTTACGACCCCGCACGGCGCGGCGTAACCATCGGGAGCGCCTGGCTCTCTTCCCTCAGGCCGCTTGCTCACACGGCACGGGGTCTTCACGCTATTCGCCTATCGCAGGTCTGCCGTCTGCCGCGGGCGACGTCCCTCAATCCGTCTGCAAGAGGCCTGCTTAAATGACGCTGCCCACCCGATGATCTGTCGAACGCCAATAAGAAGACAGTCGCCTTCACGACCGGGCTAATTCGGTCACTCCACCAATCAGCGACACAGCCATGACGATCAGCTCACGCCTGTGTCCCCCGTCCCCAGGGCCTTGGGTCCGGAGCGCCATCCCTCTGGTTAGGCCTGAATAGCGTTGACACTCGGCTAAGTGACTATGCGTCCGCGGACGCGTTGTGGACGGGATATCCGCCCTACGTGCGGCATCCCCCTATCGCCTACTGCCAGGCGCAACGTACAATCCCAGCAATGCCTTGCCTACCTGTCGCGCCTCAGCTCGGCCACCTCCCTCCCCACGTAAAAAGAGCCCGCTATGGCTCAGCCCCCGCTCCGCGTCCGCCACTTGCAGCACCCTCAAGTGTGTCTGGTGCTAGACGACCTAGTGCTCCTCCCTAAACACTTATTCAAACAGTTCGCCATACACGCGACTCCCGCGCCATGTCTCTCCCCACTCGACCGCAGCATCATGTTGGTCGCCTTAGAGGGAACGTTCCGATGCCGCAAAAAACCCCCGAACCAGCCCTACCCTCACCTGTGTCAGCCCCCCCCGCCGCACTCGCCCCCTTGATAAGACTGTGTCTGCCCGACTCTGGCAGAACCGGTGCGCTAGATTCAGTCTTCTTGGATGCACCCCCGTACAACGCCAAATTCCGATACGTCTTCCGTTCCTCTCTCACATTTCCACGGCGTGGCTCCTACCTCTGCTGCGGTCCCGGCCATATGACCCCCTTGTACACAGACGCTACCAGACAGAAACCAGTTATCGTCAACGGGGTGACTACCCGTTAGCAGCGTCCGTTTGGTCATCGAAGCGCGCTCACCTCAGACCGGTCCCCTTGAACCTCTCTTTGCTCCGCGAAAGTAACGGGACCAGGGGTCTTCCCCGCCTATAGAGCTCGGCCTGCCCGCGTAGGCAGTGGTCCGCACCGTCGCTTAAATTCTCTCCGCGCACCGCCAGGGTCTGAACCTGACGTTAGCGCGCGCGCTCCGATTTTTCGATCGCCCGCCACCATCCGGGTGCGAACCCCTTGTGTCCTAGATCTTAGTGCTCACAGTCACTGCCAGAGGCCTCACCAGCTCCCTTCCCCACAACCCAGACTTCCCCCGCACCCCTGGGCGCACGGCCTGACGAACTAACATCGCATGCGTCCCCCCAATTGTCTGCTCGTTGGATTCTAAGGGTCGTCCTCAGGCCGTCCCCGCAGTTTCGAGCCGAGCTCCCGCCTGACCTATACCTCGTCCAATAACCGCGCAACGACTCTATCCGTCAAGCCCTCCTATATCGTCTGCCCACACCACCCCTAGGGCCGTTATTACCACAGTTGCGCCCCCTGTTACCTAAACTTCCAACACTGATCTCGGACGGTGGCGCGCGCTACACCCTAGCTACAGTCATATTAAGTTGCCCCCACGGCCCCGGCCTCCCCACCCTCTCCCCCCGTGTTGTCCTACTCTTACGAACCTTTGCTAAAGCCGAGCCCCGAAGTACCCCCTGCAAGTTAACCGCCTCCTTCGTCCAACCAACGCGCGTTCCAGCCCCTCAACCCTATCAGGCGTTGCGTGACCGTCCGCCATCGCTCGGAGCGGATGCTCGGTGAAGATAGAAGCCGCGCATGCTGGGACTGCTGGGTCAAGGGGCCGGCGCAATGACAAATGATGCCAGCAAGAGCGGGCGTGAGTCAACTTAGCGACGGTCTACCCACCCGGAAGCGGATGGGGTCGGAAGAACTGGGCCGGAGAGTACGGGAAGCGCGTCGCCACGCGTCCGACAGCAGGCCAGCCTGAGGCCGATCCGTAGCAGCCCCCTACGAGGATCCCGCGAGGTAGAAGAACATGTTGGTAGCCGTGTCTGTCTTACGCGCAGGGTGGCTCGGCCCTCTCGGCTCTAGTCTGGGCGACCGGACAGCAGGGGGAGAGCAACGTGGCGGGGTGCAACGTACGATTGTAGAGGATTCACGTGAGGTCCACCGCGTCAATGGCGGGAGGCAAAGGCAGGTACGCTAATGTCGATGCTGGCGAAGAGGGTGCATAGGGGCCGAGGAGTTACGGCCTTCAAAAAAGCGATAACAGGAAGATGCTACAATGCAGTTGGGGCGGTCGGCCAGGCCGGCGGGGCGACAGGGGACATGGCTCACGTGGTTAGTGGGATGTGGAAGCCGGCCGGGACGGCAGTAAAAATAGGTATAGCTTGAGAAGCAACTAGGCGTAGATCAAGCGTTAGTCGACGAGACCCGCATAAAAGCATGATCAGTTGGGTACAGTTCAGGTCGGCTATTGTAAAAGTGGCCCAGGGCCTTGAACGGCCGGTACTAGAGCAAGGCACGGCGAAAGCTGTTCCCAAGGCGCGGCGCACGATTATAGAACGGGGAGCAGACCAAGTAGACATCTCCATCGCGCTGTAGGACATGTCGAGCGTCAACCCTGAATGCCCAGGCCTGCGCCGGTCCACTTAGAGTAGCGCTACGCGGGGCGAATTGCGCCTAGATCTGCGGCATGAGTGTAAGGCGCCGCCGCCAACCCAGTGTCCATTGACTCGGGCGCCGGCGACGGTCGTCGAGTGAAACCGTCTTGCAAGAGCTGAGTCGGGACGGACCGCGGAGATAAAGTACCGAGGTACCTAGCCTTAACGGCCATATAACGGCGACCCAAGGGCGTGGCGGAGAGACCGAGGCTCACCTGTACGTGCTTGCGGCGTTAAACGCCGTGGGGGCGCGTGGCCGGTCGGTAGTACAAGCCCCTGGAACGACCAGGGGCGCCGTGTGGTGCGGCGCCTAGTACGCCGGCGGCCTGTAGAGTCGGGCCCGAGCGCAACAGGCCCACGGCGGGGTTGATGTAGAGGGGACATGCAGCGGCATTAAAAGGGGCACTGGCGATTACAGTCGCCACGTCTATGCAAACAAGCGACCAGCAAGGAAAGCGGATTCATCAGGGGCTTACGGATCTGGAAGACCTCGCGTGTTATTGATCGGAGGGTAGGCAGGGTGGGTTGCAAGCCGTAGGCTTCTAACTTGCCGCGGTTACAATAGCAGAGTTGAACGTATGCCCCAGGGGCACTCTGGGCGAACGGGCAGGCGCAAAGGCCGAAGGAGACGCAAGCCGCTGTGAGGGCGGCGGGGGGAGTCGTAGCCATGCCTCCTCAAATATGAGGAAGCAATCTACCCGACTATTAAAGCGAAGCGCCGGACCTCTGCTAAGGATCGCTAGTGTTTAACTGGCAAGTCTTGTGCAACAATGCGATAAAAATCGTTCAGTTCAAAAGGTGGATTGCTGGGACAGGTTGCCGCCGAAGATATGGGGGCAAATGCGATTTCGATGCCCATACTGAATCGATGCGGGCAGCCCAAGCGTTAGTATTCTGGTCAACGGGTGGGCGGCTGCTGATCGGGTCACATAAGATTGGACGTGCGTTAATCGACATGGGGCAATGAAGAATAAGCCAGAGCCAGGTCGCACGTTGAGACAGGTTAGGCGGAGAAAATGGAGACCTTAACAAAGACATACGAAATTACGCGTGCTCCGGGCCTCCGTTC"/>
                                
        <sequence id="seq_BP140_2012.12295081967" taxon="BP140_2012.12295081967" totalcount="4" value="GCCCCGCTCGTGTGGGGGCTCGGCCTCGAAACTTCTTGCTTGAATAGTTGCTGAGTCCCCCTCCCTTATGCACTTCCTACCCCTTGAGGTGTTCTCTTGGTTGCATACTCTGTTTTCACGGGCCCCCTGTGGGGGTCTCGTCTGAGCTTCCTGGAAGAGTGCACTTCGTCCCGCATCGACCCCAAGGCTACCCCACTACCCCAACATCTCGGCAGTCTGCCCGCTCGACTCCTCTTACGACCCCGCACGGCGCGGCGTAACCATCGGGAGCGCCTGGCTCTCTTCCCTCAGGCCGCTTGCTCACACGGCACGGGGTCTTCACGCTATTCGCCTATCGCAGGTCTGCCGTCTGCCGCGGGCGACGTCCCTCAATCCGTCTGCAAGAGGCCTGCTTAAATGACGCTGCCCACCCGATGATCTGTCGAACGCCAATAAGAAGACAGTCGCCTTCACGACCGGGCTAATTCGGTCACTCCACCAATCAGCGACACAGCCATGACGATCAGCTCACGCCTGTGTCCCCCGTCCCCAGGGCCTTGGGTCCGGAGCGCCATCCCTCTGGTTAGGCCTGAATAGCGTTGACACTCGGCTAAGTGACTATGCGTCCGCGGACGCGTTGTGGACGGGATATCCGCCCTACGTGCGGCATCCCCCTATCGCCTACTGCCAGGCGCAACGTACAATCCCAGCAATGCCTTGCCTACCTGTCGCGCCTCAGCTCGGCCACCTCCCTCCCCACGTAAAAAGAGCCCGCTATGGCTCAGCCCCCGCTCCGCGTCCGCCACTTGCAGCACCCTCAAGTGTGTCTGGTGCTAGACGACCTAGTGCTCCTCCCTAAACACTTATTCAAACAGTTCGCCATACACGCGATTCCCGCGCCATGTCTCTCCCCACTCGACCGCAGCATCATGTTGGTCGCCTTAGAGGGAACGTTCCGATGCCGCAAAAAACCCCCGAACCAGCCCTACCCTCACCTGTGTCAGCCCCCCCCGCCGCACTCGCCCCCTTGATAAGACTGTGTCTGCCCGACTCTGGCAGAACCGGTGCGCTAGATTCAGTCTTCTTGGATGCACCCCCGTACAACGCCAAATTCCGATACGTCTTCCGTTCCTCTCTCACATTTCCACGGCGTGGCTCCTACCTCTGCTGCGGTCCCGGCCATATGACCCCCTTGTACACAGACGCTACCAGACAGAAACCAGTTATCGTCAACGGGGTGACTACCCGTTAGCAGCGTCCGTTTGGTCATCGAAGCGCGCTCACCTCAGACCGGTCCCCTTGAACCTCTCTTTGCTCCGCGAAAGTAACGGGACCAGGGGTCTTCCCCGCCTATAGAGCTCGGCCTGCCCGCGTAGGCAGTGGTCCGCACCGTCGCTTAAATTCTCTCCGCGCACCGCCAGGGTCTGAACCTGACGTTAGCGCGCGCGCTCCGATTTTTCGATCGCCCGCCACCATCCGGGTGCGAACCCCTTGTGTCCTAGATCTTAGTGCTCACAGTCACTGCCAGAGGCCGCACCAGCTCCCTTCCCCACAACCCAGACTTCCCCCGCACCCCTGGGCGCACGGCCTGACGAACTAACATCGCATGCGTCCCCCCAATTGTCTGCTCGTTGGATTCTAAGGGTCGTCCTCAGGCCGTCCCCGCAGTTTCGAGCCGAGCTCCCGCCTGACCTATACCTCGTCCAATAACCGCGCAACGACTCTATCCGTCAAGCCCTCCTATATCGTCTGCCCACACCACCCCTAGGGCCGTTATTACCACAGTTGCGCCCCCTGTTACCTAAACTTCCAACACTGATCTCGGACGGTGGCGCGCGCTACACCCTAGCTACAGTCATATTAAGTTGCCCCCACGGCCCCGGCCTCCCCACCCTCTCCCCCCGTGTTGTCCTACTCTTACGAACCTTTGCTAAAGCCGAGCCCCGAAGTACCCCCTGCAAGTTAACCGCCTCCTTCGTCCAACCAACGCGCGTTCCAGCCCCTCAACCCTATCAGGCGTTGCGTGACCGTCCGCCATCGCTCGGAGCGGATGCTCGGTGAAGATAGAAGCCGCGCATGCTGGGACTGCTGGGTCAAGGGGCCGGCGCAATGACAAATGATGCCAGCAAGAGCGGGCGTGAGTCAACTTAGCGACGGTCTACCCACCCGGAAGCGGATGGGGTCGGAAGAACTGGGCCGGAGAGTACGGGAAGCGCGTCGCCACGCGTCCGACAGCAGGCCAGCCTGAGGCCGATCCGTAGCAGCCCCCTACGAGGATCCCGCGAGGTAGAAGAACATGTTGGTAGCCGTGTCTGTCTTACGCGCAGGGTGGCTCGGCCCTCTCGGCTCTAGTCTGGGCGACCGGACAGCAGGGGGAGAGCAACGTGGCGGGGTGCAACGTACGATTGTAGAGGATTCACGTGAGGTCCACCGCGTCAATGGCGGGAGGCAAAGGCAGGTACGCTAATGTCGATGCTGGCGAAGAGGGTGCATAGGGGCCGAGGAGTTACGGCCTTCAAAAAAGCGATAACAGGAAGATGCTACAATGCAGTTGGGGCGGTCGGCCAGGCCGGCGGGGCGACAGGGGACATGGCTCACGTGGTTAGTGGGATGTGGAAGCCGGCCGGGACGGCAGTAAAAATAGGTATAGCTTGAGAAGCAACTAGGCGTAGATCAAGCGTTAGTCGACGAGACCCGCATAAAAGCATGATCAGTTGGGTACAGTTCAGGTCGGCTATTGTAAAAGTGGCCCAGGGCCTTGAACGGCCGGTACTAGAGCAAGGCACGGCGAAAGCTGTTCCCAAGGCGCGGCGCACGATTATAGAACGGGGAGCAGACCAAGTAGACATCTCCATCGCGCTGTAGGACATGTCGAGCGTCAACCCTGAATGCCCAGGCCTGCGCCGGTCCACTTAGAGTAGCGCTACGCGGGGCGAATTGCGCCTAGATCTGCGGCATGAGTGTAAGGCGCCGCCGCCAACCCAGTGTCCATTGACTCGGGCGCCGGCGACGGTCGTCGAGTGAAACCGTCTTGCAAGAGCTGAGTCGGGACGGACCGCGGAGATAAAGTACCGAGGTACCTAGCCTTAACGGCCATATAACGGCGACCCAAGGGTGTGGCGGAGAGACCGAGGCTCACCTGTACGTGCTTGCGGCGTTAAACGCCGTGGGGGCGCGTGGCCGGTCGGTAGTACAAGCCCCTGGAACGACCAGGGGCGCCGTGTGGTGCGGCGCCTAGTACGCCGGCGGCCTGTAGAGTCGGGCCCGAGCGCAACAGGCCCACGGCGGGGTTGATGTAGAGGGGACATGCAGCGGCATTAAAAGGGGCACTGGCGATTACAGTCGCCACGTCTATGCAAACAAGCGACCAGCAAGGAAAGCGGATTCATCAGGGGCTTACGGATCTGGAGGACCTCGCGTGTTATTGATCGGAGGGTAGGCAGGGTGGGTTGCAAGCCGTAGGCTTCTAACTTGCCGCGGTTACAATAGCAGAGTTGAACGTATGCCCCAGGGGCACTCTGGGCGAACGGGCAGGCGCAAAGGCCGAAGGAGACGCAAGCCGCTGTGAGGGCGGCGGGGGGAGTCGTAGCCATGCCTCCTCAAATATGAGGAAGCAATCTACCCGACTATTAAAGCGAAGCGCCGGACCTCTGCTAAGGATCGCTAGTGTTTAACTGGCAAGTCTTGTGCAACAATGCGATAAAAATCGTTCAGTTCAAAAGGTGGATTGCTGGGACAGGTTGCCGCCGAAGATATGGGGGCAAATGCGATTTCGATGCCCATACTGAATCGATGCGGGCAGCCCAAGCGTTAGTATTCTGGTCAACGGGTGGGCGGCTGCTGATCGGGTCACATAAGATTGGACGTGCGTTAATCGACATGGGGCAATGAAGAATAAGCCAGAGCCAGGTCGCACGTTGAGACAGGTTAGGCGGAGAAAATGGAGACCTTAACAAAGACATACGAAATTACGCGTGCTCCGGGCCTACGTTC"/>
                                
        <sequence id="seq_BP143_2012.2349726776" taxon="BP143_2012.2349726776" totalcount="4" value="GCCCCGCTCGTGTGGGGGCTCGGCCTCGAAACTTCTTGCTTGAATAGTTGCTGAGTCCCCCTCCCTTATGCACTTCCTACCCCTTGAGGTGTTCTCTTGGTTGCATACTCTGTTTTCACGGGCCCCCTGTGGGGGTCTCGTCTGAGCTTCCTGGAAGAGTGCACTTCGTCCCGCATCGACCCCAAGGCTACCCCATTACCCCAACATCTCGGCAGTCTGCCCGCTCGACTCCTCTTACGACCCCGCACGGCGCGGCGTAACCATCGGGAGCGCCTGGCTCTCTTCCCTCAGGCCGCTTGCTCACACGGCACGGGGTCTTCACGCTATTCGCCTATCGCAGGTCTGCCGTCTGCCGCGGGCGACGTCCCTCAATCCGTCTGCAAGAGGCCTGCTTAAATGACGCTGCCCACCCGATGATCTGTCGAACGCCAATAAGAAGACAGTCGCCTTCACGACCGGGCTAATTCGGTCACTCCACCAATCAGCGACACAGCCATGACGATCAGCTCACGCCTGTGTCCCCCGTCCCCAGGGCCTTGGGTCCGGAGCGCCATCCCTCTGGTTAGGCCTGAATAGCGTTGACACTCGGCTAAGTGACTATGCGTCCGCGGACGCGTTGTGGACGGGATATCCGCCCTACGTGCGGCATCCCCCTATCGCCTACTGCCAGGCGCAACGTACAATCCCAGCAATGCCTTGCCTACCTGTCGCGCCTCAGCTCGGCCACCTCCCTCCCCACGTAAAAAGAGCCCGCTATGGCTCAGCCCCCGCTCCGCGTCCGCCACTTGCAGCACCCTCAAGTGTGTCTGGTGCTAGACGACCTAGTGCTCCTCCCTAAACACTTATTCAAACATTTCGCCATACACGCGATTCCCGCGCCATGTCTCTCCCCACTCGACCGCAGCATCATGTTGGTCGCCTTAGAGGGAACGTTCCGATGCCGCAAAAAACCCCCGAACCAGCCCTACCCTCACCTGTGTCAGCCCCCCCCGCCGCACTCGCCCCCTTGATAAGACTGTGTCTGCCCGACTCTGGCAGAACCGGTGCGCTAGATTCAGTCTTCTTGGATGCACCCCCGTACAACGCCAAATTCCGATACGTCTTCCGTTCCTCTCTCACATTTCCACGGCGTGGCTCCTACCTCTGCTGCGGTCCCGGCCATATGACCCCCTTGTACACAGACGCTACCAGAGAGAAACCAGTTATCGTCAACGGGGTGACTACCCGTTAGCAGCGTCCGTTTGGTCATCGAAGCGCGCTCACCTCAGACCGGTCCCCTTGAACCTCTCTTTGCTCCGCGAAAGTAACGGGACCAGGGGTCTTCCCCGCCTATAGAGCTCGGCCTGCCCGCGTAGGCAGTGGTCCGCACCGTCGCTTAAATTCTCTCCGCGCACCGCCAGGGTCTGAACCTGACGTTAGCGCGCGCGCTCCGATTTTTCGATCGCCCGCCACCATCCGGGTGCGAACCCCTTGTGTCCTAGATCTTAGTGCTCACAGTCACTGCCAGAGGCCGCACCAGCTCCCTTCCCCACAACCCAGACTTCCCCCGCACCCCTGGGCGCACGGCCTGACGAACTAACATCGCATGCGTCCCCCCAATTGTCTGCTCGTTGGATTCTAAGGGTCGTCCTCAGGCCGTCCCCGCAGTTTCGAGCCGAGCTCCCGCCTGACCTATACCTCGTCCAATAACCGCGCAACGACTCTATCCGTCAAGCCCTCCTATATCGTCTGCCCACACCACCCCTAGGGCCGTTATTACCACAGTTGCGCCCCCTGTTACCTAAACTTCCAACACTGATCTTGGACGGTGGCGCGCGCTACACCCTAGCTACAGTCATATTAAGTTGCCCCCACGGCCCCGGCCTCCCCACCCTCTCCCCCCGTGTTGTCCTACTCTTACGAACCTTTGCTAAAGCCGAGCCCCGAAGTACCCCCTGCAAGTTAACCGCCTCCTTCGTCCAACCAACGCGCGTTCCAGCCCCTCAACCCTATCAGGCGTTGCGTGACCGTCCGCCATCGCTCGGAGCGGATGCTCGGTGAAGATAGAAGCCGCGCATGCTGGGACTGCTGGGTCAAGGGGCCGGCGCAATGACAAATGATGCCAGCAAGAGCGGGCGTGAGTCAACTTAGCGACGGTCTACCCACCCGGAAGCGGATGGGGTCGGAAGAACTGGGCCGGAGAGTACGGGAAGCGCGTCGCCACGCGTCCGACAGCAGGCCAGCCTGAGGCCGATCCGTAGCAGCCCCCTACGAGGATCCCGCGAGGTAGAAGAACATGTTGGTAGCCGTGTCTGTCTTACGCGCAGGGTGGCTCGGCCCTCTCGGCTCTAGTCTGGGCGACCGGACAGCAGGGGGAGAGCAACGTGGCGGGGTGCAACGTACGATTGTAGAGGATTCACGTGAGGTCCACCGCGTCAATGGCGGGAGGCAAAGGCAGGTACGCTAATGTCGATGCTGGCGAAGAGGGTGCATAGGGGCCGAGGAGTTACGGCCTTCAAAAAAGCGATAACAGGAAGATGCTACAATGCAGTTGGGGCGGTCGGCCAGGCCGGCGGGGCGACAGGGGACATGGCTCACGTGGTTAGTGGGATGTGGAAGCCGGCCGGGACGGCAGTAAAAATAGGTATAGCTTGAGAAGCAACTAGGCGTAGATCAAGCGTTAGTCGACGAGACCCGCATAAAAGCATGATCAGTTGGGTACAGTTCAGGTCGGCTATTGTAAAAGTGGCCCAGGGCCTTGAACGGCCGGTACTAGAGCAAGGCACGGCGAAAGCTGTTCCCAAGGCGCGGCGCACGATTATAGAACGGGGAGCAGACCAAGTAGACATCTCCATCGCGCTGTAGGACATGTCGAGCGTCAACCCTGAATGCCCAGGCCTGCGCCGGTCCACTTAGAGTAGCGCTACGCGGGGCGAATTGCGCCTAGATCTGCGGCATGAGTGTAAGGCGCCGCCGCCAACCCAGTGTCCATTGACTCGGGCGCCGGCGACGGTCGTCGAGTGAAACCGTCTTGCAAGAGCTGAGTCGGGACGGACCGCGGAGATAAAGTACCGAGGTACCTAGCCTTAACGGCCATATAACGGCGACCCAAGGGTGTGGCGGAGAGACCGAGGCTCACCTGTACGTGCTTGCGGCGTTAAACGCCGTGGGGGCGCGTGGCCGGTCGGTAGTACAAGCCCCTGGAACGACCAGGGGCGCCGTGTGGTGCGGCGCCTAGTACGCCGGCGGCCTGTAGAGTCGGGCCCGAGCGCAACAGGCCCACGGCGGGGTTGATGTAGAGGGGACATGCAGCGGCATTAAAAGGGGCACTGGCGATTACAGTCGCCACGTCTATGCAAACAAGCGACCAGCAAGGAAAGCGGATTCATCAGGGGCTTACGGATCTGGAGGACCTCGCGTGTTATTGATCGGAGGGTAGGCAGGGTGGGTTGCAAGCCGTAGGCTTCTAACTTGCCGCGGTTACAATAGCAGAGTTGAACGTATGCCCCAGGGGCACTCTGGGCGAACGGGCAGGCGCAAAGGCCGAAGGAGACGCAAGCCGCTGTGAGGGCGGCGGGGGGAGTCGTAGCCATGCCTCCTCAAATATGAGGAAGCAATCTACCCGACTATTAAAGCGAAGCGCCGGACCTCTGCTAAGGATCGCTAGTGTTTAACTGGCAAGTCTTGTGCAACAATGCGATAAAAATCGCTCAGTTCAAAAGGTGGATTGCTGGGACAGGTTGCCGCCGAAGATATGGGGGCAAATGCGATTTCGATGCCCATACTGAATCGATGCGGGCAGCCCAAGCGTTAGTATTCTGGTCAACGGGTGGGCGGCTGCTGATCGGGTCACATAAGATTGGACGTGCGTTAATCGACATGGGGCAATGAAGAATAAGCCAGAGCCAGGTCGCACGTTGAGACAGGTTAGGCGGAGAAAATGGAGACCTTAACAAAGACATACGAAATTACGCGTGCTCCGGGCCTACGTTC"/>
                                
        <sequence id="seq_BP141_2012.38524590164" taxon="BP141_2012.38524590164" totalcount="4" value="GCCCCGCTCGTGTGGGGGCTCGGCCTCGAAACTTCTTGCTTGAATAGTTGCTGAGTCCCCCTCCCTTATGCACTTCCTACCCCTTGAGGTGTTCTCTTGGTTGCATACTCTGTTTTCACGGGCCCCCTGTGGGGGTCTCGTCTGAGCTTCCTGGAAGAGTGCACTTCGTCCCGCATCGACCCCAAGGCTACCCCACTACCCCAACATCTCGGCAGTCTGCCCGCTCGACTCCTCTTACGACCCCGCACGGCGCGGCGTAACCATCGGGAGCGCCTGGCTCTCTTCCCTCAGGCCGCTTGCTCACACGGCACGGGGTCTTCACGCTATTCGCCTATCGCAGGTCTGCCGTCTGCCGCGGGCGACGTCCCTCAATCCGTCTGCAAGAGGCCTGCTTAAATGACGCTGCCCACCCGATGATCTGTCGAACGCCAATAAGAAGACAGTCGCCTTCACGACCGGGCTAATTCGGTCACTCCACCAATCAGCGACACAGCCATGACGATCAGCTCACGCCTGTGTCCCCCGTCCCCAGGGCCTTGGGTCCGGAGCGCCATCCCTCTGGTTAGGCCTGAATAGCGTTGACGCTCGGCTAAGTGACCATGCGTCCGCGGACGCGTTGTGGACGGGATATCCGCCCTACGTGCGGCATCCCCCTATCGCCTACTGCCAGGCGCAACGTACAATCCCAGCAATGCCTTGCCTACCTGTCGCGCCTCAGCTCGGCCACCTCCCTCCCCACGTAAAAAGAGCCCGCTATGGCTCAGCCCCCGCTCCGCGTCCGCCACTTGCAGCACCCTCAAGTGTGTCTGGTGCTAGACGACCTAGTGCTCCTCCCTAAACACTTATTCAAACAGTTCGCCATACACGCGATTCCCGCGCCATGTCTCTCCCCACTCGACCGCAGCATCATGTTGGTCGCCTTAGAGGGAACGTTCCGATGCCGCAAAAAACCCCCGGACCAGCCCTACCCTCACCTGTGTCAGCCCCCCCCGCCGCACTCGCCCCCTTGATAAGACTGTGTCTGCCCGACTCTGGCAGAACCGGTGCGCTAGATTCAGTCTTCTTGGATGCACCCCCGTACAACGCCAAATTCCGATACGTCTTCCGTTCCTCTCTCACATTTCCACGGCGTGGCTCCTACCTCTGCTGCGGTCCCGGCCATATGACCCCCTTGTACACAGACGCTACCAGACAGAAACCAGTTATCGTCAACGGGGTGACTACCCGTTAGCAGCGTCCGTTTGGTCATCGAAGCGCGCTCACCTCAGACCGGTCCCCTTGAACCTCTCTTTGCTCCGCGAAAGTAACGGGACCAGGGGTCTTCCCCGCCTATAGAGCTCGGCCTGCCCGCGTAGGCAGTGGTCCGCACCGTCGCTTAAATTCTCTCCGCGCACCGCCAGGGTCTGAACCTGACGTTAGCGCGCGCGCTCCGATTTTTCGATCGCCCGCCACCATCCGGGTGCGAACCCCTTGTGTCCTAGATCTTAGTGCTCACAGTCACTGCCAGAGGCCGCACCAGCTCCCTTCCCCACAACCCAGACTTCCCCCGCACCCCTGGGCGCACGGCCTGACGAACTAACATCGCATGCGTCCCCCCAATTGTCTGCTCGTTGGATTCTAAGGGTCGTCCTCAGGCCGTCCCCGCAGTTTCGAGCCGAGCTCCCGCCTGACCTATACCTCGTCCAATAACCGCGCAACGACTCTATCCGTCAAGCCCTCCTATATCGTCTGCCCACACCACCCCTAGGGCCGTTATTACCACAGTTGCGCCCCCTGTTACCTAAACTTCCAACACTGATCTCGGACGGTGGCGCGCGCTACACCCTAGCTACAGTCATATTAAGTTGCCCCCACGGCCCCGGCCTCCCCACCCTCTCCCCCCGTGTTGTCCTACTCTTACGAACCTTTGCTAAAGCCGAGCCCCGAAGTACCCCCTGCAAGTTAACCGCCTCCTTCGTCCAACCAACGCGCGTTCCAGCCCCTCAACCCTATCAGGCGTTGCGTGACCGTCCGCCATCGCTCGGAGCGGATGCTCGGTGAAGATAGAAGCCGCGCATGCTGGGACTGCTGGGTCAAGGGGCCGGCGCAATGACAAATGATGCCAGCAAGAGCGGGCGTGAGTCAACTTAGCGACGGTCTACCCACCCGGAAGCGGATGGGGTCGGAAGAACTGGGCCGGAGAGTACGGGAAGCGTGTCGCCACGCGTCCGACAGCAGGCCAGCCTGAGGCCGATCCGTAGCAGCCCCCTACGAGGATCCCGCGAGGTAGAAGAACATGTTGGCAGCCGTGTCTGTCTTACGCGCAGGGTGGCTCGGCCCTCTCGGCTCTAGTCTGGGCGACCGGACAGCAGGGGGAGAGCAACGTGGCGGGGTGCAACGTACGATTGTAGAGGATTCACGTGAGGTCCACCGCGTCAATGGCGGGAGGCAAAGGCAGGTACGCTAATGTCGATGCTGGCGAAGAGGGTGCATAGGGGCCGAGGAGTTACGGCCTTCAAAAAAGCGATAACAGGAAGATGCTACAATGCAGTTGGGGCGGTCGGCCAGGCCGGCGGGGCGACAGGGGACATGGCTCACGTGGTTAGTGGGATGTGGAAGCCGGCCGGGACGGCAGTAAAAATAGGTATAGCTTGAGAAGCAACTAGGCGTAGATCAAGCGTTAGTCGACGAGACCCGCATAAAAGCATGATCAGTTGGGTACAGTTCAGGTCGGCTATTGTAAAAGTGGCCCAGGGCCTTGAACGGCCGGTACTAGAGCAAGGCACGGCGAAAGCTGTTCCCAAGGCGCGGCGCACGATTATAGAACGGGGAGCAGACCAAGTAGACATCTCCATCGCGCTGTAGGACATGTCGAGCGTCAACCCTGAATGCCCAGGCCTGCGCCGGTCCACTTAGAGTAGCGCTACGCGGGGCGAATTGCGCCTAGATCTGCGGCATGAGTGTAAGGCGCCGCCGCCAACCCAGTGTCCATTGACTCGGGCGCCGGCGACGGTCGTCGAGTGAAACCGTCTTGCAAGAGCTGAGTCGGGACGGACCGCGGAGATAAAGTACCGAGGTACCTAGCCTTAACGGCCATATAACGGCGACCCAAGGGTGTGGCGGAGAGACCGAGGCTCACCTGTACGTGCTTGCGGCGTTAAACGCCGTGGGGGCGCGTGGCCGGTCGGTAGTACAAGCCCCTGGAACGACCAGGGGCGCCGTGTGGTGCGGCGCCTAGTACGCCGGCGGCCTGTAGAGTCGGGCCCGAGCGCAACAGGCCCACGGCGGGGTTGATGTAGAGGGGACATGCAGCGGCATTAAAAGGGGCACTGGCGATTACAGTCGCCACGTCTATGCAAACAAGCGACCAGCAAGGAAAGCGGATTCATCAGGGGCTTACGGATCTGGAGGACCTCGCGTGTTATTGATCGGAGGGTAGGCAGGGTGGGTTGCAAGCCGTAGGCTTCTAACTTGCCGCGGTTACAATAGCAGAGTTGAACGTATGCCCCAGGGGCACTCTGGGCGAACGGGCAGGCGCAAAGGCCGAAGGAGACGCAAGCCGCTGTGAGGGCGGCGGGGGGAGTCGTAGCCATGCCTCCTCAAATATGAGGAAGCAATCTACCCGACTATTAAAGCGAAGCGCCGGACCTCTGCTAAGGATCGCTAGTGTTTAACTGGCAAGTCTTGTGCAACAATGCAATAAAAATCGTTCAGTTCAAAAGGTGGATTGCTGGGACAGGTTGCCGCCGAAGATATGGGGGCAAATGCGATTTCGATGCCCATACTGAATCGATGCGGGCAGCCCAAGCGTTAGTATTCTGGTCAACGGGTGGGCGGCTGCTGATCGGGTCACATAAGATTGGACGTGCGTTAATCGACATGGGGCAATGAAGAATAAGCCAGAGCCAGGTCGCACGTTGAGACAGGTTAGGCGGAGAAAATGGAGACCTTAACAAAGACATACGAAATTACGCGTGCTCCGGGCCTACGTTC"/>
                                
        <sequence id="seq_BP146_2012.29781420765" taxon="BP146_2012.29781420765" totalcount="4" value="GCCCCGCTCGTGTGGGGGCTCGGCCTCGAAACTTCTTGCTTGAATAGTTGCTGAGTCCCCCTCCCTTATGCACTTCCTACCCCTTGAGGTGTTCTCTTGGTTGCATACTCTGTTTTCACGGGCCCCCTGTGGGGGTCTCGTCTGAGCTTCCTGGAAGAGTGCACTTCGTCCCGCATCGACCCCAAGGCTACCCCACTACCCCAACATCTCGGCAGTCTGCCCGCTCGACTCCTCTTACGACCCCGCACGGCGCGGCGTAACCATCGGGAGCGCCTGGCTCTCTTCCCTCAGGCCGCTTGCTCACACGGCACGGGGTCTTCACGCTATTCGCCTATCGCAGGTCTGCCGTCTGCCGCGGGCGACGTCCCTCAATCCGTCTGCAAGAGGCCTGCTTAAATGACGCTGCCCACCCGATGATCTGTCGAACGCCAATAAGAAGACAGTCGCCTTCACGACCGGGCTAATTCGGTCACTCCACCAATCAGCGACACAGCCATGACGATCAGCTCACGCCTGTGTCCCCCGTCCCCAGGGCCTTGGGTCCGGAGCGCCATCCCTCTGGTTAGGCCTGAATAGCGTTGACACTCGGCTAAGTGACTATGCGTCCGCGGACGCGTTGTGGACGGGATATCCGCCCTACGTGCGGCATCCCCCTATCGCCTACTGCCAGGCGCAACGTACAATCCCAGCAATGCCTTGCCTACCTGTCGCGCCTCAGCTCGGCCACCTCCCTCCCCACGTAAAAAGAGCCCGCTATGGCTCAGCCCCCGCTCCGCGTCCGCCACTTGCAGCACCCTCAAGTGTGTCTGGTGCTAGACGACCTAGTGCTCCTCCCTAAACACTTATTCAAACAGTTCGCCATACACGCGATTCCCGCGCCATGTCTCTCCCCACTCGACCGCAGCATCATGTTGGTCGCCTTAGAGGGAACGTTCCGATGCCGCAAAAAACCCCCGAACCAGCCCTACCCTCACCTGTGTCAGCCCCCCCCGCCGCACTCGCCCCCTTGATAAGACTGTGTCTGCCCGACTCTGGCAGAACCGGTGCGCTAGATTCAGTCTTCTTGGATGCACCCCCGTACAACGCCAAATTCCGATACGTCTTCCGTTCCTCTCTCACATTTCCACGGCGTGGCTCCTACCTCTGCTGCGGTCCCGGCCATATGACCCCCTTGTACACAGACGCTACCAGACAGAAACCAGTTATCGTCAACGGGGTGACTACCCGTTAGCAGCGTCCGTTTGGTCATCGAAGCGCGCTCACCTCAGACCGGTCCCCTTGAACCTCTCTTTGCTCCGCGAAAGTAACGGGACCAGGGGTCTTCCCCGCCTATAGAGCTCGGCCTGCCCGCGTAGGCAGTGGTCCGCACCGTCGCTTAAATTCTCTCCGCGCACCGCCAGGGTCTGAACCTGACGTTAGCGCGCGCGCTCCGATTTTTCGATCGCCCGCCACCATCCGGGTGCGAACCCCTTGTGTCCTAGATCTTAGTGCTCACAGTCACTGCCAGAGGCCGCACCAGCTCCCTTCCCCACAACCCAGACTTCCCCCGCACCCCTGGGCGCACGGCCTGACGAACTAACATCGCATGCGTCCCCCCAATTGTCTGCTCGTTGGATTCTAAGGGTCGTCCTCAGGCCGTCCCCGCAGTTTCGAGCCGAGCTCCCGCCTGACCTATACCTCGTCCAATAACCGCGCAACGACTCTATCCGTCAAGCCCTCCTATATCGTCTGCCCACACCACCCCTAGGGCCGTTATTACCACAGTTGCGCCCCCTGTTACCTAAACTTCCAACACTGATCTCGGACGGTGGCGCGCGCTACACCCTAGCTACAGTCATATTAAGTTGCCCCCACGGCCCCGGCCTCCCCACCCTCTCCCCCCGTGTTGTCCTACTCTTACGAACCTTTGCTAAAGCCGAGCCCCGAAGTACCCCCTGCAAGTTAACCGCCTCCTTCGTCCAACCAACGCGCGTTCCAGCCCCTCAACCCTATCAGGCGTTGCGTGACCGTCCGCCATCGCTCGGAGCGGATGCTCGGTGAAGATAGAAGCCGCGCATGCTGGGACTGCTGGGTCAAGGGGCCGGCGCAATGACAAATGATGCCAGCAAGAGCGGGCGTGAGTCAACTTAGCGACGGTCTACCCACCCGGAAGCGGATGGGGTCGGAAGAACTGGGCCGGAGAGTACGGGAAGCGCGTCGCCACGCGTCCGACAGCAGGCCAGCCTGAGGCCGATCCGTAGCAGCCCCCTACGAGGATCCCGCGAGGTAGAAGAACATGTTGGTAGCCGTGTCTGTCTTACGCGCAGGGTGGCTCGGCCCTCTCGGCTCTAGTCTGGGCGACCGGACAGCAGGGGGAGAGCAACGTGGCGGGGTGCAACGTACGATTGTAGAGGATTCACGTGAGGTCCACCGCGTCAATGGCGGGAGGCAAAGGCAGGTACGCTAATGTCGATGCTGGCGAAGAGGGTGCATAGGGGCCGAGGAGTTACGGCCTTCAAAAAAGCGATAACAGGAAGATGCTACAATGCAGTTGGGGCGGTCGGCCAGGCCGGCGGGGCTACAGGGGACATGGCTCACGTGGTTAGTGGGATGTGGAAGCCGGCCGGGACGGCAGTAAAAATAGGTATAGCTTGAGAAGCAACTAGGCGTAGATCAAGCGTTAGTCGACGAGACCCGCATAAAAGCATGATCAGTTGGGTACAGTTCAGGTCGGCTATTGTAAAAGTGGCCCAGGGCCTTGAACGGCCGGTACTAGAGCAAGGCACGGCGAAAGCTGTTCCCAAGGCGCGGCGCACGATTATAGAACGGGGAGCAGACCAAGTAGACATCTCCATCGCGCTGTAGGACATGTCGAGCGTCAACCCTGAATGCCCAGGCCTGCGCCGGTCCACTTAGAGTAGCGCTACGCGGGGCGAATTGCGCCTAGATCTGCGGCATGAGTGTAAGGCGCCGCCGCCAACCCAGTGTCCATTGACTCGGGCGCCGGCGACGGTCGTCGAGTGAAACCGTCTTGCAAGAGCTGAGTCGGGACGGACCGCGGAGATAAAGTACCGAGGTACCTAGCCTTAACGGCCATATAACGGCGACCCAAGGGTGTGGCGGAGAGACCGAGGCTCACCTGTACGTGCTTGCGGCGTTAAACGCCGTGGGGGCGCGTGGCCGGTCGGTAGTACAAGCCCCTGGAACGACCAGGGGCGCCGTGTGGTGCGGCGCCTAGTACGCCGGCGGCCTGTAGAGTCGGGCCCGAGCGCAACAGGCCCACGGCGGGGTTGATGTAGAGGGGACATGCAGCGGCATTAAAAGGGGCACTGGCGATTACAGTCGCCACGTCTATGCAAACAAGCGACCAGCAAGGAAAGCGGATTCATCAGGGGCTTACGGATCTGGAGGACCTCGCGTGTTATTGATCGGAGGGTAGGCAGGGTGGGTTGCAAGCCGTAGGCTTCTAACTTGCCGCGGTTACAATAGCAGAGTTGAACGTATGCCCCAGGGGCACTCTGGGCGAACGGGCAGGCGCAAAGGCCGAAGGAGACGCAAGCCGCTGTGAGGGCGGCGGGGGGAGTCGTAGCCATGCCTCCTCAAATATGAGGAAGCAATCTACCCGACTATTAAAGCGAAGCGCCGGACCTCTGCTAAGGATCGCTAGTGTTTAACTGGCAAGTCTTGTGCAACAATGCGATAAAAATCGTTCAGTTCAAAAGGTGGGTTGCTGGGACAGGTTGCCGCCGAAGATATGGGGGCAAATGCGATTTCGATGCCCATACTGAATCGATGCGGGCAGCCCAAGCGTTAGTATTCTGGTCAACGGGTGGGCGGCTGCTGATCGGGTCACATAAGATTGGACGTGCGTTAATCGACATGGGGCAATGAAGAATAAGCCAGAGCCAGGTCGCACGTTGAGACAGGTTAGGCGGAGAAAATGGAGACCTTAACAAAGACATACGAAATTACGCGTGCTCCGGGCCTACATTC"/>
                                
        <sequence id="seq_BP148_2012.5" taxon="BP148_2012.5" totalcount="4" value="GCCCCGCTCGTGTGGGGGCTCGGCCTCGAAACTTCTTGCTTGAATATTTGCTGAGTCCCCCTCCCTTATGCACTTCCTACCCCTTGAGGTGTTCTCTTGGTTGCATACTCTGTTTTCACGGGCCCCCTGTGGGGGTCTCGTCTGAGCTTCCTGGAAGAGTGCACTTCGTCCCGCATCGACCCCAAGGCTACCCCACTACCCCAACATCTCGGCAGTCTGCCCGCTCGACTCCTCTTACGACCCCGCACGGCGCGGCGTAACCATCGGGAGCGCCTGGCTCTCTTCCCTCAGGCCGCTTGCTCACACGGCACGGGGTCTTCACGCTATTCGCCTATCGCAGGTCTGCCGTCTGCCGCGGGCGACGTCCCTCAATCCGTCTGCAAGAGGCCTGCTTAAATGACGCTGCCCACCCGATGATCTGTCGAACGCCAATAAGAAGACAGTCGCCTTCACGACCGGGCTAATTCGGTCACTCCACCAATCAGCGACACAGCCATGACGATCAGCTCACGCCTGTGTCCCCCGTCCCCAGGGCCTTGGGTCCGGAGCGCCATCCCTCTGGTTAGGCCTGAATAGCGTTGACACTCGGCTAAGTGACTATGCGTCCGCGGACGCGTTGTGGACGGGATATCCGCCCTACGTGCGGCATCCCCCTATCGCCTACTGCCAGGCGCAACGTACAATCCCAGCAATGCCTTGCCTACCTGTCGCGCCTCAGCTCGGCCACCTCCCTCCCCACGTAAAAAGAGCCCGCTATGGCTCAGCCCCCGCTCCGCGTCCGCCACTTGCAGCACCCTCAAGTGTGTCTGGTGCTAGACGACCTAGTGCTCCTCCCTAAACACTTATTCAAACAGTTCGCCATACACGCGATTCCCGCGCCATGTCTCTCCCCACTCGACCGCAGCATCATGTTGGTCGCCTTAGAGGGAACGTTCCGATGCCGCAAAAAACCCCCGAACCAGCCCTACCCTCACCTGTGTCAGCCCCCCCCGCCGCACTCGCCCCCTTGATAAGACTGTGTCTGCCCGACTCTGGCAGAACCGGTGCGCTAGATTCAGTCTTCTTGGATGCACCCCCGTACAACGCCAAATTCCGATACGTCTTCCGTTCCTCTCTCACATTTCCACGGCGTGGCTCCTACCTCTGCTGCGGTCCCGGCCATATGACCCCCTTGTACACAGACGCTACCAGACAGAAACCAGTTATCGTCAACGGGGTGACTACCCGTTAGCAGCGTCCGTTTGGTCATCGAAGCGCGCTCACCTCAGACCGGTCCCCTTGAACCTCTCTTTGCTCCGCGAAAGTAACGGGACCAGGGGTCTTCCCCGCCTATAGAGCTCGGCCTGCCCGCGTAGGCAGTGGTCCGCACCGTCGCTTAAATTCTCTCCGCGCACCGCCAGGGTCTGAACCTGACGTTAGCGCGCGCGCTCCGATTTTTCGATCGCCCGCCACCATCCGGGTGCGAACCCCTTGTGTCCTAGATCTTAGTGCTCACAGTCACTGCCAGAGGCCGCACCAGCTCCCTTCCCCACAACCCAGACTTCCCCCGCACCCCTGGGCGCACGGCCTGACGAACTAACATCGCATGCGTCCCCCCAATTGTCTGCTCGTTGGATTCTAAGGGTCGTCCTCAGGCCGTCCCCGCAGTTTCGAGCCGAGCTCCCGCCTGACCTATACCTCGTCCAATAACCGCGCAACGACTCTATCCGTCAAGCCCTCCTATATCGTCTGCCCACACCACCCCTAGGGCCGTTATTACCACAGTTGCGCCCCCTGTTACCTAAACTTCCAACACTGATCTCGGACGGTGGCGCGCGCTACACCCTAGCTACAGTCATATTAAGTTGCCCCCACGGCCCTGGCCTCCCCACCCTCTCCCCCCGTGTTGTCCTACTCTTACGAACCTTTGCTAAAGCCGAGCCCCGAAGTACCCCCTGCAAGTTAACCGCCTCCTTCGTCCAACCAACGCGCGTTCCAGCCCCTCAACCCTATCAGGCGTTGCGTGACCGTCCGCCATCGCTCGGAGCGGATGCTCGGTGAAGATAGAAGCCGCGCATGCTGGGACTGCTGGGTCAAGGGGCCGGCGCAATGACAAATGATGCCAGCAAGAGCGGGCGTGAGTCAACTTAGCGACGGTCTACCCACCCGGAAGCGGATGGGGTCGGAAGAACTGGGCCGGAGAGTACGGGAAGCGCGTCGCCACGCGTCCGACAGCAGGCCAGCCTGAGGCCGATCCGTAGCAGCCCCCTACGAGGATCCCGCGAGGCAGAAGAACATGTTGGTAGCCGTGTCTGTCTTACGCGCAGGGTGGCTCGGCCCTCTCGGCTCTAGTCTGGGCGACCGGACAGCAGGGGGAGAGCAACGTGGCGGGGTGCAACGTACGATTGTAGAGGATTCACGTGAGGTCCACCGCGTCAATGGCGGGAGGCAAAGGCAGGTACGCTAATGTCGATGCTGGCGAAGAGGGTGCATAGGGGCCGAGGAGTTACGGCCTTCAAAAAAGCGATAACAGGAAGATGCTACAATGCAGTTGGGGCGGTCGGCCAGGCCGGCGGGGCGACAGGGGACATGGCTCACGTGGTTAGTGGGATGTGGAAGCCGGCCGGGACGGCAGTAAAAATAGGTATAGCTTGAGAAGCAACTAGGCGTAGATCAAGCGTTAGTCGACGAGACCCGCATAAAAGCATGATCAGTTGGGTACAGTTCAGGTCGGCTATTGTAAAAGTGGCCCAGGGCCTTGAACGGCCGGTACTAGAGCAAGGCACGGCGAAAGCTGTTCCCAAGGCGCGGCGCACGATTATAGAACGGGGAGCAGACCAAGTAGACATCTCCATCGCGCTGTAGGACATGTCGAGCGTCAACCCTGAATGCCCAGGCCTGCGCCGGTCCACTTAGAGTAGCGCTACGCGGGGCGAATTGCGCCTAGATCTGCGGCATGAGTGTAAGGCGCCGCCGCCAACCCAGTGTCCATTGACTCGGGCGCCGGCGACGGTCGTCGAGTGAAACCGTCTTGCAAGAGCTGAGTCGGGACGGACCGCGGAGATAAAGTACCGAGGTACCTAGCCTTAACGGCCATATAACGGCGACCCAAGGGTGTGGCGGAGAGACCGAGGCTCACCTGTACGTGCTTGCGGCGTTAAACGCCGTGGGGGCGCGTGGCCGGTCGGTAGTACAAGCCCCTGGAACGACCAGGGGCGCCGTGTGGTGCGGCGCCTAGTACGCCGGCGGCCTGTAGAGTCGGGCCCGAGCGCAACAGGCCCACGGCGGGGTTGATGTAGAGGGGACATGCAGCGGCATTAAAAGGGGCACTGGCGATTACAGTCGCCACGTCTATGCAAACAAGCGACCAGCAAGGAAAGCGGATTCATCAGGGGCTTACGGATCTGGAGGACCTCGCGTGTTATTGATCGGAGGGTAGGCAGGGTGGGTTGCAAGCCGTAGGCTTCTAACTTGCCGCAGTTACAATAGCAGAGTTGAACGTATGCCCCAGGGGCACTCTGGGCGAACGGGCAGGCGCAAAGGCCGAAGGAGACGCAAGCCGCTGTGAGGGCGGCGGGGGGAGTCGTAGCCATGCCTCCTCAAATATGAGGAAGCAATCTACCCGACTATTAAAGCGAAGCGCCGGACCTCTGCTAAGGATCGCTAGTGTTTAACTGGCAAGTCTTGTGCAACAATGCGATAAAAATCGTTCAGTTCAAAAGGTGGATTGCTGGGACAGGTTGCCGCCGAAGATATGGGGGCAAATGCGATTTCGATGCCCATACTGAATCGATGCGGGCAGCCCAAGCGTTAGTATTCTGGTCAACGGGTGGGCGGCTGCTGATCGGGTCACATAAGATTGGACGTGCGTTAATCGACATGGGGCAATGAAGAATAAGCCAGAGCCAGGTCGCACGTTGAGACAGGTTAGGCGGAGAAAATGGAGACCTTAACAAAGACATACGAAATTACGCGTGCTCCGGGCCTACGTTC"/>
                                
        <sequence id="seq_BP150_2012.46721311475" taxon="BP150_2012.46721311475" totalcount="4" value="GCCCCGCTCGTGTGGGGGCTCGGCCTCGAAACTTCTTGCTTGAATAGTTGCTGAGTCCCCCTCCCTTATGCACTTCCTACCCCTTGAGGTGTTCTCTTGGTTGCATACTCTGTTTTCACGGGCCCCCTGTGGGGGTCTCGTCTGAGCTTCCTGGAAGAGTGCACTTCGTCCCGCATCGACCCCAAGGCTACCCCACTACCCCAACATCTCGGCAGTCTGCCCGCTCGACTCCTCTTACGACCCCGCACGGCGCGGCGTAACCATCGGGAGCGCCTGGCTCTCTTCCCTCAGGCCGCTTGCTCACACGGCACGGGGTCTTCACGCTATTCGCCTATCGCAGGTCTGCCGTCTGCCGCGGGCGACGTCCCTCAATCCGTCTGCAAGAGGCCTGCTTAAATGACGCTGCCCACCCGATGATCTGTCGAACGCCAATAAGAAGACAGTCGCCTTCACGACCGGGCTAATTCGGTCACTCCACCAATCAGCGACACAGCCATGACGATCAGCTCACGCCTGTGTCCCCCGTCCCCAGGGCCTTGGGTCCGGAGCGCCATCCCTCTGGTTAGGCCTGAATAGCGTTGACACTCGGCTAAGTGACTATGCGTCCGCGGACGCGTTGTGGACGGGATATCCGCCCTACGTGCGGCATCCCCCTATCGCCTACTGCCAGGCGCAACGTACAATCCCAGCAATGCCTTGCCTACCTGTCGCGCCTCAGCTCGGCCACCTCCCTCCCCACGTAAAAAGAGCCCGCTATGGCTCAGCCCCCGCTCCGCGTCCGCCACTTGCAGCACCCTCAAGTGTGTCTGGTGCTAGACGACCTAGTGCTCCTCCCTAAACACTTATTCAAACAGTTCGCCATACACGCGATTCCCGCGCCATGTCTCTCCCCACTCGACCGCAGCATCATGTTGGTCGCCTTAGAGGGAACGTTCCGATGCCGCAAAAAATCCCCGAACCAGCCCTACCCTCACCTGTGTCAGCCCCCCCCGCCGCACTCGCCCCCTTGATAAGACTGTGTCTGCCCGACTCTGGCAGAACCGGTGCGCTAGATTCAGTCTTCTTGGATGCACCCCCGTACAACGCCAAATTCCGATACGTCTTCCGTTCCTCTCTCACATTTCCACGGCGTGGCTCCTACCTCTGCTGCGGTCCCGGCCATATGACCCCCTTGTACACAGACGCTACCAGACAGAAACCAGTTATCGTCAACGGGGTGACTACCCGTTAGCAGCGTCCGTTTGGTCATCGAAGCGCGCTCACCTCAGACCGGTCCCCTTGAACCTCTCTTTGCTCCGCGAAAGTAACGGGACCAGGGGTCTTCCCCGCCTATAGAGGTCGGCCTGCCCGCGTAGGCAGTGGTCCGCACCGTCGCTTAAATTCTCTCCGCGCACCGCCAGGGTCTGAACCTGACGTTAGCGCGCGCGCTCCGATTTTTCGATCGCCCGCCACCATCCGGGTGCGAACCCCTTGTGTCCTAGATCTTAGTGCTCACAGTCACTGCCAGAGGCCGCACCAGCTCCCTTCCCCACAACCCAGACTTCCCCCGCACCCCTGGGCGCACGGCCTGACGAACTAACATCGCATGCGTCCCCCCAATTGTCTGCTCGTTGGATTCTAAGGGTCGTCCTCAGGCCGTCCCCGCAGTTTCGAGCCGAGCTCCCGCCTGACCTATACCTCGTCCAATAACCGCGCAACGACTCTATCCGTCAAGCCCTCCTATATCGTCTGCCCACACCACCCCTAGGGCCGTTATTACCACAGTTGCGCCCCCTGTTACCTAAACTTCCAACACTGATCTCGGACGGTGGCGCGCGCTACACCCTAGCTACAGTCATATTAAGTTGCCCCCACGGCCCCGGCCTCCCCACCCTCTCCCCCCGTGTTGTCCTACTCTTACGAACCTTTGCTAAAGCCGAGCCCCGAAGTACCCCCTGCAAGTTAACCGCCTCCTTCGTCCAACCAACGCGCGTTCCAGCCCCTCAACCCTATCAGGCGTTGCGTGACCGTCCGCCATCGCTCGGAGCGGATGCTCGGTGAAGATAGAAGCCGCGCATGCTGGGACTGCTGGGTCAAGGGGCCGGCGCAATGACAAATGATGCCAGCAAGAGCGGGCGTGAGTCAACTTAGCGACGGTCTACCCACCCGGAAGCGGATGGGGTCGGAAGAACTGGGCCGGAGAGTACGGGAAGCGCGTCGCCACGCGTCCGACAGCAGGCCAGCCTGAGGCCGATCCGTAGCAGCCCCCTACGAGGATCCCGCGAGGTAGAAGAACATGTTGGTAGCCGTGTCTGTCTTACGCGCAGGGTGGCTCGGCCCTCTCGGCTCTAGTCTGGGCGACCGGACAGCAGGGGGAGAGCAACGTGGCGGGGTGCAACGTACGATTGTAGAGGATTCACGTGAGGTCCACCGCGTCAATGGCGGGAGGCAAAGGCAGGTACGCTAATGTCGATGCTGGCGAAGAGGGTGCATAGGGGCCGAGGAGTTACGGCCTTCAAAAAAGCGATAACAGGAAGATGCTACAATGCAGTTGGGGCGGTCGGCCAGGCCGGCGGGGCGACAGGGGACATGGCTCACGTGGTTAGTGGGATGTGGAAGCCGGCCGGGACGGCAGTAAAAATAGGTATAGCTTGAGAAGCAACTAGGCGTAGATCAAGCGTTAGTCGACGAGACCCGCATAAAAGCATGATCAGTTGGGTACAGTTCAGGTCGGCTATTGTAAAAGTGGCCCAGGGCCTTGAACGGCCGGTACTAGAGCAAGGCACGGCGAAAGCTGTTCCCAAGGCGCGGCGCACGATTATAGAACGGGGAGCAGACCAAGTAGACATCTCCATCGCGCTGTAGGACATGTCGAGCGTCAACCCTGAATGCCCAGGCCTGCGCCGGTCCACTTAGAGTAGCGCTACGCGGGGCGAATTGCGCCTAGATCTGCGGCATGAGTGTAAGGCGCCGCCGCCAACCCAGTGTCCATTGACTCGGGCGCCGGCGACGGTCGTCGAGTGAAACCGTCTTGCAAGAGCTGAGTCGGGACGGACCGCGGAGATAAAGTACCGAGGTACCTAGCCTTAACGGCCATATAACGGCGACCCAAGGGTGTGGCGGAGAGACCGAGGCTCACCTGTACGTGCTTGCGGCGTTAAACGCCGTGGGGGCGCGTGGCCGGTCGGTAGTACAAGCCCCTGGAACGACCAGGGGCGCCGTGTGGTGCGGCGCCTAGTACGCCGGCGGCCTGTAGAGTCGGGCCCGAGCGCAACAGGCCCACGGCGGGGTTGATGTAGAGGGGACATGCAGCGGCATTAAAAGGGGCACTGGCGATTACAGTCGCCACGTCTATGCAAACAAGCGACCAGCAAGGAAAGCGGATTCATCAGGGGCTTACGGATCTGGAGGACCTCGCGTGTTATTGATCGGAGGGTAGGCAGGGTGGGTTGCAAGCCGTAGGCTTCTAACTTGCCGCGGTTACAATAGCAGAGTTGAACGTATGCCCCAGGGGCACTCTGGGCGAACGGGCAGGCGCAAAGGCCGAAGGAGACGCAAGCCGCTGTGAGGGCGGCGGGGGGAGTCGTAGCCATGCCTCCTCAAATATGAGGAAGCAATCTACCCGACTATTAAAGCGAAGCGCCGGACCTCTGCTAAGGATCGCTAGTGTTTAACTGGCAAGTCTTGTGCAACAATGCGATAAAAATCGTTCAGTTCAAAAGGTGGATTGCTGGGACAGGTTGCCGCCGAAGATATGGGGGCAAATGCGATTTCGATGCCCATACTGAATCGATGCGGGCAGCCCAAGCGTTAGTATTCTGGTCAACGGGTGGGCGGCTGCTGATCGGGTCACATAAGATTGGACGTGCGTTAATCGACATGGGGCAATGAAGAATAAGCCAGAGCCAGGTCGCACGTTGAGACAGGTTAGGCGGAGAAAATGGAGACCTTAACAAAGACATACGAAATTACGCGTGCTCCGGGCCTACGTTC"/>
                                
        <sequence id="seq_ITM_000483_2000" taxon="ITM_000483_2000" totalcount="4" value="GCCCCGCTCGTGTCCGGGCTCGGCCTCGAAACTCCTTGCTTGGATAGTTGCTGAGTCCCCCTCCCCTATGCACTTCCTAACCCCTGAGGTGTTCTCTTGGTTGTATACTCTATCTTCACGGGCCCCCTGTGGGGGTCTCGTCTGAGCTTACTGGAAGGGTGCACTTCGTCCCGCATCGACCCCAAGGCCACCCCACTGTCCCAACATCTCGGCAGTCTACCCGCTCGACTTCTCTTACGGCCCCGCACGGCGCGGCGTCACCATCGAGAGCGCCTGGCTCTCTTCCATCAGGCCGCTTAGTCACACGGCACAGGGTCTTCACCCTATTCGCCTATCGCAGGTCTGCCGTCTGCCGCGGGCGACGTCCCTCGATTCGTCCGCAAGAGGCCTGCACGGATGACGCTGCCCACCCGGTCCTCTGTCGAACGACAATAAGAAGACAGTCGCTTTCACGACCGGGCTAATTCGGTCACTCCACCAGCCAGCGACACAGCCATGACGATCAGCTCACGCCTGTGTCCCCCGTCCCTAGGGCCTTGGGTACGGAGCGCTATCCCTCTGGTTACGCCTGCATAGCGTTGACACTCGGGTAAGTGACTATGCGTCTGCGGACGCGTTATGGACGCGATACCCGTCCTACGTGCGGCATCCCTCTATCGCCTACTGCTAGGCGCAACGTACAATCCCCGCAATGCCTTGCCTACCTGTCGCGCCTCAGCTCGGCCACCTCCCTGCCCACGTAAAAAGAGCCCGCTATGGCTCAGCCCCCGCTCCGCGTCCGCCACTTGCAGCGCCCTCAAGTGTGTCTTGTGCTAGACGACGTAGCGCTCCTCCCTAAACCGTTATTCAAACAGTTCGCCACACACGCGATTCCCGCGCCATGTCTCTCCCCACTCGACCGCAGCATCATGTTGGTCGCCTTAGGGGGAACGTTCCGATGCCGTGAAAAGCCCCCGAACCAACCCTACCCTCACCTGTGTCAGCCCCCCCCCCCGCAGTCACCCCCTTGATAAGACTGGGTCTGCCCGACTCTGGCAGAACCAGTGCGCTAGATTTAACTTTCTTTGATGCACCGCTGTACAACGCCAAAATCCGATACGTCTTCCGTTCCTCTCTCACATTTCCGCGGCGTGGCTCCTACCTCTGGTGCGGTCCCGGCCATACGACCCCCTTGTACACAGACGCTACCAGACAGACACCAGTTACCGTCAGCGGGGTGCCTACCCGTTAGCAGCATCCGTTTAGTCATCAAAGCGCGCTCACCTCAGACCGGTTCCTTTGAACCTCTCTTTGCTCCGCGAAAGCAACGGGACCAGGGATCTTCTCCGCCTATAGAGCTCGGCCTGCCCGCGTAGGCAGTGGTCCGCACCGTCGCTTAAATTCTCTCCGCGCACCGCCAGGGTCTGAACCTGACGTTAGCGCGCGCGCTCCCATTCTTCCGTCGCCCGCCACCATCCGGGCGCGAACCCCTTGTGTCCTAGATCTTAGTGCTCACAGTCACTGCCAGAGGCCGCCCCAGCTCCCTTCGCCACAACCCAAACTTCTCCCGCACCCCTGGCCACACGGCCTGACGAACTAACGTCGCATGCGTCCCCCCAACTGTCTGCTCGTTGGATTCTAAGGGTCGTCCTCAGGCCGTCCCCGCAGTTTCGAGCCGAGCTCCCGCCTGACCTATACCTCGTCCAATGACCGCGCAACGACTCTATTCGTCAAGCCCTCGTATATCGTTTGCTCACAACACCCCTAGGGCCGTTATTGCCACAGTTGCGCCCCCTGTTACCTAAACTTCCAACACTGATCTCGGACGGTGGCGCGCGCTACACCCTAGCTACAGTCATATTAAGTTGCCCCCACGGCCCCGGCCTCCCCACCCTCCCCTCCCGTGTTGTCCTACTCTTACGAACCTTTGCTAAAGCCGAGCCCCGAAGTACCCCCTGCAAGTTAACCGCCTCCTTCGTCCAATCAACGTGCGTTCCAGCCCCTCAACCCTACCAGGCGTTGCGTGACCGTCCGCCATCGCTCGGAGCGGATGCTCGGTTAAGATAAAAGCCGCGCATGCTCGGAGTGGTGGGTCAAGGGGCCGGCGCAATGACAAATGATGCCAGCAAGAGCGTGCGTGAATCGACTTAGCGACGGTCTACCCACCCGGAAGCAGATGGGGTCGGAAGAACTGGGCCGGAGAGTACGGGAAGCGCGTCGCCACGCGTGCGACAGCAGGCCAGCCCGAGGCAGATCCCTCGCAACCCCCTACGAGGATCCCGCGAAGTAGAAGAACATGTTGGTGGCCGTGTCTGTCCTAGGCGCAGGGTGGCTCGGCCTTCTCGGCTCTAGTCTGGGCGACCGGACAGCAGGGGGAGAGCAACGTGGCGGGGTGCAACGTACGATTGTAGAGGATTCACGTGAGGTCCACCGTGTCAATGGCGGGGGGCAAAGGCAGGTACGCTAATGTCGGTGCTGGCGAAGAGGGTACGCAAGGGCCGAGGAGTTACGGCCTTCAAAAAAGTGATAACAGGAAGATGCTACGATGCAGTTGGGGCGGTCGGTCAGGTCGGCGGGGCGATAGGGGACATGGCTCGCGTAGTTAGTGGGATGTGGAAGCCGGCCGGGACCGCAGTAAAGATAGGTATAGCCTGAGAAGCGACTAGGCGTGGATCAAGCGTTAGTCGATGAGAGCCGCATAAAAGCATGACCAGTTGGGTACAGTTCAGGTCGACCATTGTAAAAATGGCCCAGCGCCTTGAACGGCCGGTACTAGAGCGGGGCACGGCGAAAGCTGTTCCCAAGGCGCGGCGCACGATTATAGAGCGGGGAGCAGACCAAGTAGACAGCTCCATCGCGCTGTAGGACGTGTCGAGCGTCAACCCTGAATGCCCAGGCCTGAGCGGGTCCACTTGGAGTAGCGCTACGCGGGACGAATTGCGCCTAGATCTGCGGCATGGGTGTAAGGCGCCGCCGCCGACCCAGTGTCCATTGACTCGGGCGCCGGCGACGGTCGTCGAGTGAAACCGTCTAGCAGGAGCTGAGTCGGGACGGGCCGCGGAGATAAAGGGCCGAGGTACCTAGCCTTAACAGCCATATAACGGCGACCCAAGGGTGTGGCGGAGAGACCGAGGCTCATCTGTCCGTGCTTGCGGCGTTAAACGCGGTGGGGGCGCGTGGCCGATCGGTAGTACAAACCCCTGCAGCGACCAGGGGCGCTGTGTGGTGCGGCGCCTGGTACGCCGGCGGCCTGTAAAGTCGGGCCCGTGCGCAACAGGCCCACGGCAGGGTTGGTGCAGAGGGGACATGCAGCGACATTAAAAGGCGCACTGGCGATTACAATCGCGACGTTTATGTAAACAAGCGACCAGCAGGGAAAGCGGATTCATCAGGGGCTTACGGATCTGGAGGACTTCGCGTGTTATTGATCGGAGGGTAGGCGGGGTGGGTTGCATGCCGTAGGCTTCTAACTTGCCGCGGTTACAATAGCAGAGTTGGACGTACGCCCCAAGGGCATTCTGGGCGAACGCGCAGGCGCAAAGGCCGAGGGAGACGCAGGCCGCTGTGAGGGCGGCGGGGGAAGTTGTAGCCATGCCTCCTCAAATATGAGGAAGCAATCTACCCGACTATTAAGGCGAAACGCCGGACTTCTGCTAAGGATTCCTAGTGTTTAACTGGCAAGTCTAGTGCAACGACGCGATAAAAATCGTTCAGTTCAAAAGGTGGAGAGCTGGGACAGGTTGCCGCCGAAGATATGGGGGCAAAGGCGATGTCAATGCCCATACTGAATCGATGCGGGCAGCCTAAACGTTAGTAGTCCGGTCAACGGATGGGCGGATGCTGATCGGGTCACATAAGATTGGACGTGCGTTAATCGATATGGGGCAATGGAGAATAAGCCAGAGCCAGGTCGCACGTTGAGACAGGTTAGGCAGAGCAAATGGGGACCTTAACAAAAATATACGAAATGACGCGTGCCCCGGGCCTACGTTC"/>
                                
        <sequence id="seq_ITM_000869_2000" taxon="ITM_000869_2000" totalcount="4" value="GCCCCGCTCGTGTCCGGGCTCGGCCTCGAAACTCCTTGCTTGGATAGTTGCTGAGTCCCCCTCCCTTATGCACTTCCTAACCCCTGAGGTGTTCTCTTTGTTGTATACTCTATCTTCACGGGCCCCCTGTGGGGGTCTCGTCTGAGCTTACTGGAAGGGTGCACTTCGTCCCGCATCGACCCCAAGGCCACCCCACTGTCCCAACATCTCGGCAGTCTACCCGCTCGACTTCTCTTACGGCCCCGCACGGCGCGGCGTCACCATCGAGAGCGCCTGGTTCTCTTCCATCAGGCCGCTTAGTCACACGGCACGGGGTCTTCACCCTATTCGCCTATCGCAGGTCTGCCGTCTGCCGCGGGCGACGTCCCTCGATTCGTCCGCAAGAGGCCTGCACGGATGACGCTGCCCACCCGGTCCTCTGTCGAACGACAATAAGAAGACAGTCGCTTTCACGACCGGGCTAATTCGGTCACTCCACCAGTCAGCGACACAGCCATGACGATCAGCTCACGCCTGTGTCCCCCGTCCCTAGGGCCTTGGGTACGGAGCGCTATCCCTCTGGTTACGCCTGCATAGCGTTGACACTCGGCTAAGTGACTATGCGTCTGCGGACGCGTTATGGACGCGATACCCGTCCTACGTGCGGCATCCCTCTATCGCCTACTGCTAGGCGCAACGTACAATCCCCGCAACGCCTTGCCTACCTGTCGCGCCTCAGCTCGGCCACCTCCCTGCCCACGTAAAAAGAGCCCGCTATGGCTCAGCCCCCGCTCCGCGTCCGCCACTTGCAGTGCCCTCAAGTGTGTCTTGTGCTAGACGACGTAGCGCTCCTCCCTAAACCGTTATTCAAACAGTTCGCCACACACGCGATTCCCGCGCCATGTCTCTCCCCACTCGACCGCAGCATCATGTTGGTCGCCTTAGGGGGAACGTTCCGATGCCGTGAAAAGCCCCCGAACCAACCCTACCCTCACCTGTGTCAGCCCCCCCCCCCGCAGTCACCCCCTTGATAAGACTGGGTCTGCCCGACTCTGGCAGAACCAGTGCGCTAGATTTAACTTTCTTGGATGCACCGCTGTACAACGCCAAAATCCGATACGTCTTCCGTTCCTCTCTCACATTTCCGCGGCGTGGCTCCTACCTCTGGTGCGGTCCCGGCCATACGACCCCCTTGTACACAGACGCTACCAGACAGACACCAGTTACCGTCAGCGGGGTGCCTACCTGTTAGCAGCATCCGTTTAGTCATCAAAGCGCGCTCACCTCAGACCGGTTCCTTTGAACCTCTCTTTGCTCCGCGAAAGTAACGGGACCAGGGATCTTCTCCGCCTATAGAGCTCGGCCTGCCCGCGTAGGCAGTGGTCCGCACCGTCGCTTAAATTCTCTCCGCGCACCGCCAGGGTCTGAACCTGACGTTAGCGCGCGCGCTCCCATTCTTCCGTCGCCCGCCACCATCCGGGCGCGAACCCCTTGTGTCCTAGATCTTAGTGCTCACAGTCACTGCCAGAGGCCGCCCCAGCTCCCTTCGCCACAACCCAAACTTCTCCCGCACCCCTGGCCACACGGCCTGACGAACTAACGTCGCATGCGTCCCCCCAACTGTCTGCTCGTTGGATTCTAAGGGTCGTCCTCAGGCCGTCCCCGCAGTTTCGAGCCGAGCTCCCGCCTGACCTATACCTCGTCCAATGACCGCGCAACGACTCTATTCGTCAAGCCCTCGTATATCGTTTGCTCACAACACCCCTAGGGCCGTTATTGCCACAGTTGCGCCCCCTGTTACCTAAACTTCCAACACTGATCTCGGACGGTGGCGCGCGCTACACCCTAGCTACAGTCATATTAAGTTGCCCCCACGGCCCCGGCCTCCCCACCCTCTCCTCCCGTGTTGTCCTACTCTTACGAACCTTTGCTAAAGCCGAGCCCCGAAGTACCCCCTGCAAGTTAACCGCCTCCTTCGTCCAATCAACGTGCGTTCCAGCCCCTCAACCCTACCAGGCGTTGCGTGACCGTCCGCCATCGCTCGGAGCGGATGCTCGGTTAAGATAAAAGCCGCGCATGCTCGGAGTGGTGGGTCAAGGGGCCGGCGCAATGACAAATGATGCCAGCAAGAGCGTGCGTGAATCGACTTAGCGACGGTCTACCCACCCGGAAGCAGATGGGGTCGGAAGAACTGGGCCGGAGAGTACGGGAAGCGCGTCGCCACGCGTGCGACAGCAGGCCAGCCCGAGGCAGATCCCTAGCAACCCCCTACGAGGATCCCGCGAAGTAGAAGAACATGTTGGTGGCCGTGTCTGTCCTAGGCGCAGGGTGGCTCGGCCTTCTCGGCTCTAGTCTGGGCGACCGGACAGCAGGGGGAGAGCAACGTGGCGGGGTGCAACGTACGATTGTAGAGGATTCACGTGAGGTCCACCGTGTCAATGGCGGGGGGCAAAGGCAGGTACGCTAATGTCGGTGCTGGCGAAGAGGGTACGCAAGGGCCGAGGAGTTACGGCCTTCAAAAAAGTGATAACAGGAAGATGCCACGATGCAGTTGGGGCGGTCGGTCAGATCGGCGGGGCGATAGGGGACATGGCTCGCGTAGTTAGTGGGATGTGGAAGCCGGCCGGGACCGCAGTAAAGATAGGTATAGCCTGAGAAGCGACTAGGCGTGGATCAAGCGTTAGTCGATAAGAGCCGCATAAAAGCATGACCAGTTGGGTACAGTTCAGGTCAACCATTGTAAAAATGGCCCAGCGCCTTGAACGGCCGGTACTAGAGCGGGGCACGGCGAAAGCTGTTCCCAAGGCGCGGCGCACGATTATAGAGCGGGGAGCAGACCAAGTAGACAGCTCCATCGCGCTGTAGGACGTGCCGAGCGTCAACCCTGAATGCCCAGGCCTGAGCGGGTCCACTTGGAGTAGCGCTACGCGGGACGAATTGCGCCTAGATCTGCGGCATGGGTGTAAGGCGTCGCCGCCGACCCAGTGTCCATTGACTCGGGCGCCGGCGACGGTCGTCGAGTGAAACCGTCTAGCAGGAGCTGAGTCGGGACGGGCCGCGGAGATAAAGGGCCGAGGTACCTAGCCTTAACAGCCATATAACGGCGACCCAAGGGTGTGGCGGAGAGACCGAGGCTCATCTGTCCGTGCTTGCGGCGTTAAACGCGGTGGGGGCGCGTGGCCGATCGGTAGTACAAACCCCTGCAGCGACCAGGGGCGCTGTGTGGTGCGGCGCCCGGTACGCCGGCGGCCTGTAAAGTCGGGCCCGTGCGCAACAGGCCCACGGCAGGGTTGGTGCAGAGGGGACATGCAGCGACATTAAAAGGCGCACTGGCGATTACAATCGCGACGTCTATGTAAACAAGCGACCAGCAGGGAAAGCGGATTCATCAGGGGCTTACGGATCTGGAGGACCTCGCGTGTTATTGATCGGAGGGTAGGCGGGGTGGGTTGCATGCCGTAGGCTTCTAACTTGCCGCGGTTACAATAGCAGAGTTGGACGTACGCCCCAAGGGCATTCTGGGCGAACGCGCAGGCGCAAAGGCCGAGGGAGACGCAGGCCGCTGTGAGGGCGGCGGGGGAAGTTGTAGCCATGCCTCCTCAAATATGAGGAAGCAATCTACCCGACTATTAAGGCGAAACGCCGGACTTCTGCTAAGGATTCCTAGTGTTTAACCGGCAAGTCTAGTGCAACGACGCGATAAAAATCGTTCAGTTCAAAAGGTGGAGAGCTGGGACAGGTTGCCGCCGAAGATATGGGGGCAAAGGCGATGTCAATGCCCATACTGAATCGATGCGGGCAGCCTAAACGTTAGTAGTCCGGTCAACGGATGGGCGGATGCTGATCGGGTCACATAAGATTGGACGTGCGTTAACCGATATGGGGCAATGGAGAATAAGCCAGAGCCAGGTCGCACGTTGAGACAGGTTAGGCAGAGCAAATGGGGACCTTAACAAAAATATACGAAATGACGCGTGCCCCGGGCCTACGTTC"/>
                                
        <sequence id="seq_ITM_000870_2000" taxon="ITM_000870_2000" totalcount="4" value="GCCCCGCTCGTGTCCGGGCTCGGCCTCGAAACTCCTTGCTTGGATAGTTGCTGAGTCCCCCTCCCCTATGCACTTCCTAACCCCTGAGGTGTTCTCTTGGTTGTATACTCTATCTTCACGGGCCCCCTGTGGGGGTCTCGTCTGAGCTTACTGGAAGGGTGCACTTCGTCCCGCATCGACCCCAAGGCCACCCCACTGTCCCAACATCTCGGCAGTCTACCCGCTCGACTTCTCTTACGGCCCCGCACGGCGCGGCGTCACCATCGAGAGCGCCTGGCTCTCTTCCATCAGGCCGCTTAGTCACACGGCACAGGGTCTTCACCCTATTCGCCTATCGCAGGTCTGCCGTCTGCCGCGGGCGACGTCCCTCGATTTGTCCGCAAGAGGCCTGCACGGATGACGCTGCCCACCCGGTCCTCTGTCGAACGACAACAAGAAGACAGTCGCTTTCACGACCGGGCTAATTCGGTCACTCCACCAGCCAGCGACACAGCCATGACGATCAGCTCACGCCTGTGTCCCCCGTCCCTAGGGCCTTGGGTACGGAGCGCTATCCCTCTGGTTACGCCTGCATAGCGTTGACACTCGGGTAAGTGACTATGCGTCTGCGGACGCGTTATGGACGCGATACCCGTCCTACGTGCGGCATCCCTCTATCGCCTACTGCTAGGCGCAACGTACAATCCCCGCAATGCCTTGCCTACCTGTCGCGCCTCAGCTCGGCCACCTCCCTGCCCACGTAAAAAGAGCCCGCTATGGCTCAGCCCCCGCTCCGCGTCCGCCACTTGCAGCGCCCTCAAGTGTGTGTTGTGCTAGACGACGTAGCGCTCCTCCCTAAACCGTTATTCAAACAGTTCGCCACACACGCGATTCCCGCGCCATGTCTCTCCCCACTCGACCGCAGCATCATGTTGGTCGCCTTAGGGGGAACGTTCCGATGCCGTGAAAAGCCCCCGAACCAACCCTACCCTCACCTGTGTCAGCCCCCCCCCCCGCAGTCACCCCCTTGATAAGACTGGGTCTGCCCGACTCTGGCAGAACCAGTGCGCTAGATTTAACTTTCTTTGATGCACCGCTGTACAACGCCAAAATCCGATACGTCTTCCGTTCCTCTCTCACATTTCCGCGGCGTGGCTCCTACCTCTGGTGCGGTCCCGGCCATACGACCCCCTTGTACACAGACGCTACCAGACAGACACCAGTTACCGTCAGCGGGGTGCCTACCCGTTAGCAGCATCCGTTTAGTCATCAAAGCGCGCTCACCTCAGACCGGTTCCTTTGAACCTCTCTTTGCTCCGCGAAAGCAACGGGACCAGGGATCTTCTCCGCCTATAGAGCTCGGCCTGCCCGCGTAGGCAGTGGTCCGCACCGTCGCTTAAATTCTCTCCGCGCACCGCCAGGGTCTGAACCTGACGTTAGCGCGCGCGCTCCCATTCTTCCGTCGCCCGCCACCATCCGGGCGCGAACCCCTTGTGTCCTAGATCTTAGTGCTCACAGTCACTGCCAGAGGCCGCCCCAGCTCCCTTCGCCACAACCCAAACTTCTCCCGCACCCCTGGCCACACGGCCTGACGAACTAACGTCGCATGCGTCCCCCCAACTGTCTGCTCGTTGGATTCTAAGGGTCGTCCTCAGGCCGTCCCCGCAGTTTCGAGCCGAGCTCCCGCCTGACCTATACCTCGTCCAATGACCGCGCAACGACTCTATTCGTCAAGCCCTCGTATATCGTTTGCTCACAACACCCCTAGGGCCGTTATTGCCACAGTTGCGCCCCCTGTTACCTAAACTTCCAACACTGATCTCGGACGGTGGCGCGCGCTACACCCTAGCTACAGTCATATTAAGTTGCCCCCACGGCCCCGGCCTCCCCACCCTCCCCTCCCGTGTTGTCCTACTCTTACGAACCTTTGCTAAAGCCGAGCCCCGAAGTACCCCCTGCAAGTTAACCGCCTCCTTCGTCCAATCAACGTGCGTTCCAGCCCCTCAACCCTACCAGGCGTTGCGTGACCGTCCGCCATCGCTCGGAGCGGATGCTCGGTTAAGATAAAAGCCGCGCATGCTCGGAGTGGTGGGTCAAGGGGCCGGCGCAATGACAAATGATGCCAGCAAGAGCGTGCGTGAATCGACTTAGCGACGGTCTACCCACCCGGAAGCAGATGGGGTCGGAAGAACTGGGCCGGAGAGTACGGGAAGCGCGTCGCCACGCGTGCGACAGCAGGCCAGCCCGAGGCAGATCCCTCGCAACCCCCTACGAGGATCCCGCGAAGTAGAAGAACATGTTGGTGGCCGTGTCTGTCCTAGGCGCAGGGTGGCTCGGCCTTCTCGGCTCTAGTCTGGGCGACCGGACAGCAGGGGGAGAGCAACGTGGCGGGGTGCAACGTACGATTGTAGAGGATTCACGTGAGGTCCACCGTGTCAATGGCGGGGGGAAAAGGCAGGTACGCTAATGTCGGTGCTGGCGAAGAGGGTACGCAAGGGCCGAGGAGTTACGGCCTTCAAAAAAGTGATAACAGGAAGATGCTACGATGCAGTTGGGGCGGTCGGTCAGGTCGGCGGGGCGATAGGGGACATGGCTCGCGTAGTTAGTGGGATGTGGAAGCCGGCCGGGACCGCAGTAAAGATAGGTATAGCCTGAGAAGCGACTAGGCGTGGATCAAGCGTTAGTCGATGAGAGCCGCATAAAAGCATGACCAGTTGGGTACAGTTCAGGTCGACCATTGTAAAAATGGCCCAGCGCCTTGAACGGCCGGTACTAGAGCGGGGCACGGCGAAAGCTGTTCCCAAGGCGCGGCGCACGATTATAGAGCGGGGAGCAGACCAAGTAGACAGCTCCATCGCGCTGTAGGACGTGTCGAGCGTCAACCCTGAATGCCCAGGCCTGAGCGGGTCCACTTGGAGTAGCGCTACGCGGGACGAATTGCGCCTAGATCTGCGGCATGGGTGTAAGGCGCCGCCGCCGACCCAGTGTCCATTGACTCGGGCGCCGGCGACGGTCGTCGAGTGAAACCGTCTAGCAGGAGCTGAGTCGGGACGGGCCGCGGAGATAAAGGGCCGAGGTACCTAGCCTTAACAGCCATATAACGGCGACCCAAGGGTGTGGCGGAGAGACCGAGGCTCATCTGTCCGTGCTTGCGGCGTTAAACGCGGTGGGGGCGCGTGGCCGATCGGTAGTACAAACCCCTGCAGCGACCAGGGGCGCTGTGTGGTGCGGCGCCTGGTACGCCGGCGGCCTGTAAAGTCGGGCCCGTGCGCAACAGGCCCACGGCAGGGTTGGTGCAGAGGGGACATGCAGCGACATTAAAAGGCGCACTGGCGATTACAATCGCGACGTTTATGTAAACAAGCGACCAGCAGGGAAAGCGGATTCATCAGGGGCTTACGGATCTGGAGGACTTCGCGTGTTATTGATCGGAGGGTAGGCGGGGTGGGTTGCATGCCGTAGGCTTCTAACTTGCCGCGGTTACAATAGCAGAGTTGGACGTACGCCCCAAGGGCATTCTGGGCGAACGCGCAGGCGCAAAGGCCGAGGGAGACGCAGGCCGCTGTGAGGGCGGCGGGGGAAGTTGTAGCCATGCCTCCTCAAATATGAGGAAGCAATCTACCCGACTATTAAGGCGAAACGCCGGACTTCTGCTAAGGATTCCTAGTGTTTAACTGGCAAGTCTAGTGCAACGACGCGATAAAAATCGTTCAGTTCAAAAGGTGGAGAGCTGGGACAGGTTGCCGCCGAAGATATGGGGGCAAAGGCGATGTCAATGCCCATACTGAATCGATGCGGGCAGCCTAAACGTTAGTAGTCCGGTCAACGGATGGGCGGATGCTGATCGGGTCACATAAGATTGGACGTGCGTTAATCGATATGGGGCAATGGAGAATAAGCCAGAGCCAGGTCGCACGTTGAGACAGGTTAGGCAGAGCAAATGGGGACCTTAACAAAAATATACGAAATGACGCGTGCCCCGGGCCTACGTTC"/>
                                
        <sequence id="seq_ITM_000909_1999" taxon="ITM_000909_1999" totalcount="4" value="GCCCCGCTCGTGTCGGGGCTCGGCCTCGAAACTTCTTGCTTGAATAGCTGCTGAGTCCCCCTCCCTTATGCACTTCCTAACCCCTGAGGTGTTCTCTTGGTTGTATACTCTATCTTCACGGGCCCCCTGTGGGGGTCTCGTCTGAGCTCACTGGAAGGGTGCACTTCGTCCCGCATCGACCCCAAGGCCACCCCACTACCCCAACATCTCGGCAGTCTGCCCGCTCGACTCCTCTTACGACCCCGCACGGCGCGGCGTAACCATCGGGAGCGCCTGGCTCTCTTCCCTCAGGCCGCTTGGTCACACGGCACGGGGGCTTCACCCTATTCGCCTATCGCAGGTCTGCCGTCTGCCGCGGGCGACGTCCCTCGATTCGTCTGCAAGAGGCCTGCACGGATGACGCTGCCCACCCGGTCCTCTGTCGAACGCCAATAAGAAGACAGTCGCTTTCACGACCGGGCTAATTGGGTCACTCCACCAGTCAGCGACACAGCCATGACGATCAGCTCACGCCTGTGTCCCCCGTCCCCAGGGCCTTGGGTACGGAGCGCTATCCCTCTGGTTACGCCTGCATAGCGTTGACACTCGGCTAAGTGACTATGCGTCCGCGGACGCGTTATGGACGCGATACCCGCCCTACGTGCGGCATCCCCCTATCGCCTACTGTTAGGCGCAACGTACAATCCCCGCAATGCCTTGCCTACCTGTCGCGCCTCAGCTCGGCCACCTCCCTGCCCACGTAAAAAGAGTCCGCTATGGCTCAGCCCCCGCTCCGCGTCCGCCACTTGCAGCACCCTCAAGTGTGTCTGGTGCTAGACGACCTAGTGCTCCTCCCCAAACCCTTATTCAAACAGTTCGCCACACACGCGCTTCCCGCGCCATGTCTCTCCCCACTCGACCGCAGCATCATGTTGGTCGCCTTAGGGGGAACGTTCCGATGCCGTAAAAAGCCCCCGAACCAACCCTACCCTCACCCGTGTCAGCCCCCCCCCCCGCACTCACCCCCTTGATAAGACTGGGTCTGCACGACTCTGGCAGAACCAGTGCGCTAGATTTAATTTTCTTGGATGCACCCCCGTACAACGCCAAATTCCGGTACGTCTTCCGTTCCTCTCTCACATTTCCACGGCGTGGCTCTTACCTCCGCTGCGGTCCCGGCCATACGACCCCCTTGTACACAGACGCTACCAGACAGACACCAGTTATCGTCAACGGGGTGCCTACCCGTTAGCAACATCCGTTTGGTCATCAAAGCGCGCTCACCTCAGACCGGTTCCTTTGAACCTCTCTTTGCTCCGCGAAAGTAACGGGACCAGGGATCTTCCCCGCCCATAGAGCTCGGCCTGCCCGCGTAGGCAGTGGTCCGCACCGTCGCTTAAATTCTCTCCGCGCACCGCCAGGGTCTGAACCTGACGTTAGCGCGCGCGCTCCCATTCTTCCGTCGCCCGCCACCATCCGGGCGCGAACCCCTTGTGTCCTAGATCCTAGTGCTCACAGTCACTGCCAGAGGCAGCCCCAGCTCCCTTCCCCACAACCCAAACTTCCCCCGCACCCCTGGCCACACGGCCTGACGAACTAACATCGCATGCGTCCCCCCAACTGTCTGCTCGCTGGATTCTAAGGGTCGTCCTCAGGCCGTCCCCGCAGTTTCGAGCCGAGCTCCCGCTTGACTTATACCTCGTCCAATAACCGCGCAACGACTCTATCCGTCAAGCCCTCGTATATCGTTTGCCCACACCACCCCTAGGGCCGGTATTACCACAGTTGCGCCCCCTGTTACCTAAACTTCCAACACCGATCTCGGACGGTGGCGCGCGCTACACCCTAGCTACAGTCATATTAAGTTGCCCCCACGGCCCCGGGCTCCCCACCCTCTCCCTCCGTGTTGTCCTACTCTTACGAACCTTTGCTAAAGCCGAGCCCCGAAGTACCCCCTGCAAGTTAACCGCCTCCTTCGTCCAACCAAGGCGCGTTCCAGCCCCTCAACCCTACCAGGCGTTGCGTGACCGTCCGCCATCGCTCGGAGCGGATGCTCGGTTAAGATAGAAGCCGCGCATGCTCGGAGTGGTGGGTCAAGGGGCCGGCGCAATGACAAATGATGCCAGCAAGAGCGGGCGTGAATCAACTCAGCGACGGTCTACCCACCCGGAAGCAGATGGGGTCGGAAGAACTGGGCCGGAGAGTACGGGAAGCGCGTCGCCGCGCGTGCGACAGCAGGCCAGCCCGAGGCCGATCCCTAGCAACCCCCTACGAGGATCCAGCGAAGTAGAAGAACATGTTGGTAGCCGTGTCTGTCTTAGGCGCAGGGTGGCTCGGCCTTTTCGGCTCTAGTCTGGGCGACCGGACAGCAGGGGGAGAGCAACGTGGCGGGGTGCAACGTACGATTGTAGAGGATTCACGTGAGGTCCACCGTGTCAATGGCGGGGGGCAAAGGCAGGTACGCTAATGTCGGTGCTGGCGAAGAGGGTACGCAAGGGCCGAGGAGTTACGGCCTTCAAAAAGGCGATAACAGGAAGATGCTACGATGCAGTTGGGGCGGTCGGCCAGGTCGGCGGGGCGATAGGGGACATGGCTCGCGTGGTTAGTGGGATGTGGAAGCCGGCCGGGACGGCAGTAAAGATAGGTATAGCTTGAGAAGCGACTAGGCGTGGATCAAGCGTTAGTCGATGAGAGCCGCATAAAAGCATGACCAGTTGGGTACAGTTCAGGTCGACTATTGTAAAAATGGCCCAGCGCCTTGAACGGCCGGTACTAGAGCGGGGCGCGGCGAAAGCTGTTCCCAAGGCGCGGCGCACGATTATAGAGCGGGGAGCAGACCAAGTAGACAGCTCCATCGCGCTGTAGGACATGTCGAGCGTCAACCCTGAATGCCCAGGCCTGAGCGGATCCACTTGGAGTAGCGCTACGCGGGACGAATTGCGCCTAGATCTGCGGCATGGGTGTAAGGCGCCGCCGCCGACCCCGTGTCCATTGACTCGGGCGCCGGCGACGGTCGTCGAGTGAAACCGTCTAGCAAGAGCTGAGTCGGGACGGGCCGCGCAGATAAAGGGCCGAGGTACCTAGCCTTAACGGCCATATAACGGCGACCCAAGGGTGTGGCGGAGAGACCGAGGCTCACCTGTACGTGCTTGCGGCGTTAAACGCGGTGGGGGCGCGTGGCCGATCGGTAGTACAAGCCCCTGGAGCGACCAGGGGCGCCGTGTGGTGCGGCGCCTGGTACGCCGGCGGCCTGTAGAGTCGGGCCCGTGCGCAACAAGCCCACGGCAGGGTTGGTGCAGAGGGGACATGCAGCGGCATTAAAAGGGGCACTGGCGATTACAATCGCGACGTCTATGCAAACAAGCGACCAGCAGAGAAAGCGGATTCATCAGGGGCTTACGGATCCGGAGGACCTCGCGTGTTATTGATCGGAGGGTAGGCGGGGTGGGTTGCAAGCCGTAGGCTTCTAACTTGCCGCGGTTACAATAGCAGAGTTGAACGTACGCCCCAGGGGCACTCTGGGCGAACGCGCAGGCGCAAAAGCCGAGGGAGACGCAGGCCGCTGTGAGGGCGGCGGGGGAAGTTGTAGCCATGCCTCCTCAAATATGAGGAAGCAATCTACCCGACTATTAAGGCGAAACGCCGGACTTCTGCTAAGGATCCCTAGTGTTTAACTGGCAAGTCTTGTGCAACGACGCGATAAAAATCGTTCAGTTCAAAAGGTGGAGAGCTGGGACAGGTTGCCGCCGAAGATATGGGGGCAAAGGCGATGTCAATGCCCATACTGAATCGATGCGGGCAGCCCAAACGTTACTAGTCTGGTCAACGGGTGGGCGGCTGCTGATCGGGTCACATAAGATTGGACGTGCGTTAATCGATATGGGGCAATGGAGAATAAGCCAGAGCCAGGTCGCACGTTGAGACAGGTTAGGCAGAGAAAATGGGGACCTTAACAAAAACATACGAAATGACGTGTGCCCTGGGCCTACGTTC"/>
                                
        <sequence id="seq_ITM_000951_2000" taxon="ITM_000951_2000" totalcount="4" value="GCCCCGGTCCTGTCCGGGCTCGGCCTCGAAACTTCTTGCTTGGATAGTTGCTGGGTCCCCCTCCCTTATGCACTTCCTAACCCCTGAGGTGTTCTCTTGGTTGTATACTCTATCTTCACGGGCCCCCTGTGGGGGTCTCGTCTGAGCTTACTGGGAGGGCGCACTTCGTCCCGCATCGACCCCAAGGCCACCCCACTGCCCCAACATCTCGGCAGTCTACCCGCTCGACTTCTCTTACGGCCCCGCATGGCGCGGCGTCACCATCGGGAGCGCCTGGCTCTCTTCCATCAGGCCGCTTGGCCACACGGCACGGGGTCTTCACCCTATTCGCCTATTGCAGGTCTGCCGTCTGCCGCGGGCGACGTCCCTCGATTCGTCCGCAAGAGGCCTGCACGGATGACGCTGCCCACCCGGTCCTCTGTCGGACGCCAATAAAAAGACAGTCGCTTTCACGACCGGGCTAATTCGGTCACTCCACCAGTCAGCGACACAGCCATAACGATCAGCTCACGCCTGTGTCTCCCGTCCCCAGGGCCTTGGGTACGGAGCGCTATCCCTCTGGTTACGCCTGCATAGCGTTGACACTCGGCTAAGTGACTATGTGTCCGCGGACGCGTTATGGACGCGATACCCGCCCTACGTGCGGCATCCCCCTATCGCCTACTGCTAGTCGCAACGTACAATCCCCGCAATGCCTTGCCTACCTGTCATGCCTCAGCTCGGCCACCTCCCTGCCCACGTAAAAAGAGCTCGCTATGGCTCAGCCCCCGCTCCGCGTCCGCCACTTGCAGCGCCCTCAAGTGTGTCTGGTGCTAGACGACGTAGCGCTCCTCCCTAAACCCTTATTCAAACAGTTCGCCACACACGCGATTCCCGCGCCATGTCACTCCCCACTCGACCGCAGCATCATGTTGGTCGCCTTAGGGGGAACGTTCCGATGCCGTGAAAAGCCCCCGAACCAACCCTACCCTCACCTGTGTCAGCCCCCCCCCCCGCAGTCACCCCCTTGATAAGACTGGGTCTGCCCGACTCTGGCAGAACCAGTGCGCCAGATTTAACTTTCTTGGATGCACCCCTGTACAACGCCAAAATCCGATACGTCTTCCGTTCCTCTCTCACATTTCCACGGCGTGGCTCCTACCCCTGCTGCGGTCCCGGCCATACGACCCCCTTGTACACAGACGCTACCAGACAGACACCAGTTACCGTCAACGGGGTGCCTACCCGTTAGCAGCATCCGTTAGGTCATCAAAGCGCGGTCACCTTAGACCGGTTCCTTTGAACCTCTCTTTGCTCCGCGAAAGTAACGGGACCAGGGATCTTCCCCGCCTATAGAGCTCGGCCTGCCCGCGTAGGCAGTGGTCCGCACCGTCGCTTAAATTCTCTCCGCGCACCGCCAGGGTCTGAACCTGACGTTAGCCCGCGCGCTCCCATTCTTCCGTCGCCCGCCACCATCCGGGCGCGAACCCCTTGTGTCCTATATCTTAGTGCTCACAGTCACTGCCAGAGGCCGCCCCAGCTCCCTTCCCCACAACCCAAACTTCTCCCGCACCCCTGGCCACACGGCCTGACGAACTAACATCGCATGCGTCCCTCCAACTGTCTGCTCGTTAGGTTCTAAGGGTCGTCCTGAGGCCGTCCCCGCAGTTTCGAGCCGAGCTCCCGCCGGACCTATACCTCGTCCAATGACCGCGCAACGACTCTATTTGTCAAGCCCTCGTATACCGTTTGCTCACACCACCCCTAGGGCCGTTATTGCCACAGTTGCGCCCCCTGTTACCTAGACTTCCAACACTGATCTCGGACGGTGGCGCGCGCTACACCCTAGCTACAGTCATATTAAGTTGCCCCCACGGCCCCGGCCTCCCCACCCTCTCCCCCCGTGTTGTCCTACTCTTACGAACCTTTGCTAAAGCCGAGCCCCGAAGTACCCCCTGCAAGTTAACTGCCTCCTTCGTCCAACCGACGTGCGTTCCAGCCCCTCAACCCTACCAGGCGTTGCGTGACCGTCCGCCATCGCTCGGAGCGGATGCTCGGTTAAGATAGAAGCCGCGCATGCTCGGAGTGGTGGGTCAAGGGGCCGGCGCAATGACAAATGATGCCAGCAAGAGCGTGCGTGAATCAACTTAGCGACGGTCTCCCCACCCGGAAGCAGATGGGGTCGGGAGAACTGGGCCGGAAAGTACGGGAAGTGCGTCGCCACGCGTGCGACAGCAGGCCAGCCCGAGGCAGATCCCTAGCAACACCCAACGAGGATCCCGCGAAGTAGAAGAACATGTTGGTAGCCGTGTCTGTCTTAGGCGCAGGGTGGCTCGGCCTTCTCGGCTCTAGTCTGGACGACCGGACAGCAGGGGGAGAGCAACGTGGCGGGGTGCAACGTACGATTGTAGAGGATTCACGTGAGGTCCACCGTGTCAATGGCGGGGGGCAGAGGCAGGTACGCTAATGTCGGTGCTGGCGAAGAGGGTACGCAAGGGCCGAGAAGTTACGGCCTTCAAAAAAGTGATAACAGGAAGATGCTACGATGCAGTTGGGGCGGTCGGCCAGGTCGACGGGGCGATAGGGGACATGGCTCGCGTAGTTAGTGGGATGTGGAAGCCGGCCGGGACCGCAGTAAAGATAGGTATAGCCTGAGAAGCGACTAGGCGTGGATCGAGCGTTAGTCGATGAGAGCCGCATAAAAGCATGACCAGTTGGGTAGAGTTCAGGTCGACCATTGTGAAAATGGCCCAGCGCCTTAAACGGCCGGTACTAGAGCGGGGCACGGCGAAAGCTGCTCCCAAGGCGCGGCGCACGATTATAGAGCGGGGAGCAGACCAAGTAGACAGCTACATCGCGCTGTAGGACGTATCGAGCGTCAACCCTGAATGGCCAGGCCTGAGCGGGTCCACTTGGAGCAGCGCTACGCGGGACGAATTGCGCCTAGATCTGCGGCATGGGTGTAAGGCGCCGCCGCCGACCCAGTGTCCATTGACTCGGGCGCCGGCGACCGTCGTCGAGTGAAACCGTCTAGCAGGAGCTGAGTCGGGACGGGCCGCGGAGATAAAGGGCCGAGGTACCTAGCCTTAATAGCCATATAACGACGACCCAAGGGTCTGGCGGAGAGACCGAGGCTCATCTGTACGTGCTTACGGCGTTAAACGCGGTGGGGGCGCGTGGCCGATCGGTAGTACAAGCCCCTGGAGCGACCAGGAGCGCTGTGTGGTGCGGCGCCTGGTACGCCGGCGGCCTGTAGAGTCGGGCCCGTGCGCAACAGGCCCACGGAAGGGTTGGTGCAGAGGGGACATGCAGCGACATTAGAAGGGGCACTGGCGATTACAATCGCGACGTCTATGCAAACGAGCGACCAGCAGGGAAAGCGGATTCATCAGGGGCTTACGGATCTGGAGGACCTCGCGTGTTATTGATCGGAGGGTAGGCGGTGTGGGTTGCAATCCGTAGGCTTCTAACTTGCCGCGGTTACAATAGCAGAGTTGGACGTACGCCCCAGGGGCATTCTGGGCGAACGCGCAGGCGCAAAGGCCGAGGGAGACGCAGGCCGCTGTGAGGGCAGCGGGGGAAGTTGTAGCCATGCCTCCTCAAATATGAGGAAGCAATCTACCCGGCTATTAAGGCAAAACGCCGGACTTCTGCTAAGGATCCCTAGTGTTTAACTGGCAAGTCTTGTGCAACGACGCGATAAAAATCGTTCAGTTCAAAAGCTGGAGAGCTGGGACAGGTTGCCGCCGAAGACATGGCGGCAAAGGCGATGTCAATGCCCATACTGAATCGATGCGGGCAGCCCAAACGTGAGTAGTCTGGTCAACGGGTGGGCGGCTGCTGGTCGGGTCACATAAGATTGGACGTGCGTTAATCGATATGGGGCAATGGAGAATAAGCCAGAGCCAGGTCGCACGTTGAAACAGGTTAGGCAGAGCAAATGGGGACCTTAACAAAAACATACGAAATGACGCGTGCCCCGGGCGTACGTTC"/>
                                
        <sequence id="seq_ITM_001211_2000" taxon="ITM_001211_2000" totalcount="4" value="GCCCCGCTCGTATCGGGGCTCGGCCTCGAAACTTCTTGCTTGAATAGCTGCTGAGTCCCCCTCCCTTATGCACTTCCTAACCCCTGAGGTGTTCTCTTGGTTGTATACTCCATCTTCACGGGCCCCCTGTGTGGGTCTCGTCTGAGCTCACTGGAAGGGTGCACTTCGTCCCGCATCGACCCCAAGGCCACCCTACTACCCCAACATCTCGGCAGTCTGCCCGCTCGACTCCTCTTACGATCCCGCACGGCGCGGCGTAACCATCGGGAGCGCCTGGCTCTCTTCCCTCAGGCCGCTTGGTCACACGGCACGGGGGCTTCACCCTATTCGCCTATCGCAGGTCTGCCGTCTGCCGCGGGCGACGTCCCTCGATTCGTCTGCAAGAGGCCTGCACGGATGACGCTGCCCACCCGGTCCTCTGTCGAACGCCAATAAGAAGACAGTCGCTTTCACGACCGGGCTAATTGGGTCACTCCACCAGTCAGCGACACAGCCATGACGATCTGCTCACGCCTGTGTCCCCCGTCCCCAGGGCCTTGGGTACGGAGCGCTATCCCTCTGGTTACGCCTGCATAGCGTTGACACTCGGCTAAGTGACTATGCGTCCGCGGACGCGTTATGGACGCGATACCCGCCCTACGTGCGGCATCCCCCTATCGCCTACTGTTAGGCGCAACGTACAATCCCCGCAATGCCTTGCCTACCTGTCGCGCCTCAGCTCGGCCACCTCCCTGCCCACGTAAAAAGAGTCCGCTATGGCTCAGCTCCCGCTCCGCGTCCGCCACTTGCAGCACCCTCAAGTGTGTCTGGTGCTAGACGACCTAGTGCTCCTCCCCAAACCCTTATTCAAACAGTTCGCCACACACGCGCTTCCCGCGCCATGTCTCTCCCCACTCGACCGCAGCATCATGTTGGTCGCCTTAGGGGGAACGTTCCGGTGCCGTAAAAAGCCCCCGAACCAACCCTACTCTCACCCGTGTCAGCCCCCCCCCCCGCACTCACCCCCTTGATAAGACTGGGTCTGCACGACTCTGGCAGAACCAGTGCGCTAGATTTAATTTTCTTGGATGCACCCCCGTACAACGCCAAATTCCGGTACGTCTTCCGTTCCTCTCTCACATTTCCACGGCGTGGCTCTTACCTCCGCTGCGGTCCCGGCCATACGACCCCCTTGTACACAGACGCTACCAGACAGACACCAGTTATCGTCAACGGGGTGCCTACCCGTTAGCAACATCCGTTTGGTCATCAAAGCGCGCTCACCTCAGACCGGTTCCTTTGAACCTCTCTTTGCTCCGCGAAAGTAACGGGACCAGGGATCTTCCCCGCCTATAGAGCTCGGCCTGCCCGCGTAGGCAGTGGCCCGCACCGTCGCTTAAATTCTCTCCGCGCACCGCCAGGGTCTGAACCTGACGTTAGCGCGCGCGCTCCCATTCTTCCGTCGCCCGCCACCATCCGGGCGCGAACCCCTTGTGTCCTAGATCCTGGTGCTCACAGTCACTGCCAGAGGCAGCCCCAGCTCCCTTCCCCACAACCCAAACTTCCCCCGCACCCCTGGCCACACGGCCTGACGAACTAACATCGCATGCGTCCCCCCAACTGTCTGCTCGCTGAATTCTATGGGTCGTCCTCAGGCCGTCCCCGCAGTTTCGAGCCGAGCTCCCGCTTGACTTATACCTCGTCCAATAACCGCGCAACGACTCTATCCGTCAAGCCCTCGTATATCGTTTGCCCACACCACCCCTAGGGCCGGTATTACCACAGTTGCGCCCCCTGTTACCTAAACTTCCAACACCGATCTCGGACGGTGGCGCGCGCTACACCCTAGCTACAGTCATATTAAGTTGCCCCCACGGCCCCGGGCTCCCCACCCTCTCCCTCCGCGTTGTCCTACTCTTACGAACCTTTGCTAAAGCCGAGCCCCGAAGTACCCCCTGCAAGTTAACCGCCTCCTTCGTCCAACCAAGGCGCGTTCCAGCCCCTCAACCCTACCAGGCGTTGCGTGACCGTCCGCCATCGCTCGGAGCGGATGCTCGGTTAAGATAGAAGCCGCGCATGCTCGGAGTGGTGGGTCAAGGGGCCGGCGCAATGACAAATGATGCCAGCAAGAGCGGGCGTGAATCAACTCAGCGACGGTCTACCCACCCGGAAGCAGATGGGGTCGGAAGAACTGGGCCGGAGAGTACGGGAAGCGCGTCGCCGCGCGTGCGACAGCAGGCCAGCCCGAGGCCGATCCCTAGCAACCCCCTACGAGGAGCCAGCGAAGTAGAAGAACATGTCGGTAGCCGTGTCTGTCTTAGGCGCAGGGTGGCTCGGCCTTTTCGGCTCTAGTCTGGGCGACCGGACAGCAGGGGGAAAGCAACGTGGCGGGGTGCAACGTACGATTGTAGAGGATTCACGTGAGGTCCACCGTGTCAATGGCGGGGGGCAAAGGCAGGTATGCTAATGTCGGTGCTGGCGAAGAGGGTACGCAAGGGCCGAGGAGTTACGGCCTTCAAAAAAGCGATAACAGGAAGATGCTACGATGCAGTTGGGGCGGTCGGCCAGGTCGGCGGGGCGATAGGGGACATGGCTCGCGTGGTTAGTGGGATGTGGAAGCCGGCCGGGACGGCAGTAAAGATAGGTATAGCTTGAGAAGCGACTAGGCGTGGATCAAGCGTTAGTCGATGAGAGCCGCATAAAAGCATGACCAGTTGGGTACAGTTCAGGTCGACTATTGTAAAAATGGCCCAGCGCCTTGAACGGCCGGTACTAGAGCGGGGCGCGGCGAAAGCTGTTCCCGAGGCGCGGCGCACGATTATAAAGCGGGGAGCAGACCAAGTAGACAGCTCCATCGCGCTGTAGGACATGTCGAGCGTCAACCCTGAATGCCCAGGCCTGAGCGGATCCACTTGGAGTAGCGCTACGCGGGACGAATTGCGCCTAGATCTGCGGCATGGGTGTAAGGCGCCGCCGCCGACCCCGTGTCCATTGACTCGGGCGCCGGCGACGGTCGTCGAGTGAAACCGTCTAGCAAGAGCTGAGTCGGGACGGGCCGCGCAGATAAAGGGCCGAGGTACCTAGCCTTAACGGCCATATAACGGCGACCCAAGGGTGTGGCGGAGAGACCGAGGCTCACCTGTACGTGCTTGCGGCGTTAAACGCGGTGGGGGCGCGTGGCCGATCGGTAGTACAAGCCCCTGGAGCGACCAGGGGCGCCGTGTGGTGCGGCGCCTGGTACGCCGGCGGCCTGTAGAGTCGGGCCCGTGCGCAACAAGCCCACGGCAGGGTTGGTGCAGAGGGGACATGCAGCGGCATTAAAAGGGGCACTGGCGATTATAATCGCGACGTCTATGCAAACAAGCGACCAGCAGAGAAAGCGGATTCATCAGGGGCTTACGGATCTGGAGGACCTCGCGTGTTATTGATCGGAGGGTAGGCGGGGTGGGTCGCAAGCCGTAGGCTTCTAACTTGCCGCGGTTACAATAGCAGAGTTGAACGTACGCCCCAGGGGCACTCTGGGCGAACGCGCAGGCGCAAAAGCCGAGGGAGACGCAGGCCGCTGTGAGGGCGGCGGGGGAAGTTGTAGCCATGCCTCCTCAAATATGAGGAAGCAATCTACCCGACTATTAAGGCGAAACGCCGGACTTCTGCTAAGGATCCCTAGTGTTTAACTTGCAAGTCTTGTGCAACGACGCGATAAGAATCGTTCAGTTCAAAAGGTGGAGAGCTGGGACAGGTTGCCGCCGAAGATATGGGGGCAAAGGCGATGTCAATGCCCATACTGAATCGATGCGGGCAGCCCAAACGTTACTAGTCTGGTCAACGGGTGGGCGGCTGCTGATCGGGTCACATAAGATTGGACGTGCGTTAATCGATATGGGGCAATGGAGAATAAGCCAGAGCCAGGTCGCACGTTGAGACAGGTTAGGCAGAGAAAATGGGGTCCTTAACAAAAACATACGAGATGACGTGTGCCCTGGGCCTACGTTC"/>
                                
        <sequence id="seq_ITM_010157_2001" taxon="ITM_010157_2001" totalcount="4" value="GCCCGGCTCGTGTCCGGGCTCGGCCTCGAAACTTCTTGCTTGGATAGTTGCTGAGTCCCCCTCCCTTATGCACTTCCTAACCCCTGAGGTGTTCTCTTGGTTGTATACTCTATCTTCACGGGCCCCCTGTGGGGGTCTCGTCTGAGCTTACTGGAAGGGCGCACTTCGTCCCGCATCGACCCCAAGGCCACCCCACTGCCCCAACATCTCGGCAGTCTACCCGCTCGACTTCTCTTACGGCCCCGCATGGCGCGGCGTCACCATCGGGAGCGCCTGGCTCTCTTCCATCAGGCCGCTTGGCCACACGGCACGGGGTCTTCACCCTATTCGCCTATCGCAGGTCTGCCGTCTGCCGCGGGCGACGTCCCTCGATTCGTCCGCAAGAGGCCTGCACGGATGACGGTGCCCACCCGGTCCTCTGTCGGACGCCAATAAAAAGACAGTCGCTTTCACGACCGGGCTAATTCGGTCACTCCACCAGTCAGCGACACAGCCATAACGATCAGCTCACGCCTGTGTCTCCCGTCCCCAGGGCCTTGGGTACGGAGCGCTATCCCTCTGGTTACGCCTGCATAGCGTTAACACTCGGCTAAGTGACTATGCGTCCGCGGACGCGTTATGGACGCGATACCCGCCCTACGTGCGGCATCCCCCTATCGCCTACTGCTAGTCGCAACGTACAATCCCCGCAATGCCTTGCCTACCTGTCATGCCTCAGCTCGGCCACCTCCCTGCCCACGTAAAAAGAGCTCGCTATGGCTCAGCCCCCGCTCCGCGTCCGCCACTTGCAGCGCCCTCAAGTGTGTCTGGTGCTAGACGACGTAGCGCTCCTCCCTAAACCCTTATTCAAACAGTTCGCCACACACGCGATTCCCGCGCCATGTCACTCCCCACTCGACCGCAGCATCATGTTGGTCGCCTTAGGGGGAACGTTCCGATGCCGTGAAAAGCCCCCGAACCAACCCTACCCTCACCTGTGTCAGCCCCCCCCCCCGCAGTCACCCCCTTGATAAGACTGGGTCTGCCCGACTCTGGCAGAACCAGTGCGCCAGATTTAACTTTCTTGGATGCACCCCTGTACAACGCCAAAATCCGATACGTCTTCCGTTCCTCTCTCACATTTCCACGGCATGGCTCCTACCTCTGCTGCGGTCCCGGCCATACGACCCCCTTGTACACAGACGCTACCAGACAGACACCAGTTACCGTCAACGGGGTGCCTACCCGTTAGCAGCATCCGTTAGGTCATCAAAGCGCGGTCACCTTAGACCGGTTCCTTTGAACTTCTCTTTGTTCCGCGAAAGTAACGGGACCAGGGATCTTCCCCGCCTATAGAGCTCGGCCTGCCCGCGTAGGCAGTGGTCCGCACCGTCGCTTAAATTCTCTCCGCGCACCGCCAGGGTCTGAACCTGACGTTAGCGCGCGCGCTCCCATTCTTCCGTCGCCCGCCACCATCCGGGCGCGAACCCCTTGTGTCCTATGTCTTAGTGCTCACAGTCACTGCCAGAGGCCGCCCCAGCTTCCTTCCCCACAACCCAAACTTCTCCCGCACCCCTGGCCACACGGCCTGGCGAACTAACATTGCATGCGTCCCCCCAACTGTCTGCTCGTTGGATTCTAAGGGTCGTCCTGAGGCCGTCCCCGCAGTTTCGAGCCGAGCTCCCGCCTGACCTATACCTCGTCCAATGACCGCGCAACGACTCTATTCGTCAAGCCCTCGTATATCGTTCGCTCACACCACCCCTAGGGCCGTTATTGCCGCAGTTGCGCCCCCTGTTACCTAGACTTCCAACACTGATCTCGGACGGTGGCGCGCGCTACACCCTAGCTACAGTCATATTAAGTTGCCCCCACGGCCCCGGCCTCCCCACCCCCTCCCCCCGTGCTGTCCTACTCTTACGAACCTTTGCTAAAGCCGAGCCCCGAAGTACCCCCTGCAAGTTAACCGCCTCCTTCGTCTAACCGACGTGCGTTCCAGCCCCTCAACCCTACCAGGCGTTGCGTGACCGTCCGCCATCGCTCGGAGCGGATGCTCGGTTAAGATAGAAGCCGCGCATGCTCGGAGTGGTGGGTCAAGGGGCCGGCGCAATGACAAATGATGCCAGCAAGAGCGTGCGTGAATCAACTTAGCGACGGTCTACCCACCCGGAAGCAGATGGGGTCGGGAGAACTGGGCCGGAAAGTACGGGAAGTGCGTCGCCACGCGTGCGACAGCAGGCCAGCCCGAGGCAGATCCCTAGCAACACCCTACGAGGATCCCGCGAAGTAGAGGAACATGTTGGTAGCCGTGTCTGTCTTAGGCGCAGGGTGGCTCGGCCTTCTCGGCTCTAGTCTGGGCGACCGGACAGCAGGGGGAGAGCAACGTGGCGGGGTGCAACGTACGATTGTAGAGGATTCACGTGAGGTCCACCGTGTCAATGGCGGGGGGCAAAGGCAGGTACGCTGATGTCGGTGCTGGCGAAGAGGGTACGCAAGGGCCGAGAAGTTACGGCCTTCAAAAAAGTGATAACAGGAAGATGCTACGATGCAGTTGGGGCGGTCGGCCAGGTCGGCGAGGCGATAAGGGACATGGCTCGCGTAGTTAGTGGGATGTGGAAGCCGGCCGGGACCGCAGTAAAGATAGGTATAGCCTGAGAGGCGACTAGGCGTGGATCGAGCGTTAGTCGATGAGAGCCGCATAAAAGCATGACCAGTTGGGTAGAGTTCAGGTCGACCATTGTGAAAATGGCCCAGCGCCTTAAACGGCCGGTACTAGAGCGGTGCACGGCGAAAGCTGCTCCCAAGGCGCGGCGCACGATTATAGAGCGGGGAGCAGACCAAGTAGACAGCTCCATCGCGCTGTAGGACGTGTCGAGCGTCAACCCTGAATGGCCAGGCCTGAGCGGGTCCACTTGGAGCAGCGCTACGCGGGACGAATTGCGCCTAGATCTGCGGCATGGGTGTAAGGCGCCGCCGCCGACCCAGTGTCCATTGACTCGGGCGCCGGCGACCGTCGTCGAGTGAAACCGTCTAGCAGGAGCTGAGTCGGGACGGGCCGCGGAGATAAAGGGCCGAGGTACCTAGCCTTAACAGCTATATAACGGCGACCCAAGGGTGTGGCGGAGAGACCGAGGCTCATCTGTACGTGCTTGTGGCGTTAAACGCGGTGGGGGCGCGTGGCCGATCGGTAGTACAAGCCCCTGGAGCGACCAGGGGGGCTGTGTGGTGCGGCGCCTGGTACGCCGGCGGCCTGTAGAGTCGGGCCCGTGCGCAATAGGCCCACGGAAGGGTTGGTGCAGAGGGGACATGCAGCGACATTAGAAGGGGCACTGGCGATTACAATCGCGACGTCTATGCAAACGAGCGACCAGCAGGGAAAGCGGATTCATCAGGGGCTTGCGGATCTGGAGGACCTCGCGTGTTATTGATCGGAGGGTAGGCGGGGTGGGTTGCAATCCGTAGGCTTCTAACTTGCCTCGGTTACAATAGCAGAGTTGGACGTACGCCCCAGGGGCATTCTGGGCGAACGCGCAGGCGCAAAGGCCGAGGGAGACGCAGGCCGCTGTGAGGGCAGCGGGGGAAGTTGTAGCCGTGCCTCCTCAAATATGAGGAAGCAATCTGCCCGACTATTAAGGCGAAACGCCGGACTTCTGCTAAGGATCCCTAGTGCTTAACTGGCAAGTCTTGTGCAACGACGCGATAAAAATCGTTCAGTTCAAAAGGTGGAGAGCTGGGACAGGTTGCCGCCAAAGATATGGCGGCAAAGGCGATGTCAATGCCCATACTGAATCGATGCGGGCAGCCCAAACGTGAGTAGTCTGGTCAACGGGTGGGCGGCTGCTGGTCGGGTCACATAGGATTGGACGTGCGTTAATCGATATGGGGCAATGGAGAATAAGCCAGAGCCAGGTCGCACGTTGAAACAGGTTAGGCAGAGCAAATGGGGACCTTAACAAAAACATACGAAATGACGCGTGCCCCGGGCCTACGTTC"/>
                                
        <sequence id="seq_ITM_012596_2001" taxon="ITM_012596_2001" totalcount="4" value="GCCCCGCTCGTGTCGGGGCTCGGCCTCGAAACTTCTTGCTTGAATAGCTGCTGAGTCCCCCTCCCTTATGCACTTCCTAACCCCTGAGGTGTTCTCTTGGTTGTATACTCTATCTTCACGGGCCCCCTGCGGGGGTCTCGTCTGAGCTCACTGGAAGGGTGCACTTCTTCCTGCATCGACCCCAAGGCCACCCCACTACCCCAACATCTCGGCAGTCTGCCCGCTCGACTCCTCTTACGACCCCGCACGGTGCGGCGTAACCATCGGGAGCGCCTGGCTCTCCTCCCTCAGGCCGCTTGGTCACACGGCACGGGGGCTTCACCCTATTCGCCTATCGCAGGTCTGCTGTCTGCCGCGGGCGACGTCCCTCGATTCGTCTGCAAGAGGCCTGCACGGATGACGCTGCCCACCCGGTCCTCTGTCGAACGCCAATAAGAAGACAGTCGCTTTCGCGACCGGGCTAATTGGGTCACTCCACCAGTCAGCGACACAGCCATGACGATCAGCTCACGCCTGTGTCCCCCGTCCCCAGGGCCTTGGGTACGGAGCGCTATCCCTCTGGTTACGCCTGCATAGCGTTGACACTCGGCTAAGTGACTATGCGTCCGCGGACGCGTTATGGACGCGATACCCGCCCTACGTGCGGCATCCCCCTATCGCCTACTGTTAGGCGCAACGTACAATCCCCGCAATGCCTTGCCTACCTGTCGCGCCTCAGCTCGGCCACCTCCCTGCCCACGTAAAAAGAGTCCGCTATGGCTCAGCCCCCGCTCCGCGTCCGCCACTTGCAGCACCCTCAAGTGTGTCTGGTGCTAGACGACCTAGTGCTCCTCCCCAAACCCTTATTCAAACAGTTCGCCACACACGCGCTTCCCGCGCCATGTCTCTCCCCACTCGACCGCAGCATCATGTTGGTCGCCTTAGGGGGAACGTTCCGATGCCGTAAAAAGCCCCCGAACCAACCCTACCCTCACCCGTGTCAGCCCCCGCCCCCGCACTCACCCCCTTGATAAGACTGGGTCTGCACGACTCTGGCAGAACCAGTGCGCTAGATTTAATTTTCTTGGATGCACCCCCGTACAACGCCAAATTCCGGTACGTCTTCCGTTCCTCTCTCACATTTCCACGGCGTGGCTCTTACCTCCGCTGCGGTCCCGGGCATACGGCCCCCTTGTACACAGACGCTACCAGACAGACACCAGTTATCGTCAACGGGGTGCCTACCCGTTAGCAACATCTGTTTGGTCATCAAAGCGCGCTCACCTCAGACCGGTTCCTTTGAACCTCTCTTTGCTCCGCGAAAGTAACGGGACCAGGGATCTTCCCCGCCTATAGAGCTCGGCCTGCCCGCGTAGGCAGTGGTCCGCACCGTCGCTTAAATTCTCTCCGGGCATCGCCAGGGTCTGAACCTGACGTTAGCGCGCGCGCTCCCATTCTTCCGTCGCCCGCCACCATCCGGGCGCGAACCCCTTGTGTCCTAGATCCTAGTGCTCACAGTCACTGCCAGAGGCAGCCCCAGCTCCCTTCCCCACAACCCAAACTTCCCCCGCACCCCTGGCCACACGGCCTGACGAACTAACATCGCATGCGTCCCCCCAACTGTCTGCTCGCTGGATTCTAAGGGTCGTCCTCAGGCCGTCCCCGCAGTTTCGAGCCGAGCTCCCGCTTGACTTATACCTCGTCCAATAACCGCGCAACGACTCTATCCGGCAAGCCCTCGTATATCGTTTGCCCACACCACCCCTAGGGCCGGTATTACCACAGTTGCGCCCCCTGTTACCTAAACTTCCAACACCGATCTCGGACGGTGGCGCGCGCTACACCCTAGCTACAGTCATATTAAGTTGCCCCCACGGCCCCGGGCTCCCCACCCTCTCCCTCCGTGTTGTCCTACTCTTGCGAACCTTTGCTAAAGCCGAGCCCCGAAGTACCCCCTGCAAGTTAACCGCCTCCTTCGTCCAACCAAGGCGCGTTCCAGCCCCTCAACCCTACCAGGCGTTGCGTGACCGTCCGCCATCGCTGGGAGCGGATGCTCGGTTAAGATAGAAGCCGCGCATGCTCGGAGTGGTGGATCAAGGGGCCGGCGCAATGACAAATGATGCCAGCAAGAGCGGGCGTGAATCAACTCAGCGACGGTCTACCCACCCGGAAGCAGATGGGGTCGGAGGAATTGGGCCGGAGAGTACGGGAAGCGCGTCGCCGCGCGCGCGACAGCAGGCCAGCCCGAGGCCGATCCCTAGCAACCCCCTACGAGGATCCAGCGAAGTAGAAGAACATGTTGGTAGCCGTGTCTGTCTTAGGCGCAGGGTGGCTCGGCCTTTTCGGCTCTAGTCTGGGCGACCGGACAGCAGGGGGAGAGCAACGTGGCGGGGTGCAACGTACGATTGTAGAGGATTCACGTGAGGTCCACCGTGTCAATGGCGGGGGGCAAAGGCAGGTACGCTAATGTCGGTGCTGGCGAAGAGGGTACGCAAGGGCCGAGGAGTTACGGCCTTCAAAAAAGCGATAACAGGAAGATGCTACGATGCAGTTGGGGCGGTCGGCCAGGTCGGCGGGGCGATAGGGGACATGGCTCGCGTGGTTAATGGGATGTGGAAGCCGGCCGGGACGGCAGTAAAGATAGGTATAGCTTGAGAAGCGACTAGGCGTGGATCAAGCGTTAGTCGATGAGAGCCGCATAAAAGCATGACCAGTTGGGTACAGTTCAGGTCGACTATTGTAAAAATGGCCCCGCGCCTTGAACGGCCGGTACTAGAGCGGGGCGCGGAGAAAGCTGTTCCCAAGGCGCGGCGCACGATTATAGAGCGGGGAGCAGACCAAGTAGACAGCTCCATCGCGCTGTAGGACATGTCGAGCGTCAACCCTGAATGCCCAGGCCTGAGCGGATCCACTTGGAGTAGCGCTACGCGGGACGAATTGCGCCTAGATCTGCGGCACGGCTGTAAGGCGCCGCTGCCGACCCCGTGTCCATTGACTCGGGCGCCGGCGACGGTCGTCGAATGAAACCGTCTAGCAAGAGCTGAGTCGGGACGGGCCGCGCAGATAAAGGGCCGAGGTTCCTAGCCTTAACGGCCATATAACGGCGACCCAAGGGTGTGGCGGAGAGACCGAGGCTCACCTGTACGTGCTTGCGGCGTTAAACGCGGTGGGGGCGCGTGGCCGATCGGTAGTACAAGTCCCTGGAGCGACCAGGGGCGCCGTGTGGTGCGGCGCCTGGTACGCCGGCGGCCTGTAGAGTCGGGCCCGTGCGCAACAAGCCCACGGCAGGGTTGGTGCAGAGGGGACATGCAGCGGCATTAAAAGGGGCATTGGCGATTACAATCGCGACGTCTATGCAAACAAGCGACCAGCAGAGAAAGCGGATTCATCAGGGGCTTACGGATCTGGAGGACCTCGCGTGTTATTGATCGGAGGGTAGGCGGGGTGGGTTGCAAGCCGTAGGCTTCTAACTTGCCGCGGTTACAATAGCAGAGTTGAACGTACGCCCCAGGGGCACTCTGGGCGAACGCGCAGGCGCAAAAGCCGAGGGAGACGCAGGCCGCTGTGAGGGCGGCGGGGGAAGTTGTAGCCATGCCTCCTCAAGTATGAGGAAGCAATCTACCCGACTATTAAGGCGAAACGCCGGACTTCTGCTAAGGATCCCTAGTGTTTAACTGGCAAGTCTTGTGCAACGACGCGATAAAAATCGTTCAGTTCAAAAGGTGGAGAGCTGGGGCAGGCCGCCGCCGAAGATATGGGGGCAAAGGCGATGTCAATGCCCATACTGAATCGATGCGGGCAGCCCAAAAGTTACTAGTCTGGTCAACGGGTGGGCGGCTGCTGATCGGGTCACATAAGATTGGACGTGCGTTAATCGATATGGGGCAATGGAGAATAAGCCAGGGCCAGGTCGCACGTTGAGACAGGTTAGGCAGAGAAAATGGGGACCTTAACAAAAACATACGAAATGACATGTGCCCTGGGCCTACGTTC"/>
                                
        <sequence id="seq_ITM_020280_2002" taxon="ITM_020280_2002" totalcount="4" value="GCCCCGCTCGTGTCGAGACTCGGCCTCGAGACTTCTTACTTGAATAGTTGCTGAATCTCCTTCCCTTATGTCCTCCCTAACCCTCGAGGTGTTCTCTTGGTTGTACACTCTATCTTCACGAGCCCCCTATGGGGGTCTCGTCTGAGCCTCCTAAAGGAGTCCACTTCGTCTCGCATCGACCCCAAGGCCGCCCCACTACCCCGACAACGCCACAGCCCGCCCGCTCGGATCCCCCTGCCACCCCGCACGGCCCAACCCAACCATCCGGGGCGCCCTTCTCTCTTCCCTCAGGGGGTTTGGTCACGCAGCATGCGATCTAAATCCTATTCGCCTACCGCAGGTCTGCCGCCCGTCGCGGGCGACGTCTCTCGACCCGTCTGCAAGCGGCCTGCACGGATGATGCCGCCCACACGGCCCTCTGTCGAACGCGAATAAGAACACTGTCGCTTTCACGATCACACTAATTCGGTCGTTCCACCAGTCAACAATACAGCCATGACGGTCAGCCCGCACCCGTGTCCCCTGTCCCCAGGGCTTTGGGCACGGAGCCCTATCCCTTTGGTTACGCCTGCACGGTGTTGATACTCGGCTAAGTGGGTCTGCGTCCGCGGACGCGATATAAACAGGGTACCCGCCCCATATGCGGCATCCCCCTCTCGCCCGCTGCCAGGCGCAGCGTACAGTGGCCGCCATGCCTCGCCCATCTGTCGCGCCTCAGCTCGGCTATCTCCCTGCCCACGTAAAGAGAACCCGCCATGACTCGGCCCCCGCTTCGCGTCCGCCACTTGCATCACCCTCAAGTGTGTCTGGTGATAGACGATCTAGTGCCCTTCCGTGGACCCTTATTCAAACAGTTCGAGACGCACGCGATCCCCGCGCCGCGTCTCTCTCCACTCGACCGCAGCATCATCTTGGTGGCTTTGAGGTCAACCTTCCGACGCTGTAAAAAGCCCCCGAACCAACCCCACCTTCACCTATGTCACCCCCCCCCCCCGTACTCACCCCCTTAATAGGATCGGCTCTACCCGCTGCTGCTAGAGTTAGTGCGCTAGATCTAATTCTCTCGGATGTACTCCCCTGCGACGCTGAATCCCCATACGTTTTCCATTGCCCTCTCACCCCTCCACGGCGTGAGTCCTATGTCTGCTGCGGTCCCGGCCATACGACTCCCTTGTGCACAAACGCTACTAAACGGACACTAGTTATCGTCAACGGGGTGCCTACTCGTTAGCGGCATCCGCTTGGTCATCAGAGTACCCGAACCTCAGACCGGTTCCTGAGAATCTCTCCTGGCTCCGCGAAAATAACGGCGCCGCGGACCTTCCTCGCCTATAGAGCTTGGTCCACCCGCGTAGACAGTAGTCTGCACCGTCACTCAAATCCTCTCCGCGCACCGGTAGAGTCTGGACCAGAGATTAAGGTGCCCGCTCCCATTCTTCCGTCGCCCGCCACCACCGTAGCGCGAACCCGCTACACCCCAGATCTTAATGCCCATGGTCATTGCCGGAAGCCGCCCCAGCTCCCTACCCCGTAACCCAAACTCCCCCCGCATCCCCCCCCACAGGGCATGACGAACCAGCACCGCACGCATCCCCCCAACTACCTGCCCGTTGGATTCTGAGCGTCACCCTCAGGCCGCCTCCGCAGGCCTGAGCCGAGCTCCCGCCTGCTCTATACCCAGTCCATCAAACGCGCAACGATTCTATCCGTTAAGTCCCCGCATGTCGATTGCCCGCACCATCCGCAGCGCTATTATTACCACAGTTGCGCCCCCCATTACCTAAGATGCAAACACTGACTTCGGACGGTGGCGCACGCCACACCCTAGCTATAGTCGTCTTAAGCTGCCCCTACGACCCCGGCCGCCCGCCCTTATCCCCCCCTGTTCCCCTACTTCTACGAACCGTTGCTAAAGCCGAGCCCCGAAGTGCTCCTTGTGGGTTGGCCGCGTTCTTCGTCCGACCAACGCGCGTTCCAGCCCTTCACCTCCACCTGGCGTTGTGTGGTCGTCTGTCATCACTCGGGGCAGATGCTCAGTTAAGATAGAAGCCGCGCATGCCCGACGCGGTGGGTCGAGCGGCTGGCGCAATGACAAATGATGTCAACAAGAGCGGGCGTGAATCAATTTAGCGACGGTTTACCTATTCGGAAGCAGACGGAGCTGAAAGAACCGGGCTGCAGAGTACGGGGGGCGCGTCGCCACGCGTGCGACAGCAGGCCGGCGCGGGCCCGACTCGTAGCAGCCCCCTACGGGGATCCCGCGAGGTAGAAGAACATGCTGATAACCGTGCTTATCTTAGGCGGAAGGTGGCCCGGCATTCTCGTTTCTAGTCTAGGCGACCGGACGGCGGGGGGAGAGCGCCGTGGCGGCGTGGCGCGTACGATTGTAGAGGATTCACGTGAGGTCGAGCGTGTCAAAGGTGGGGGGCAAAGGCAGGTACCCTAATGCCGGTCCAGGCGAAGGCCCTACGCAAGGGCCAAGGGGTTACGGCCTTGAAAAGAGCGACAACAGCGAGATGCTGCGACGCAGTTGGGGCGGTCGTCGAGGTCGGCGGGGCGGTAGGGGACATTCTTCGGCCGATTAGTGAGACGTCGACGCCGGCCGGGACGGCAGGAAAGGCAGGTATCGCTCTGAAAGCGACTAGGTGTGGATAAGGGGTTGGTTGATGGGAGCCGTACGTAAGCATGACCAGTTGGGTACAGTTCAGATCGACTATTGTAATGATGGTCCAGCGGCGCGAAAAGCCGGTATTAGAGCGGGGCATCACGAAAGTCGTTCCGAAAGCGTGGCGGCCGATTATAGAGGAGGAAGCAGAGCAAATAAACAGTTCCGTCGCGCTATAAGACACGTTAAGCGTCAATTCCAGACGCCGGGGCCTAAGAGGGTCGACTCGGAGTAGCGTTACGCGGGACGGATTCCGCCTAGATCTGCGGTATGGGTGTAAGGCGCCGCCGCCGAGTTAGTGCTCATTGACTCGGGCGCCCACGACGGTCGCCGGGTGAAACCTTCTAGCGAGAGCTGAGTCGGGACGGGCCGCGGAGATAAAGGGACGAGGTACCTAGCCTTAACGTCCGTATCACGGCGACCCAGGGGTGTGGCAGAGAGACCGAGGCTCGCCGGTATGTGCTTGCGGCGTTGGACGCGGTGAGGGCGCGTGGTCAGTCGGTAGTACACGCCCCCGGGGCTACCCAAGGCACCGCGTGGTGCGGCGCTTGGCACGCTAGCGACCTGAGGGGTCGGGCTCGTGTGCCGCAGGTCCACGGCAGGGTTGGCACGGAGAGGAGATGCGGCGGCACTAAAAGGGACACTGGCGATTACAATCGTGTCGTCTATGCAAACAAGCTACCAGCAGGGAAAGCGGATTCATCAGGGGCTTACAAGTCTGGAGGACCTTGCGTGTTATTGATCGAGGGATAGCCGGGGTGGGTTCCAAGCCGTAGGCCTCTAACATGTCGCGATTACAATGGCGGAGTTGAACGTACGCCCCAGGGACACTATAGGCGAATGCCTAGGCGCAAAGGCCGAGGGAGACCCCGTCCGCTGTGAGAGCGGCTGGGGAAGTTGTTGTCATGTCTCCTCAAATATGAGCAAGCGATGTACCCGACTGCTGAGGCGAGGCGCAGGATTTGTGCTAGGGATCGTTAGGGTTCAATTGGCAACTCTTGTACAAAGACGCGATAAAAGTTGTTCAGTTCAGAGGGCGGAGAGCCCGGATGGGTTGCCGCCGAAGATGTGGGAGCAAATGCAATGTTAATGCCCGTACTGTACCGATGCAGGACGCCCAGACGTTAGTAGTTTAGTCAACAGGTGTGCATCTGCTAATCGGGCCACATAAGATTGAAGGTGCGTTAATCGATATGGGGCAATGGAGGATAAGCCAGAGCCAAGTCGCACGTTGGGACAAGTTAGGTAGAGAAAACGGAAATCCTAATAAAAACATACGAAAAGACGCGTGCTGCGCGCCTACGCTC"/>
                                
        <sequence id="seq_ITM_020585_2001" taxon="ITM_020585_2001" totalcount="4" value="GCCCCGCTCGTGTCGGGGCTCGGCCTCGAAACTTCTTGCTTGAATAGCTGCTGAGTCCCCCTCCCTTATGCACTTCCTAACCCCTGAGGTGTTCTCTTGGTTGTATACTCTATCTTCACGGGCCCCCTGCGGGGGTCTCGTCTGAGCTCACTGGAAGGGTGCACTTCTTCCTGCATCGACCCCAAGGCCACCCCACTACCCCAACATCTCGGCAGTCTGCCCGCTCGACTCCTCTTACGACCCCGCACGGTGCGGCGTAACCATCGGGAGCGCCTGGCTCTCCTCCCTCAGGCCGCTTGGTCACACGGCACGGGGGCTTCACCCTATTCGCCTATCGCAGGTCTGCTGTCTGCCGCGGGCGACGTCCCTCGATTCGTCTGCAAGAGGCCTGCACGGATGACGCTGCCCACCCGGTCCTCTGTCGAACGCCAATAAGAAGACAGTCGCTTTCGCGACCGGGCTAATTGGGTCACTCCACCAGTCAGCGACACAGCCATGACGATCAGCTCACGCCTGTGTCCCCCGTCCCCAGGGCCTTGGGTACGGAGCGCTATCCCTCTGGTTACGCCTGCATAGCGTTGACACTCGGCTAAGTGACTATGCGTCCGCGGACGCGTTATGGACGCGATACCCGCCCTACGTGCGGCATCCCCCTATCGCCTACTGTTAGGCGCAACGTACAATCCCCGCAATGCCTTGCCTACCTGTCGCGCCTCAGCTCGGCCACCTCCCTGCCCACGTAAAAAGAGTCCGCTATGGCTCAGCCCCCGCTCCGCGTCCGCCACTTGCAGCACCCTCAAGTGTGTCTGGTGCTAGACGACCTAGTGCTCCTCCCCAAACCCTTATTCAAACAGTTCGCCACACACGCGCTTCCCGCGCCATGTCTCTCCCCACTCGACCGCAGCATCATGTTGGTCGCCTTAGGGGGAACGTTCCGATGCCGTAAAAAGCCCCCGAACCAACCCTACCCTCACCCGTGTCAGCCCCCGCCCCCGCACTCACCCCCTTGATAAGACTGGGTCTGCACGACTCTGGCAGAACCAGTGCGCTAGATTTAATTTTCTTGGATGCACCCCCGTACAACGCCAAATTCCGGTACGTCTTCCGTTCCTCTCTCACATTTCCACGGCGTGGCTCTTACCTCCGCTGCGGTCCCGGGCATACGGCCCCCTTGTACACAGACGCTACCAGACAGACACCAGTTATCGTCAACGGGGTGCCTACCCGTTAGCAACATCTGTTTGGTCATCAAAGCGCGCTCACCTCAGACCGGTTCCTTTGAACCTCTCTTTGCTCCGCGAAAGTAACGGGACCAGGGATCTTCCCCGCCTATAGAGCTCGGCCTGCCCGCGTAGGCAGTGGTCCGCACCGTCGCTTAAATTCTCTCCGGGCATCGCCAGGGTCTGAACCTGACGTTAGCGCGCGCGCTCCCATTCTTCCGTCGCCCGCCACCATCCGGGCGCGAACCCCTTGTGTCCTAGATCCTAGTGCTCACAGTCACTGCCAGAGGCAGCCCCAGCTCCCTTCCCCACAACCCAAACTTCCCCCGCACCCCTGGCCACACGGCCTGACGAACTAACATCGCATGCGTCCCCCCAACTGTCTGCTCGCTGGATTCTAAGGGTCGTCCTCAGGCCGTCCCCGCAGTTTCGAGCCGAGCTCCCGCTTGACTTATACCTCGTCCAATAACCGCGCAACGACTCTATCCGGCAAGCCCTCGTATATCGTTTGCCCACACCACCCCTAGGGCCGGTATTACCACAGTTGCGCCCCCTGTTACCTAAACTTCCAACACCGATCTCGGACGGTGGCGCGCGCTACACCCTAGCTACAGTCATATTAAGTTGCCCCCACGGCCCCGGGCTCCCCACCCTCTCCCTCCGTGTTGTCCTACTCTTGCGAACCTTTGCTAAAGCCGAGCCCCGAAGTACCCCCTGCAAGTTAACCGCCTCCTTCGTCCAACCAAGGCGCGTTCCAGCCCCTCAACCCTACCAGGCGTTGCGTGACCGTCCGCCATCGCTGGGAGCGGATGCTCGGTTAAGATAGAAGCCGCGCATGCTCGGAGTGGTGGATCAAGGGGCCGGCGCAATGACAAATGATGCCAGCAAGAGCGGGCGTGAATCAACTCAGCGACGGTCTACCCACCCGGAAGCAGATGGGGTCGGAGGAATTGGGCCGGAGAGTACGGGAAGCGCGTCGCCGCGCGCGCGACAGCAGGCCAGCCCGAGGCCGATCCCTAGCAACCCCCTACGAGGATCCAGCGAAGTAGAAGAACATGTTGGTAGCCGTGTCTGTCTTAGGCGCAGGGTGGCTCGGCCTTTTCGGCTCTAGTCTGGGCGACCGGACAGCAGGGGGAGAGCAACGTGGCGGGGTGCAACGTACGATTGTAGAGGATTCACGTGAGGTCCACCGTGTCAATGGCGGGGGGCAAAGGCAGGTACGCTAATGTCGGTGCTGGCGAAGAGGGTACGCAAGGGCCGAGGAGTTACGGCCTTCAAAAAAGCGATAACAGGAAGATGCTACGATGCAGTTGGGGCGGTCGGCCAGGTCGGCGGGGCGATAGGGGACATGGCTCGCGTGGTTAATGGGATGTGGAAGCCGGCCGGGACGGCAGTAAAGATAGGTATAGCTTGAGAAGCGACTAGGCGTGGATCAAGCGTTAGTCGATGAGAGCCGCATAAAAGCATGACCAGTTGGGTACAGTTCAGGTCGACTATTGTAAAAATGGCCCCGCGCCTTGAACGGCCGGTACTAGAGCGGGGCGCGGAGAAAGCTGTTCCCAAGGCGCGGCGCACGATTATAGAGCGGGGAGCAGACCAAGTAGACAGCTCCATCGCGCTGTAGGACATGTCGAGCGTCAACCCTGAATGCCCAGGCCTGAGCGGATCCACTTGGAGTAGCGCTACGCGGGACGAATTGCGCCTAGATCTGCGGCACGGCTGTAAGGCGCCGCTGCCGACCCCGTGTCCATTGACTCGGGCGCCGGCGACGGTCGTCGAATGAAACCGTCTAGCAAGAGCTGAGTCGGGACGGGCCGCGCAGATAAAGGGCCGAGGTTCCTAGCCTTAACGGCCATATAACGGCGACCCAAGGGTGTGGCGGAGAGACCGAGGCTCACCTGTACGTGCTTGCGGCGTTAAACGCGGTGGGGGCGCGTGGCCGATCGGTAGTACAAGTCCCTGGAGCGACCAGGGGCGCCGTGTGGTGCGGCGCCTGGTACGCCGGCGGCCTGTAGAGTCGGGCCCGTGCGCAACAAGCCCACGGCAGGGTTGGTGCAGAGGGGACATGCAGCGGCATTAAAAGGGGCATTGGCGATTACAATCGCGACGTCTATGCAAACAAGCGACCAGCAGAGAAAGCGGATTCATCAGGGGCTTACGGATCTGGAGGACCTCGCGTGTTATTGATCGGAGGGTAGGCGGGGTGGGTTGCAAGCCGTAGGCTTCTAACTTGCCGCGGTTACAATAGCAGAGTTGAACGTACGCCCCAGGGGCACTCTGGGCGAACGCGCAGGCGCAAAAGCCGAGGGAGACGCAGGCCGCTGTGAGGGCGGCGGGGGAAGTTGTAGCCATGCCTCCTCAAGTATGAGGAAGCAATCTACCCGACTATTAAGGCGAAACGCCGGACTTCTGCTAAGGATCCCTAGTGTTTAACTGGCAAGTCTTGTGCAACGACGCGATAAAAATCGTTCAGTTCAAAAGGTGGAGAGCTGGGGCAGGCCGCCGCCGAAGATATGGGGGCAAAGGCGATGTCAATGCCCATACTGAATCGATGCGGGCAGCCCAAAAGTTACTAGTCTGGTCAACGGGTGGGCGGCTGCTGATCGGGTCACATAAGATTGGACGTGCGTTAATCGATATGGGGCAATGGAGAATAAGCCAGGGCCAGGTCGCACGTTGAGACAGGTTAGGCAGAGAAAATGGGGACCTTAACAAAAACATACGAAATGACATGTGCCCTGGGCCTACGTTC"/>
                                
        <sequence id="seq_ITM_021081_2002" taxon="ITM_021081_2002" totalcount="4" value="GCCCCGCTCGTGTCGAGACTCGGCCTCGAGACTTCTTACTTGAATAGTTGCTGAATCTCCTTCCCTTATGTCCTCCCTAACCCTCGAGGTGTTCTCTTGGTTGTACACTCTATCTTCACGAGCCCCCTATGGGGGTATCGTCTGAGCCTCCTAAAGGAGTCCACTTCGTCTCGCATCGACCCCAAGGCCGCCCCACTACCCCGACAACGCCACAGCCCGCCCGCTCGGATCCCCCTGCCACCCCGCACGGCCCAACCCAACCATCCGGGGCGCCTGTCTCTCTTCCCTCAGGGGGTTTGGTCACGCAGCATGCGATCTAAATCCTATTCGCCTACCGCAGGTCTGCCGCCCGTCGCGGGCGACGTCTCTCGACCCGTCTGCAAGCGGCCTGCACGGATGATGCCTCCCACACGGCCCTCTGTCGAACGCGAATAAGAACACTGTCGCTTTCACGATCACACTAATTCGGTCGTTCCACCAGTCAACAATACAGCCATGACGGTCAGCCCGCACCCGTGTCCCCTGTCCCCAGGGCTTTGGGCACGGAGCCCTATCCCTTTGGTTACGCCTGCACGGTGTTGATACTCGGCTAAGTGGGTCTGCGTCCGCGGACGCGATATAAACAGGGTACCCGCCCCATATGCGGCATCCCCCTCTCGCCCGCTGCCAGGCGCAGCGTACAGTGGCCGCCATGCCTCGCCCATCTGTCGCGCCTCAGCTCGGCTATCTCCCTGTCCACGTAAAAAGAACCCGCCATGACTCGGCCCCCGCTTCGCGTCCGCCACTTGCATCACCCTCAAGTGTGTCTGGTGATAGACGATCTAGTGCCCTTCCGTGGACCCTTATTCAAACAGTTCGAGACGCACGCGATCCCCGCGCCGCGTCTCTCTCCACTCGACCGCAGCATCATCTTGGTGGCTTTGAGGTCAACCTTCCGACGCTGTAAAAAGCCCCCGAACCAACCCCACCTTCACCTATGTCACCCCCCCCCCCCGTACTCACCCCCTTAATAGGATCGGCTCTACCCGCTGCTGCTAGAGTTAGTGCGCTAGATCTAATTCTCTCGGATGTACTCCCCTGCGACGCTGAATCCCCATACGTTTTCCATTGCCCTCTCACCCCTCCACGGCGTGAGTCCTATGTCTGCTGCGGTCCCGGCCATACGACTCCCTTGTGCACAAACGCTACTAAACGGACACTAGTTATCGTCAACGGGGTGCCTACTCGTTAGCGGCATCCGTTTGGTCATCAGAGTACCCGAGCCTCAGACCGGTTCCTGAGAGTCTCTCCTGGCTCCGCGAAAATAACGGCGCCGCGGACCTTCCTCGCCTATAGAGCTTGGTCCACCCGCGTAGACAGTAGTCTGCACCGTCACTCAAATCCTCTCCGCGCACCGGTAGAGTCTGGACCAGAGATTAAGGTGCCCGCTCCCATTCTTCCGTCGCCCGCCACCACCGTAGCGCGAACCCGCTACACCCCAGATCTTAATGCCCATGGTCATTGCCGGAAGCCGCCCCAGCTCCCTACCCCGTAACCCAAACTCCCCCCGCATCCCCCCCCACAGGGCATGACGAACCAGCACCGCACGCATCCCCCCAACCACCTGCCCGTTGGATTCTGAGCGTCACCCTCAGGCCGCCTCCGCAGGCCTGAGCCGAGCTCCCGCCTGCTCTATACCCAGTCCATCAAACGCGCAACGATTCTATCCGTTAAGTCCCCGCATGTCGATTGCCCGCACCATCCGCAGCGCTATTATTACCACAGTTGCGCCCCCCATTACCTAAGATGCAAACACTGACTTCGGACGGTGGCGCACGCCACACCCTAGCTATAGTCGTCTTAAGCTGCCCCTACGACCCCGGCCTCCCGCCCTTATCCCCCCCTGTTCCCCTACTTCTACGAACCGTTGCTAAAGCCGAGCCCCGAAGTGCTCCTTGTGGGTTGGCCGCGTTCTTCGCCCGACCAACGCGCGTTCCAGCCCTTCACCTCCACCTGGCGTTGTGTGGTCGTCTGTCATCACTCGGGGCAGATGCTCAGTTAAGATAGAAGCCGCGCATGCCCGACGTGGTGGGTCGAGCGGCTGGCGCAATGACAAATGATGTCAACAAGAGCGGGCGTGAATCAATTTAGCGACGGTTTACCTATTCGGAAGCAGACGGAGCTGGAAGAACCGGGCTGCAGAGTACGGGGGGCGCGTCGCCACGCGTGCGACAGCAGGCCGGCGCGGGCCCGACTCGTAGCAGCCCCCTACGGGGATCCCGCGAGGTAGAAGAACATGCTGATAACCGTGCTTATCTTAGGCGGAAGGTGGCCCGGCATTCTCGTTTCTAGTCTAGGCGACCGGACGGCGGGGGGAGAGCGCCGTGGCGGGGTGGCGCGTACGATTGTAGAGGATTCACGTGAGGTCGAGTGTGTCAAAGGTGGGGGGCAAAGGCAGGTACCCTAATGCCGGTCCAGGCGAAGGCCCTACGCAAGGGCCAAGGGGTTACGGCCTTGAAAAGAGCGACAACAGCGAGATGCTGCGACGCAGTTGGGGCGGTCGTCGAGGTCGGCGGGGCGGTAGGGGACATTCTTCGGCCGATTAGTGAGACGTCGACGCCGGCCGGGACGGCAGGAAAGGCAGGTATCGCTCGGAAAGCGACTAGGTGTGGGTAAGGGGTTGGTTGATGGGAGCCGTACGTAAGCATGACCAGTTGGGTACAGTTCAGATCGACTATTGTAATGATGGTCCAGCGGCGTGAAAAGCCGGTATTAGAGCGGGGCATCACGAAAGTCGTTCCGAAAGCGCGGCGGCCGATTATAGAGGAGGAAGCAGAGCAAATAAACAGTTCCGTCGTGCTATAAGACACGTTAAGCGTCAATTCCAGACGCCGGGGCCTAAGAGGGTCGACTCGGAGTAGCGTTACGCGGGACGGCTTCCGCCTAGATCTGCGGTATGGGTGTAAGGCGCCGCCGCCGAGTTAGTGCTCATTGACTCGGGCGCCCACGACGATCACCGGGTGAAACCTTCTAGCGAGAGCTGAGTCGGGACGGGCCGCGGAGATAAAGGGACGAGGTACCTAGCCTCAACGTCCGTAACACGGCGACCCAGGGGTGTGGCAGAGAGACCGAGGTTCGCCGGTATGTGCTTGCGGCGTTGGACGCGGTGAGGGCGCGTGGTCAGTCGGTAGTACACGCCCCCGGGGCTACCCAAGGCACCGCGTGGTGCGGCGCTTGGCACGCTAGCGACCTGAGGGGTCGGGCTCGTGTGCCGCAGGTCCACGGCAGGGTTGGCACGGAGAGGAGATGCGGCGGCACTAAAAGGGACACTGGCGATTACAATCGTGTCGTCTATGCAAACAAGCTACCAGCAGGGAAAGCGGATTCATCAGGGGCTTACAAGTCTGGAGGACCTTGCGTGTTATTGATCGAGGGATAGCCGGGGTGGGTTCCAAGCCGTAGGCCTCTAACATGTCGCGATTACAATGGCGGAGTTGAACGTACGCCCCAGGGACACTATAGGCGAATGCCTAGGCGCAAAGGCCGAGGGAGACCCCGTCCGCTGTGAGAGCGGCTGGGGAAGTTGTTGTCATGTCTCCTCAAATATGAGCAAGCGATGTACCCGACTGCTGAGGCGAGGCGCAGGATTTGTGCTAGGGATCGTTAGGGTTCAATTGGCAACTCTTGTACAAAGACGCGATAAAAGTTGTTCAGTTCAGAAGGCGGAGAGCCCGGATGGGTTGCCGCCGAAGATGTGGGAGCAAATCCAATGTTAATGCCCGTACTGTACCGATGCAGGACGCCCAGACGTTAGTAGTTTAGTCAACAGGTGTGCATCTGCTAATCGGGTCACATAAGATTGAAGGTGCGTTAATCGATATGGGGCAATGGAGGATAAGCCAGAGCCAAGTCGCACGTTGGGACAAGTTAGGTAGAGAAAACGGAAATCCTAATAAAAACATACGAAAAGACGCGTGCTGCGCGCCTACGCTC"/>
                                
        <sequence id="seq_ITM_021433_2002" taxon="ITM_021433_2002" totalcount="4" value="GCCCCGCTCGTGTCGGGGCTCGGCCTCGAAACTTCTTGCTTGAATAGCTGCTGAGTCCCCCTCCCTTATGCACTTCCTAACCCCTGAGGTGTTCTCTTGGTTGTATACTCTATCTTCACGGGCCCCCTGCGGGGGTCTCGTCTGAGCTCACTGGAAGGGTGCACTTCTTCCCGCATCGACCCCAAGGCCACCCCACTACCCCAACATCTCGGCAGTCTGCCCGCTCGACTCCTCTTACGACCCCGCACGGCGCGGCGTAACCATCGGGAGCGCCTGGCTCTCCTCCCTCAGGCCGCTTGGTCACACGGCACGGGGGCTTCACCCTATTCGCCTATCGCAGGTCTGCTGTCTGCCGCGGGCGACGTCCCTCGATTCGTCTGCAAGAGGCCTGCACGGATGACGCTGCCCACCCGGTCCTCTGTCGAACGCCAATAAGAAGACAGTCGCTTTCGCGACCGGGCTAATTGGGTCACTCCACCAGTCAGCGACACAGCCATGACGATCAGCTCACGCCTGTGTCCCCCGTCCCCAGGGCCTTGGGTACGGAGCGCTATCCCTCTGGTTACGCCTGCATAGCGTTGACACTCGGCTAAGTGACTATGCGTCCGCGGACGCGTTATGGACGCGATACCCGCCCTACGTGCGGCATCCCCCTATCGCCTACTGTTAGGCGCAACGTACAATCCCCGCAATGCCTTGCCTACCTGTCGCGCCTCAGCTCGGCCACCTCCCTGCCCACGTAAAAAGAGTCCGCTATGGCTCAGCCCCCGCTCCGCGTCCGCCACTTGCAGCACCCTCAAGTGTGTCTGGTGCTAGACGACCTAGTGCTCCTCCCCAAACCCTTATTCAAACAGTTCGCCACACACGCGCTTCCCGCGCCATGTCTCTCCCCACTCGACCGCAGCATCATGTTGGTCGCCTTAGGGGGAACGTTCCGATGCCGTAAAAAGCCCCCGAACCAACCCTACCCTCACCCGTGTCAGCCCCCCCCCCCGCACTCACCCCCTTGATAAGACTGGGTCTGCACGACTCTGGCAGAACCAGTGCGCTAGATTTAATTTTCTTGGATGCACCCCCGTACAACGCCAAATTCCGGCACGTCTTCCGTTCCTCTCTCACATTTCCACGGCGTGGCTCTTACCTCCGCTGCGGTCCCGGGCATACGGCCGCCTTGTACACAGACGCTACCAGACAGACACCAGTTATCGTCAACGGGGTGCCTACCCGTTAGCAACATCTGTTTGGTCATCAAAGCGCGCTCACCTCAGACCGGTTCCTTTGAACCTCTCTTTGCTCCGCGAAAGTAACGGGACCAGGGATCTTCCCCGCCTATAGAGCTCGGCCTGCCCGCGTAGGCAGTGGTCCGCACCGTCGCTTAAATTCTCTCCGGGCATCGCCAGGGTCTGAACCTGACGTTAGCGCGCGCGCTCCCATTCTTCCGTCGCCCGCCACCATCCGGGCGCGAACCCCTTGTGTCCTAGATCCCAGTGCTCACAGTCACTGCCAGAGGCAGCCCCAGCTCCCTTCCCCACAACCCAAACTTCCCCCGCACCCCTGGCCACACGGCCTGACGAACTAACATCGCATGCGTCCCCCCAACTGTCTGCTCGCTGGATTCTAAGGGTCGTCCTCAGGCCGTCCCCGCAGTTTCGAGCCGAGCTCCCGCTTGACTTATACCTCGTCCAATAACCGCGCAACGACTCTATCCGGCAAGCCCTCGTATATCGTTTGCCCACACCACCCCTAGGGCCGGTATTACCACAGTTGCGCCCCCTGTTACCTAAACTTCCAACACCGATCTCGGACGGTGGCGCGCGCTACACCCTAGCTACAGTCATATTAAGTTGCCCCCACGGCCCCGGGCTCCCCACCCTCTCCCTCCGTGTTGTCCTACTCTTGCGAACCTTTGCTAAAGCCGAGCCCCGAAGTACCCCCTGCAAGTTAACCGCCTCCTTCGTCCAACCAAGGCGCGTTCCAGCCCCTCAACCCTACCAGGCGTTGCGTGACCGTCCGCCATCGCTCGGAGCGGATGCTCGGTTAAGATAGAAGCCGCGCATGCTCGGAGTGGTGGGTCAAGGGGCCGGCGCAATGACAAATGATGCCAGCAAGAGCGGGCGTGAATCAACTCAGCGACGGTCTACCCACCCGGAAGCAGATGGGGTCGGAGGAATTGGGCCGGAGAGTACGGGAAGCGCGTCGCCGCGCGCGCGACAGCAGGCCAGCCCGAGGCCGATCCCTAGCAACCCCCTACGAGGATCCAGCGAAGTAGAAGAACATGTTGGTAGCCGTGTCTGTCTTAGGCGCAGGGTGGCTCGGCCTTTTCGGCTCTAGTCTGGGCGACCGGACAGCAGTGGGAGAGCAACGTGGCGGGGTGCAACGTACGATTGTAGAGGATTCACGTGAGGTCCACCGTGTCAATGGCGGGGGGCAAAGGCAGGTACGCTAATGTCGGTGCTGGCGAAGAGGGTACGCAAGGGCCGAGGAGTTACGGCCTTCAAAAAAGCGATAACAGGAAGATGCTACGATGCAGTTGGGGCGGTCGGCCAGGTCGGCGGGGCGATAGGGGACATGGCTCGCGTGGTTAATGGGATGTGGAAGCCGGCCGGGACGGCAGTAAAGATAGGTATAGCTTGAGAAGCGACTAGACGTGGATCAAGCGTTAGTCGATGAGAGCCGCATAAAAGCATGACCAGTTGGGTACAGTTCAGGTCGACTATTGTAAAAATGGCCCCGCGCCTTGAACGGCCGGTACTAGAGCGGGGCGCGGAGAAAGCTGTTCCCAAGGCGCGGCGCACGATTATAGAGCGGGGAGCAGACCAAGTAGACAGCTCCATCGCGCTGTAGGACATGTCGAGCGTCAACCCTGAATGCCCAGGCCTGAGCGGATCCACTTGGAGTAGCGCTACGCGGGACGAATTGCGCCTAGATCTGCGGCACGGCTGTAAGGCGCCGCTGCCGACCCCGTGTCCATTGACTCGGGCGCCGGCGACGGTCGTCGAATGAAACCGTCTAGCAAGAGCTGAGTCGGGACGGGCCGCGCAGATAAAGGGCCGAGGTTCCTAGCCTTAACGGCCATATAACGGCGACCCAAGGGTGTGGCGGAGAGACCGAGGCTCACCTGTACGTGCTTGCGGCGTTAAACGCGGTGGGGGCGCGTGGCCGATCGGTAGTACAAGTCCCTGGAGCGACCAGGGGCGCCGTGTGGTGCGGCGCCTGGTACGCCGGCGGCCTGTAGAGTCGGGCCCGTGCGCAACAAGCCCACGGCAGGGTTGGTGCAGAGGGGACATGCAGCGGCATTAAAAGGGGCATTGGCGATTACAATCGCGACGTCTATGCAAACAAGCGACCAGCAGAGAAAACGGATTCATCAGGGGCTTACGGATCTGGAGGACCTCGCGTGTTATTGATCGGAGGGTAGGCGGGGTGGGTTGCAAGCCGTAGGCTTCTAACTTGCCGCGGTTACAATAGCAGAGTTGAACGTACGCCCCAGGGGCACTCTGGGCGAACGCGCAGGCGCAAAAGCCGAGGGAGACGCAGGCCGCTGTGAGGGCGGCGGGGGAAGTTGTAGCCATGCCTCCTCAAGTATGAGGAAGCAATCTACCCGACTATTAAGGCGAAACGCCGGACTTCTGCTAAGGATCCCTAGTGTTTAACTGGCAAGTCTTGTGCAACGACGCGATAAAAATCGTTCAGTTCAAAAGGTGGAGAGCTGGGGCAGGCCGCCGCCGAAGATATGGGGGCAAAGGCGATGTCAATGCCCATACTGAATCGATGCGGGCAGCCCAAAAGTTACTAGTCTGGTCAACGGGTGGGCGGCTGCTGATCGGGTCACATAAGATTGGACGTGCGTTAATCGATATGGGGCAATGGAGAATAAGCCAGGGCCAGGTCGCACGTTGAGACAGGTTAGGCAGAGAAAATGGGGACCTTAACAAAAACATACGAAATGACATGTGCCCTGGGCCTACGTTC"/>
                                
        <sequence id="seq_ITM_021434_2002" taxon="ITM_021434_2002" totalcount="4" value="GCCCCGCTCGTGTCGGGGCTCGGCCTCGAAACTTCTTGCTTGAATAGCTGCTGAGTCCCCCTCCCTTATGCACTTCCTAACCCCTGAGGTGTTCTCTTGGTTGTATACTCTATCTTCACGGGCCCCCTGCGGGGGTCTCGTCTGAGCTCACTGGAAGGGTGCACTTCTTCCCGCATCGACCCCAAGGCCACCCCACTACCCCAACATCTCGGCAGTCTGCCCGCTCGACTCCTCTTACGACCCCGCACGGCGCGGCGTAACCATCGGGAGCGCCTGGCTCTCCTCCCTCAGGCCGCTTGGTCACACGGCACGGGGGCTTCACCCTATTCGCCTATCGCAGGTCTGCTGTCTGCCGCGGGCGACGTCCCTCGATTCGTCTGCAAGAGGCCTGCACGGATGACGCTGCCCACCCGGTCCTCTGTCGAACGCCAATAAGAAGACAGTCGCTTTCGCGACCGGGCTAATTGGGTCACTCCACCAGTCAGCGACACAGCCATGACGATCAGCTCACGCCTGTGTCCCCCGTCCCCAGGGCCTTGGGTACGGAGCGCTATCCCTCTGGTTACGCCTGCATAGCGTTGACACTCGGCTAAGTGACTATGCGTCCGCGGACGCGTTATGGACGCGATACCCGCCCTACGTGCGGCATCCCCCTATCGCCTACTGTTAGGCGCAACGTACAATCCCCGCAATGCCTTGCCTACCTGTCGCGCCTCAGCTCGGCCACCTCCCTGCCCACGTAAAAAGAGTCCGCTATGGCTCAGCCCCCGCTCCGCGTCCGCCACTTGCAGCATCCTCAAGTGTGTCTGGTGCTAGACGACCTAGTGCTCCTCCCCAAACCCTTATTCAAACAGTTCGCCACACACGCGCTTCCCGCGCCATGTCTCTCCCCACTCGACCGCAGCATCATGTTGGTCGCCTTAGGGGGAACGTTCCGATGCCGTAAAAAGCCCCCGAACCAACCCTACCCTCACCCGTGTCAGCCCCCCCCCCCGCACTCACCCCCTTGATAAGACTGGGTCTGCACGACTCTGGCAGAACCAGTGCGCTAGATTTAATTTTCTTGGATGCACCCCCGTACAACGCCAAATTCCGGTACGTCTTCCGTTCCTCTCTCACATTTCCACGGCGTGGCTCTTACCTCCGCTGCGGTCCCGGGCATACGGCCCCCTTGTACACAGACGCTACCAGACAGACACCAGTTATCGTCAACGGGGTGCCTACCCGTTAGCAACATCTGTTTGGTCATCAAAGCGCGCTCACCTCAGACCGGTTCCTTTGAACCTCTCTTTGCTCCGCGAAAGTAACGGGACCAGGGATCTTCCCCGCCTATAGAGCTCGGCCTGCCCGCGTAGGCAGTGGTCCGCACCGTCGCTTAAATTCTCTCCGGGCATCGCCAGGGTCTGAACCTGACGTTAGCGCGCGCGCTCCCATTCTTCCGTCGCCCGCCACCATCCGGGCGCGAACCCCTTGTGTCCTAGATCCTAGTGCTCACAGTCACTGCCAGAGGCAGCCCCAGCTCCCTTCCCCACAACCCAAACTTCCCCCGCACCCCTGGCCACACGGCCTGACGAACTAACATCGCATGCGTCCCCCCAACTGTCTGCTCGCTGGATTCTAAGGGTCGTCCTCAGGCCGTCCCCGCAGTTTCGAGCCGAGCTCCCGCTTGACTTATACCTCGTCCAATAACCGCGCAACGACTCTATCCGGCAAGCCCTCGTATATCGTTTGCCCACACCACCCCTAGGGCCGGTATTACCACAGTTGCGCCCCCTGTTACCTAAACTTCCAACACCGATCTCGGACGGTGGCGCGCGCTACACCCTAGCTACAGTCATATTAAGTTGCCCCCACGGCCCCGGGCTCCCCACCCTCTCCCTCCGTGTTGTCCTACTCTTGCGAACCTTTGCTAAAGCCGAGCCCCGAAGTACCCCCTGCAAGTTAACCGCCTCCTTCGTCCAACCAAGGCGCGTTCCAGCCCCTCAACCCTACCAGGCGTTGCGTGACCGTCCGCCATCGCTCGGAGCGGATGCTCGGTTGAGATAGAAGCCGCGCATGCTCGGAGTGGTGGGTCAAGGGGCCGGCGCAATGACAAATGATGCCAGCAAGAGCGGGCGTGAATCAACTCAGCGACGGTCTACCCACCCGGAAGCAGATGGGGTCGGAGGAATTGGGCCGGAGAGTACGGGAAGCGCGTCGCCGCGCGCGCGACAGCAGGCCAGCCCGAGGCCGATCCCTAGCAACCCCCTACGAGGATCCAGCGAAGTAGAAGAACATGTTGGTAGCCGTGTCTGTCTTAGGCGCAGGGTGGCTCGGCCTTTTCGGCTCTAGTCTGGGCGACCGGACAGCAGGGGGAGAGCAACGTGGCGGGGTGCAACGTACGATTGTAGAGGATTCACGTGAGGTCCACCGTGTCAATGGCGGGGGGCAAAGGCAGGTACGCTAATGTCGGTGCTGGCGAAGAGGGTACGCAAGGGCCGAGGAGTTACCGCCTTCAAAAAAGCGATAACAGGAAGATGCTACGATGCAGTTGGGGCGGTCGGCCAGGTCGGCGGGGCGATAGGGGACATGGCTCGCGTGGTTAATGGGATGTGGAAGCCGGCCGGGACGGCAGTAAAGATAGGTATAGCTTGAGAAGCGACTAGACGTGGATCAAGCGTTAGTCGATGAGAGCCGCATAAAAGCATGACCAGTTGGGTACAGTTCAGGTCGACTATTGTAAAAATGGCCCCGCGCCTTGAACGGCCGGTACTAGAGCGGGGCGCGGAGAAAGCTGTTCCCAAGGCGCGGCGCACGATTATAGAGCGGGGAGCAGACCAAGTAGACAGCTCCATCGCGCTGTAGGACATGTCGAGCGTCAACCCTGAATGCCCAGGCCTGAGCGGATCCACTTGGAGTAGCGCTACGCGGGACGAATTGCGCCTAGATCTGCGGCACGGCTGTAAGGCGCCGCTGCCGACCCCGTGTCCATTGACTCGGGCGCCGGCGACGGTCGTCGAATGAAACCGTCTAGCAAGAGCTGAGTCGGGACGGGCCGCGCAGATAAAGGGCCGAGGTTCCTAGCCTTAACGGCCATATAACGGCGACCCAAGGGTGTGGCGGAGAGACCGAGGCTCACCTGTACGTGCTTGCGGCGTTAAACGCGGTGGGGGCGCGTGGCCGATCGGTAGTACAAGTCCCTGGAGCGACCAGGGGCGCCGTGTGGTGCGGCGCCTGGTACGCCGGCGGCCTGTAGAGTCGGGCCCGTGCGCAACAAGCCCACGGCAGGGTTGGTGCAGAGGGGACATGCAGCGGCATTAAAAGGGGCATTGGCGATTACAATCGCGACGTCTATGCAAACAAGCGACCAGCAGAGAAAGCGGATTCATCAGGGGCTTACGGATCTGGAGGACCTCGCGTGTTATTGATCGGAGGGTAGGCGGGGTGGGTTGCAAGCCGTAGGCTTCTAACTTGCCGCGGTTACAATAGCAGAGTTGAACGTACGCCCCAGGGGCACTCTGGGCGAACGCGCAGGCGCAAAAGCCGAGGGAGACGCAGGCCGCTGTGAGGGCGGCGGGGGAAGTTGTAGCCATGCCTCCTCAAGTATGAGGAAGCAATCTACCCGACTATTAAGGCGAAACGCCGGACTTCTGCTAAGGATCCCTAGTGTTTAACTGGCAAGTCTTGTGCAACGACGCGATAAAAATCGTTCAGTTCAAAAGGTGGAGAGCTGGGGCAGGCCGCCGCCGAAGATATGGGGGCAAAGGCGATGTCAATGCCCATACTGAATCGATGCGGGCAGCCCAAAAGTTACTAGTCTGGTCAACGGGTGGGCGGCTGCTGATCGGGTCACATAAGATTGGACGTGCGTTAATCGATATGGGGCAATGGAGAATAAGCCAGGGCCAGGTCGCACGTTGAGACAGGTTAGGCAGAGAAAATGGGGACCTTAACAAAAACATACGAAATGACATGTGCCCTGGGCCTACGTTC"/>
                                
        <sequence id="seq_ITM_022045_2002" taxon="ITM_022045_2002" totalcount="4" value="GCCCCGCTCGTGTCGGGGCTCGGCCTCGAAACTTCTTGCTTGAATAGCTGCTGAGTCCCCCTCCCTTATGCACTTCCTAACCCCTGAGGTGTTCTCTTGGTTGTATACTCTATCTTCACGGGCCCCCTGCGGGGGTCTCGTCTGAGCTCACTGGAAGGGTGCACTTCTTCCCGCATCGACCCCAAGGCCACCCCACTACCCCAACATCTCGGCAGTCTGCCCGCTCGACTCCTCTTACGACCCCGCACGGCGCGGCGTAACCATCGGGAGCGCCTGGCTCTCCTCCCTCAGGCCGCTTGGTCACACGGCACGGGGGCTTCACCCTATTCGCCTATCGCAGGTCTGCTGTCTGCCGCGGGCGACGTCCCTCGATTCGTCTGCAAGAGGCCTGCACGGATGACGCTGCCCACCCGGTCCTCTGTCGAACGCCAATAAGAAGACAGTCGCTTTCGCGACCGGGCTAATTGGGTCACTCCACCAGTCAGCGACACAGCCATGACGATCAGCTCACGCCTGTGTCCCCCGTCCCCAGGGCCTTGGGTACGGAGCGCTATCCCTCTGGTTACGCCTGCATAGCGTTGACACTCGGCTAAGTGACTATGCGTCCGCGGACGCGTTATGGACGCGATACCCGCCCTACGTGCGGCATCCCCCTATCGCCTACTGTTAGGCGCAACGTACAATCCCCGCAATGCCTTGCCTACCTGTCGCGCCTCAGCTCGGCCACCTCCCTGCCCACGTAAAAAGAGTCCGCTATGGCTCAGCCCCCGCTCCGCGTCCGCCACTTGCAGCACCCTCAAGTGTGTCTGGTGCTAGACGACCTAGTGCTCCTCCCCAAACCCTTATTCAAACAGTTCGCCACACACGCGCTTCCCGCGCCATGTCTCTCCCCACTCGACCGCAGCATCATGTTGGTCGCCTTAGGGGGAACGTTCCGATGCCGTAAAAAGCCCCCGAACCAACCCTACCCTCACCCGTGTCAGCCCCCCCCCCCGCACTCACCCCCTTGATAAGACTGGGTCTGCACGACTCTGGCAGAACCAGTGCGCTAGATTTAATTTTCTTGGATGCACCCCCGTACAACGCCAAATTCCGGTACGTCTTCCGTTCCTCTCTCACATTTCCACGGCGTGGCTCTTACCTCCGCTGCGGTCCCGGGCATACGGCCCCCTTGTACACAGACGCTACCAGACAGACACCAGTTATCGTCAACGGGGTGCCTACCCGTTAGCAACATCTGTTTGGTCATCAAAGCGCGCTCACCTCAGACCGGTTCCTTTGAACCTCTCTTTGCTCCGCGAAAGTAACGGGACCAGGGATCTTCCCCGCCTATAGAGCTCGGCCTGCCCGCGTAGGCAGTGGTCCGCACCGTCGCTTAAATTCTCTCCGGGCATCGCCAGGGTCTGAACCTGACGTTAGCGCGCGCGCTCCCATTCTTCCGTCGCCCGCCACCATCCGGGCGCGAACCCCTTGTGTCCTAGATCCCAGTGCTCACAGTCACTGCCAGAGGCAGCCCCAGCTCCCTTCCCCACAACCCAAACTTCCCCCGCACCCCTGGCCACACGGCCTGACGAACTAACATCGCATGCGTCCCCCCAACTGTCTGCTCGCTGGATTCTAAGGGTCGTCCTCAGGCCGTCCCCGCAGTTTCGAGCCGAGCTCCCGCTTGACTTATACCTCGTCCAATAACCGCGCAACGACTCTATCCGGCAAGCCCTCGTATATCGTTTGCCCACACCACCCCTAGGGCCGGTATTACCACAGTTGCGCCCCCTGTTACCTAAACTTCCAACACCGATCTCGGACGGTGGCGCGCGCTACACCCTAGCTACAGTCATATTAAGTTGCCCCCACGGCCCCGGGCTCCCCACCCTCTCCCTCCGTGTTGTCCTACTCTTGCGAACCTTTGCTAAAGCCGAGCCCCGAAGTACCCCCTGCAAGTTAACCGCCTCCTTCGTCCAACCAAGGCGCGTTCCAGCCCCTCAACCCTACCAGGCGTTGCGTGACCGTCCGCCATCGCTCGGAGCGGATGCTCGGTTAAGATAGAAGCCGCGCATGCTCGGAGTGGTGGGTCAAGGGGCCGGCGCAATGACAAATGATGCCAGCAAGAGCGGGCGTGAATCAACTCAGCGACGGTCTACCCACCCGGAAGCAGATGGGGTCGGAGGAATTGGGCCGGAGAGTACGGGAAGCGCGTCGCCGCGCGCGCGACAGCAGGCCAGCCCGAGGCCGATCCCTAGCAACCCCCTACGAGGATCCAGCGAAGTAGAAGAACATGTTGGTAGCCGTGTCTGTCTTAGGCGCAGGGTGGCTCGGCCTTTTCGGCTCTAGTCTGGGCGACCGGACAGCAGTGGGAGAGCAACGTGGCGGGGTGCAACGTACGATTGTAGAGGATTCACGTGAGGTCCACCGTGTCAATGGCGGGGGGCAAAGGCAGGTACGCTAATGTCGGTGCTGGCGAAGAGGGTACGCAAGGGCCGAGGAGTTACGGCCTTCAAAAAAGCGATAACAGGAAGATGCTACGATGCAGTTGGGGCGGTCGGCCAGGTCGGCGGGGCGATAGGGGACATGGCTCGCGTGGTTAATGGGATGTGGAAGCCGGCCGGGACGGCAGTAAAGATAGGTATAGCTTGAGAAGCGACTAGACGTGGATCAAGCGTTAGTCGATGAGAGCCGCATAAAAGCATGACCAGTTGGGTACAGTTCAGGTCGACTATTGTAAAAATGGCCCCGCGCCTTGAACGGCCGGTACTAGAGCGGGGCGCGGAGAAAGCTGTTCCCAAGGCGCGGCGCACGATTATAGAGCGGGGAGCAGACCAAGTAGACAGCTCCATCGCGCTGTAGGACATGTCGAGCGTCAACCCTGAATGCCCAGGCCTGAGCGGATCCACTTGGAGTAGCGCTACGCGGGACGAATTGCGCCTAGATCTGCGGCACGGCTGTAAGGCGCCGCTGCCGACCCCGTGTCCATTGACTCGGGCGCCGGCGACGGTCGTCGAATGAAACCGTCTAGCAAGAGCTGAGTCGGGACGGGCCGCGCAGATAAAGGGCCGAGGTTCCTAGCCTTAACGGCCATATAACGGCGACCCAAGGGTGTGGCGGAGAGACCGAGGCTCACCTGTACGTGCTTGCGGCGTTAAACGCGGTGGGGGCGCGTGGCCGATCGGTAGTACAAGTCCCTGGAGCGACCAGGGGCGCCGTGTGGTGCGGCGCCTGGTACGCCGGCGGCCTGTAGAGTCGGGCCCGTGCGCAACAAGCCCACGGCAGGGTTGGTGCAGAGGGGACATGCAGCGGCATTAAAAGGGGCATTGGCGATTACAATCGCGACGTCTATGCAAACAAGCGACCAGCAGAGAAAACGGATTCATCAGGGGCTTACGGATCTGGAGGACCTCGCGTGTTATTGATCGGAGGGTAGGCGGGGTGGGTTGCAAGCCGTAGGCTTCTAACTTGCCGCGGTTACAATAGCAGAGTTGAACGTACGCCCCAGGGGCACTCTGGGCGAACGCGCAGGCGCAAAAGCCGAGGGAGACGCAGGCCGCTGTGAGGGCGGCGGGGGAAGTTGTAGCCATGCCTCCTCAAGTATGAGGAAGCAATCTACCCGACTATTAAGGCGAAACGCCGGACTTCTGCTAAGGATCCCTAGTGTTTAACTGGCAAGTCTTGTGCAACGACGCGATAAAAATCGTTCAGTTCAAAAGGTGGAGAGCTGGGGCAGGCCGCCGCCGAAGATATGGGGGCAAAGGCGATGTCAATGCCCATACTGAATCGATGCGGGCAGCCCAAAAGTTACTAGTCTGGTCAACGGGTGGGCGGCTGCTGATCGGGTCACATAAGATTGGACGTGCGTTAATCGATATGGGGCAATGGAGAATAAGCCAGGGCCAGGTCGCACGTTGAGACAGGTTAGGCAGAGAAAATGGGGACCTTAACAAAAACATACGAAATGACATGTGCCCTGGGCCTACGTTC"/>
                                
        <sequence id="seq_ITM_022287_2002" taxon="ITM_022287_2002" totalcount="4" value="GCCCCGCTCGTGTCGGGGCTCGGCCTCGAAACTTCTTGCTTGAATAGCTGCTGAGTCCCCCTCCCTTATGCACTTCCTAACCCCTGAGGTGTTCTCTTGGTTGTATACTCTATCTTCACGGGCCCCCTGCGGGGGTCTCGTCTGAGCTCACTGGAAGGGTGCACTTCTTCCCGCATCGACCCCAAGGCCACCCCACTACCCCAACATCTCGGCAGTCTGCCCGCTCGACTCCTCTTACGACCCCGCACGGCGCGGCGTAACCATCGGGAGCGCCTGGCTCTCCTCCCTCAGGCCGCTTGGTCACACGGCACGGGGGCTTCACCCTATTCGCCTATCGCAGGTCTGCTGTCTGCCGCGGGCGACGTCCCTCGATTCGTCTGCAAGAGGCCTGCACGGATGACGCTGCCCACCCGGTCCTCTGTCGAACGCCAATAAGAAGACAGTCGCTTTCGCGACCGGGCTAATTGGGTCACTCCACCAGTCAGCGACACAGCCATGACGATCAGCTCACGCCTGTGTCCCCCGTCCCCAGGGCCTTGGGTACGGAGCGCTATCCCTCTGGTTACGCCTGCATAGCGTTGACACTCGGCTAAGTGACTATGCGTCCGCGGACGCGTTATGGACGCGATACCCGCCCTACGTGCGGCATCCCCCTATCGCCTACTGTTAGGCGCAACGTACAATCCCCGCAATGCCTTGCCTACCTGTCGCGCCTCAGCTCGGCCACCTCCCTGCCCACGTAAAAAGAGTCCGCTATGGCTCAGCCCCCGCTCCGCGTCCGCCACTTGCAGCACCCTCAAGTGTGTCTGGTGCTAGACGACCTAGTGCTCCTCCCCAAACCCTTATTCAAACAGTTCGCCACACACGCGCTTCCCGCGCCATGTCTCTCCCCACTCGACCGCAGCATCATGTTGGTCGCCTTAGGGGGAACGTTCCGATGCCGTAAAAAGCCCCCGAACCAACCCTACCCTCACCCGTGTCAGCCCCCCCCCCCGCACTCACCCCCTTGATAAGACTGGGTCTGCACGACTCTGGCAGAACCAGTGCGCTAGATTTAATTTTCTTGGATGCACCCCCGTACAACGCCAAATTCCGGTACGTCTTCCGTTCCTCTCTCACATTTCCACGGCGTGGCTCTTACCTCCGCTGCGGTCCCGGGCATACGGCCCCCTTGTACACAGACGCTACCAGACAGACACCAGTTATCGTCAACGGGGTGCCTACCCGTTAGCAACATCTGTTTGGTCATCAAAGCGCGCTCACCTCAGACCGGTTCCTTTGAACCTCTCTTTGCTCCGCGAAAGTAACGGGACAAGGGATCTTCCCCGCCTATAGAGCTCGGCCTGCCCGCGTAGGCAGTGGTCCGCACCGTCGCTTAAATTCTCTCCGGGCATCGCCAGGGTCTGAACCTGACGTTAGCGCGCGCGCTCCCATTCTTCCGTCGCCCGCCACCATCCGGGCGCGAACCCCTTGTGTCCTAGATCCCAGTGCTCACAGTCACTGCCAGAGGCAGCCCCAGCTCCCTTCCCCACAACCCAAACTTCCCCCGCACCCCTGGCCACACGGCCTGACGAACTAACATCGCATGCGTCCCCCCAACTGTCTGCTCGCTGGATTCTAAGGGTCGTCCTCAGGCCGTCCCCGCAGTTTCGAGCCGAGCTCCCGCTTGACTTATACCTCGTCCAATAACCGCGCAACGACTCTATCCGGCAAGCCCTCGTATATCGTTTGCCCACACCACCCCTAGGGCCGGTATTACCACAGTTGCGCCCCCTGTTACCTAAACTTCCAACACCGATCTCGGACGGTGGCGCGCGCTACACCCTAGCTACAGTCATATTAAGTTGCCCCCACGGCCCCGGGCTCCCCACCCTCTCCCTCCGTGTTGTCCTACTCTTGCGAACCTTTGCTAAAGCCGAGCCCCGAAGTACCCCCTGCAAGTTAACCGCCTCCTTCGTCCAACCAAGGCGCGTTCCAGCCCCTCAACCCTACCAGGCGTTGCGTGACCGTCCGCCATCGCTCGGAGCGGATGCTCGGTTAAGATAGAAGCCGCGCATGCTCGGAGTGGTGGGTCAAGGGGCCGGCGCAATGACAAATGATGCCAGCAAGAGCGGGCGTGAATCAACTCAGCGACGGTCTACCCACCCGGAAGCAGATGGGGTCGGAGGAATTGGGCCGGAGGGTACGGGAAGCGCGTCGCCGCGCGCGCGACAGCAGGCCAGCCCGAGGCCGATCCCTAGCAACCCCCTACGAGGATCCAGCGAAGTAGAAGAACATGTTGGTAGCCGTGTCTGTCTTAGGCGCAGGGTGGCTCGGCCTTTTCGGCTCTAGTCTGGGCGACCGGACAGCAGTGGGAGAGCAACGTGGCGGGGTGCAACGTACGATTGTAGAGGATTCACGTGAGGTCCACCGTGTCAATGGCGGGGGGCAAAGGCAGATACGCTAATGTCGGTGCTGGCGAAGAGGGTACGCAAGGGCCGAGGAGTTACGGCCTTCAAAAAAGCGATAACAGGAAGATGCTACGATGCAGTTGGGGCGGTCGGCCAGGTCGGCGGGGCGATAGGGGACATGGCTCGCGTGGTTAATGGGATGTGGAAGCCGGCCGGGACGGCAGTAAAGATAGGTATAGCTTGAGAAGCGACTAGACGTGGATCAAGCGTTAGTCGATGAGAGCCGCATAAAAGCATGACCAGTTGGGTACAGTTCAGGTCGACTATTGTAAAAATGGCCCCGCGCCTTGAACGGCCGGTACTAGAGCGGGGCGCGGAGAAAGCTGTTCCCAAGGCGCGGCGCACGATTATAGAGCGGGGAGCAGACCAAGTAGACAGCTCCATCGCGCTGTAGGACATGTCGAGCGTCAACCCTGAATGCCCAGGCCTGAGCGGATCCACTTGGAGTAGCGCTACGCGGGACGAATTGCGCCTAGATCTGCGGCACGGCTGTAAGGCGCCGCTGCCGACCCCGTGTCCATTGACTCGGGCGCCGGCGACGGTCGTCGAATGAAACCGTCTAGCAAGAGCTGAGTCGGGACGGGCCGCGCAGATAAAGGGCCGAGGTTCCTAGCCTTAACGGCCATATAACGGCGACCCAAGGGTGTGGCGGAGAGACCGAGGCTCACCTGTACGTGCTTGCGGCGTTAAACGCGGTGGGGGCGCGTGGCCGATCGGTAGTACAAGTCCCTGGAGCGACCAGGGGCGCCGTGTGGTGCGGCGCCTGGTACGCCGGCGGCCTGTAGAGTCGGGCCCGTGCGCAACAAGCCCACGGCAGGGTTGGTGCAGAGGGGACATGCAGCGGCATTAAAAGGGGCATTGGCGATTACAATCGCGACGTCTATGCAAACAAGCGACCAGCAGAGAAAACGGATTCATCAGGGGCTTACGGATCTGGAGGACCTCGCGTGTTATTGATCGGAGGGTAGGCGGGGTGGGTTGCAAGCCGTAGGCTTCTAACTTGCCGCGGTTACAATAGCAGAGTTGAACGTACGCCCCAGGGGCACTCTGGGCGAACGCGCAGGCGCAAAAGCCGAGGGAGACGCAGGCCGCTGTGAGGGCGGCGGGGGAAGTTGTAGCCATGCCTCCTCAAGTATGAGGAAGCAATCTACCCGACTATTAAGGCGAAACGCCGGACTTCTGCTAAGGATCCCTAGTGTTTAACTGGCAAGTCTTGTGCAACGACGCGATAAAAATCGTTCAGTTCAAAAGGTGGAGAGCTGGGGCAGGCCGCCGCCGAAGATATGGGGGCAAAGGCGATGTCAATGCCCATACTGAATCGATGCGGGCAGCCCAAAAGTTACTAGTCTGGTCAACGGGTGGGCGGCTGCTGATCGGGTCACATAAGATTGGACGTGCGTTAATCGATATGGGGCAATGGAGAATAAGCCAGGGCCAGGTCGCACGTTGAGACAGGTTAGGCAGAGAAAATGGGGACCTTAACAAAAACATACGAAATGACATGTGCCCTGGGCCTACGTTC"/>
                                
        <sequence id="seq_ITM_022875_2002" taxon="ITM_022875_2002" totalcount="4" value="GCCCCGCTCGTGTCGGGGCTCGGCCTCGAAACTTCTTGCTTGAATAGCTGCTGAGTCCCCCTCCCTTATGCACTTCCTAACCCCTGAGGTGTTCTCTTGGTTGTATACTCTATCTTCACGGGCCCCCTGCGGGGGTCTCGTCTGAGCTCACTGGAAGGGTGCACTTCTTCCCGCATCGACCCCAAGGCCACCCCACTACCCCAACATCTCGGCAGTCTGCCCGCTCGACTCCTCTTACGACCCCGCACGGCGCGGCGTAACCATCGGGAGCGCCTGGCTCTCCTCCCTCAGGCCGCTTGGTCACACGGCACGGGGGCTTCACCCTATTCGCCTATCGCAGGTCTGCTGTCTGCCGCGGGCGACGTCCCTCGATTCGTCTGCAAGAGGCCTGCACGGATGACGCTGCCCACCCGGTCCTCTGTCGAACGCCAATAAGAAGACAGTCGCTTTCGCGACCGGGCTAATTGGGTCACTCCACCAGTCAGCGACACAGCCATGACGATCAGCTCACGCCTGTGTCCCCCGTCCCCAGGGCCTTGGGTACGGAGCGCTATCCCTCTGGTTACGCCTGCATAGCGTTGACACTCGGCTAAGTGACTATGCGTCCGCGGACGCGTTATGGACGCGATACCCGCCCTACGTGCGGCATCCCCCTATCGCCTACTGTTAGGCGCAACGTACAATCCCCGCAATGCCTTGCCTACCTGTCGCGCCTCAGCTCGGCCACCTCCCTGCCCACGTAAAAAGAGTCCGCTATGGCTCAGCCCCCGCTCCGCGTCCGCCACTTGCAGCACCCTCAAGTGTGTCTGGTGCTAGACGACCTAGTGCTCCTCCCCAAACCCTTATTCAAACAGTTCGCCACACACGCGCTTCCCGCGCCATGTCTCTCCCCACTCGACCGCAGCATCATGTTGGTCGCCTTAGGGGGAACGTTCCGATGCCGTAAAAAGCCCCCGAACCAACCCTACCCTCACCCGTGTCAGCCCCCCCCCCCGCACTCACCCCCTTGATAAGACTGGGTCTGCACGACTCTGGCAGAACCAGTGCGCTAGATTTAATTTTCTTGGATGCACCCCCGTACAACGCCAAATTCCGGTACGTCTTCCGTTCCTCTCTCACATTTCCACGGCGTGGCTCTTACCTCCGCTGCGGTCCCGGGCATACGGCCCCCTTGTACACAGACGCTACCAGACAGACACCAGTTATCGTCAACGGGGTGCCTACCCGTTAGCAACATCTGTTTGGTCATCAAAGCGCGCTCACCTCAGACCGGTTCCTTTGAACCTCTCTTTGCTCCGCGAAAGTAACGGGACCAGGGATCTTCCCCGCCTATAGAGCTCGGCCTGCCCGCGTAGGCAGTGGTCCGCACCGTCGCTTAAATTCTCTCCGGGCATCGCCAGGGTCTGAACCTGACGTTAGCGCGCGCGCTCCCATTCTTCCGTCGCCCGCCACCATCCGGGCGCGAACCCCTTGTGTCCTAGATCCCAGTGCTCACAGTCACTGCCAGAGGCAGCCCCAGCTCCCTTCCCCACAACCCAAACTTCCCCCGCACCCCTGGCCACACGGCCTGACGAACTAACATCGCATGCGTCCCCCCAACTGTCTGCTCGCTGGATTCTAAGGGTCGTCCTCAGGCCGTCCCCGCAGTTTCGAGCCGAGCTCCCGCTTGACTTATACCTCGTCCAATAACCGCGCAACGACTCTATCCGGCAAGCCCTCGTATATCGTTTGCCCACACCACCCCTAGGGCCGGTATTACCACAGTTGCGCCCCCTGTTACCTAAACTTCCAACACCGATCTCGGACGGTGGCGCGCGCTACACCCTAGCTACAGTCATATTAAGTTGCCCCCACGGCCCCGGGCTCCCCACCCTCTCCCTCCGTGTTGTCCTACTCTTGCGAACCTTTGCTAAAGCCGAGCCCCGAAGTACCCCCTGCAAGTTAACCGCCTCCTTCGTCCAACCAAGGCGCGTTCCAGCCCCTCAACCCTACCAGGCGTTGCGTGACCGTCCGCCATCGCTCGGAGCGGATGCTCGGTTAAGATAGAAGCCGCGCATGCTCGGAGTGGTGGGTCAAGGGGCCGGCGCAATGACAAATGATGCCAGCAAGAGCGGGCGTGAATCAACTCAGCGACGGTCTACCCACCCGGAAGCAGATGGGGTCGGAGGAATTGGGCCGGAGAGTACGGGAAGCGCGTCGCCGCGCGCGCGACAGCAGGCCAGCCCGAGGCCGATCCCTAGCAACCCCCTACGAGGATCCAGCGAAGTAGAAGAACATGTTGGTAGCCGTGTCTGTCTTAGGCGCAGGGTGGCTCGGCCTTTTCGGCTCTAGTCTGGGCGACCGGACAGCAGTGGGAGAGCAACGTGGCGGGGTGCAACGTACGATTGTAGAGGATTCACGTGAGGTCCACCGTGTCAATGGCGGGGGGCAAAGGCAGGTACGCTAATGTCGGTGCTGGCGAAGAGGGTACGCAAGGGCCGAGGAGTTACGGCCTTCAAAAAAGCGATAACAGGAAGATGCTACGATGCAGTTGGGGCGGTCGGCCAGGTCGGCGGGGCGATAGGGGACATGGCTCGCGTGGTTAATGGGATGTGGAAGCCGGCCGGGACGGCAGTAAAGATAGGTATAGCTTGAGAAGCGACTAGACGTGGATCAAGCGTTAGTCGATGAGAGCCGCATAAAAGCATGACCAGTTGGGTACAGTTCAGGTCGACTATTGTAAAAATGGCCCCGCGCCTTGAACGGCCGGTACTAGAGCGGGGCGCGGAGAAAGCTGTTCCCAAGGCGCGGCGCACGATTATAGAGCGGGGAGCAGACCAAGTAGACAGCTCCATCGCGCTGTAGGACATGTCGAGCGTCAACCCTGAATGCCCAGGCCTGAGCGGATCCACTTGGAGTAGCGCTACGCGGGACGAATTGCGCCTAGATCTGCGGCACGGCTGTAAGGCGCCGCTGCCGACCCCGTGTCCATTGACTCGGGCGCCGGCGACGGTCGTCGAATGAAACCGTCTAGCAAGAGCTGAGTCGGGACGGGCCGCGCAGATAAAGGGCCGAGGTTCCTAGCCTTAACGGCCATATAACGGCGACCCAAGGGTGTGGCGGAGAGACCGAGGCTCACCTGTACGTGCTTGCGGCGTTAAACGCGGTGGGGGCGCGTGGCCGATCGGTAGTACAAGTCCCTGGAGCGACCAGGGGCGCCGTGTGGTGCGGCGCCTGGTACGCCGGCGGCCTGTAGAGTCGGGCCCGTGCGCAACAAGCCCACGGCAGGGTTGGTGCAGAGGGGACATGCAGCGGCATTAAAAGGGGCATTGGCGATTACAATCGCGACGTCTATGCAAACAAGCGACCAGCAGAGAAAACGGATTCATCAGGGGCTTACGGATCTGGAGGACCTCGCGTGTTATTGATCGGAGGGTAGGCGGGGTGGGTTGCAAGCCGTAGGCTTCTAACTTGCCGCGGTTACAATAGCAGAGTTGAACGTACGCCCCAGGGGCACTCTGGGCGAACGCGCAGGCGCAAAAGCCGAGGGAGACGCAGGCCGCTGTGAGGGCGGCGGGGGAAGTTGTAGCCATGCCTCCTCAAGTATGAGGAAGCAATCTACCCGACTATTAAGGCGAAACGCCGGACTTCTGCTAAGGATCCCTAGTGTTTAACTGGCAAGTCTTGTGCAACGACGCGATAAAAATCGTTCAGTTCAAAAGGTGGAGAGCTGGGGCAGGCCGCCGCCGAAGATATGGGGGCAAAGGCGATGTCAATGCCCATACTGAATCGATGCGGGCAGCCCAAAAGTTACTAGTCTGGTCAACGGGTGGGCGGCTGCTGATCGGGTCACATAAGATTGGACGTGCGTTAATCGATATGGGGCAATGGAGAATAAGCCAGGGCCAGGTCGCACGTTGAGACAGGTTAGGCAGAGAAAATGGGGACCTTAACAAAAACATACGAAATGACATGTGCCCTGGGCCTACGTTC"/>
                                
        <sequence id="seq_ITM_030716_2003" taxon="ITM_030716_2003" totalcount="4" value="GCCCCGCTCGTGTCGGGGCTCGGCCTCGAAACTTCTTGCTCGAATAGCTGCTGAGTCCCCCTCCTTTATGCACTTCCTAACCCCTGAGGTATTCTCTTGGTTGTATACTCTATCTTCACGGGCCCCCTGTGGGGGTCTCGTCTGAGCTCACTGGAAGGGTGCACTTCGTCCCGCATCGACGCCAAGGCCACCCCACTACCCCAACATCTCGGCGGTCTGCCCGCTCCACTCCTCTTACGACCCCGCACGGCGCGGCGTAACCATCGGGAGCGCCTGGCTCTCTTCCCTCAGGCCGCTTGGTCACACGGCACGGGGGCTTCACCCTATTCGCCTATCGCAGGTCTGCCGTCTGCCGCGGGCGATGTCCCTCGATTCGTCTGCAAGAGGCCTGCACGGATGACGCTGCCCACCCGGTCCTCTGTCAAACGCCAATAAGAAGACAGTCGCTTTCACGACCGGGCTAATTGGGTCACTCCACCAGTCAGAGACACAGCCATGACGATCAGCTCACGCCTGTGTCCCCCGTCCCCAGGGCCTTGGGTACGGAGCGCTATCCCTCTGGTTACGCCTGCATAGCGTTGACACTCGGCTAGGTGACTATGCGTCCGCGGACGCGTTATGGACGCGATACCCGCCCTACGTGCGGCATCCCCATATCGCCTACTGTTAGGCGCAACGTACAATCCCCGCAATGCCTTGCCTACCTGTCGCGCCTCAGCTCGGCCACTTCCCTGCCCACGTAAAATGAGTCCGCTATGGCTCAGCCCCCGCTCCGCGTCCGCCACTTGCAGCACCCTCAAGTGTGTCTGGTGCTAGACGACCTTGTGCTCCTCCCCAAACCCCTATTCAAACAGTTCGCCACACACGCGCTTCCCGCGCCATGTGTCTCCCCACTCGACCGCAGCGTCATGTTGGTCGCCTTAGGGGGAACGTTCCGATGCCGTAAAAAGCCCCCGAACCAACCCTACCCCCACCCGTGTCAGCCCCCCCCCCCGCACTCACCCCCTTGATAAGACTGGGTCTGCACGACTCTGGCAGAACCAGTGCGCTAGATTTAATTTTCTTGGATGCACCCCCGTACAACGCCAAATTCCGGTACGTCTTCCGTTCCTCTCTCACATTTCCACGGCGTGGCTCTTGCCTCCGCTGCGGTCCTGGCTATACGACCCCCTTGTACACAGACGCTACCAGACAGACACCAGTTATCGTCAATGGGGTGCCTACCCGTTAGCAACATCCGTTTGGTCATCAAAGCGCGCTCACCTCAGACCGGTTCCTTTGAACCTCTCTTTGCTCCGCAAAAGTAACGGGACCAGGGATCTTCCCCGCCTATAGAGCTCCTCCTGCCCGCGTAGGCAGTGGTCCGCACCGTCGCTTAAATTCTCTCCGCGCACCGCCAGGGTCTGAACCTGACGTTAGCGCGCGCGCTCCCATTCTTCCGTTGCCCGCCACCATCCGGGCGCGAACCCCTTGTGTCCTAGATCCTAGTGCTCACAGTCACTGCCAGAGGCAGCCCCAGGTCCCTTCCCCACAACCCAAACTTCCCCCGCACCCCTGGCCACACGGCCTGACGAACTAACATCGCATGCGTCCCCCCAACTGTCTGCTCGCTGGATTCTAAGGGTCGTCCTCAGGCCGTCCCCGCAGTTTCGGAGTCAGTTCCCGCTTGACTTATACCTCGTCCGATAACCGCGCAACGACTCTATCCGTCAAGCCCTCGTATATCGTTTGCCCACACCACCCCTAGGGCCGGTATTACCACAGTTGCGCCCCCTGTTACCTAAACTTCCAACACCGATCTCGGACGGTGGCGCGCGCTACACCCTAGCTACAGTCACATTAAGTTGCCCCCACGGCCCCGGGCTCGCCACCCTCTCCCTCCGTGTTGTCCTACTCTTACGAACCTTTGCTAAAGCCGAGCCCCGAAGTACCCCCTGCAAGTTAACCGCCTCCTTCGTTCAACCAAGGCGCGTTCCAGCCCCTCAACCCTACCAGGCGTTGCGTGACCGTCCGCCATCGCTCGGAGCGGATGCTCGGTTAAGATAGGAGCCGCGCATGCTCGGAGTGGTGGGTCAGGGGGCCGGCGCAATGACAAATGATGCCAGCAAGAGCGGGCGTGAATGAACTCAGCGACGGTCTACCCACCCGGAAGCAGATGGGGTCGGAAGAACTGGGCCGGAGAGTACGGGAAGCGCACCGCCGCGCGTGCGACAGCAGGCCAGCCCGAGGCCGATCCCTAGCAACCCCCTACGAGGATCCAGCGAAGTAGAAGAACATGTTGGTAGACATGTCTGTCTTAGGCGCAGGGTGGCTCGGCCTTTTCGGCTCTAGTCTGGGCGACCGGACAGCAGGGGGAGAGCAACGTGGCGGGGTGCAACGTACGATTGCAGAGGATTCACGTGAGGTCCACCGTGTCAATGGCGGGGGGCAAAGGCAGGTACGCTAATGTCGGTGCTGGCGAAGAGGGTACGCAAGGGCCGAGGAGTTACGGCCTTCAAAAAAGCGATAACAGGAAGATGCTACGATGCAGTTGGGGCGGTCGGCCAGGTCGGCGGGACGATAGGGGACATGGCTCGCGTGGTTAGTGGGATGCGGAAGCCGGCCGGGGCGGCAGTAAAGATAGGTATAGCTTGAGAAGCGACTAGGCGTGCATCAAGCGTTAGTCGATGAGAGCCGCATAAAAGCATGACCAGTTGGGTACAGCTCAGGTCGACTATTGTAAAAATGGCCCAGCGCCTTGAACGGCCGATACTAGAGCGGGGCGCGGCGAAAGCTGTTCCCACGGCGCGGCACACGATTATAGAGCGGGGAGCAGACCAAGTAGACAGCTCCATCGCGCTGTAGGACATGTCGAGCGTCAACCCTGAATGCCCAGGCCTGAGCGGATCCACTTGGAGTAGCGCTACGCGGGACGAATTGCGCCTAGATCTGCGGCATGGGTGTAAGGCGCCGCCGCCGACCCCGTGTCCATTGACTCGAGCGCCGGCGACGGTCGTCGAGTGAAACCGTCTAGCAAGAGCTGAGTCGGGACGGGCCGCGCACATAAAGGGCCGAGGTACCTAGCCTTAACGGCCATATAACGGCGACCCAAGGGTGTGGCGGAGAGACCGAGGCTCACCTGTACGTGCTTGCGGCGTTAAACGCGGTGGGGGCGCGTGGCCGATCGGTAGTACAAGCCCCTGGAGCGACCAGGGGCGCCGTGTGGTGCGGCGCCTGGTACGCCGGCGGCCTGTAGAGTCGGGCCCGTGCGCAACAAGCCCACGGCAGGGTTGGTGCAGAGGGGGCATGCAGCGGCATTAAAAGGGGCACTGGCGATTACAATCGCGACGTCTATGCAAACAAGCGACCAGCAGAGAAAGCGGATTCATCAGGGGCTTACGGATCTGGAGGACCCCGCGTGTTATTGATCGGAGGGTAGGCGGGGTGGGTTGCAAGCCGTAGGCTTCTAACTTGCCGCGGTTACAATAGCAGAGTTGAACGTACGCCCCAGGGGTACTCTGGGCGAACGCGCAGGCGCAAAAGCCGAGGGAGACGCAGGCTGCTGTGAGGGCGGCGGGGGAAGTTGTAGCCATGCCTCCTCAAATATGAGGAAGCAATCTACCCGACTATTAAGGCGAAACGCCGGACTTCTGCTAAGGATCCCTAGTGTTTAACTGGCAAGTCTTGTGCAACGACGCGATAAAAATCGTTCAGTTCAAAAGGTGGAGAACTGGGACAGGTTGCCGCCGAAGATATGGGGGCAAAGGCGATGTCAACGCCCATACTGAATCGATGCGGGCAGCCCAAACGTTACTAGTCTGGTCAACGGGTGGGCGGCTGCTGATCGGGTCACATAAGATTGGACGTGCGTTAATCGATATGGGGCAATGGAGAATAAGCCAGAGCCAGGTCGCACGTTGAGACAGGTTAGGCAGAGAAAATGGGGACCTTAACAAAAACATACGAAATGACGTGTGCCCTGGGCCTACGTTC"/>
                                
        <sequence id="seq_ITM_030717_2003" taxon="ITM_030717_2003" totalcount="4" value="GCCCCGCTCGTGTCGGGGCTCGGCCTCGAAACTTCTTGCTTGAATAGCTGCTGAGTCCCCCTCCCTTATGCACTTCCTAACCCCTGAGGTGTTCTCTTGGTTGTATACTCTATCTTCACGGGCCCCCTGCGGGGGTCTCGTCTGAGCTCACTGGAAGGGTGCACTTCTTCCCGCATCGACCCCAAGGCCACCCCACTACCCCAACATCTCGGCAGTCTGCCCGCTCGACTCCTCTTACGACCCCGCACGGCGCGGCGTAACCATCGGGAGCGCCTGGCTCTCCTCCCTCAGGCCGCTTGGTCACACGGCACGGGGGCTTCACCCTATTCGCCTATCGCAGGTCTGCTGTCTGCCGCGGGCGACGTCCCTCGATTCGTCTGCAAGAGGCCTGCACGGATGACGCTGCCCACCCGGTCCTCTGTCGAACGCCAATAAGAAGACAGTCGCTTTCGCGACCGGGCTAATTGGGTCACTCCACCAGTCAGCGACACAGCCATGACGATCAGCTCACGCCTGTGTCCCCCGTCCCCAGGGCCTTGGGTACGGAGCGCTATCCCTCTGGTTACGCCTGCATAGCGTTGACACTCGGCTAAGTGACTATGCGTCCGCGGACGCGTTATGGACGCGATACCCGCCCTACGTGCGGCATCCCCCTATCGCCTACTGTTAGGCGCAACGTACAATCCCCGCAATGCCTTGCCTACCTGTCGCGCCTCAGCTCGGCCACCTCCCTGCCCACGTAAAAAGAGTCCGCTATGGCTCAGCCCCCGCTCCGCGTCCGCCACTTGCAGCACCCTCAAGTGTGTCTGGTGCTAGACGACCTAGTGCTCCTCCCCAAACCCTTATTCAAACAGTTCGCCACACACGCGCTTCCCGCGCCATGTCTCTCCCCACTCGACCGCAGCATCATGTTGGTCGCCTTAGGGGGAACGTTCCGATGCCGTAAAAAGCCCCCGAACCAACCCTACCCTCACCCGTGTCAGCCCCCCCCCCCGCACTCACCCCCTTGATAAGACTGGGTCTGCACGACTCTGGCAGAACCAGTGCGCTAGATTTAATTTTCTTGGATGCACCCCCGTACAACGCCAAATTCCGGTACGTCTTCCGTTCCTCTCTCACATTTCCACGGCGTGGCTCTTACCTCCGCTGCGGTCCCGGGCATACGGCCCCCTTGTACACAGACGCTACCAGACAGACACCAGTTATCGTCAACGGGGTGCCTACCCGTTAGCAACATCTGTTTGGTCATCAAAGCGCGCTCACCTCAGACCGGTTCCTTTGAACCTCTCTTTGCTCCGCGAAAGTAACGGGACAAGGGATCTTCCCCGCCTATAGAGCTCGGCCTGCCCGCGTAGGCAGTGGTCCGCACCGTCGCTTAAATTCTCTCCGGGCATCGCCAGGGTCTGAACCTGACGTTAGCGCGCGCGCTCCCATTCTTCCGTCGCCCGCCACCATCCGGGCGCGAACCCCTTGTGTCCTAGATCCCAGTGCTCACAGTCACTGCCAGAGGCAGCCCCAGCTCCCTTCCCCACAACCCAAACTTCCCCCGCACCCCTGGCCACACGGCCTGACGAACTAACATCGCATGCGTCCCCCCAACTGTCTGCTCGCTGGATTCTAAGGGTCGTCCTCAGGCCGTCCCCGCAGTTTCGAGCCGAGCTCCCGCTTGACTTATACCTCGTCCAATAACCGCGCAACGACTCTATCCGGCAAGCCCTCGTATATCGTTTGCCCACACCACCCCTAGGGCCGGTATTACCACAGTTGCGCCCCCTGTTACCTAAACTTCCAACACCGATCTCGGACGGTGGCGCGCGCTACACCCTAGCTACAGTCATATTAAGTTGCCCCCACGGCCCCGGGCTCCCCACCCTCTCCCTCCGTGTTGTCCTACTCTTGCGAACCTTTGCTAAAGCCGAGCCCCGAAGTACCCCCTGCAAGTTAACCGCCTCCTTCGTCCAACCAAGGCGCGTTCCAGCCCCTCAACCCTACCAGGCGTTGCGTGACCGTCCGCCATCGCTCGGAGCGGATGCTCGGTTAAGATAGAAGCCGCGCATGCTCGGAGTGGTGGGTCAAGGGGCCGGCGCAATGACAAATGATGCCAGCAAGAGCGGGCGTGAATCAACTCAGCGACGGTCTACCCACCCGGAAGCAGATGGGGTCGGAGGAATTGGGCCGGAGGGTACGGGAAGCGCGTCGCCGCGCGCGCGACAGCAGGCCAGCCCGAGGCCGATCCCTAGCAACCCCCTACGAGGATCCAGCGAAGTAGAAGAACATGTTGGTAGCCGTGTCTGTCTTAGGCGCAGGGTGGCTCGGCCTTTTCGGCTCTAGTCTGGGCGACCGGACAGCAGTGGGAGAGCAACGTGGCGGGGTGCAACGTACGATTGTAGAGGATTCACGTGAGGTCCACCGTGTCAATGGCGGGGGGCAAAGGCAGATACGCTAATGTCGGTGCTGGCGAAGAGGGTACGCAAGGGCCGAGGAGTTACGGCCTTCAAAAAAGCGATAACAGGAAGATGCTACGATGCAGTTGGGGCGGTCGGCCAGGTCGGCGGGGCGATAGGGGACATGGCTCGCGTGGTTAATGGGATGTGGAAGCCGGCCGGGACGGCAGTAAAGATAGGTATAGCTTGAGAAGCGACTAGACGTGGATCAAGCGTTAGTCGATGAGAGCCGCATAAAAGCATGACCAGTTGGGTACAGTTCAGGTCGACTATTGTAAAAATGGCCCCGCGCCTTGAACGGCCGGTACTAGAGCGGGGCGCGGAGAAAGCTGTTCCCAAGGCGCGGCGCACGATTATAGAGCGGGGAGCAGACCAAGTAGACAGCTCCATCGCGCTGTAGGACATGTCGAGCGTCAACCCTGAATGCCCAGGCCTGAGCGGATCCACTTGGAGTAGCGCTACGCGGGACGAATTGCGCCTAGATCTGCGGCACGGCTGTAAGGCGCCGCTGCCGACCCCGTGTCCATTGACTCGGGCGCCGGCGACGGTCGTCGAATGAAACCGTCTAGCAAGAGCTGAGTCGGGACGGGCCGCGCAGATAAAGGGCCGAGGTTCCTAGCCTTAACGGCCATATAACGGCGACCCAAGGGTGTGGCGGAGAGACCGAGGCTCACCTGTACGTGCTTGCGGCGTTAAACGCGGTGGGGGCGCGTGGCCGATCGGTAGTACAAGTCCCTGGAGCGACCAGGGGCGCCGTGTGGTGCGGCGCCTGGTACGCCGGCGGCCTGTAGAGTCGGGCCCGTGCGCAACAAGCCCACGGCAGGGTTGGTGCAGAGGGGACATGCAGCGGCATTAAAAGGGGCATTGGCGATTACAATCGCGACGTCTATGCAAACAAGCGACCAGCAGAGAAAACGGATTCATCAGGGGCTTACGGATCTGGAGGACCTCGCGTGTTATTGATCGGAGGGTAGGCGGGGTGGGTTGCAAGCCGTAGGCTTCTAACTTGCCGCGGTTACAATAGCAGAGTTGAACGTACGCCCCAGGGGCACTCTGGGCGAACGCGCAGGCGCAAAAGCCGAGGGAGACGCAGGCCGCTGTGAGGGCGGCGGGGGAAGTTGTAGCCATGCCTCCTCAAGTATGAGGAAGCAATCTACCCGACTATTAAGGCGAAACGCCGGACTTCTGCTAAGGATCCCTAGTGTTTAACTGGCAAGTCTTGTGCAACGACGCGATAAAAATCGTTCAGTTCAAAAGGTGGAGAGCTGGGGCAGGCCGCCGCCGAAGATATGGGGGCAAAGGCGATGTCAATGCCCATACTGAATCGATGCGGGCAGCCCAAAAGTTACTAGTCTGGTCAACGGGTGGGCGGCTGCTGATCGGGTCACATAAGATTGGACGTGCGTTAATCGATATGGGGCAATGGAGAATAAGCCAGGGCCAGGTCGCACGTTGAGACAGGTTAGGCAGAGAAAATGGGGACCTTAACAAAAACATACGAAATGACATGTGCCCTGGGCCTACGTTC"/>
                                
        <sequence id="seq_ITM_030718_2003" taxon="ITM_030718_2003" totalcount="4" value="GCCCCGCTCGTGTCGGGGCTCGGCCTCGAAACTTCTTGCTTGAATAGCTGCTGAGTCCCCCTCCCTTATGCACTTCCTAACCCCTGAGGTGTTCTCTTGGTTGTATACTCTATCTTCACGGGCCCCCTGCGGGGGTCTCGTCTGAGCTCACTGGAAGGGTGCACTTCTTCCCGCATCGACCCCAAGGCCACCCCACTACCCCAACATCTCGGCAGTCTGCCCGCTCGACTCCTCTTACGACCCCGCACGGCGCGGCGTAACCATCGGGAGCGCCTGGCTCTCCTCCCTCAGGCCGCTTGGTCACACGGCACGGGGGCTTCACCCTATTCGCCTATCGCAGGTCTGCTGTCTGCCGCGGGCGACGTCCCTCGATTCGTCTGCAAGAGGCCTGCACGGATGACGCTGCCCACCCGGTCCTCTGTCGAACGCCAATAAGAAGACAGTCGCTTTCGCGACCGGGCTAATTGGGTCACTCCACCAGTCAGCGACACAGCCATGACGATCAGCTCACGCCTGTGTCCCCCGTCCCCAGGGCCTTGGGTACGGAGCGCTATCCCTCTGGTTACGCCTGCATAGCGTTGACACTCGGCTAAGTGACTATGCGTCCGCGGACGCGTTATGGACGCGATACCCGCCCTACGTGCGGCATCCCCCTATCGCCTACTGTTAGGCGCAACGTACAATCCCCGCAATGCCTTGCCTACCTGTCGCGCCTCAGCTCGGCCACCTCCCTGCCCACGTAAAAAGAGTCCGCTATGGCTCAGCCCCCGCTCCGCGTCCGCCACTTGCAGCACCCTCAAGTGTGTCTGGTGCTAGACGACCTAGTGCTCCTCCCCAAACCCTTATTCAAACAGTTCGCCACACACGCGCTTCCCGCGCCATGTCTCTCCCCACTCGACCGCAGCATCATGTTGGTCGCCTTAGGGGGAACGTTCCGATGCCGTAAAAAGCCCCCGAACCAACCCTACCCTCACCCGTGTCAGCCCCCCCCCCCGCACTCACCCCCTTGATAAGACTGGGTCTGCACGACTCTGGCAGAACCAGTGCGCTAGATTTAATTTTCTTGGATGCACCCCCGTACAACGCCAAATTCCGGTACGTCTTCCGTTCCTCTCTCACATTTCCACGGCGTGGCTCTTACCTCCGCTGCGGTCCCGGGCATACGGCCCCCTTGTACACAGACGCTACCAGACAGACACCAGTTATCGTCAACGGGGTGCCTACCCGTTAGCAACATCTGTTTGGTCATCAAAGCGCGCTCACCTCAGACCGGTTCCTTTGAACCTCTCTTTGCTCCGCGAAAGTAACGGGACAAGGGATCTTCCCCGCCTATAGAGCTCGGCCTGCCCGCGTAGGCAGTGGTCCGCACCGTCGCTTAAATTCTCTCCGGGCATCGCCAGGGTCTGAACCTGACGTTAGCGCGCGCGCTCCCATTCTTCCGTCGCCCGCCACCATCCGGGCGCGAACCCCTTGTGTCCTAGATCCCAGTGCTCACAGTCACTGCCAGAGGCAGCCCCAGCTCCCTTCCCCACAACCCAAACTTCCCCCGCACCCCTGGCCACACGGCCTGACGAACTAACATCGCATGCGTCCCCCCAACTGTCTGCTCGCTGGATTCTAAGGGTCGTCCTCAGGCCGTCCCCGCAGTTTCGAGCCGAGCTCCCGCTTGACTTATACCTCGTCCAATAACCGCGCAACGACTCTATCCGGCAAGCCCTCGTATATCGTTTGCCCACACCACCCCTAGGGCCGGTATTACCACAGTTGCGCCCCCTGTTACCTAAACTTCCAACACCGATCTCGGACGGTGGCGCGCGCTACACCCTAGCTACAGTCATATTAAGTTGCCCCCACGGCCCCGGGCTCCCCACCCTCTCCCTCCGTGTTGTCCTACTCTTGCGAACCTTTGCTAAAGCCGAGCCCCGAAGTACCCCCTGCAAGTTAACCGCCTCCTTCGTCCAACCAAGGCGCGTTCCAGCCCCTCAACCCTACCAGGCGTTGCGTGACCGTCCGCCATCGCTCGGAGCGGATGCTCGGTTAAGATAGAAGCCGCGCATGCTCGGAGTGGTGGGTCAAGGGGCCGGCGCAATGACAAATGATGCCAGCAAGAGCGGGCGTGAATCAACTCAGCGACGGTCTACCCACCCGGAAGCAGATGGGGTCGGAGGAATTGGGCCGGAGGGTACGGGAAGCGCGTCGCCGCGCGCGCGACAGCAGGCCAGCCCGAGGCCGATCCCTAGCAACCCCCTACGAGGATCCAGCGAAGTAGAAGAACATGTTGGTAGCCGTGTCTGTCTTAGGCGCAGGGTGGCTCGGCCTTTTCGGCTCTAGTCTGGGCGACCGGACAGCAGTGGGAGAGCAACGTGGCGGGGTGCAACGTACGATTGTAGAGGATTCACGTGAGGTCCACCGTGTCAATGGCGGGGGGCAAAGGCAGATACGCTAATGTCGGTGCTGGCGAAGAGGGTACGCAAGGGCCGAGGAGTTACGGCCTTCAAAAAAGCGATAACAGGAAGATGCTACGATGCAGTTGGGGCGGTCGGCCAGGTCGGCGGGGCGATAGGGGACATGGCTCGCGTGGTTAATGGGATGTGGAAGCCGGCCGGGACGGCAGTAAAGATAGGTATAGCTTGAGAAGCGACTAGACGTGGATCAAGCGTTAGTCGATGAGAGCCGCATAAAAGCATGACCAGTTGGGTACAGTTCAGGTCGACTATTGTAAAAATGGCCCCGCGCCTTGAACGGCCGGTACTAGAGCGGGGCGCGGAGAAAGCTGTTCCCAAGGCGCGGCGCACGATTATAGAGCGGGGAGCAGACCAAGTAGACAGCTCCATCGCGCTGTAGGACATGTCGAGCGTCAACCCTGAATGCCCAGGCCTGAGCGGATCCACTTGGAGTAGCGCTACGCGGGACGAATTGCGCCTAGATCTGCGGCACGGCTGTAAGGCGCCGCTGCCGACCCCGTGTCCATTGACTCGGGCGCCGGCGACGGTCGTCGAATGAAACCGTCTAGCAAGAGCTGAGTCGGGACGGGCCGCGCAGATAAAGGGCCGAGGTTCCTAGCCTTAACGGCCATATAACGGCGACCCAAGGGTGTGGCGGAGAGACCGAGGCTCACCTGTACGTGCTTGCGGCGTTAAACGCGGTGGGGGCGCGTGGCCGATCGGTAGTACAAGTCCCTGGAGCGACCAGGGGCGCCGTGTGGTGCGGCGCCTGGTACGCCGGCGGCCTGTAGAGTCGGGCCCGTGCGCAACAAGCCCACGGCAGGGTTGGTGCAGAGGGGACATGCAGCGGCATTAAAAGGGGCATTGGCGATTACAATCGCGACGTCTATGCAAACAAGCGACCAGCAGAGAAAACGGATTCATCAGGGGCTTACGGATCTGGAGGACCTCGCGTGTTATTGATCGGAGGGTAGGCGGGGTGGGTTGCAAGCCGTAGGCTTCTAACTTGCCGCGGTTACAATAGCAGAGTTGAACGTACGCCCCAGGGGCACTCTGGGCGAACGCGCAGGCGCAAAAGCCGAGGGAGACGCAGGCCGCTGTGAGGGCGGCGGGGGAAGTTGTAGCCATGCCTCCTCAAGTATGAGGAAGCAATCTACCCGACTATTAAGGCGAAACGCCGGACTTCTGCTAAGGATCCCTAGTGTTTAACTGGCAAGTCTTGTGCAACGACGCGATAAAAATCGTTCAGTTCAAAAGGTGGAGAGCTGGGGCAGGCCGCCGCCGAAGATATGGGGGCAAAGGCGATGTCAATGCCCATACTGAATCGATGCGGGCAGCCCAAAAGTTACTAGTCTGGTCAACGGGTGGGCGGCTGCTGATCGGGTCACATAAGATTGGACGTGCGTTAATCGATATGGGGCAATGGAGAATAAGCCAGGGCCAGGTCGCACGTTGAGACAGGTTAGGCAGAGAAAATGGGGACCTTAACAAAAACATACGAAATGACATGTGCCCTGGGCCTACGTTC"/>
                                
        <sequence id="seq_ITM_030791_2003" taxon="ITM_030791_2003" totalcount="4" value="GCCCCGCTCGTGTCGGGGCTCGGCCTCGAAACTTCTTGCTTGAATAGCTGCTGAGTCCCCCTCCCTTATGCACTTCCTAACCCCTGAGGTGTTCTCTTGGTTGTATACTCTATCTTCACGGGCCCCCTGCGGGGGTCTCGTCTGAGCTCACTGGAAGGGTGCACTTCTTCCCGCATCGACCCCAAGGCCACCCCACTACCCCAACATCTCGGCAGTCTGCCCGCTCGACTCCTCTTACGACCCCGCACGGCGCGGCGTAACCATCGGGAGCGCCTGGCTCTCCTCCCTCAGGCCGCTTGGTCACACGGCACGGGGGCTTCACCCTATTCGCCTATCGCAGGTCTGCTGTCTGCCGCGGGCGACGTCCCTCGATTCGTCTGCAAGAGGCCTGCACGGATGACGCTGCCCACCCGGTCCTCTGTCGAACGCCAATAAGAAGACAGTCGCTTTCGCGACCGGGCTAATTGGGTCACTCCACCAGTCAGCGACACAGCCATGACGATCAGCTCACGCCTGTGTCCCCCGTCCCCAGGGCCTTGGGTACGGAGCGCTATCCCTCTGGTTACGCCTGCATAGCGTTGACACTCGGCTAAGTGACTATGCGTCCGCGGACGCGTTATGGACGCGATACCCGCCCTACGTGCGGCATCCCCCTATCGCCTACTGTTAGGCGCAACGTACAATCCCCGCAATGCCTTGCCTACCTGTCGCGCCTCAGCTCGGCCACCTCCCTGCCCACGTAAAAAGAGTCCGCTATGGCTCAGCCCCCGCTCCGCGTCCGCCACTTGCAGCACCCTCAAGTGTGTCTGGTGCTAGACGACCTAGTGCTCCTCCCCAAACCCTTATTCAAACAGTTCGCCACACACGCGCTTCCCGCGCCATGTCTCTCCCCACTCGACCGCAGCATCATGTTGGTCGCCTTAGGGGGAACGTTCCGATGCCGTAAAAAGCCCCCGAACCAACCCTACCCTCACCCGTGTCAGCCCCCCCCCCCGCACTCACCCCCTTGATAAGACTGGGTCTGCACGACTCTGGCAGAACCAGTGCGCTAGATTTAATTTTCTTGGATGCACCCCCGTACAACGCCAAATTCCGGTACGTCTTCCGTTCCTCTCTCACATTTCCACGGCGTGGCTCTTACCTCCGCTGCGGTCCCGGGCATACGGCCCCCTTGTACACAGACGCTACCAGACAGACACCAGTTATCGTCAACGGGGTGCCTACCCGTTAGCAACATCTGTTTGGTCATCAAAGCGCGCTCACCTCAGACCGGTTCCTTTGAACCTCTCTTTGCTCCGCGAAAGTAACGGGACCAGGGATCTTCCCCGCCTATAGAGCTCGGCCTGCCCGCGTAGGCAGTGGTCCGCACCGTCGCTTAAATTCTCTCCGGGCATCGCCAGGGTCTGAACCTGACGTTAGCGCGCGCGCTCCCATTCTTCCGTCGCCCGCCACCATCCGGGCGCGAACCCCTTGTGTCCTAGATCCTAGTGCTCACAGTCACTGCCAGAGGCAGCCCCAGCTCCCTTCCCCACAACCCAAACTTCCCCCGCACCCCTGGCCACACGGCCTGACGAACTAACATCGCATGCGTCCCCCCAACTGTCTGCTCGCTGGATTCTAAGGGTCGTCCTCAGGCCGTCCCCGCAGTTTCGAGCCGAGCTCCCGCTTGACTTATACCTCGTCCAATAACCGCGCAACGACTCTATCCGGCAAGCCCTCGTATATCGTTTGCCCACACCACCCCTAGGGCCGGTATTACCACAGTTGCGCCCCCTGTTACCTAAACTTCCAACACCGATCTCGGACGGTGGCGCGCGCTACACCCTAGCTACAGGCATATTAAGTTGCCCCCACGGCCCCGGGCTCCCCACCCTCTCCCTCCGTGTTGTCCTACTCTTGCGAACCTTTGCTAAAGCCGAGCCCCGAAGTACCCCCTGCAAGTTAACCGCCTCCTTCGTCCAACCAAGGCGCGTTCCAGCCCCTCAACCCTACCAGGCGTTGCGTGACCGTCCGCCATCGCTCGGAGCGGATGCTCGGTTAAGATAGAAGCCGCGCATGCTCGGAGTGGTGGGTCAAGGGGCCGGCGCAATGACAAATGATGCCAGCAAGAGCGGGCGTGAATCAACTCAGCGACGGTCTACCCACCCGGAAGCAGATGGGGTCGGAGGAATTGGGCCGGAGAGTACGGGAAGCGCGTCGCCGCGCGCGCGACAGCAGGCCAGCCCGAGGCCGATCCCTAGCAACCCCCTACGAGGATCCAGCGAAGTAGAAGAACATGTTGGTAGCCGTGTCTGTCTTAGGCGCAGGGTGGCTCGGCCTTTTCGGCTCTAGTCTGGGCGACCGGACAGCAGGGGGAGAGCAACGTGGCGGGGTGCAACGTACGATTGTAGAGGATTCACGTGAGGTCCACCGTGTCAATGGCGGGGGGCAAAGGCAGGTACGCTAATGTCGGTGCTGGCGAAGAGGGTACGCAAGGGCCGAGGAGTTACGGCCTTCAAAAAAGCGATAACAGGAAGATGCTACGATGCAGTTGGGGCGGTCGGCCAGGTCGGCGGGGCGATAGGGGACATGGCTCGCGTGGTTAATGGGATGTGGAAGCCGGCCGGGACGGCAGTAAAGATAGGTATAGCTTGAGAAGCGACTAGACGTGGATCAAGCGTTAGTCGATGAGAGCCGCATAAAAGCATGACCAGTTGGGTACAGTTCAGGTCGACTATTGTAAAAATGGCCCCGCGCCTTGAACGGCCGGTACTAGAGCGGGGCGCGGAGAAAGCTGTTCCCAAGGCGCGGCGCACGATTATAGAGCGGGGAGCAGACCAAGTAGACAGCTCCATCGCGCTGTAGGACATGTCGAGCGTCAACCCTGAATGCCCAGGCCTGAGCGGATCCACTTGGAGTAGCGCTACGCGGGACGAATTGCGCCTAGATCTGCGGCACGGCTGTAAGGCGCCGCTGCCGACCCCGTGTCCATTGACTCGGGCGCCGGCGACGGTCGTCGAATGAAACCGTCTAGCAAGAGCTGAGTCGGGACGGGCCGCGCAGATAAAGGGCCGAGGTTCCTAGCCTTAACGGCCATATAACGGCGACCCAAGGGTGTGGCGGAAAGACCGAGGCTCACCTGTACGTGCTTGCGGCGTTAAACGCGGTGGGGGCGCGTGGCCGATCGGTAGTACAAGTCCCTGGAGCGACCAGGGGCGCCGTGTGGTGCGGCGCCTGGTACGCCGGCGGCCTGTAGAGTCGGGCCCGTGCGCAACAAGCCCACGGCAGGGTTGGTGCAGAGGGGACATGCAGCGGCATTAAAAGGGGCATTGGCGATTACAATCGCGACGTCTATGCAAACAAGCGACCAGCAGAGAAAGCGGATTCATCAGGGGCTTACGGATCTGGAGGACCTCGCGTGTTATTGATCGGAGGGTAGGCGGGGTGGGTTGCAAGCCGTAGGCTTCTAACTTGCCGCGGTTACAATAGCAGAGTTGAACGTACGCCCCAGGGGCACTCTGGGCGAACGCGCAGGCGCAAAAGCCGAGGGAGACGCAGGCCGCTGTGAGGGCGGCGGGGGAAGTTGTAGCCATGCCTCCTCAAGTATGAGGAAGCAATCTACCCGACTATTAAGGCGAAACGCCGGACTTCTGCTAAGGATCCCTAGTGTTTAACTGGCAAGTCTTGTGCAACGACGCGATAAAAATCGTTCAGTTCAAAAGGTGGAGAGCTGGGGCAGGCCGCCGCCGAAGATATGGGGGCAAAGGCGATGTCAATGCCCATACTGAATCGATGCGGGCAGCCCAAAAGTTACTAGTCTGGTCAACGGGTGGGCGGCTGCTGATCGGGTCACATAAGATTGGACGTGCGTTAATCGATATGGGGCAATGGAGAATAAGCCAGGGCCAGGTCGCACGTTGAGGCAGGTTAGGCAGAGAAAATGGGGACCTTAACAAAAACATACGAAGTGACATGTGCCCTGGGCCTACGTTC"/>
                                
        <sequence id="seq_ITM_030950_2003" taxon="ITM_030950_2003" totalcount="4" value="GCCCCGGTCCTGTCCGGGCTCGGCCTCGAAACTTCTTGCTTGGATAGTTGCTGAGTCCCCCTCCCTTATGCACTTCCTAACCCCTGAGGTGTTCTCTTGGTTGTATACTCTATCTTCACGGGCCCCCTGTGGGGGTCTCGTCTGAGCTTACTGGGAGGGCGCACTTCGTCCCGCATCGACCCCAAGGCCACCCCACTGCCCCAACATCTCGGGAGTCTACCCGCTCGACTTCTCTTACGGCCCCGCATGGCGCGGCGTCACCATCGGGAGCGCCTGGCTCTCTTCCATCAGGCCGCTTGGCCACACGGCACGGGGTCTTCGCCCTATTCGCCTATTGCAGGTCTGCCGTCTGCCGCGGGCGACGTCCCTCGATTCGTCCGCAAGAGGCCTGCACGGATGACGCTGCCCACCCGGTCCTCTGTCGGACGCCAATAAAAAGATAGTCGCTTTCACGACCGGGCTAATTCGGTCACTCCACCAGTCAGCGACACAGCCATAACGATCAGCTCACGCCTGTGTGTCCCGTCCCCAGGGCCTTGGGTACGGAGCGCTATCCCTCTGGTTACGCCTGCATAGCGTTGACACTCGGCTAAGTGACTATGTGTCCGCGGACGCGTTATGGACGCGATACCCGCCCTACGTGCGGCATCCCCCTATCGCCTACTGCTAGTCGCAACGTACAATCCCCGCAATGCCTTGCCTACCTGTCATGCCTCAGCTCGGCCACCTCCCTGCCTACGTAAAAAGAGCTCGCTATGGCTCAGCCCCCGCTCCGCGTCCGCCACTTGCAGCGCCCTCAAGTGTGTCTGGTGCTAGACGACGTAGCGCTCCTCCCTAAACCCTTATTCAAACAGTTCGCCACACACGCGATTCCCGCGCCATGTCACTCCCCACTCGACCGCAGCATCATGTTGGTCGCCTTAGGGGGAACGTTCCGATGCCGTGAAAAGCCCCCGAACCAACCCTACCCTCACCTGTGTCAGCCCCCCCCCCCGCAGTCACCCCCTTGATAAGACTGGGTCTGCCCGACTCTGGCAGAACCAGTGCGCCAGATTTAACTTTCTTGGATGCACCCCTGTACAACGCCAAAATCCGATACGTCTTCCGTTCCTCTCTCACATTTCCACGGCGTGGCTCCTACCTCTGCTGCGGTCCCGGCCATACGACCCCCTTGTACACAGACGCTACCAGACAGACACCAGTTACCGTCAACGGGGTGCCTACCCGTTAGCAGCATCCGTTAGGTCATCAAAGCGCGGTCACCTTAGACCGGTTCCTTTGAACCTCTCTTTGCTCCGCGAAAGTAACGGGACCAGGGATCTTCCCCGCCTATAGAGCTCGGCCTGCCCGCGTAGGCAGTGGTCCGCACCGTCGCTTAAATTCTCTCCGCGCACCGCCAGGGTCTGAACCTGACGTTAGCCCGCGCGCTCCCATTCTTCCGTCGCCCGCCACCATCCGGGCGCGAACCCCTTGTGTCCTATATCTTAGTGCTCACAGTCACTGCCAGAGGCCGCCCCAGCTCCCTTCCCCACAACCCAAACTTCTCCCGCACCCCTGGCCACACGGCCTGACGAACTAAGATCGCATGCGTCCCCCCAACTGTCTGCTCGTTAGATTCTAAGGGTCGTCCTGAGGCCGTCCCCGCAGTTTCGAGCCGAGCTCCCGCCTGACCTATACCTCGTCCAATGACCGCGCAACGACTCTATTTGTCAAGCCCTCGTATACCGTTTGCTCACACCACCCCTAGGGCCGTTATTGCCACAGTTGCGCCCCCTGTTACCTAGACTTCCAACGCTGATCTCGGACGGTGGCGCGCGCTACACCCTAGCTACAGTCATATTAAGTTGCCCCCACGGCCCCGGCCTCCCCACCCTCTCCCCCCGTGTTGTCCTACTCTTACGAACCTTTGCTAAAGCCGAGCCCCGAAGTACCCCCTGCAAGTTAACTGCCTCCTTCGTCCAACCGACGTGCGTTCCAGCCCCTCAACCCTACCAGGCGTTGCGTGACCGTCCGCCATCGCTCGGAGCGGATGCTCGGTTAAGATAGAAGCCGCGCATGCTCGGAGTGGTGGGTCAAGGGGCCGGCGCAATGACAAATGATGCCAGCAAGAGCGTGCGTGAATCAACTTAGCGACGGTCTCCCCACCCGGAAGCAGATGGGGTCGGGAGAACTGGGCCGGAAAGTACGGGAAGTGCGTCGCCACGCGTGCGACAGCAGGCCAGCCCGAGGCAGATCCCTAGCAACACCCTACGAGGATCCCGCGAAGTAGAAGAACATGTTGGTAGCCGTGTCTGTCTTAGGCGCAGGGTGGCTCGGCCTTCTCGGCTCTAGTCTGGACGACCGGACAGCAGGGGGAGAGCAACGTGGCGGGGTGCAACGTACGATTGTAGAGGATTCACGTGAGGTCCACCGTGTCAATGGCGGGGGGCAGAGGCAGGTACGCTAATGTCGGTGCTGGCGAAGAGGGTACGCAAGGGCCGAGAAGTTACGGCCTTCAAAAAAGTGATAACAGGAAGATGCTACGATGCAGTTGGGGCGGTCGGCCAGGTCGACGGAGCGATAGGGGACATGGCTCGCGTAGTTAGTGGGATGTGGAAGCCGGCCGGGACCGCAGTAAAGATAGGTATAGCCTGAGAAGCGACTAGGCGTGGATCGAGCGTTAGTCGATGAGAGCCGCATAAAAGCATGACCAGTTGGGTAGAGTTCAGGTCGACCATTGTGAAAATGGCCCAGCGCCTTAAACGGCCGGTACTAGAGCGGGGCACGGCGAAAGCTGCTCCCAAGGCGCGGCGCACGATTATAGAGCGGGGAGCAGACCAAGTAGACAGCTACATCGCGCTGTAGGACGTGTCGAGCGTCAACCCTGAATGGCCAGGCCTGAGCGGGTCCACTTGGAGCAGCGCTACGCGGGACGAATTGCGCCTAGATCTGCGGCATGGGTGTAAGGCGCCGCCGCCGACCCAGTGTCCATTGACTCGGGCGCCGGCGACCGTCGTCGAGTGAAACCGTCTAGCAGGAGCTGAGTCGGGACGGGCCGCGGAGATGAAGGGCCGAGGTACCTAGCCTTAATAGCCATATAACGACGACCCAAGGGTCTGGCGGAGAGACCGAGGCTCATCTGCACGTGCTTACGGCGTTAAACGCGGTGGGGGCGCGTGGCCGATCGGTAGTACAAGCCCCTGGAGCGACCAGGGGCGCTGTGTGGTGCGGCGCCTGGTACGCCGGCGGCCTGTAGAGTCGGGCCCGTGCGCAACAGGCCCACGGAAGGGTTGGTGCAGAGGGGACATGCAGCGACATTAGAAGGGGCACTGGCGATTACAATCGCGACGTCTATGCAAACGAGCGACCAGCAGGGAAAGCGGATTCATCAGGGGCTTACGGATCTGGAGGACCTCGCGTGTTATTGATCGGAGGGTAGGCGGTGTGGGTTGCAATCCGTAGGCTTCTAACTTGCCGCGGTTACAATAGCAGAGTTGGACGTACGCCCCAGGGGCATTCTGGGCGAACGCGCAGGCGCAAAGGCCGAGGGAGACGCAGGCCGCTGTGAGGGCAGCGGGGGAAGTTGTAGCCATGCCTCCTCAAATATGAGGAAGCAATCTACCCGGCTATTAAGGCAAAACGCCGGACTTCTGCTAAGGATCCCTAGTGTTTAACTGGCAAGTCTTGTGCAACGACGCGATAAAAATCGTTCAGTTCAAAAGGTGGAGAGCTGGGACAGGTTGCCGCCGAAGACATGGCGGCAAAGGCGATGTCAATGCCCATACTGAATCGATGCGGGCAGCCCAAACGTGAGTAGTCTGGTCAACGGGTGGGCGGCTGCTGGTCGGGTCACATAAGATTGGACGTGCGTTAATCGATATGGGGCAATGGAGAATAAGCCAGAGCCAGGTCGCACGTTGAAACAGGTTAGGCAGAGCAAATGGGGACCTTAACAAAAACATACGAAATGACGCGTGCCCCGGGCGTACGTTC"/>
                                
        <sequence id="seq_ITM_031892_2003" taxon="ITM_031892_2003" totalcount="4" value="GCCCCGCTCGTGTCGGGGCTCGGCCTCGAAACTTCTTGCTTGAATAGCTGCTGAGTCCCCCTCCCTTATGCACTTCCTAACCCCTGAGGTGTTCTCTTGGTTGTATACTCTATCTTCACGGGCCCCCTGCGGGGGTCTCGTCTGAGCTCACTGGAAGGGTGCACTTCTTCCCGCATCGACCCCAAGGCCACCCCACTACCCCAACATCTCGGCAGTCTGCCCGCTCGACTCCTCTTACGACCCCGCACGGCGCGGCGTAACCATCGGGAGCGCCTGGCTCTCCTCCCTCAGGCCGCTTGGTCACACGGCACGGGGGCTTCACCCTATTCGCCTATCGCAGGTCTGCTGTCTGCCGCGGGCGACGTCCCTCGATTCGTCTGCAAGAGGCCTGCACGGATGACGCTGCCCACCCGGTCCTCTGTCGAACGCCAATAAGAAGACAGTCGCTTTCGCGACCGGGCTAATTGGGTCACTCCACCAGTCAGCGACACAGCCATGACGATCAGCTCACGCCTGTGTCCCCCGTCCCCAGGGCCTTGGGTACGGAGCGCTATCCCTCTGGTTACGCCTGCATAGCGTTGACACTCGGCTAAGTGACTATGCGTCCGCGGACGCGTTATGGACGCGATACCCGCCCTACGTGCGGCATCCCCCTATCGCCTACTGTTAGGCGCAACGTACAATCCCCGCAATGCCTTGCCTACCTGTCGCGCCTCAGCTCGGCCACCTCCCTGCCCACGTAAAAAGAGTCCGCTATGGCTCAGCCCCCGCTCCGCGTCCGCCACTTGCAGCACCCTCAAGTGTGTCTGGTGCTAGACGACCTAGTGCTCCTCCCCAAACCCTTATTCAAACAGTTCGCCACACACGCGCTTCCCGCGCCATGTCTCTCCCCACTCGACCGCAGCATCATGTTGGTCGCCTTAGGGGGAACGTTCCGATGCCGTAAAAAGCCCCCGAACCAACCCTACCCTCACCCGTGTCAGCCCCCCCCCCCGCACTCACCCCCTTGATAAGACTGGGTCTGCACGACTCTGGCAGAACCAGTGCGCTAGATTTAATTTTCTTGGATGCACCCCCGTACAACGCCAAATTCCGGTACGTCTTCCGTTCCTCTCTCACATTTCCACGGCGTGGCTCTTACCTCCGCTGCGGTCCCGGGCATACGGCCCCCTTGTACACAGACGCTACCAGACAGACACCAGTTATCGTCAACGGGGTGCCTACCCGTTAGCAACATCTGTTTGGTCATCAAAGCGCGCTCACCTCAGACCGGTTCCTTTGAACCTCTCTTTGCTCCGCGAAAGTAACGGGACCAGGGATCTTCCCCGCCTATAGAGCTCGGCCTGCCCGCGTAGGCAGTGGTCCGCACCGTCGCTTAAATTCTCTCCGGGCATCGCCAGGGTCTGAACCTGACGTTAGCGCGCGCGCTCCCATTCTTCCGTCGCCCGCCACCATCCGGGCGCGAACCCCTTGTGTCCTAGATCCCAGTGCTCACAGTCACTGCCAGAGGCAGCCCCAGCTCCCTTCCCCACAACCCAAACTTCCCTCGCACCCCTGGCCACACGGCCTGACGAACTAACATCGCATGCGTCCCCCCAACTGTCTGCTCGCTGGATTCTAAGGGTCGTCCTCAGGCCGTCCCCGCAGTTTCGAGCCGAGCTCCCGCTTGACTTATACCTCGTCCAATAACCGCGCAACGACTCTATCCGGCAAGCCCTCGTATATCGTTTGCCCACACCACCCCTAGGGCCGGTATTACCACAGTTGCGCCCCCTGTTACCTAAACTTCCAACACCGATCTCGGACGGTGGCGCGCGCTACACCCTAGCTACAGTCATATTAAGTTGCCCCCACGGCCCCGGGCTCCCCACCCTCTCCCTCCGTGTTGTCCTACTCTTGCGAACCTTTGCTAAAGCCGAGCCCCGAAGTACCCCCTGCAAGTTAACCGCCTCCTTCGTCCAACCAAGGCGCGTTCCAGCCCCTCAACCCTACCAGGCGTTGCGTGACCGTCCGCCATCGCTCGGAGCGGATGCTCGGTTAAGATAGAAGCCGCGCATGCTCGGAGTGGTGGGTCAAGGGGCCGGCGCAATGACAAATGATGCCAGCAAGAGCGGGCGTGAATCAACTCAGCGACGGTCTACCCACCCGGAAGCAGATGGGGTCGGAGGAATTGGGCCGGAGAGTACGGGAAGCGCGTCGCCGCGCGCGCGACAGCAGGCCAGCCCGAGGCCGATCCCTAGCAACCCCCTACGAGGATCCAGCGAAGTAGAAGAACATGTTGGTAGCCGTGTCTGTCTTAGGCGCAGGGTGGCTCGGCCTTTTCGGCTCTAGTCTGGGCGACCGGACAGCAGTGGGAGAGCAACGTGGCGGGGTGCAACGTACGATTGTAGAGGATTCACGTGAGGTCCACCGTGTCAATGGCGGGGGGCAAAGGCAGGTACGCTAATGTCGGTGCTGGCGAAGAGGGTACGCAAGGGCCGAGGAGTTACGGCCTTCAAAAAAGCGATAACAGGAAGATGCTACGATGCAGTTGGGGCGGTCGGCCAGGTCGGCGGGGCGATAGGGGACATGGCTCGCGTGGTTAATGGGATGTGGAAGCCGGCCGGGACGGCAGTAAAGATAGGTATAGCTTGAGAAGCGACTAGACGTGGATCAAGCGTTAGTCGATGAGAGCCGCATAAAAGCATGACCAGTTGGGTACAGTTCAGGTCGACTATTGTAAAAATGGCCCCGCGCCTTGAACGGCCGGTACTAGAGCGGGGCGCGGAGAAAGCTGTTCCCAAGGCGCGGCGCACGATTATAGAGCGGGGAGCAGACCAAGTAGACAGCTCCATCGCGCTGTAGGACATGTCGAGCGTCAACCCTGAATGCCCAGGCCTGAGCGGATCCACTTGGAGTAGCGCTACGCGGGACGAATTGCGCCTAGATCTGCGGCACGGCTGTAAGGCGCCGCTGCCGACCCCGTGTCCATTGACTCGGGCGCCGGCGACGGTCGTCGAATGAAACCGTCTAGCAAGAGCTGAGTCGGGACGGGCCGCGCAGATAAAGGGCCGAGGTTCCTAGCCTTAACGGCCATATAACGGCGACCCAAGGGTGTGGCGGAGAGACCGAGGCTCACCTGTACGTGCTTGCGGCGTTAAACGCGGTGGGGGCGCGTGGCCGATCGGTAGTACAAGTCCCTGGAGCGACCAGGGGCGCCGTGTGGTGCGGCGCCTGGTACGCCGGCGGCCTGTAGAGTCGGGCCCGTGCGCAACAAGCCCACGGCAGGGTTGGTGCAGAGGGGACATGCAGCGGCATTAAAAGGGGCATTGGCGATTACAATCGCGACGTCTATGCAAACAAGCGACCAGCAGAGAAAACGGATTCATCAGGGGCTTACGGATCTGGAGGACCTCGCGTGTTATTGATCGGAGGGTAGGCGGGGTGGGTTGCAAGCCGTAGGCTTCTAACTTGCCGCGGTTACAATAGCAGAGTTGAACGTACGCCCCAGGGGCACTCTGGGCGAACGCGCAGGCGCAAAAGCCGAGGGAGACGCAGGCCGCTGTGAGGGCGGCGGGGGAAGTTGTAGCCATGCCTCCTCAAGTATGAGGAAGCAATCTACCCGACTATTAAGGCGAAACGCCGGACTTCTGCTAAGGATCCCTAGTGTTTAACTGGCAAGTCTTGTGCAACGACGCGATAAAAATCGTTCAGTTCAAAAGGTGGAGAGCTGGGGCAGGCCGCCGCCGAAGATATGGGGGCAAAGGCGATGTCAATGCCCATACTGAATCGATGCGGGCAGCCCAAAAGTTACTAGTCTGGTCAACGGGTGGGCGGCTGCTGATCGGGTCACATAAGATTGGACGTGCGTTAATCGATATGGGGCAATGGAGAATAAGCCAGGGCCAGGTCGCACGTTGAGACAGGTTAGGCAGAGAAAATGGGGACCTTAACAAAAACATACGAAATGACATGTGCCCTGGGCCTACGTTC"/>
                                
        <sequence id="seq_ITM_032481_2003" taxon="ITM_032481_2003" totalcount="4" value="GCCCCGCTCGTGTCCGGGCTCGGCCTCGAAACTTCTTGCTTAAATAGTTGCTGAGTCCCCCTCCCTTATGCACTTCCTAACTCCTGAAGTGTCCTCTTGGTTGTATACTCTATCTTCACGGGCCCCCTGTGGGGGTCTCGTCTGAGCTTACTGGAAGGGTGCACTTCGTCCCGCATCGACCCCAAGGCCACCCCACTACCCCAACATCTCGGCAGTCTGCCCGCTCGACTCCTCTTACGACCCCGCACGGCGCGGCGTAACCAGCGGGAGCGCCTGGCTCTCTTCCCTCAAGCCGCTTGGTCACACGGCACGGAGTCTTCACCCTATACGCCTATCGCAGGTCCGCCGTCTGCCGCGGACGACGTCCCTCGATTCCTCTGCAAGAGGCCTGCACGGATGACGCTGCCCACCTGGTCCTCTGTCGAATGCCAATAAGAAGACAGTCGCTTTCACGACCGGGCTAATTCGGCCACTTCACCAGTCAGCGACACAGCCATGACGATCAGCTCACGCCTGCGTCCCCCGTCCCCAGCGCCTTGGGTACGGAGCGCTATCCCTCTGGTTGCGCCTGCATAGCGTTGACACTCGGCTAAGTGACTATGCGTCCGCGCACGCGTTATGGACGCGATACCCGCCCTACGTGTGGCATCCCCCTATCGCCTACTGCTAGGCGCAACGTACAATCCCCGCAATGCCTTGCCTACCTGCCGCGCCTCAGCTCGGCCACCTCCCTGCTCACGTAAAAAGAGCCCGCTATGGCTCAGCCCCCCCTCCGCGCCTGCCACTTGCAGCACCCTCAAGTGTGTCTGGTGCTATACGACCTAGTACTCCTCCCTAAACCCTTATTCAAACAGTTCGCCACACACGCGATTCCCGCGCCATGTCTCTCCCCACTCGACCGCAGCATCATGTTGGTCGCCTTAGGGGGAACGTTCCGATGCCGTAAAAAGCCCCTGAACCAACCCTACCCTCACCTGTGTCAGCCCCCCCCCCCACACTCACCCCCTTGATAAGACTGGGTCTGCCCGACTCCGGCAGAACCAGTGTGCTAGTTTTAATTTTCTTGGATGCACCCCTGTACAACGCCAAATTCCGATACGTCTTCCGTTCCTCTCTCACATTTCCACGGCGTGGCTCCTACCTCTGCTGCGGTCCCGGCCATACGACCCCCTTGTAGATAGACGCTACCAGACAGACACCAGTTACCGTCAACGGGGTGCCTACCCGTTACCAGCATCCGTTTGGTCATCAAAACGCGCTCACCTCAGACCGGTTCCTTTGAACCTCTCTTTACTCCGCGAAAGTAACGGGACCAGAGATCTTCCCCGCCTATAGAGCTCGGCCTGCCCGCGTAGGCACTGGTCCGCACCGTCGCTTAAATTCTCTCCGCGCACCGCCAGGGTCTGAACCTGACGTTAGCGCGCGCGCTCCCATTCTTCCGTCGCCCGCCACCATCCGGGCGCGAACCCCTTGTGTCCTAGATCTTAGTGTTCACAGTCACTGCCAGAGGCCGCCCTAGCTCCCTTCCCCACAACCCAAACTTCTCCCGCACCCCTGGCCACACGGCCTGACGAACTAACATCGCATGCGTCCCCCCAACTGTCTGCTCGTTGGATTCTAAGGGTCGTCCTCAGGCCGTCCCCGCAGTTTCGAGCCGAGCTCCCGACTGACCTATACCTCGTCCAATAACCGCGCAACGGCTCTATCCGTCAAGCCCTCGTATATCGTTTGCCCACACCACCCCTAGGGCCGTTATTGCCACAGTTGCGCCCCCTGTTACCTAAACTTCCAACACTGATCTCGGACGTTGGCGCGCGCTACGTCCTGGCTACAGTCATATTAAGTTGCCCCCACGGCCCCGGCCTCCCCACCCTCTCCCCCCGTGTTGTCCGACTCTTACGAACCTTTGCTAAAGCCGAGCCCCGAAGTACCCCCTGCAAGTTAACCGCCTCTTTCGTCCAACCAACGCGCGTTCCAGCCCCTCAACCCTACCAGGCGTTGCGTGACCGTTCGCCATCGCTCGGAGCGTATGCTCGGTTAAGATAGAAGCCGCGCATGCTCGGAGTGGTAGGTCAAGGGGCCGGCGCAATGACGAATGATGCCAGCAAGAACGGGCGTGAATCAACTTAGCGACGGTCTACCCACCTGAAAGCAGATGGGGTCGGAAGAACTGGGCCGGAGAGTACAGGAAGCGCGTCGCCACGCGTGTGACAGCAGGCCAGCCCGAGGCCGATCCCTAGGAACCCCCTACGAGGATCCCGCGAAGTAGAAGAACATATTGGTAGCCGTGTCTGTCTTAGGCGCAGGGTGGCTCGGCCTTCTCGGCTCTAGTCTGGGCAACCGGACAGCAGGGGGAGAGCAACGTGGCGGGGTGCAACGTACGATTGTAGAGGATTCACGTGAGGTCCACCGTGTCAATGGCGGGGGGCAAAGGCAGGTACGCTAATGTCGGTGCTGGCGAAGAGGGTACGCAAGGGCCGAGGAGTTACGGCCTTCAGAAAAGCGATAACAGGAAAATGCTACGATGCAGTTGGGGCGGTTGGCCAGGTCGGCGGGGCGATAGGGCACATGGCTCGCGTGGTTAGTGGGATGTGGAAGCCGGCCGGGACGGCAGTAAAGATAGGTATAGCTTGAGAAGCGACTAGGCGTGGATCAAGCGTTAGTCGATGAGAGCCGCATAAAAACATGACCAGTTGGGTACAGTTCAGGTCGACCATTGTATAAATGGCCTAGCGCCTTGAACGGCCGGTACTAGAGCGGGGCACGGCGAAAGCTGTTCCCAAGGCGCGGCGCACAATTATAGAGCGGGGAGCAGACCAAGTAGACAGCTCCATCGCGCTGTAGGACATGTCGAGCGTCAACCCTGAATGCCCAGGCCGGAGCGGGTCCACTTGGAGTAGCGCTACGCGGGACGAATTGCGCCTAGATGTGCGGCATGGGGGTAAGGGGCTGCCGCCGACCCAGTGTCCATTGACTCGGGCGCAGGCGACGGCCGTCAAGTGAAACTGTCTAGCAAGAGCTGAGTCGGGACGGGCCGCGGAGATAAAGGGCCGAGGTACCTATCCTTAACGGCCATATAACGGCGACCCAAGGGTGTGGCGGAGAGACCGAGGCTCACCTGTACGTGCTTGCGGCGTTAAACGCGGTGGGGGCACGTGGCCGATCGGTAGTACAAGCCCCTGGAGCGACCAGGGGCGCCGTGTGGTGCGGCGCCTGGTGCGCCGGCAGCCTGTAGAGTCAGGCCCATGCGCAACAGGCCCACGGCAGGGTTGGTGCAGAGGGGACATGCAGCGGCATTAAAAGGGGCGCTGGCGATTACAATCGCGACGTCTATGCAAACAAGCGACCAGCAGGGAAAGCGGATTCATCAGGGGCTTACGGATCTGGAGGACCTCGCGTGTTATTGATCCGATGGTAGGCGGGGTGGGTTGCAAGCCGTAAGCTTCTAACTTGCCGCGGTTACAATAGCAGAGTTGAACGTACGCCCCAGGGGCACACTGGGCGAACGCGCAGGCGCAAAGGCCGAGGGAGACGCAGGCCGCTGTGAAGGCGGCGGGGGAAGTTGTAGCCATGCCTCCTCAAATATGAGGAAGCAATCTACCCGACTATTAAGACGAAACGCCGGACTTCTGCTAAGGATCCCTAGTGTTTAACTGGCAAGTCTTGTGCAACGTCGCGATAGAAATCGTTCAGTTCAAAAAGTGGAGAGCTGGGACAGGTTGCCGCCGAAGATATGGGGGCAAAGGCGATGTCAATGCCCATACTGAATCGATGCGGGCAGTCCAAACGTTAGTAGTCTGGTCCACGGGTGGGCGGCTGCTGATCGGGTCGCATAACATTGGACGTGCGTTAATCGATATGGGGCAATGGAGAATAAGCCAGAGCCAGGTCGCACGTTGAGACAGGTTAGGCAGAGAAAATGGGGACCTTAACAAAAACATACGAAATGACGCGTGCCCCGGGCCTACGTTC"/>
                                
        <sequence id="seq_ITM_040149_2003" taxon="ITM_040149_2003" totalcount="4" value="GCCCCGCTCGTGTCGGGGCTCGGCCTCGAAACTTCTTGCTTGAATAGCTGCTGAGTCCCCCTCCCTTATGCACTTCCTAACCCCTGAGGTGTTCTCTTGGTTGTATACTCTATCTTCACGGGCCCCCTGTGGGGGTCTCGTCTGAGCTCACTGGAAGGGTGCACTTCGTCCCGCATCGACCCCAAGGCCACCCCACTACCCCAACATCTCGGCAGTCTGCCCGCTCGACTCCTCTTACGACCCCGCACGGCGCGGCGTAACCATCGGGAGCGCCTGGCTCTCTTCCCTCAGGCCGCTTGGTCACACGGCACGGGGGCTTCACCCTATTCGCCTATCGCAGGTCTGCCGTCTGCCGCGGGCGACGTCCCTCGATTCGTCTGCAAGAGGCCTGCACGGATGACGCTGCCCACCCGGTCCTCTGTCGAACGCCAATAAGAAGACAGTCGCTTTCACGACCGGGCTAATTGGGTCACTCCACCAGTCAGCGACACAGCCATGACGATCAGCTCACGCCTGTGTCCCCCGTCCCCAGGGCCTTGGGTACGGAGCGCTATCCCTCTGGTTACGCCTGCATAGCGTTGACACTCGGCTAAGTGACTATGCGTCCGCGGACGCGTTATGGACGCGATACCCGCCCTACGTGCGGCATCCCCCTATCGCCTACTGTTAGGCGCAACGTACAATCCCCGCAATGCCTTGCCTACCTGTCGCGCCTCAGCTCGGCCACCTCCCTGCCCACGTAAAAAGAGTCCGCTATGGCTCAGCCCCCGCTCCGCGTCCGCCACTTGCAGCACCCTCAAGTGTGTCTGGTGCTAGACGACCTAGTGCTCCTCCCCAAACCCTTATTCAAACAGTTCGCCACACACGCGCTTCCCGCGCCATGTCTCTCCCCACTCGACCGCAGCATCATGTTGGTCGCCTTAGGGGGAACGTTCCGATGCCGTAAAAAGCCCCCGAACCAACCCTACCCTCACCCGTGTCAGCCCCCCCCCCCGCACTCACCCCCTTGATAAGACTGGGTCTGCACGACTCTGGCAGAACCAGTGCGCTAGATTTAATTTTCTTGGATGCACCCCCGTACAACGCCAAATTCCGGTACGTCTTCCGTTCCTCTCTCACATTTCCACGGCGTGGCTCTTACCTCCGCTGCGGTCCCGGCCATACGACCCCCTTGTACACAGACGCTACCAGACAGACACCAGTTATCGTCAACGGGGTGCCTACCCGTTAGCAACATCCGTTTGGTCATCAAAGCGCGCTCACCTCAGACCGGTTCCTTTGAACCTCTCTTTGCTCCGCGAAAGTAACGGGACCAGGGATCTTCCCCGCCTATAGAGCTCGGCCTGCCCGCGTAGGCAGTGGTCCGCACCGTCGCTTAAATTCTCTCCGCGCACCGCCAGGGTCTGAACCTGACGTTAGCGCGCGCGCTCCCATTCTTCCGTCGCCCGCCACCATCCGGGCGCGAACCCCTTGTGTCCTAGATCCTAGTGCTCACAGTCACTGCCAGAGGCAGCCCCAGCTCCCTTCCCCACAACCCAAACTTCCCCCGCACCCCTGGCCACACGGCCTGACGAACTAACATCGCATGCGTCCCCCCAACTGTCTGCTCGCTGGATTCTAAGGGTCGTCCTCAGGCCGTCCCCGCAGTTTCGAGCCGAGCTCCCGCTTGACTTATACCTCGTCCAATAACCGCGCAACGACTCTATCCGTCAAGCCCTCGTATATCGTTTGCCCACACCACCCCTAGGGCCGGTATTACCACAGTTGCGCCCCCTGTTACCTAAACTTCCAACACCGATCTCGGACGGTGGCGCGCGCTACACCCTAGCTACAGTCATATTAAGTTGCCCCCACGGCCCCGGGCTCCCCACCCTCTCCCTCCGTGTTGTCCTACTCTTACGAACCTTTGCTAAAGCCGAGCCCCGAAGTACCCCCTGCAAGTTAACCGCCTCCTTCGTCCAACCAAGGCGCGTTCCAGCCCCTCAACCCTACCAGGCGTTGCGTGACCGTCCGCCATCGCTCGGAGCGGATGCTCGGTTAAGATAGAAGCCGCGCATGCTCGGAGTGGTGGGTCAAGGGGCCGGCGCAATGACAAATGATGCCAGCAAGAGCGGGCGTGAATCAACTCAGCGACGGTCTACCCACCCGGAAGCAGATGGGGTCGGAAGAACTGGGCCGGAGAGTACGGGAAGCGCGTCGCCGCGCGTGCGACAGCAGGCCAGCCCGAGGCCGATCCCTAGCAACCCCCTACGAGGATCCAGCGAAGTAGAAGAACATGTTGGTAGCCGTGTCTGTCTTAGGCGCAGGGTGGCTCGGCCTTTTCGGCTCTAGTCTGGGCGACCGGACAGCAGGGGGAGAGCAACGTGGCGGGGTGCAACGTACGATTGTAGAGGATTCACGTGAGGTCCACCGTGTCAATGGCGGGGGGCAAAGGCAGGTACGCTAATGTCGGTGCTGGCGAAGAGGGTACGCAAGGGCCGAGGAGTTACGGCCTTCAAAAAAGCGATAACAGGAAGATGCTACGATGCAGTTGGGGCGGTCGGCCAGGTCGGCGGGGCGATAGGGGACATGGCTCGCGTGGTTAGTGGGATGTGGAAGCCGGCCGGGACGGCAGTAAAGATAGGTATAGCTTGAGAAGCGACTAGGCGTGGATCAAGCGTTAGTCGATGAGAGCCGCATAAAAGCATGACCAGTTGGGTACAGTTCAGGTCGACTATTGTAAAAATGGCCCAGCGCCTTGAACGGCCGGTACTAGAGCGGGGCGCGGCGAAAGCTGTTCCCAAGGCGCGGCGCACGATTATAGAGCGGGGAGCAGACCAAGTAGACAGCTCCATCGCGCTGTAGGACATGTCGAGCGTCAACCCTGAATGCCCAGGCCTGAGCGGATCCACTTGGAGTAGCGCTACGCGGGACGAATTGCGCCTAGATCTGCGGCATGGGTGTAAGGCGCCGCCGCCGACCCCGTGTCCATTGACTCGGGCGCCGGCGACGGTCGTCGAGTGAAACCGTCTAGCAAGAGCTGAGTCGGGACGGGCCGCGCAGATAAAGGGCCGAGGTACCTAGCCTTAACGGCCATATAACGGCGACCCAAGGGTGTGGCGGAGAGACCGAGGCTCACCTGTACGTGCTTGCGGCGTTAAACGCGGTGGGGGCGCGTGGCCGATCGGTAGTACAAGCCCCTGGAGCGACCAGGGGCGCCGTGTGGTGCGGCGCCTGGTACGCCGGCGGCCTGTAGAGTCGGGCCCGTGCGCAACAAGCCCACGGCAGGGTTGGTGCAGAGGGGACATGCAGCGGCATTAAAAGGGGCACTGGCGATTACAATCGCGACGTCTATGCAAACAAGCGACCAGCAGAGAAAGCGGATTCATCAGGGGCTTACGGATCTGGAGGACCTCGCGTGTTATTGATCGGAGGGTAGGCGGGGTGGGTTGCAAGCCGTAGGCTTCTAACTTGCCGCGGTTACAATAGCAGAGTTGAACGTACGCCCCAGGGGCACTCTGGGCGAACGCGCAGGCGCAAAAGCCGAGGGAGACGCAGGCCGCTGTGAGGGCGGCGGGGGAAGTTGTAGCCATGCCTCCTCAAATATGAGGAAGCAATCTACCCGACTATTAAGGCGAAACGCCGGACTTCTGCTAAGGATCCCTAGTGTTTAACTGGCAAGTCTTGTGCAACGACGCGATAAAAATCGTTCAGTTCAAAAGGTGGAGAGCTGGGACAGGTTGCCGCCGAAGATATGGGGGCAAAGGCGATGTCAATGCCCATACTGAATCGATGCGGGCAGCCCAAACGTTACTAGTCTGGTCAACGGGTGGGCGGCTGCTGATCGGGTCACATAAGATTGGACGTGCGTTAATCGATATGGGGCAATGGAGAATAAGCCAGAGCCAGGTCGCACGTTGAGACAGGTTAGGCAGAGAAAATGGGGACCTTAACAAAAACATACGAAATGACGTGTGCCCTGGGCCTACGTTC"/>
                                
        <sequence id="seq_ITM_050303_1979" taxon="ITM_050303_1979" totalcount="4" value="ACCCCGCTCGTGCCCGGGCTCGGCCTCGAAACTTCTTGCTTGAACAGTTGCTGAGTCCCCCTTTCTTATGCACTTCCTAACTCCTGAGGTGTTCTCTTGATTGTATACTCTATCTTCACGGGCCCCCTGTGGGAGTCTCGTCTGAGCTTACTGGAAGGGTGCACTTCGTCCCGCATCGACCCCAAGGCCACCCCACTACCCCAACATCTCGGCAGTCTGCCCGCTCGACTCCTCTTACGACCCCGCACGGCGCGGCGTAACCATCGGGAGCGCCTGGCTCTCTTCCCTCGAGCCGCTTGGTCACACGGCACGGGGTCTTCACCCTATTCACCTATCGCAGGTCCGCCGTCTGCCGTGGGCGACGTCCCTCGATTCGTCTGCAAGAGGCCTGCACGGATGACGCTGCCCACCCGGTCCTCTGTCGAATGCCAATAAGAAGACAGTCGCTTTCACGACCGGGCTAATTCGGTCACTCCACCAGTCAGCGACACAGCTCTGGCGATCAGCTCACGCCTGCGTCCCCCGTCCCCAGGGCCTTGGGTACGGAGCGCTATCTCTCTGGTTACGCCTGCATAGCGTTGACACTCGGCTAAGTGACTATGCGTCCGCGCACGCGTTATGGACGCGATACCCGCCCTACGTGCGGCATCCCCCTATCGCCTACTGCTAGGCACAACGTACAATCCCCGCAATGCCTTGCCTACCTGTCGCGCCTCAGCTCGGCCACCTCCCGGCTCACGTAAAAAGAGCCTGCTATGGCTCAGCCCCCCCTCCGCGCCCGCTACTTGCAGCACCCTCAAGTGTGTCTGGTGCTATACGACCTAGTACTCCTCCCTAAACCCTTATTCAAACAGTTCGCCACACACGCGATTCCCGCGCCATGTCTTTCCCCACTCGACCGCAGCATCATGTTGGTCGCCTTAGGGGGAACGTTCCGATGCCGTAAAAAGCCGCTGAACCAACCCTACCCTCACCTGTGTCAGGCCCCCCCCCCACACTCACCCCCTTGATAAGACTGGGTCTGCCCGACTCTGGCAGAACCAGTGCTCTAGTTTTAATTTTCTTGGATGCACCCCTGTACAACGCCAAATTTCGATACGTCTTCCGTTCCTCTCTCATATTTTCACGGCGTGGCTCCTACCTCTGCTGCGGTCCCGGCCATACGACCCCCTTATACATAGACGCTACCAGACAGACACCAGTTACCGTCAACGGGGTGCCTACCCATTAGCAGCATCCGTTTGGTCACCAAAACGCGCTCACCTCACACCGGTTCCTTTGAACCTCTCTTTGCTCCGCGAAAGTAACGGGACCAGAGATCTCCCCCGCCTATAGAGCTCGGCCTGCCCGCCTAGGCGGTGGTCCGCACCGTCGCTTAAGTTCTCTCCGCGCACCGCCAGGGTCTGAACCTGACGTTAGCGCGCGCGCTCCCATTCTTCCGTCGCCCGCCACCATCCGGGCGCGAACCCCTTGTGTCCTAGATCTTAGTGTTCACAGTTACTGCCAGAGGCCGCCCCAGCTCCCTTCCCCACAACCCAAACTTCTCCCGCACCCCTGGCCACACGGCCTGACGAACTAACATCGCATGCGTTCCCCCAACTGTCTGCTCGTTGGATTCTAAGGGTCGTCCTCAGGCCGTCCCCGCAGTTTCGAGCCGAGCTCCCGCCTGACCTATACCTCCTCCAATAACCGCGCAACGACTCTATCCGTCAAGCCCTCGTATATCGTTTGCCCACACCACCCCTAGGGCCGTTATTGCCACAGTTGCGCCCCCTGTTACCTAAACTTCCAACACTGATCTCGGACGTTGTTGCGGGCTACGTCCTAGCTACAGTCATATTAAGTTGCCCCCCCGGCCCCGGCCTCCCCACCCTCTCCCCCCGTGTTGTCCGACTCTTACGAACCTTTGCTAAAGCCGAGCCCCGAAGTACCCCCTGCAAGTTAACCGCCTCCTTCGTCCAACCAACGCGCGTTCCAGCCCCTCAACCCTACCAGGCGTTGCGTGACCGTCCGCCATCGCTCGGAGGGTATGCTCGGTTAAGACAGAAGCCGCGCATGCTCGGAGTGGTAGGTCAAGGGGCCGGCGCAATGACAAATGATGCCAGCAAGAACGGGCGTGAATCAACTTAGCGACGCTCTACCCACCTGAAAGCAGATGGGGTCGGAAGAACTGGGCCGGAGAGTACGGGAAGCGCGTCGCCACGCGTGCGACAGCAGGCCAGCCCGAGGCCGATCCCTAGCAACCCCCTACGAGGATCACGCGAAGTAGAAGAACATGTTGGTAGCCGTGTCTGTCTTAGGCGCAGGCTGGATCGGCCTTCTCGGCTCTAGTCTGGGCGACCGGACAGCAGGGGGAGAGCAACGTGGCGGGGTGCAACGTACGATTGTAGAGGATGCACGTGAGGTCCACCGTGTCAATGGCGGGGGGCAAAGGCGGGTACGCTACTGTCGGTGCTGGCGAAGAGGGTACGCAAGGGCCGATGAGTTACGGCCTTCAAAGAAGCGATAACAGGAAAATGCTACGATGCAGTTGGGGCGGTCGGCCAGGTCGGCGGGGCGATAGGGGACATGGCTAGCGTGGTTAGTGGGATGTGGAAGCCGGCCGGGACGGTAGTAAAGATAGGTATAGCTTGAGAAGCGACTAGGCGTGGATCAAGCGTTAGTCGATGAGAGTCGCATAAAAGCATGACCAGTTGGGTACAGTTCAGGTCGACCATTGTAAAAATGGCTTAGCGCCTTGAACGGCCGGTACTCGAGCGGGGCACGGCGAAAGCTGTTCCCAAGGCGCGGCGCACGATTATAGAGCGGGGAGCAGACCAAGTAGACAGCTCCATCGCGCTGTAGGACATGTCGAGCGTCAACCCTGAATGCCCAGGCCTGAGCGGGTCCACTTGGAATAGCGCTACGCGGGACGAATTGCGCCTAGATGTGCGGCATGGGGGTAAGGCGCCGCCGCCGACCCAGTGTCCATTGACTCGGGCGCCGGCGACGGTCGTAGAGTGAAACCGTCTAGCAAGAGCTGAGTCGGGACGGGCCGCGGAGATAAAGGGCCGAGGTACCTATCCTTAACGGCCATATAACGGCGACCCAAGGGTGTGGCGGAGAGACCGAGGCTCACCTGTACGTGCTTGCGGCGTTAAACGCGGTGGGGGCACGTGGCCGATCGGTAGTACAAGCCCCTGGAGCGGCCAGGGGCGCCGTGTGGTGCGGCGCCTGGTGCGCCGGCGGCCTGTAGAGTCGGGCCCGTGCGCAACAGGCCCACGGCAGGGTTGGTGCAGAGGGGACATGCAGCGGCATTAAAAGGGGCACTGGCGATTACAATCGCGACGTCTATGCAAACAAGCGAACAGCAGGGAAAGCGGATTCATCCGGGGCTTACGGATCTGGAGGAGCTCGCGTGTTATTGATACGAGGGTAGGCGGGGTGGGTTGCAAGCCGTAGGCTTCTAACTTGCCGCGGTCACAATAGCAGAGTTGAACGTACGCCCCAGGGGCACTCTGGGCGAACGCGCAGGCGCAAAGGCCGAGGGAGACGCAGGCCGCTGTGAAGGCGGCGGGGGAAATTGTAGCCATGCCTCCTCAAATATGAGGAAGCAATCTACCCGACTATTAAGGCGAAACGCCGGACTTCTACTAAGGATCCCTAGTGTTTAACTGGCAAGTCTTGTGCAACGTCGCGATAAAAATCGTTCAATTCAAAAAGTGGAGAGCTGGGACAGGTTGCCGCCGAAAATATGGGGGCAAAGGCGATGTCAATGCCCATACTGAATCGATGCGGGCAGCCCAAACGTTAGTAGTCTGGTCCACGGGTGGGCGGCTGCTGATCGGGTCACATAACATTGGACGTACGTTAATCGATATGGGGCAATGGGGAATAAGCCAGAGCCAGGTCGCACGTTGAGACAGGTTAGGCAGAGAAAATGGGGACCTTAACAAAAACATACGAAATGACGCGTGCCCCGGGCCTACGTTC"/>
                                
        <sequence id="seq_ITM_051459_1964" taxon="ITM_051459_1964" totalcount="4" value="GCCGCGCTCGCGTCGAGGTCCGAATTCGAAACTTCTTGCTTGAGTGGTCCGTGAGTCTCCTTCCCTTGCCTCCCTTTTAACCCTCGAGATGTTCGCTCGGTTGTATTCTCTACCTCCACGGGCGCCTCGTGGGGACCTCGTTTAATCCTCCTAGAGAATTCCGGTTCGTCCCGTCTTGGCCCCAAAACCGTCCCGCTACTTCGGTAAAGCCACAGCCTGCCCGCCCGGCGCCCTTTACCACGTTAGACGGCGTGGGCTAACCATCCGCGACGCGTGTCTCTCTTCCCCCAGGCGACTTGGTCATGCAGAACGGGGTCCAAACCCTGTTTGCCGATCGTAGGTCTACCGCCTTCCACGAGTTCCGTCTCTCGATCCGCCTCCGAGCAGCACGTACGGACAGCGCCGCCCACCCGGCCCTCCGTGGAACGCCGCTAGGGCGGCAGTGTATCCCACGATCAGGCCAATTCGGTCGTTCCGCCGGTCAGCAATACAGCCATGACAGCCAGCCCACGCTCGTAGCCGCCCCCCCCACGGCTCCAACTATGGAGGCCTATTCGTCCACTTACACCTGCACAGCGTCGATACTGTGCTAAGCGACTCCACTTCCATAGATACGAGATAATCGGAGCACCCGCTCCACGTACAACACCCCCCTACAGCACATTACCAGGCGACGCACACGGCCCCCGCAATACCTCACCTGTGCATTGCGCCTCACCGCGCCTACCCTCCTGCCCGCACAGAAAGAGCCCGCTACGGCTCGGCCCTCGTGCCGTGTTCACCGCTCACGTCACCGTCAGGTGTGTCTGACGCTAGACGACCGACTGTCCCTTGCTGAACCCTCATTGAAATAGCTCGCCGCGCCCATAATCCCCTTGCGGTGGCTCTCCTTACTCTGCCACAACATCTCCCTGATGCCTTTGGGGGCAACCTCCCGACGACGTAAGAAGCCCTCTAACCAACCCCGCCCTCACATACGTTAGCCCCTCCCCCCGCACTAACCCCCTTGATAGGGTTAGCCCTACCAGCCTCTACCAAGACCAGCCCGATGAACCTAATTCCCCTGGGCGTGGCCCCCCACGGTGGCGCGTCCTGATAGACCTCTCATCCTTCTGCCACCTTCCCACTGTGCGAGCCCTACCTCTGCCACAGTCCCGGCCATGCAACCCCATTGCACACAGATACTGCTAAACGGACATTATTTATCATCGACGGGGTACCCGCTCGTTAGTGGGATTCGTTTGGTCATCAGAGCATCCGAACCTCAGACCGTTTCCTGAGGACCTCTCTCGGCCTCGTGAAGGTGGTGACGCCACGGACTTTCCCTTCGTATAGATCTCGGCCCATTGGCGTGCGCAGCGGTCTGCAGCATCGCTCGGATTTCGTGCGCCTACCACTAAGATCTGAACCTAACATCGGCGCGCCCGCTCCCATTCCCCCGTCGCTCGCCACGACTGTAGCGAGAGGGCGTCGCACCGCAGATTTTAGTCCCCCCGGTCATTGTTAGAAGCCGCCTCAGCTCCCCACCCGGTGATCGGAACCCTCCCCCCACGCCTCGCCATACGACATGAAAAAGCAACACCGCGCGCATCTTCTTAACTGTCCCCCTATTGGATTCTAAGCGACATCCCCGGGTCGCTTCCCCAAGCTCAAGCCGGGCCCTCCCCTGCTCCGGGCCCCGGTCATTACCCTCGCAACGACTCCACCCATCAGGTCCTGGCATATCTATTCCCCACACCATTGGTAGGATCATTAATACCACCCCCGTACCCTCTAGCGCTCAAAATTCCAGTACTGACCCCGGGCGGTTGCGTACGCCAAACCCTATCCACGGTGGTCTTAGGTTGCTCCCACAATTCCGGCTTCCCGCCCCTCTACCCCCCTGTCCCCCTACTCCCACGAACCGTTGCCGCGACCGCGGTTCGGGGCACTTCCTACAACTTGGCCGCGCCCTTCGTCCAACTATCACACGTTGTGGCCTTTCACCTTTGCCTAACAGTGTGCAACGGCCTGTCACCACGCGAGACGGATTGTGGATTAAGATAGAGGCCGCGCATGCTCGGAGTGGTGAGTGGAGGGGCTGCCGGAGTCACAAACGGTGCGGGCGATTGCGGGCAAGAATCAATCTAACGATGGTTCACCCACTCGGCGGTAAATGGGGTCAGAAGAACTGACTCACAGAGTACGGGAAACGCGTCATTACCATTGCTACGGCGAATCAGCCCGGAGCCGATCTGTACCGGCCTTTTGCGGGCATCCCGAAAGATAGAAAAATATGCTGGTAGCTGTCTCCGTCTTAGAGGGGGAGTGGCCCGGTCTTCGCGTCTTCGGCCCAGGCGAGGGGACAGCGGGGGGGGACCAACTTGACGCGGCGCAATACAGGATTGTGGGAGATTCGTCTGAAGTTCAGCGTATCAGTGGCGGGGCGCAAGGGCAAGCACGCAAATCTAGGTCCTGGCGAAAGCCCCACGCAAAGGCCGAGGGGTTACGGTACTGAAGAGATCAGTAACAGGGAGATCATATGACGCCGCTAGGCCGGTCTTCGAGGTCGGCGGGGCGGTAGGGGGTACGGTTCGGCTGGTCAGTGGGACGTGGACGCCGACCAGGACGGCCATAAAGACATGCATAGCTTGAGGAGTGCTTAGGCGCGGATCAGGGACCAGTCCATGAGAGCTGCATGAAAGTGCAACCAGTTGACTACAGTCGAGGTCGATTACTGTAATGATAGTCCAGCACCGTGAAAGGCCGGTACCAGGGTGGGGCACGGCTGGAACCGTAGAGAAGGTGCCGGGGAGGTTATAGGAGGGGGGGATGGGGCAGGTAGAGAGTTCCGCCTCCGTGTAGAGTATGTCGAAGGTTGATTCCAAACGCCGAGAGCTAAGAGAGACGACTCGGGGTAATCCAACGGAAGACGAATTGCGCCTAGGCCTGAAGCATGGGTGTCAGACGCCGCCGCAGACCCATCGCCCATTCGCACAGGTGCCCATGATGGTCGCCGGGCGAAGCCGCGCAGTGAGAACCAAGCCTAGACGGGTCGCAGAGATAAAGGGCCGAGGTACCTAGCCTTAACGTTCGTGTACTGGCGTCATAAGGATGCGGCGGGGATATCAAGGCACGCCTGTACGCGTTTGCAGCATCAAAAGCGGCGGGGGTGCGTCTTCAGTCGGTATTATACGCCCTTGGGGATACCAAGGACGCCACGTAATGAGGAACTTGGTACGGCGATGATCTGTGGGATCGGGCCCGTGCGCCACCGGCCTACGGCAGGATTAGTGCGAAGGGAAGGTGCGGCGGCATTAAAAAGGGCACTGCTTCTTACAATGGTGAGGTCCACGCAACTAAGCGACCAGTAGGGGAAGCACATTCATCAAAAGCCCACGAGTTTGGGGGGCCTCGCGCGCTAACGATCGGAGAGCAACCGGGGTAGTTTGCAAGCTTTCGGCCTCCGACTCGTCGGGATTGTGGTGGAAAGGCTGAACCCACCCTCCAGAAGCACTCTGAGTGAATGCCTAGGCGTATAGGCCGGGGGGGACGCAGGCCACTGTGGGGGAGGCGGGGGAAGTTGTAGCTATGCTTCCCTGAATATGAGGAAAAGACGTACCCGAGTGTTAGGGTGAAGTGCCAGGTTCCTGCCTGGAGTCGTCCGGGTTTAGCTGACAACCCTTGCAAAACGACACGGAGAAGGTCATCCAGTTTAGGAGGTGGAGAGCCCGGACGGTTTGTCGCCGGAGATGTCGGGGCGAATGTAATGTCAGTGTCTGTGCCAAACCGGCGCGGGCCGCCCAAACGTTGGTAGTTTGGTAAACAGGCGGGCAGCTGCCGATTAGGTCACGTAAGGCCAAACATGCGTCAGTCCATATTGCGCCACGGAAAAGAGGCTAGAGCCGGGCCGCACGTCCAGACAAGTTAGGTAAAGAGAACGAAGATTTTAATAAGAACACCCGAAATGCTGCGTTCTCCGGGCCCACGCGC"/>
                                
        <sequence id="seq_ITM_052188_2005" taxon="ITM_052188_2005" totalcount="4" value="GCCCCGCTCGTGTCGGGGCTCGGCCTCGAAACTTCTTGCTTGAATAGCTGCTGAGTCCCCCTCCCTTATGCACTTCCTAACCCCTGAGGTGTTCTCTTGGTTGTATACTCTATCTTCACGGGCCCCCTGCGGGGGTCTCGTCTGAGCTCACTGGAAGGGTGCACTTCTTCCCGCATCGACCCCAAGGCCACCCCACTACCCCAACATCTCGGCAGTCTGCCCGCTCGACTCCTCTTACGACCCCGCACGGCGCGGCGTAACCATCGGGAGCGCCTGGCTCTCCTCCCTCAGGCCGCTTGGTCACACGGCACGGGGGCTTCACCCTATTCGCCTATCGCAGGTCTGCTGTCTGCCGCGGGCGACGTCCCTCGATTCGTCTGCAAGAGGCCTGCACGGATGACGCTGCCCACCCGGTCCTCTGTCGAACGCCAATAAGAAGACAGTCGCTTTCGCGACCGGGCTAATTGGGTCACTCCACCAGTCAGCGGCACAGCCATGACGATCAGCTCACGCCTGTGTCCCCCGTCCCCAGGGCCTTGGGTACGGAGCGCTATCCCTCTGGTTACGCCTGCATAGCGTTGACACTCGGCTAAGTGACTATGCGTCCGCGGACGCGTTATGGACGCGATACCCGCCCTACGTGCGGCATCCCCCTATCGCCTACTGTTAGGTGCAACGTACAATCCCCGCAATGCCTTGCCTACCTGTCGCGCCTCAGCTCGGCCACCTCCCTGCCCACGTAAAAAGAGTCCGCTATGGCTCAGCCCCCGCTCCGCGTCCGCCACTTGCAGCACCCTCAAGTGTGTCTGGTGCTAGACGACCTAGTGCTCCTCCCCAAACCCTTATTCAAACAGTTCGCCACACACGCGCTTCCCGCGCCATGTCTCTCCCCACTCGACCGCAGCATCATGTTGGTCGCCTTAGGGGGAACGTTCCGATGCCGTAAAAAGCCCCCGAACCAACCCTACCCTCACCCGTGTCAGCCCCCCCCCCCGCACTCACCCCCTTGATAAGACTGGGTCTGCACGACTCTGGCAGAACCAGTGCGCTAGATTTAATTTTCTTGGATGCACCCCCGTACAACGCCAAATTCCGGTACGTCTTCCGTTCCTCTCTCACATTTCCACGGCGTGGCTCTTACCTCCGCTGCGGTCCCGGGCATACGGCCCCCTTGTACACAGACGCTACCAGACAGACACCAGTTATCGTCAACGGGGTGCCTACCCGTTAGCAACATCTGTTTGGTCATCAAAGCGCGCTCACCTCAGACCGGTTGCTTTGAACCTCTCTTTGCTCCGCGAAAGTAACGGGACCAGGGATCTTCCCCGCCTATAGAGCTCGGCCTGCCCGCGTAGGCAGTGGTCCGCACCGTCGCTTAAATTCTCTCCGGGCATCGCCAGGGTCTGAACCTGACGTTAGCGCGCGCGCTCCCATTCTTCCGTCGCCCGCCACCATCCGGGCGCGAACCCCTTGTGTCCTAGATCCCAGTGCTCACAGTCACTGCCAGAGGCAGCCCCAGCTCCCTTCCCCACAACCCAAACTTCCCCCGCACCCCTGGCCACACGGCCTGACGAACTAACATCGCATGCGTCCCCCCAACTGTCTGCTCGCTGGATTCTAAGGGTCGTCCTCAGGCCGTCCCCGCAGTTTCGAGCCGAGCTCCCGCTTGACTTATACCTCGTCCAATAACCGCGCAACGACTCTATCCGGCAAGCCCTCGTATATCGTTTGCCCACACCACCCCTAGGGCCGGTATTACCACAGTTGCGCCCCCTGTTACCTGAACTTCCAACACCGATCTCGGACGGTGGCGCGCGCTACACCCTAGCTACAGTCATATTAAGTTGCCCCCACGGCCCCGGGCTCCCCACCCTCTCCCTCCGTGTTGTCCTACTCTTGCGAACCTTTGCTAAAGCCGAGCCCCGAAGTACCCCCTGCAAGTTAACCGCCTCCTTCGTCCAACCAAGGCGCGTTCCAGCCCCTCAACCCTACCAGGCGTTGCGTGACCGTCCGCCATCGCTCGGAGCGGATGCTCGGTTAAGATAGAAGCCGCGCATGCTCGGAGTGGTGGGTCAAGGGGCCGGCGCAATGACAAATGATGCCAGCAAGAGCGGGCGTGAATCAACTCAGCGACGGTCTACCCACCCGGAAGCAGATGGGGTCGGAGGAATTGGGCCGGAGAGTACGGGAAGCGCGTCGCCGCGCGCGCGACAGCAGGCCAGCCCGAGGCCGATCCCTAGCAACCCCCTACGAGGATCCAGCGAAGTAGAAGAACATGTTGGTAGCCGTGTCTGTCTTAGGCGCAGGGTGGCTCGGCCTTTTCGGCTCTAGTCTGGGCGACCGGACAGCAGTGGGAGAGCAACGTGGCGGGGTGCAACGTACGATTGTAGAGGATTCACGTGAGGTCCACCGTGTCAATGGCGGGGGGCAAAGGCAGGTACGCTAATGTCGGTGCTGGCGAAGAGGGTACGCAAGGGCCGAGGAGTTACGGCCTTCAAAAAAGCGATAACAGGAAGATGCTACGATGCAGTTGGGGCGGTCGGCCAGGTCGGCGGGGCGATAGGGGACATGGCTCGCGTGGTTAATGGGATGTGGAAGCCGGCCGGGACGGCAGTAAAGATAGGTATAGCTTGAGAAGCGACTAGACGTGGATCAAGCGTTAGTCGATGAGAGCCGCATAAAAGCATGACCAGTTGGGTACAGTTCAGGTCGACTATTGTAAAAATGGCCCCGCGCCTTGAACGGCCGGTACTAGAGCGGGGCGCGGAGAAAGCTGTTCCCAAGGCGCGGCGCACGATTATAGAGCGGGGAGCAGACCAAGTAGACAGCTCCATCGCGCTGTAGGACATGTCGAGCGTCAACCCTGAATGCCCAGGCCTGAGCGGATCCACTTGGAGTAGCGCTACGCGGGACGAATTGCGCCTAGATCTGCGGCACGGCTGTAAGGCGCCGCTGCCGACCCCGTGTCCATTGACTCGGGCGCCGGCGACGGTCGTCGAATGAAACCGTCTAGCAAGAGCTGAGTCGGGACGGGCCGCGCAGATAAAGGGCCGAGGTTCCTAGCCTTAACGGCCATATAACGGCGACCCAAGGGTGTGGCGGAGAGACCGAGGCTCACCTGTACGTGCTTGCGGCGTTAAACGCGGTGGGGGCGCGTGGCCGATCGGTAGTACAAGTCCCTGGAGCGACCAGGGGCGCCGTGTGGTGCGGCGCCTGGTACGCCGGCGGCCTGTAGAGTCGGGCCCGTGCGCAACAAGCCCACGGCAGGGTTGGTGCAGAGGGGACATGCAGCGGCATTAAAAGGGGCATTGGCGATTACAATCGCGACGTCTATGCAAACAAGCGACCAGCAGAGAAAACGGATTCATCAGGGGCTTACGGATCTGGAGGACCTCGCGTGTTATTGATCGGAGGGTAGGCGGGGTGGGTTGCAAGCCGTAGGCTTCTAACTTGCCGCGGTTACAATAGCAGAGTTGAACGTACGCCCCAGGGGCACTCTGGGCGAACGCGCAGGCACAAAAGCCGAGGGAGACGCAGGCCGCTGTGAGGGCGGCGGGGGAAGTTGTAGCCACGCCTCCTCAAGTATGAGGAAGCAATCTACCCGACTATTAAGGCGAAACGCCGGACTTCTGCTAAGGATCCCTAGTGTTTAACTGGCACGTCTTGTGCAACGACGCGATAAAAATCGTTCAGTTCAAAAGGTGGAGAGCTGGGGCAGGCCGCCGCCGAAGATATGGGGGCAAAGGCGATGTCAATGCCCATACTGAATCGATGCGGGCAGCCCAAAAGTTACTAGTCTGGTCAACGGGTGGGCGGCTGCTGATCGGGTCACATAAGATTGGACGTGCGTTAATCGATATGGGGCAATGGAGAATAAGCCAGGGCCAGGTCGCACGTTGAGACAGGTTAGGCAGAGAAAATGGGGACCTTAACAAAAACATACGAAATGACATGTGCCCTGGGCCTACGTTC"/>
                                
        <sequence id="seq_ITM_060218_2005" taxon="ITM_060218_2005" totalcount="4" value="GCCCCGCTCGTGTCGGGGCTCGGCCTCGAAACTTCTTGCTTGAATAGCTGCTGAGTCCCCCTCCCTTATGCACTTCCTAACCCCTGAGGTGTTCTCTTGGTTGTATACTCTATCTTCACGGGCCCCCTGCGGGGGTCTCGTCTGAGCTCACTGGAAGGGTGCACTTCTTCCCGCATCGACCCCAAGGCCACCCCACTACCCCAACATCTCGGCAGTCTGCCCGCTCGACTCCTCTTACGACCCCGCACGGCGCGGCGTAACCATCGGGAGCGCCTGGCTCTCCTCCCTCAGGCCGCTTGGTCACACGGCACGGGGGCTTCACCCTATTCGCCTATCGCAGGTCTGCTGTCTGCCGCGGGCGACGTCCCTCGATTCGTCTGCAAGAGGCCTGCACGGATGACGCTGCCCACCCGGTCCTCTGTCGAACGCCAATAAGAAGACAGTCGCTTTCGCGACCGGGCTAATTGGGTCACTCCACCAGTCAGCGGCACAGCCATGACGATCAGCTCACGCCTGTGTCCCCCGTCCCCAGGGCCTTGGGTACGGAGCGCTATCCCTCTGGTTACGCCTGCATAGCGTTGACACTCGGCTAAGTGACTATGCGTCCGCGGACGCGTTATGGACGCGATACCCGCCCTACGTGCGGCATCCCCCTATCGCCTACTGTTAGGTGCAACGTACAATCCCCGCAATGCCTTGCCTACCTGTCGCGCCTCAGCTCGGCCACCTCCCTGCCCACGTAAAAAGAGTCCGCTATGGCTCAGCCCCCGCTCCGCGTCCGCCACTTGCAGCACCCTCAAGTGTGTCTGGTGCTAGACGACCTAGTGCTCCTCCCCAAACCCTTATTCAAACAGTTCGCCACACACGCGCTTCCCGCGCCATGTCTCTCCCCACTCGACCGCAGCATCATGTTGGTCGCCTTAGGGGGAACGTTCCGATGCCGTAAAAAGCCCCCGAACCAACCCTACCCTCACCCGTGTCAGCCCCCCCCCCCGCACTCACCCCCTTGATAAGACTGGGTCTGCACGACTCTGGCAGAACCAGTGCGCTAGATTTAATTTTCTTGGATGCACCCCCGTACAACGCCAAATTCCGGTACGTCTTCCGTTCCTCTCTCACATTTCCACGGCGTGGCTCTTACCTCCGCTGCGGTCCCGGGCATACGGCCCCCTTGTACACAGACGCTACCAGACAGACACCAGTTATCGTCAACGGGGTGCCTACCCGTTAGCAACATCTGTTTGGTCATCAAAGCGCGCTCACCTCAGACCGGTTGCTTTGAACCTCTCTTTGCTCCGCGAAAGTAACGGGACCAGGGATCTTCCCCGCCTATAGAGCTCGGCCTGCCCGCGTAGGCAGTGGTCCGCACCGTCGCTTAAATTCTCTCCGGGCATCGCCAGGGTCTGAACCTGACGTTAGCGCGCGCGCTCCCATTCTTCCGTCGCCCGCCACCATCCGGGCGCGAACCCCTTGTGTCCTAGATCCCAGTGCTCACAGTCACTGCCAGAGGCAGCCCCAGCTCCCTTCCCCACAACCCAAACTTCCCCCGCACCCCTGGCCACACGGCCTGACGAACTAACATCGCATGCGTCCCCCCAACTGTCTGCTCGCTGGATTCTAAGGGTCGTCCTCAGGCCGTCCCCGCAGTTTCGAGCCGAGCTCCCGCTTGACTTATACCTCGTCCAATAACCGCGCAACGACTCTATCCGGCAAGCCCTCGTATATCGTTTGCCCACACCACCCCTAGGGCCGGTATTACCACAGTTGCGCCCCCTGTTACCTGAACTTCCAACACCGATCTCGGACGGTGGCGCGCGCTACACCCTAGCTACAGTCATATTAAGTTGCCCCCACGGCCCCGGGCTCCCCACCCTCTCCCTCCGTGTTGTCCTACTCTTGCGAACCTTTGCTAAAGCCGAGCCCCGAAGTACCCCCTGCAAGTTAACCGCCTCCTTCGTCCAACCAAGGCGCGTTCCAGCCCCTCAACCCTACCAGGCGTTGCGTGACCGTCCGCCATCGCTCGGAGCGGATGCTCGGTTAAGATAGAAGCCGCGCATGCTCGGAGTGGTGGGTCAAGGGGCCGGCGCAATGACAAATGATGCCAGCAAGAGCGGGCGTGAATCAACTCAGCGACGGTCTACCCACCCGGAAGCAGATGGGGTCGGAGGAATTGGGCCGGAGAGTACGGGAAGCGCGTCGCCGCGCGCGCGACAGCAGGCCAGCCCGAGGCCGATCCCTAGCAACCCCCTACGAGGATCCAGCGAAGTAGAAGAACATGTTGGTAGCCGTGTCTGTCTTAGGCGCAGGGTGGCTCGGCCTTTTCGGCTCTAGTCTGGGCGACCGGACAGCAGTGGGAGAGCAACGTGGCGGGGTGCAACGTACGATTGTAGAGGATTCACGTGAGGTCCACCGTGTCAATGGCGGGGGGCAAAGGCAGGTACGCTAATGTCGGTGCTGGCGAAGAGGGTACGCAAGGGCCGAGGAGTTACGGCCTTCAAAAAAGCGATAACAGGAAGATGCTACGATGCAGTTGGGGCGGTCGGCCAGGTCGGCGGGGCGATAGGGGACATGGCTCGCGTGGTTAATGGGATGTGGAAGCCGGCCGGGACGGCAGTAAAGATAGGTATAGCTTGAGAAGCGACTAGACGTGGATCAAGCGTTAGTCGATGAGAGCCGCATAAAAGCATGACCAGTTGGGTACAGTTCAGGTCGACTATTGTAAAAATGGCCCCGCGCCTTGAACGGCCGGTACTAGAGCGGGGCGCGGAGAAAGCTGTTCCCAAGGCGCGGCGCACGATTATAGAGCGGGGAGCAGACCAAGTAGACAGCTCCATCGCGCTGTAGGACATGTCGAGCGTCAACCCTGAATGCCCAGGCCTGAGCGGATCCACTTGGAGTAGCGCTACGCGGGACGAATTGCGCCTAGATCTGCGGCACGGCTGTAAGGCGCCGCTGCCGACCCCGTGTCCATTGACTCGGGCGCCGGCGACGGTCGTCGAATGAAACCGTCTAGCAAGAGCTGAGTCGGGACGGGCCGCGCAGATAAAGGGCCGAGGTTCCTAGCCTTAACGGCCATATAACGGCGACCCAAGGGTGTGGCGGAGAGACCGAGGCTCACCTGTACGTGCTTGCGGCGTTAAACGCGGTGGGGGCGCGTGGCCGATCGGTAGTACAAGTCCCTGGAGCGACCAGGGGCGCCGTGTGGTGCGGCGCCTGGTACGCCGGCGGCCTGTAGAGTCGGGCCCGTGCGCAACAAGCCCACGGCAGGGTTGGTGCAGAGGGGACATGCAGCGGCATTAAAAGGGGCATTGGCGATTACAATCGCGACGTCTGTGCAAACAAGCGACCAGCAGAGAAAACGGATTCATCAGGGGCTTACGGATCTGGAGGACCTCGCGTGTTATTGATCGGAGGGTAGGCGGGGTGGGTTGCAAGCCGTAGGCTTCTAACTTGCCGCGGTTACAATAGCAGAGTTGAACGTACGCCCCAGGGGCACTCTGGGCGAACGCGCAGGCACAAAAGCCGAGGGAGACGCAGGCCGCTGTGAGGGCGGCGGGGGAAGTTGTAGCCATGCCTCCTCAAGTATGAGGAAGCAATCTACCCGACTATTAAGGCGAAACGCCGGACTTCTGCTAAGGATCCCTAGTGTTTAACTGGCAAGTCTTGTGCAACGACGCGATAAAAATCGTTCAGTTCAAAAGGTGGAGAGCTGGGGCAGGCCGCCGCCGAAGATATGGGGGCAAAGGCGATGTCAATGCCCATACTGAATCGATGCGGGCAGCCCAAAAGTTACTAGTCTGGTCAACGGGTGGGCGGCTGCTGATCGGGTCACATAAGATTGGACGTGCGTTAATCGATATGGGGCAATGGAGAATAAGCCAGGGCCAGGTCGCACGTTGAGACAGGTTAGGCAGAGAAAATGGGGACCTTAACAAAAACATACGAAATGACATGTGCCCTGGGCCTACGTTC"/>
                                
        <sequence id="seq_ITM_063519_2006" taxon="ITM_063519_2006" totalcount="4" value="GCCCCGCTCGTGTCCGGGCTCGGCCTCGAAACTTCTTGCTTAAATAGTTGCTGAGTCCCCCTCCCTTATGCACTTCCTAACTCCTGAAGTGTCCTCTTGGTTGTATATTCTATCTTCACGGGCCCCCTGTGGGGGTCTCGTCTGAGCTTACTGGAAGGGTGCACTTCGTCCCGCATCGACCCCAAGGCCACCCCACCACCCCAACATCTCGGCAGTCTGCCCGCTCGACTCCTCTTACGACCCCGCACGGCGCGGCGTAACCATCGGGAGCGCCTGGCTCTCTTCCCTTAAGCCGCTTGGTCACACGGCACGGGGTCTTCACCCTATTCGCCTATCGCAGGTCCGCCGTCTGCCGCGGACGACGTCCCTCGATTCGTCTGCAAGAGGCCTGCACGGATGACGCTGCCCACCTGGTCCTCTGTCGAATGCCAATAAGAAGACAGTCGCTTTCACGACCGGGCTAATTCGGCCACTTCACCAGTCAGCGACACAGCCATGACGATCAGCTCACGCCTGCGTCCCCCGTCCCCAGCGCCTTGGGTACGGAGCGCTATCCCTCTGGTTGCGCCTGCATAGCGTTGACACTCGGCTAAGTGACTATGCGTCCGCGCACGCGTTATGGACGCGATACTCGCCCTACGTGCGGCATCCCCCTATCGCCTACTGCTAGGCGCAACGTACAATCCCCGCAATGCCTTGCCTACCTGCCGCGCCTCAGCTCGGCCACCTCCCTGCTCACGTAAAAATAGCCCGCTATGGCCCAGCCCCCCCTCCGCGCCTGCCACTTGCAGCACCCTCAAGTGTGTCTGGTGCTATACGACCTAGTACTCCTCCCTAAACCCTTATTCAAACAGTTCGCCACACACGCGATTCCCGCGCCATGTCTCTCCCCACTCGACTGCAGCATCATGTTGGTCGCCTTAGGGGGAACGTTCCGATGCCGTAAAAAGCCCCTGAACCAACCCTACCCTCACCTGTGTCAGCCCCCCCCCCCACACTCACCCCCTTGATAAGACTGGGTCTGCCCGACTCCGGCAGAACCAGTGCGCTAGTTTTAATTTTCTTGGATGCACCCCTGTACAACGCCAAATTCCGATACGTCTTCCGTTCCTCTCTCACATTTCCACGGCGTGGCTCCTACCTCTGCTGCGGTCCCGGCCATACGACCCCCTTGTAGATAGACGCTACCAGACAGACACCAGTTACCGTCAACGGGGTGCCTACCCGTTAGCAGCATCCGTTTGGTCATCAAAACGCGCTCACCTCAGACCGGTTCCTTTGAACCCCTCTTTGCTCCGCGAAAGTAACGGGACCAGAGATCTTGCCCGCCTATAGAGCTCGGCCTGCCCGCGTAGGCACTGGTTCGCACCGTCGCTTAAATTCTCTCGGCGCACCGCCAGGGTCTGAACCTGACGTTAGCGCGCGCGCTCCCATTCTTCCGTCGCCCGCCACCATCCGGGCGCGAACCCCTTGTGTCCTAGATCTTAGTGTTCACAGTCACTGCCAGAGGCCGCCCTAGCTCCCTTCCCCACAACCCAAACTTCTCCCGCGCCCTTGGCCACACGGCCTGACGAACTAACATCGCATGCGTCCCCCCAACTGTCTGCTCGTTGGATTCTAAGGGTCGTCCTCAGGCCGTCCCCGCAGTTTCGAGCCGAGCTCCCGCCTGACCTATACCTCGTCCAATAACCGCGCAACGGCTCTATCCGTCAAGCCCTCGTATATCGTTTGCCCACACCACCCCTAGGGCCGTTATTGCCACAGTTGCGCCCCCTGTTACCTAAACTTCCAACACTGATCTCGGACGTTGGCGCGCGCTACGTCCTAGCTACAGTCATATTAAGTTGCCCCCACGGCCCCGGCCTCCCCACCCTCTCCCCCCGTGTTGTCCGACTCTTACGAACCTTTGCTAAAGCCGAGCCCCGAAGTACCCCCTGCAAGTTAACCACCTCTTTCGTCCAACCAACGCGCGTTCCAGCCCCTCAACCCTACCAGGCGTTGCGTGACCGTTCGCCATGGCTCGGAGCGTATGCTCGGTTAAGATAGAAGCCGCGCATGCTCGGAGTGGTAGGTCAAGGGGCCGGCGCAATGACAAATGATGCCAGCAAGAACGGGCGTGAATCAACTTAGCGACGGTCTACCCACCTGAAAACAGATGGGGTCGGAAGAACTGGGCCGGAGAGTACAGGAAGCGCGTCGCCACGCGTGCGACAGCAGGCCAGCCCGAGGCCGATCCCTAGGAACCCCCTACGAGGATCCCGCGAAGTAGAAGAACATATTGGTAGCCGTGTCTGTCTTAGGCGCAGGGTGGCTCGGCCTTCTCGGCTCTAGTCTGGGCGACCGGACAGCAGGGGGAGAGCAACGTGGCAGGGTGCAACGTACGATTGTAGAGGATTCACGTTAGGTCCACCGTGTCAATGGCGGGGGGCAAAGGCAGGTACGCTAATGTCGGTGCTGGCGAAGAGGGTACGCAAGGGCCGAGGAGTTACGGCCTTCAGAAAAGCGATAACAGGAAAATGCTACGATGCAGTTGGGGCGGTCGGCCAGGTCGGCGGGGCGATAGGGCACATGGCTCGCGTGGTTAGTGGGATGTGGAAGCCGGCCGGGACGGCAGTAAAGATAGGTATAGCTTGAGAAGCGACTAGGCGTGGATCAAGCGTTAGTCGATGAGAGCCGCATAAAAACATGACCAGTTGGGTACAGTTCAAGTCGACCATTGTATAAATGGCCTAGCGCCTTGAACGGCCGGTACTAGAGCGGGGCACGGCGAAAGCTGTTCCCAAGGCGCGGCGCACAATTATAGAGCGGGGAGCAGACCAAGCAGACAGCTCCATCGCGCTGTAGGACATGTCGAGCATCAACCTTGAATGCCCAGGCCGGAGCGGGTCCACTTGGAGTAGCGCTACGCGGGACGAATTGCGCCTAGATGTGCGGCATGGGGGTAAGGCGCTGCCGCCGACCCAGTGTCCACTGACTCGGGCGCCGGCGACGGCCGTCAAGTGAAACTGTCTAGCAAGAGCTGAGTCGGGACGGGCCGCGGAGATAAAGGGCCGAGGTACCTATCCTTAACGGCCATATAACGGCGACCCAAGGGTGTGGCGGAGAGACCGAGGCTCACCTGTACGTGCTTGCGGCGTTAAACGCGGTGGGGGCACGTGGCCGATCGGTAGTACAAGCCTCTGGAGCGACCAGGGGCGCCGTGTGGTGCAGCGCCTGGTGCGCCGGCGGCCTGTAGAGTCGGGCCCATGCGCAACAGGCCCACGGCAGGGTTGGTGCAGAGGGGACATGCAGCGGCATTAAAAGGGGCGCTGGCGATTACAATCGCGACGTCTATGCAAACAAGCGACCAGCAGGGAAAGCGGACTCATCAGGGGCTTACGGATCTGGAGGACCTCGCGTGTTATTGATCCGATGGTAGGCGGGGTGGGTTGCAAGCCGTAAGCTTCTAACTTGCCGCGGTTACAATAGCAGAGTTGAACGTACGCCCCAGGGGCACACTGGGCGAACGCGCAGGCGCAAAGGTCGAGGGAGACGCAGGCCGCTGTGAAGGCGGCGGGGGAAGTTGTAGCCATGCCTCCTCAAATATGAGGAAGCAATCTACCCGACTATTAAGACGAAACGCCGGACTTCTGCTAAGGACCCCTAATGTTTAACTGGCAAGTCTTGTGCAACGTCGCGATAGAAATCGTTCAGTTCAAAAAGTGGAGAGCTGGGACAGGTTGCCGCCGAAGATATGGGGGCAAAGGCGATGTCAATGCCCATACTGAATCGATGCGGGCAGTCCAAACGTTAGTAGTCTGGTCCACGCGTGGGCGGCTGCTGATCGGGTCACATAACATTGGACGTGCGTTAATCGATATGGGGCAATGGAGAATAAGCCAGAGCCAGGTCGCACGTTGAGACAGGTTAGGCAGAGAAAATGGGGACCTTAACAAAAACATACGAAATGACGCGTGCCCCGGGCCTACGTTC"/>
                                
        <sequence id="seq_ITM_070123_2006" taxon="ITM_070123_2006" totalcount="4" value="GCCCCGCTCGTGTCCGGGCTCGGCCTCGAAACTTCTTGCTTAAATAGTTGCTGAGTCCCCCTCCCTTATGCACTTCCTAACTCCTGAAGTGTCCTCTTGGTTGTATACTCTATCCTCACAGGCCCCCTGTGGGGGTCTCGTCTGAGCTTACTGGAAGGGTGCACTTCGTTCCGCATCGACCCCAAGGCCACCCCACTACCCCAACATCTCGGCAGTCTGCCCGCTCGACTCCTCTTACGACCCCGCACGGCGCGGCGTAACCATCGGGAGCGCCTGGCTCTCTTCCCTCAAGCCGCTTGGTCACACGGCACGGGGTCTTCACCCTATTCGCCTATCGCAGGTCCGCCGTCTGCCGCGGACGACGTCCCTCGATTCGTCTGCAAGAGGCCTGCACGGATGACGCTGCCCACCCGGTCCTCTGTCGAATGCCAATAAGAAGACAGTCGCTTTCACGACCGGGCTAATTCGGCCACTTCACCAGTCGGCGACACAGCCATGACGATCAGCTCACGCCTGCGTCCCCCGTCCCCAGCGCCTTGGGTACGGAGCGCTATCCCTCTGGTTACGCCTGCATAGCGTTGACACTCGGCTAAGTGACTATGCGTCCGCGCACGCGTTATGGACGCGATACCCGCCCTACGTGCGGCATCCCCCTATCGCCTACTGCTAGGCGCAACGTACAATCCCCGCAATGCCTTGCCTACCTGCCGCGCCTCAGCTCGGCCACCTCCCTGCTCACGTAAAAAGAGCCCGCTATGGCTCAGCCCCCCCTCCGCGCCTGCCACTTGCAGCACCCTCAAGTGTGTCTGGTGCTATACGACCTAGTACTCCTCCCTAAACCCTTATTCAAACAGTTCACCACACACGCGATTCCCGCGCCATGTCTCTCCCCACTCGACCGCAGCATCATGTTGGTCGCCTTAGGGGGAACGTTCCGATGCCGTAAAAAGCCCCTGAACCAACCCTACCCTCACCTGTGTCAGCCCCCCCCCCCACACTCACCCCCTTGATAAGACTGGGTCTGCCCGACTCCGGCAGAACCAGTGCGCTAGTTTTAATTTTCTTGGATGCACCCCTGTACAACGCCAAATTCCGATACGTCTTCCGTTCCTCTCTCACATTTCCACGGCGTGGCTCCTACCTCTGCTGCGGTCCCGGCCATACGACCCCCTTGTAGATAGACGCTACCAGACAGACACCAGTTACCGTCAACGGGGTGCCTACCCGTTAGCAGCATCCGTTTGGTCATCAAAACGCGCTCACCTCAGACCGGTTCCTTTGAACCTCTCTTTGCTCCGCGAAAGTAACGGGACCAGAGATCTTCCCCGCCTATAACGCTCGGCCTGCCCGCGTAGGCACTGGTCCGCACCGTCGCTTAAATTCTCTCCGCGCACCGCCAGGGTCTGAACCTGACGTTAGCGCGCGCGCTCCCATTCTTCCGTCGCCCGCCACCATCCGGGCGCGAACCCCTTGTGTCCTAGATCTTAGTGTTCACAGTCACTGCCAGAGGCCGGCCTAGCTCCCTTCCCCACAACCCAAACTTCTCCCGCACCCCTGGCCACACGGCCTGACGAACTAACATCGCATGCGTCCCCCCAACTGTCTGCTCGTTGGATTCTAAGGGTCGTCCTCAGGCCGTCCCCGCAGTTTCGAGCCGAGCTCCCGCCTGACCTATACCTCGTCCAATAACCGCGCAACGGCTCTATCCGTCAAGCCCTCGTATATCGTTTGCCCACACCACCCCTAGGGCCGTTATTGCCACAGTTGCGCCCCCTGTTACCTAAACTTCCAACACTGATCTCGGACGTTGGCGCGCGCTACGTCCTAGCTACAGTCATATTAAGTTGCCCCCACGGCCCCGGCCTCCCCACCCTCTCCCCCCGTGTTGTCCGACTCTTACGAACCTTTGCTAAAGCCGAGCCCCGAAGTACCCCCTGCAAGTTAACCGCCTCTTTCGTCCAACCAACGCGCGTTCCAGCCCCTCAACCCTACCAGGCGTTGCGTGACCGTTCGCCATCGCTCGGAGCGTATGCTCGGTTAAGATAGAAGCCGCGCATGCTCGGAGTGGTAGGCCAAGGGGCCGGCGCAATGACAAATGATGCCAGCAAGAACGGGCGTGAATCAACTTAGCGACGGTCTACCCACCTGAAAGCAGATGGGGTCGGAAGAACTGGGCCGGAGAGTACAGGAAGCGCGTCGCCACGCGTGCGACAGCAGGCCAGCCCGAGGCCGATCCCTAGGAACCCCCTACGAGGATCCCGCGAAGTAGAAGAACATATTGGTAGCCGTGTCTGTCTTAGGCGCAGGGTGGCTCGGCCTTCTCGGCTCTAGTCTGGGCGACCGGACAGCAGGGGGAGAGCAACGTGGCGGGGTGCAACGTACGATTGTAGAGGATTCACGTGAGGTCCACCGTGTCAATGGCGGGGGGCAAAGGCAGGTACGCTAATGTCGGTGCTGGCGAAGAGGGTACGCAAGGGCCGAGGAGTTACGGCCTTCAGAAAAGCGATAACAGGAAAATGCTACGATGCAGTTGGGGCGGTCGGCCAGGTCGGCGGGGCGATAGGGCACATGGCTCGCGTGGTTAGTGGGATGTGGAAGCCGGCCGGGACGGCAGTAAAGATAGGTATAGCTTGAGAAGCGACTAGGCGTGGATCAAGCGTTAGTCGATGAGAGCCGCATAAAAACATGACCAGTTGGGTACAGTTCAGGTCGACCATTGTATAAATGGCCTAGCGCCTTGAACGGCCGGTACTAGAGCGGGGCACGGCGAAAGCTGTTCCCAAGGCGCGGCGCACAATTATAGAGCGGGGAGCAGACCAAGTAGACAGCTCCATCGCGCTGTAGGACATGTCGAGCGTCAACCCTGAATGCCCAGGCCGGAGCGGGTCCACTTGGAGTAGCGCTACGCGGGACGAATTGCGCCTAGATGTGCGGCATGGGGGTAAGGCGCCGCCGCCGACCCAGTGTCCATTGACTCGGGCGCCGGCGACGGCCGTCAAGTGAAACTGTCTAGCAAGAGCTGAGTCGGGGCGGGCCGCGGAGATAAAGGGCCGAGGTACCTATCCTTAACGGCCATATAACGGCTATCCAAGGGTGTGGCGGAGAGACCGAGGCTCACCTGTACGTGCTAGCGGCGTTAAACGCGGTGGGGGCACGTGGCCGATCGGTAGTACAAGCCCCTGGAGCGACCAGGGGCGCCGTGTGGTGCGGCGCCTGGTGCGCCGGCGGCCTGTAGAGTCGGGCCCATGCGCAACAGGCCCACGGCAGGGTTGGTGCAGAGGGGACATGCAGCGGCATTAAAAGGGGCGCGGGCGATTACAATCGCGACGTCTATGCAAACAGGCGACCAGCAGGGAAAGCGGATTCATCAGGGGCTTACGGATCTGGAGGACCTCGCGTGTTATTGATCCGATGGTAGGCGGGGTGGGTTGTAAGCCGTAAGCTTGTAACTTGCCGCGGTTACAATAGCAGAGTTGAACGTACGCCCCAGGGGCACACTGGGCGAACGCGCAGGCGCAAAGGCTGAGAGAGACGCAGGCCGCTGCGAAGGCGGCGGGGGAAGTTGTAGCCATGCCTCCTCAAATATGAGGAAGCAATCTACCCGACTATTAAGACGAAACGCCGGACTTCTGCTAAGGATCCCTAGTGTTTAACTGGCAAGTCTTGTGCAACGTCGCGATAAAAATCGTTCAGTTCAAAAAGTGGAGAGCTGGGACAGGTTGCCGCCGAAGATATGGGGGCAAAGGCGATGTCAATGCCCATACTGAATCGATGTGGGCAGTCCAAACGTTAGTAGTCTGGTCCACGGGTGGGCGGCTGCTGATCGGGTCACATAACATTGGACGTGCGTTAATCGATATGGGGCAATGGAGAATAAGCCAGAGCCAGGTCGCACGTTGAGACAGGTTAGGCAGAGAAAATGGGGACCTTAACAAAAACATACGAAATGACGCGTGCCCCGGGCCTACGTTC"/>
                                
        <sequence id="seq_ITM_070131_2007" taxon="ITM_070131_2007" totalcount="4" value="GCCCCGGTCCTGTCCGGGCTCGGCCTCGAAACTTCTTGCTTGGATAGTTGCTGAGTCCCCCTCCCTTATGCACTTCCTAACCCCTGAGGTGTTCTCTTGGTTGTATACTCTATCTTCACGGGCCCCCTGTGGGGGTCTCGTCTGAGCTTACTGGGAGGGCGCACTTCGTCCCGCATCGACCCCAAGGCCACCCCACTGCCCCAACATCTCGGCAGTCTACCCGCTCGACTTTTCTTACGGCCCCGCATGGCGCGGCGTCACCATCGGGAGCGCCTGGCTCTCTTCCATCAGGCCGCTTGGCCACACGGCACGGGGTCTTCACCCTATTCGCCTATTGCAGGTCTGCCGTCTGCCGCGGGCGACGTCCCTCGATTCGTCCGCAAGAGGCCTGCACGGATGACGCTGCCCACCCGGTCCTCTGTCGGACGCCAATAAAAAGACAGTCGCTTTCACGACCGGGCTAATTCGGTCACTCCACCAGTCAGCGACACAGCCATAACGATCAGCTCACGCCTGTGTCTCCCGTCCCCAGGGCCTTGGGTACGGAGCGCTATCCCTCTGGTTACGCCTGCATAGCGTTGACACTCGGCTAAGTGACTATGTGTCCGCGGACGCGTTATGGACGCGATACCCGCCCTACGTGCGGCATCCCCCTATCGCCTACTGCTAGTCGCAACGTACAATCCCCGCAATGCCTTGCCTACCTGTCATGCCTCAGCTCGGCCACCTCCCTGCCCACGTAAAAAGAGCTCGCTATGGCTCAGCCCCCGCTCCGCGTCCGCCACTTGCAGCGCCCTCAAGTGTGTCTGGTGCTAGACGACGTAGCGCTCCTCCCTAAACCCTTATTCAAACAGTTCGCCACACACGCGATTCCCGCGTCATGTCACTCCCCACTCGACCGCAGCATCATGTTGGTCGCCTTAGGGGGAACGTTCCGATGCCGTGAAAAGCCCCCGAACCAACCCTACCCTCACCTGTGTCAGCCCCCCCCCCCGCAGTCACCCCCTTGATAAGACTGGGTCTGCCCGACTCTGGCAGAACCAGTGCGCCAGATTTAACTTTCTTGGATGCACCCCTGTACAACGCCAAAATCCGATACGTCTTCCGTTCCTCTCTCACATTTCCACGGCGTGGCTCCTACCCCTGCTGCGGTCCCGGCCATACGACCCCCTTGTACACAGACGCTACCAGACAGACACCAGTTACCGTCAACGGGGTGCCTACCCGTTAGCAGCATCCGTTAGGTCATCAAAGCGCGGTCACCTTAGACCGGTTCCTTTGAACCTCTCTTTGCTCCGCGAAAGTAACGGGACCAGGGATCTTCCCCGCCTATAGAGCTCGGCCTGCCCGCGTAGGCAGTGGTCCGCACCGTCGCTTAAATTCTCTCCGCGCACCGCCAGGGTCTGAACCTGACGTTAGCCCGCGCGCTCCCATTCTTCCGTCGCCCGCCACCATCCGGGCGCGAACCCCTTGTGTCCTATATCTTAGTGCTCACAGTCACTGCCAGAGGCCGCCCCAGCTCCCTTCCCCACAACCCAAACTTCTCCCGCACCCCTGGCCACACGGCCTGACGAACTAACATCGCATGCGTCCCTCCAACTGTCTGCTCGTTAGGTTCTAAGGGTCGTCCTGAGGCCGTCCCCGCAGTTTCGAGCCGAGCTCCCGCCGGACCTATACCTCGTCCAATGACCGCGCAACGACTCTATTTGTCAAGCCCTCGTATACTGTTTGCTCACACCACCCCTAGGGCCGTTATTGCCACAGTTGCGCCCCCTGTTACCTAGACTTCCAACACTGATCTCGGACGGTGGCGCGCGCTACACCCTAGCTACAGTCATATTAAGTTGCCCCCACGGCCCCGGCCTCCCCACCCTCTCCCCCCGTGTTGTCCTACTCTTACGAACCTTTGCTAAAGCCGAGCCCCGAAGTACCCCCTGCAAGTTAACTGCCTCCTTCGTCCAACCGACGTGCGTTCCAGCCCCTCAACCCTACCAGGCGTTGCGTGACCGTCCGCCATCGCTCGGAGCGGATGCTCGGTTAAGATAGAAGCCGCGCATGCTCGGAGTGGTGGGTCAAGGGGCCGGCGCAATGACAAATGATGCCAGCAAGAGCGTGCGTGAATCAACTTAGCGACGGTCTCCCCACCCGGAAGCAGATGGGGTCGGGAGAACTGGGCCGGAAAGTACGGGAAGTGCGTCGCCACGCGTGCGACAGCAGGCCAGCCCGAGGCAGATCCCTAGCAACACCCAACGAGGATCCCGCGAAGTAGAAGAACATGTTGGTAGCCGTGTCTGTCTTGGGCGCAGGGTGGCTCGGCCTTCTCGGCTCTAGTCTGGACGACCGGACAGCAGGGGGAGAGCAACGTGGCGGGGTGCAACGTACGATTGTAGAGGATTCACGTGAGGTCCACCGTGTCAATGGCGGGGGGCAGAGGCAGGTACGCTAATGTCGGTGCTGGCGAAGAGGGTACGCAAGGGCCGAGAAGTTACGGCCTTCAAAAAAGTGATAACAGGAAGATGCTACGATGCAGTTGGGGCGGTCGGCCAGGTCGACGGGGCGATAGGGGACATGGCTCGCGTAGTTAGTGGGATGTGGAAGCCGGCCGGGACCGCAGTAAAGATAGGTATAGCCTGAGAAGCGACTAGGCGTGGATCGAGCGTTAGTCGATGAGAGCCGCATAAAAGCATGACCAGTTGGGTAGAGTTCAGGTCGACCATTGTGAAAATGGCCCAGCGCCTTAAACGGCCGGTACTAGAGCGGGGCACGGCGAAAGCTGCTCCCAAGGCGCGGCGCACGATTATAGAGCGGGGAGCAGACCAAGTAGACAGCTACATCGCGCTGTAGGACGTGTCGAGCGTCAACCCTGAATGGCCAGGCCTGAGCGGGTCCACTTGGAGCAGCGCTACGCGGGACGAATTGCGCCTAGATCTGCGGCATGGGTGTAAGGCGCCGCCGCCGACCCAGTGTCCATTGACTCGGGCGCCGGCGACCGTCGTCGAGTGAAACCGTCTAGCAGGAGCTGAGTCGGGACGGGCCGCGGAGATAAAGGGCCGAGGTACCTAGCCTTAATAGCCATATAACGACGACCCAAGGGTCTGGCGGAGAGACCGAGGCTCATCTGTACGTGCTTACGGCGTTAAACGCGGTGGGGGCGCGTGGCCGATCGGTAGTACAAGCCCCTGGAGCGACCAGGGGCGCTGTGTGGTGCGGCGCCTGGTACGCCGGCGGCCTGTAGAGCCGGGCCCGTGCGCAACAGGCCCACGGAAGGGTTGGTGCAGAGGGGACATGCAGCGACATTAGAAGGGGCACTGGCGATTACGATCGCGACGTCTATGCAAACGAGCGACCAGCAGGGAAAGCGGATTCATCAGGGGCTTACGGATCTGGAGGACCTCGCGTGTTATTGATCGGAGGGTAGGCGGTGTGGGTTGCAATCCGTAGGCTTCTAACTTGCCGCGGTTACAATAGCAGAGTTGGACGTACGCCCCAGGGGCATTCTGGGCGAACGCGCAGGCGCAAAGGCCGAGGGAGACGCAGGCCGCTGTGAGGGCAGCGGGGGAAGTTGTAGCCATGCCTCCTCAAATATGAGGAAGCAATCTACCCGGCTATTAAGGCAAAACGCCGGACTTCTGCTAAGGATCCCTAGTGTTTAACTGGCAAGTCTTGTGCAACGACGCGATAAAAATCGTTCAGTTCAAAAGGTGGAGAGCTGGGACAGGTTGCCGCCGAAGACATGGCGGCAAAGGCGATGTCAATGCCCATACTGAATCGATGCGGGCAGCCCAAACGTGAGTAGTCTGGTCAACGGGTGGGCGGCTGCTGGTCGGGTCACATAAGATTGGACGTGCGTTAATCGATATGGGGCAATGGAGAATAAGCCAGAGCCAGGTCGCACGTTGAAACAGCTCAGGCAGAGCAAATGGGGACCTTAACAAAAACATACGAAATGACGCGTGCCCCGGGCGTACGTTC"/>
                                
        <sequence id="seq_ITM_070381_2007" taxon="ITM_070381_2007" totalcount="4" value="GCCCCGGTCCTGTCCGGGCTCGGCCTCGAAACTTCTTGCTTGGATAGTTGCTGAGTCCCCCTCCCTTATGCACTTCCTAACCCCTGAGGTGTTCTCTTGGTTGTATACTCTATCTTCACGGGCCCCCTGTGGGGGTCTCGTCTGAGCTTACTGGGAGGGCGCACTTCGTCCCGCATCGACCCCAAGGCCACCCCACTGCCCCAACATCTCGGCAGTCTACCCGCTCGACTTTTCTTACGGCCCCGCATGGCGCGGCGTCACCATCGGGAGCGCCTGGCTCTCTTCCATCAGGCCGCTTGGCCACACGGCACGGGGTCTTCACCCTATTCGCCTATTGCAGGTCTGCCGTCTGCCGCGGGCGACGTCCCTCGATTCGTCCGCAAGAGGCCTGCACGGATGACGCTGCCCACCCGGTCCTCTGTCGGACGCCAATAAAAAGACAGTCGCTTTCACGACCGGGCTAATTCGGTCACTCCACCAGTCAGCGACACAGCCATAACGATCAGCTCACGCCTGTGTCTCCCGTCCCCAGGGCCTTGGGTACGGAGCGCTATCCCTCTGGTTACGCCTGCATAGCGTTGACACTCGGCTAAGTGACTATGTGTCCGCGGACGCGTTATGGACGCGATGCCCGCCCTACGTGCGGCATCCCCCTATCGCCTACTGCTAGTCGCAACGTACAATCCCCGCAATGCCTTGCCTACCTGTCATGCCTCAGCTCGGCCACCTCCCTGCCCACGTAAAAAGAGCTCGCTATGGCTCAGCCCCCGCTCCGCGTCCGCCACTTGCAGCGCCCTCAAGTGTGTCTGGTGCTAGACGACGTAGCGCTCCTCCCTAAACCCTTATTCAAACAGTTCGCCACACACGCGATTCCCGCGCCATGTCACTCCCCACTCGACCGCAGCATCATGTTGGTCGCCTTAGGGGGAACGTTCCGATGCCGTGAAAAGCCCCCGAACCAACCCTACCCTCACCTGTGTCAGCCCCCCCCCCCGCAGTCACCCCCTTGATAAGACTGGGTCTGCCCGACTCTGGCAGAACCAGTGCGCCAGATTTAACTTTCTTGGATGCACCCCTGTACAACGCCAAAATCCGATACGTCTTCCGTTCCTCTCTCACATTTCCACGGCGTGGCTCCTACCCCTGCTGCGGTCCCGGCCATACGACCCCCTTGTACACAGACGCTACCAGACAGACACCAGTTACCGTCAACGGGGTGCCTACCCGTTAGCAGCATCCGTTAGGTCATCAAAGCGCGGTCACCTTAGACCGGTTCCTTTGAACCTCTCTTTGCTCCGCGAAAGTAACGGGACCAGGGATCTTCCCCGCCTATAGAGCTCGGCCTGCCCGCGTAGGCAGTGGTCCGCACCGTCGCTTAAATTCTCTCCGCGCACCGCCAGGGTCTGAACCTGACGTTAGCCCGCGCGCTCCCATTCTTCCGTCGCCCGCCCCCATCCGGGCGCGAACCCCTTGTGTCCTATATCTTAGTGCTCACAGTCACTGCCAGAGGCCGCCCCAGCTCCCTTCCCCACAACCCAAACTTCTCCCGCACCCCTGGCCACACGGCCTGACGAACTAACATCGCATGCGTCCCTCCAACTGTCTGCTCGTTAGGTTCTAAGGGTCGTCCTGAGGCCGTCCCCGCAGTTTCGAGCCGAGCTCCCGCCGGACCTATACCTCGTCCAATGACCGCGCAACGACTCTATTTGTCAAGCCCTCGTATACCGTTTGCTCACACCACCCCTAGGGCCGTTATTGCCACAGTTGCGCCCCCTGTTACCTAGACTTCCAACACTGATCTCGGACGGTGGCGCGCGCTACACCCTAGCTACAGTCATATTAAGTTGCCCCCACGGCCCCGGCCTCCCCACCCTCTCCCCCCGTGTTGTCCTACTCTTACGAACCTTTGCTAAAGTCGAGCCCCGAAGTACCCCCTGCAAGTTAACTGCCTCCTTCGTCCAACCGACGTGCGTTCCAGCCCCTCAACCCTACCAGGCGTTGCGTGACCGTCCGCCATCGCTCGGAGCGGATGCTCGGTTAAGATAGAAGCCGCGCATGCTCGGAGTGGTGGGTCAAGGGGCCGGCGCAATGACAAATGATGCCAGCAAGAGCGTGCGTGAATCAACTTAGCGACGGTCTCCCCACCCGGAAGCAGATGGGGTCGGGAGAACTGGGCCGGAAAGTACGGGAAGTGCGTCGCCACGCGTGCGACAGCAGGCCAGCCCGAGGCAGATCCCTAGCAACACCCAACGAGGATCCCGCGAAGTAGAAGAACATGTTGGTAGCCGTGTCTGTCTTGGGCGCAGGGTGGCTCGGCCTTCTCGGCTCTAGTCTGGACGACCGGACAGCAGGGGGAGAGCAACGTGGCGGGGTGCAACGTACGATTGTAGAGGATTCACGTGAGGTCCACCGTGTCAATGGCGGGGGGCAGAGGCAGGTACGCTAATGTCGGTGCTGGCGAAGAGGGTACGCAAGGGCCGAGAAGTTACGGCCTTCAAAAAAGTGATAACAGGAAGATGCTACGATGCAGTTGGGGCGGTCGGCCAGGTCGACGGGGCGATAGGGGACATGGCTCGCGTAGTTAGTGGGATGTGGAAGCCGGCCGGGACCGCAGTAAAGATAGGTATAGCCTGAGAAGCGACTAGGCGTGGATCGAGCGTTAGTCGATGAGAGCCGCATAAAAGCATGGCCAGTTGGGTAGAGTTCAGGTCGACCATTGTGAAAATGGCCCAGCGCCTTAAACGGCCGGTACTAGAGCGGGGCACGGCGAAAGCTGCTCCCAAGGCGCGGCGCACGATTATAGAGCGGGGAGCAGACCAAGTAGACAGCTACATCGCGCTGTAGGACGTGTCGAGCGTCAACCCTGAATGGCCAGGCCTGAGCGGGTCCACTTGGAGCAGCGCTACGCGGGACGAATTGCGCCTAGATCTGCGGCATGGGTGTAAGGCGCCGCCGCCGACCCAGTGTCCATTGACTCGGGCGCCGGCGACCGTCGTCGAGTGAAACCGTCTAGCAGGAGCTGAGTAGGGACGGGCCGCGGAGATAAAGGGCCGAGGTACCTAGCCTTAATAGCCATATAACGACGACCCAAGGGTCTGGCGGAGAGACCGAGGCTCATCTGTACGTGCTTACGGCGTTAAACGCGGTGGGGGCGCGTGGCCGATCGGTAGTACAAGCCCCTGGAGCGACCAGGGGCGCTGTGTGGTGCGGCGCCTGGTACGCCGGCGGCCTGTAGAGTCGGGCCCGTGCGCAACAGGCCCACGGAAGGGTTGGTGCAGAGGGGACATGCAGCGACATTAGAAGGGGCACTGGCGATTACAATCGCGACGTCTATGCAAACGAGCGACCAGCAGGGAAAGCGGATTCATCAGGGGCTTACGGATCTGGAGGACCTCGCGTGTTATTGATCGGAGGGTAGGCGGTGTGGGTTGCAATCCGTAGGCTTCTAACTTGCCGCGGTTACAATAGCAGAGTTGGACGTACGCCCCAGGGGCATTCTGGGCGAACGCGCAGGCGCAAAGGCCGAGGGAGACGCAGGCCGCTGTGAGGGCAGCGGGGGAAGTTGTAGCCATGCCTCCTCAAATATGAGGAAGCAATCTACCCGGCTATTAAGGCAAAACGCCGGACTTCTGCTAAGGATCCCTAGTGTTTAACTGGCAAGTCTTGTGCAACGACGCGATAAAAATCGTTCAGTTCAAAAGGTGGAGAGCTGGGACAGGTTGCCGCCGAAGACATGGCGGCAAAGGCGATGTCAATGCCCATACTGAATCGATGCGGGCAGCCCAAACGTGAGTAGTCTGGTCAACGGGTGGGCGGCTGCTGGTCGGGTCACATAAGATTGGACGTGCGTTAATCGATATGGGGCAATGGAGAATAAGCCAGAGCCAGGTCGCACGTTGAAACAGGTTAGGCAGAGCAAATGGGGACCTTAACAAAAACATACGAAATGACGCGTGCCCCGGGCGTACGTTC"/>
                                
        <sequence id="seq_ITM_070383_2007" taxon="ITM_070383_2007" totalcount="4" value="GCCCGGCTCGTGTCCGGGCTCGGCCTCGAAACTTCTTGCTTGGATAGTTGCTGAGTCCCCCTCCCTTATGCACTTCCTAACCCCTGAGGTGTTCTCTTGGTTGTATACTCTATCTTCACGGGCCCCCTGTGGGGGTCTCGTCTGAGCTTACTGGAAGGGCGCACTTCGTCCCGCATCGACCCCAAGGCCACCCCACTGCCCCAACATCTCGGCAGTCTACCCGCTCGACTTCTCTTACGGCCCCGCATGGCGCGGCGTCACCATCGGGAGCGCCTGGCTCTCTTCCATCAGGCCGCTTGGCCACACGGCACGGGGTCTTCACCCTATTCGCCTATCGCAGGTCTGCCGTCTGCCGCGGGCGACGTCCCTCGATTCGTCCGCAAGAGGCCTGCACGGATGACGCTGCCCACCCGGTCCTCTGTCGGACGCCAATAAAAAGACAGTCGCTTTCACGACCGGGCTAATTCGGTCACTCCACCAGTCAGCGACACAGCCATAACGATCAGCTCACGCCTGTGTCTCCCGTCCCCAGGGCCTTGGGTACGGAGCGCTATCCCTCTGGTTACGCCTGCATAGCGTTGACACTCGGCTAAGTGACTATGCGTCCGCGGACGCGTTATGGACGCGATACCCGCCCTACGTGCGGCATCCCCCTATCGCCTACTGCTAGTCGCAACGTACAATCCCCGCAATGCCTTGCCTACCTGTCATGCCTCAGCTCGGCCACCTCCCTGCCCACGTAAAAAGAGCTCGCTATGGCTCAGCCCCCGCTCCGCGTCCGCCACTTGCAGCGCCCTCAAGTGTGTCTGGTGCTAGACGACGTAGCGCTCCTCCCTAAACCCTTATTCAAACAGTTCGCCACACACGCGATTCCCGCGCCATGTCACTCCCCACTCGACCGCAGCATCATGTTGGTCGCCTTAGGGGGAACGTTCCGATGCCGTGAAAAGCCCCCGAACCAACCCTACCCTCACCTGTGTCAGCCCCCCCCCCCGCAGTCACCCCCTTGATAAGACTGGGTCTGCCCGACTCTGGCAGAACCAGTGCGCCAGATTTAACTTTCTTGGATGCACCCCTGTACAACGCCAAAATCCGATACGTCTTCCGTTCCTCTCTCACATTTCCACGGCATGGCTCCTACCTCTGCTGCGGTCCCGGCCATACGACCCCCTTGTACACAGACGCTACCAGACAGACACCAGTTACCGTCAACGGGGTGCCTACCCGTTAGCAGCATCCGTTAGGTCATCAAAGCGCGGTCACCTTAGACCGGTTCCTTTGAACTTCTCTTTGTTCCGCGAAAGTAACGGGACCAGGGATCTTCCCCGCCTATAGAGCTCGGCCTGCCCGCGTAGGCAGTGGTCCGCACCGTCGCTTAAATTCTCTCCGCGCACCGCCAGGGTCTGAACCTGACGTTAGCGCGCGCGCTCCCATTCTTCCGTCGCCCGCCACCATCCGGGCGCGAACCCCTTGTGTCCTATGTCTTAGTGCTCACAGTCACTGCCAGAGGCCGCCCCAGCTCCCTTCCCCACAACCCAAACTTCTCCCGCACCCCTGGCCACACGGCCTGGCGAACTAACATTGCATGCGTCCCCCCAACTGTCTGCTCGTTGGATTCTAAGGGTCGTCCTGAGGCCGTCCCCGCAGTTTCGAGCCGAGCTCCCGCCTGACCTATACCTCGTCCAATGACCGCGCAACGACTCTATTCGTCAAGCCCTCGTATATCGTTCGCTCACACCACCCCTAGGGCCGTTATTGCCGCAGTTGCGCCCCCTGTTACCTAGACTTCCAACACTGATCTCGGACGGTGGCGCGCGCTACACCCTAGCTACAGTCATATTAAGTTGCCCCCACGGCCCCGGCCTCCCCACCCCCTCCCCCCGTGCTGTCCTACTCTTACGAACCTTTGCTAAAGCCGAGCCCCGAAGTACCCCCTGCAAGTTAACCGCCTCCTTCGTCCAACCGACGTGCGTTCCAGCCCCTCAACCCTACCAGGCGTTGCGTGACCGTCCGCCATCGCTCGGAGCGGATGCTCGGTTAAGATAGAAGCCGCGCATGCTCGGAGTGGCGGGTCAAGGGGCCGGCGCAATGACAAATGATGCCAGCAAGAGCGTGCGTGAATCAACTTAGCGACGGTCTACCCACCCGGAAGCAGATGGGGTCGGGAGAACTGGGCCGGAAAGTACGGGAAGTGCGTCGCCACGCGTGCGACAGCAGGCCAGCCCGAGGCAGATCCCTAGCAACACCCTACGAGGATCCCGCGAAGTAGAGGAACATGTTGGTAGCCGTGTCTGTCTTAGGCGCAGGGTGGCTCGGCCTTCTCGGCTCTAGTCTGGGCGACCGGACAGCAGGGGGAGAGCAACGTGGCGGGGTGCAACGTACGATTGTAGAGGATTCACGTGAGGTCCACCGTGTCAATGGCGGGGGGCAAAGGCAGGTACGCTGATGTCGGTGCTGGCGAAGAGGGTACGCAAGGGCCGAGAAGTTACGGCCTTCAAAAAAGTGATAACAGGAAGATGCTACGATGCAGTTGGGGCGGTCGGCCAGGTCGGCGGGGCGATAAGGGACATGGCTCGCGTAGTTAGTGGGATGTGGAAGCCGGCCGGGACCGCAGTAAAGATAGGTATAGCCTGAGAGGCGACTAGGCGTGGATCGAGCGTTAGTCGATGAGAGCCGCATAAAAGCATGACCAGTTGGGTAGAGTTCAGGTCGACCATTGTGAAAATGGCCCAGCGCCTTAAACGGCCGGTACTAGAGCGGGGCACGGCGAAAGCTGCTCCCAAGGCGCGGCGCACGATTATAGAGCGGGGAGCAGACCAAGTAGACAGCTCCATCGCGCTGTAGGACGTGTCGAGCGTCAACCCTGAATGGCCAGGCCTGAGCGGGTCCACTTGGAGCAGCGCTACGCGGGACGAATTGCGCCTAGATCTGCGGCATGGGTGTAAGGCGCCGCCGCCGACCCAGTGTCCATTGACTCGGGCGCCGGCGACCGTAGTCGAGTGAAACCGTCTAGCAGGAGCTGAGTCGGGACGGGCCGCGGAGATAAAGGGCCGAGGTACCTAGCCTTAACAGCCATATAACGGCGACCCAAGGGTGTGGCGGAGAGACCGAGGCTCATCTGTACGTGCTTGTGGCGTTAAACGCGGTGGGGGCGCGTGGCCGATCGGTAGAACAAGCCCCTGGAGCGACCAGGGGCGCTGTGTGGTGCGGCGCCTGGTACGCCGGCGGCCTGTAGAGTCGGGCCCGTGCGCAATAGGCCCACGGAAGGGTTGGTGCAGAGGGGACATGCAGCGACATTAGAAGGGGCACTGGCGATTACAATCGCGACGTCTATGCAAACGAGCGACCAGCAGGGAAAGCGGATTCATCAGGGGCTTGCGGATCTGGAGGACCTCGCGTGTTATTGATCGGAGGGTAGGCGGGGTGGGTTGCAATCCGTAGGCTTCTAACTTGCCTCGGTTACAATAGCAGAGTTGGACGTACGCCCCAGGGGCATTCTGGGCGAACGCGCAGGCGCAAAGGCCGAGGGAGACGCAGGCCGCTGTGAGGGCAGCGGGGGAAGTTGTAGCCGTGCCTCCTCAAATATGAGGAAGCAATCTACCCGACTATTAAGGCGAAACGCCGGACTTCTGCTAAGGATCCCTAGTGCTTAACTGGCAAGTCTTGTGCAACGACGCGATAAAAATCGTTCAGTTCAAAAGGTGGAGAGCTGGGACAGGTTGCCGCCAAAGATATGGCGACAAAGGCGATGTCAATGCCCATACTGAATCGATGCGGGCAGCCCAAACGTGAGTAGTCTGGTCAACGGGTGGGCGGCTGCTGGTCGGGTCACATAGGATTGGACGTGCGTTAATCGATATGGGGCAATGGAGAATAAGCCAGAGCCAGGTCGCACGTTGAAACGGGTTAGGCAGAGCAAATGGGGACCTTAACAAAAACATACGAAATGACGCGTGTCCCGGGCCTACGTTC"/>
                                
        <sequence id="seq_ITM_070386_2007" taxon="ITM_070386_2007" totalcount="4" value="GCCCCGCTCGTGTCGGGGCTCGGCCTCGGAACTTCTTGCTTGAATAGTTGCTGAGTCCTCCTCCCTTATGCACTTCCTACCCCTTGAGGTGCTCTCTTGGTTGTATACTATGTCTTCACGGGCCCCCTGTGGGGGTCTCGTCTGAGCTTCCCGGAAGAGTGCACCTCGTCCCGCATCGACCCCAAGGCTACCCCACTACCCCAACATCTCGGCAGTCTGCCCGCTTGACTCCTCTTACGACCCCGCACGGCGCGGCGTAACCATCGGGAGCGCCTGGCTCTCTTCTCTCAGGCCGCTTGGTCACACGGCACGGGGTCTTCACCCTATTCGCCTATCGCAGGTCTGCCGTCTGCCGCGGGCGACGTCCCTCGGTCCGTCTGCAAGAGGCCTGCACGGATGACGCTGCCCACCCGATGATCTGTCGAGCGCCAATAAGAAGACAGTCGCTTTCACGACCGGGCTAATTCGGTCACTCCACCAGTCAGCGACACAGCCATGATGATCAGCTCACGCCTGTGTCCCCCGTCCCCAGGGCCTTGGGTACGGAGCGCCATCCCTCTGGTTACGCCTGCATAGCGTTGACACCCGGCTAAGTGACTATGCGTCCGCGGACGTGTTATGGACGGGATATCTGCCCTACGTGCGGTATCTCCCTATCGCCTACTGCCAGGCGCAACGTACAATCCCAGCAATGCCTTGCCTACCTGTCGCGCCTCAGCTCGGCCACCTCTCTGCCCACGTAAAAAGAGCCCGCTATGGCTCAGCCCCCGCTCCGCGTCCGCCACTTGCAGCACCCTCAAGTGTGTCTGGTGCTAGACGACCTAGTGCTCCTCCCTAATCACTTATTCAAACAGTTCGCCATACACGCGATTCCCGCGCCATGTCTCTCCCCACTTGACCGCAGCATCATGTTGGTCGCCTTAGGAGGAACGTTCCGATGCCGCAAAAAGCCCCCGAACCAGCCCTACCCTCACCTGTGTCAGCCCCCCCCCCGGCACTCACCCCCTTGATAAGACTGGGTCTGCCCAACTCTGGCAGAACCAGTGCGCTAGATTCAGTTTTCTTGGATGCACCCCCGTACAACGCCAAATTCCGATACGTCTTCCGTTCCTCTCTCACATTTCCACGGCGTGGCTCCTACCTCTGCTGCGGTCCCGGCCATACGACCCCCTTGTACACAGACGCTACCAGACAGACACCAGTTATCGTCAACGGGGTGACTACCCGTTAGCAGCGTCCGTTTGGTCATCAAAGCGCGCTCATCTCAGACCGGTTCCCTTGAACCTCTCTTTGCTCCGCGAAAGTAACGGGACCAGGGGTCTTCCCCGCCTATAGAGCTCGGCCTGCCCGCGTAGGCAGTGGTCCGCACCGCCGCCTAAATTCTCTCCGCGCGCCGCCAGGGTCTGAACTTGACGTTAGCGCGCGCGCTCCGATTTTTCGGTCGCCCGCCACCATCCGGGCGCGGACCCCTTGTGTCCTAGATCTTAGTGCTCACAGTCACTGCCAGAGGCCGCCCCAGCTCCATTCCCCACAACCCAAACTTCCCCCGCACCCCTGGCCACACGGCCTGACGAACTAACATCGCATGCGTCCCCCCAACTGTCTGCTCGTTGGATTCTAAGGGTCGTCCTCAGGCCGTCCCCGCAGTTTCGAGCCGAGCTCCCGCCTGACCTATACCTCGTCTAATAACCGCGCAACGACTCTATCCGTCAAGCCCTCCTATATCGTTTGCCCACACCACCCCTAGGGCCGTTGTTACCACAGTTGCGCTCCCTGTTACCTAAACTTCCAACACTGATCTCGGACGGTGGCGCGCGCTACACCCTAGCTACAATCATATTAAGTTACCCCCACGGCCCCGGCCTCCCCACCCTCTCCCCCCGTGTTGTCCTACTCTTACGAACCTTTGCTAAAGCCGAGCCCCGAAGTACCCCCTGCAAGTTAACCGCCTCCTTCGTCCAACCAACGCGCGTTCCAGGTCCTCAACCCTACCAGGCGTTGCGTGACCGTCCGCCATCGCTCGGAGCGGATGCTCGGTGAAGATAGAAGCCGCGCATGCTCGGAGTGGTGGGTCAAAGGGCCGGCGCAATGATAAATGATGCCAGCAAGAGCGGGCGTGAATCAACTTAGCGACGGTCTACCCACCCGGAAGCAGATGGGGTCGGAAGAGCTGGGCCGGAGAGCACGGGAAGCGCGTCGCCACGCGTGCGACAGCAGGCCAGCCCGAGGCCGATCCGTAGCAGCCCCCTACGAGGATCCCGCGAGGTAGAAGAACATGTTGGTAGCCGTGTCTGTATTAGGCGCAGGGCGGCTCGGCCCTCTCGGCTCTAGTCTGGGCGACCGGACAGCAGGGGGAGAGCAACGTGGCGGGGTGCAACGTACGATTGTAGAGGATTCACGTGAGGCCCACCGTGTCAATGGCGGGAGGCAAAGGCAGGTGCGCTAATGTCGGTGCTGGTGAAGAGGGTGCGTAGGGGCCGAGGAGTTACGACCTTCAAAAAAGCGATAACAGGAAGATGCTACGATGCAGTTGGGGCGGTCGGCCAGGCCAGCGGGGCGACAGGGGACATGGCTCGCGTGGTTAGTGGGATGTGGAAGCCGGCCGGGACGGCAGTAAAGATAGGTATAGCTTGAGAAGCGACTAGGCGTAGATCAAGCGTTAGTCGACGAGAGCCGCATAAAAGCATGACCGGTTGGGTACAGTTCAGGTCGACTATTGTAAAAACGGCCCAGCGCCTTGAACGGCTGGTACTAGAGCGAGGCACGGCGAAAGCTGTTCCCAAGGCGCGGCGCACGATTATAGAGCGGGGAGCAGACCAAGTAGACAGCTCCATCGCGCTGTAGGACATGTCGAGCGTCAACCCTGAATGCCCAGGCCTGAGCCGGTCCACTTGGAGTAGCGCTACGCGGGACGAATTGCGCCTAGATCTGCGGCATGGGTGTAAAGCGCCGCCGCCGACCCAGTGTCCATTGACTCGGGCGCCGGCGACGGTCGTCGAGTGAAACCGTCTAGCAAGAGCTGAGTCGGGACGGGCCGCGGAGATAAAGGGCCGAGGTACCTAGGCTTAACGGCCACATAACGGCGACCCAAGGGTGTGGCGGAGAGGCCGAGGCTCACCTGTACGTGCTTGCGGCGTTAAACGCGGTGGGGACGCGTGGCCGGTCGGTAGTACAAGCCCCTGGAACGACCAGGGGCGCCGTGTGGTGCGGCGCCTGATACGCCGGCGGCCTGTAGAGTCGGGCCCGAGCACAACAGGCCCACGGCAGGGTTGATGCAGAGGGGACATGCAGCGGCGTTAAAAGGGGCACTCGCGATTACAGTCGCGACGTCTATGCAAACAAGCGACCAGCAAGGAAAGCGGATTCATCAGGGGCTTACGGATCTGGAGGACCTCGCGTGTTATTGATCGGAGGGTAGGCAGGGTGGGTTGCAAGCCGTAGGCTTCTAACTTACCGCGGTTACAATAGCAGAGTTGAACGTACGACCCAGGGGCACTCTGGGCGAACGGGCAGGCGCAAAGGCCGAAGGAGACGCAAGCCGTTGTGAGGGCGGCGGGGGGAGTCGTAGCCATGCCTCCTCAAATATGAGGAAGCAATCTACCCGACTATTAAAGCGAAGCGCCGGACCTCTGCTAAGGATCGCTAGTGTTTAACTGGCAAGTCTTGTGCAACGACGCGATAAAAATCGTTCAGTCCAAAAGGTGGATTGCTGGGACAGGTTGCCGCTGAAGATATGGGGGCAGATGCGATGTCAATGCCCATACTGAATCGATACGGGCAGCCCAAACGTTAGTAGTCTGGTCAACGGGTGGGAGGCTGCTGATCGGGTCACATAAGATTGGACGTGCGTTAATCGGTATGGGGCAATGGAGAATAAGCCAGAGCCAGGTCGCACGTTGAGACAGGTTAGGCAGAGAAAATGGAGACCTTAACAAAAACATACGAAATGACGCGTGCTCCAGATCTACGTTC"/>
                                
        <sequence id="seq_ITM_070625_2007" taxon="ITM_070625_2007" totalcount="4" value="GCCCCGGTCCTGTCCGGGCTCGGCCTCGAAACTTCTTGCTTGGATAGTTGCTGAGTCCCCCTCCCTTATGCACTTCCTAACCCCTGAGGTGTTCTCTTGGTTGTATACTCTATCTTCACGGGCCCCCTGTGGGGGTCTCGTCTGAGCTTACTGGGAGGGCGCACTTCGTCCCGCATCGACCCCAGGGCCACCCCACTGCCCCAACATCTCGGGAGTCTACCCGCTCGACTTCTCTTACGGCCCCGCATGGCGCGGCGTCACCATCGGGAGCGCCTGGCTCTCTTCCATCAGGCCGCTTGGCCACACGGCACGGGGTCTTCGCCCTATTCGCCTATTGCAGGTCTGCCGTCTGCCGCGGGCGACGTCCCTCGATTCGTCCGCAAGAGGCCTGCACGGATGACGCTGCCCACCCGGTCCTCTGTCGGACGCCAATAAAAAGACAGTCGCTTTCACGACCGGGCTAATTCGGTCACTCCACCAGTCAGCGACACAGCCATAACGATCAGCTCACGCCTGTGTGTCCCGTCCCCAGGGCCTTGGGTACGAAGCGCTATCCCTCTGGTTACGCCTGCATAGCGTTGACACTCGGCTAAGTGACTATGTGTCCGCGGACGCGTTATGGACGCGATACCCGCCCTACGTGCGGCATCCCCCTATCGCCTACTGCTAGTCGCAACGTACAATCCCCGCAATGCCTTGCCTACCTGTCATGCCTCAGCTCGGCCACCTCCCTGCCTACGTAAAAAGAGCTCGCTATGGCTCAGCCCCCGCTCCGCGTCCGCCACTTGCAGCGCCCTCAAGTGTGTCTGGTGCTAGACGACGTAGCGCTCCTCCCTAAACCCTTATTCAAACAGTTCGCCACACACGCGATTCCCGCGCCATGTCACTCCCCACTCGACCGCAGCATCATGTTGGTCGCCTTAGGGGGAACGTTCCGATGCCGTGAAAAGCCCCCGAACCAACCCTACCCTCACCTGTGTCAGCCCCCCCCCCCGCAGTCACCCCCTTGATAAGACTGGGTCTGCCCGACTCTGGCAGAACCAGTGCGCCAGATTTAACTTTCTTGGATGCACCCCTGTACAACGCCAAAATCCGATACGTCTTCCGTTCCTCTCTCACATTTCCACGGCGTGGCTCCTACCTCTGCTGCGGTCCCGGCCATACGACCCCCTTGTACACAGACGCTACCAGACAGACACCAGTTACCGTCAACGGGGTGCCTACCCGTTAGCAGCATCCGTTAGATCATCAAAGCGCGGTCACCTTAGACCGGTTCCTTTGAACCTCTCTTTGCTCCGCGAAAGTAACGGGACCAGGGATCTTCCCCGCCTATAGAGCTCGGCCTGCCCGCGTAGGCAGTGGTCCGCACCGTCGCTTAAATTCTCTCCGCGCACCGCCAGGGTCTGAACCTGACGTTAGCCCGCGCGCTCCCATTCTTCCGTCGCCCGCCACCATCCGGGCGCGAACCCCTTGTGTCCTATATCTTAGTGCTCACAGTCACTGCCAGAGGCCGCCCCAGCTCCCTTCCCCACAACCCAAACTTCTCCCGCACCCCTGGCCACACGGCCTGACGAACTAACATCGCATGCGTCCCCCCAACTGTCTGCTCGTTAGATTCTAAGGGTCGTCCTGAGGCCGTCCCCGCAGTTTCGAGCCGAGCTCCCGCCTGACCTATACCTCGTCCAATGACCGCGCAACGACTCTATTTGTCAAGCCCTCGTATACCGTTTGCTCACACCACCCCTAGGGCCGTTATTGCCACAGTTGCGCCCCCTGTTACCTAGACTTCCAACACTGATCTCGGACGGTGGCGCGCGCTACACCCTAGCTACAGTCATATTAAGTTGCCCCCACGGCCCCGGCCTCCCCACCCTCTCCCCCCGTGTTGTCCTACTCTTACGAACCTTTGCTAAAGCCGAGCCCCGAAGTACCCCCTGCAAGTTAACTGCCTCCTTCGTCCAACCGACGTGCGTTCCAGCCCCTCAACCCTACCAGGCGTTGCGTGACCGTCCGCCATCGCTCGGAGCGGATGCTCGGTTAAGATAGAAGCCGCGCATGCTCGGAGTGGTGGGTCAAGGGGCCGGCGCAATGACAAATGATGCCAGCAAGAGCGTGCGTGAATCAACTTAGCGACGGTCTCCCCACCCGGAAGCAGATGGGGTCGGGAGAACTGGGCCGGAAAGTACGGGAAGTGCGTCGCCACGCGTGCGACAGCAGGCCAGCCCGAGGCAGATCCCTAGCAACACCCTACGAGGATCCCGCGAAGTAGAAGAACATGTTGGTAGCCGTGTCTGTCTTAGGCGCAGGGTGGCTCGGCCTTCTCGGCTCTAGTCTGGACGACCGGACAGCAGGGGGAGAGCAACGTGGCGGGGTGCAACGTACGATTGTAGAGGATTCACGTGAGGTCCACCGTGTCAATGGCGGGGGGCAGAGGCAGGTACGCTAATGTCGGTGCTGGCGAAGAGGGTACGCAAGGGCCGAGAAGTTACGGCCTTCAAAAAAGTGATAACAGGAAGATGCTACGATGCAGTTGGGGCGGTCGGCCAGGTCGACGGAGCGATAGGGGACATGGCTCGCGTAGTTAGTGGGATGTGGAAGCCGGCCGGGACCGCAGTAAAGATAGGTATAGCCTGAGAAGCGACTAGGCGTGGATCGAGCGTTAGTCGATGAGAGCCGCATAAAAGCATGACCAGTTGGGTAGAGTTCAGGTCGACCATTGTGAAAATGGCCCAGCGCCTTAAACGGCCGGTACTAGAGCGGGGCACGGCGAAAGCTGCTCCCAAGGCGCGGCGCACGATTATAGAGCGGGGAGCAGACCAAGTAGACAGCTACATCGCGCTGTAGGACGTGTCGAGCGTCAACCCTGAATGGCCAGGCCTGAGCGGGTGCACTTGGAGCAGCGCTACGCGGGACGAATTGCGCCTAGATCTGCGGCATGGGTGTAAGGCGCCGCCGCCGACCCAGTGTCCATTGACTCGGGCGCCGGCGACCGTCGTCGAGTGAAACCGTCTAGCAGGAGCTGAGTCGGGACGGGCCGCGGAGATAAAGGGCCGAGGTACCTAGCCTTAATAGCCATATAACGACGACCCAAGGGTCTGGCGGAGAGACCGAGGCTCATCTGCACGTGCTTACGGCGTTAAACACGGTGGGGGCGCGTGGCCGATCGGTAGTACAAGCCCCTGGAGCGACCAGGGGCGCTGTGTGGTGCGGCGCCTGGTACGCCGGCGGCCTGTAGAGTCGGGCCCGTGCGCAACAGGCCCACGGAAGGGTTGGTGCAGAGGGGACATGCAGCGACATTAGAAGGGGCACTGGCGATTACAATCGCGACGTCTATGCAAACGAGCGACCAGCAGGGAAAGCGGATTCATCAGGGGCTTACGGATCTGGAGGACCTCGCGTGTTATTGATCGGAGGGTAGGCGGTGTGGGTTGCAATCCGTAGGCTTCTAACTTGCCGCGGTTACAATAGCAGAGTTGGACGTACGCCCCAGGGGCATTCTGGGCGAACGCGCAGGCGCAAAGGCCGAGGGAGACGCAGGCCGCTGTGAGGGCAGCGGGGGAAGTTGTAGCCATGCCTCCTCAAATATGAGGAAGCAATCTACCCGGCTATTAAGGCAAAACGCCGGACTTCTGCTAAGGATCCCTAGTGTTTAACTGGCAAGTCTTGTGCAACGACGCGATAAAAATCGTTCAGTTCAAAAGGTGGAGAGCTGGGACAGGTTGCCGCCGAAGACATGGCGGCAAGGGCGATGTCAATGCCCATACTGAATCGATGCGGGCAGCCCAAACGTGAGTAGTCTGGTCAACGGGTGGGCGGCTGCTGGTCGGGTCACATAAGATTGGACGTGCGTTAATCGATATGGGGCAATGGAGAATAAGCCAGAGCCAGGTCGCACGTTGAAACAGGTTAGGCAGAGCAAATGGGGACCTTAACAAAAACATACGAAATGACGCGTGCCCCGGGCGTACGTTC"/>
                                
        <sequence id="seq_ITM_071804_2007" taxon="ITM_071804_2007" totalcount="4" value="GCCCCGCTCGTGTCGGGGCTCGGCCTCGAAACTTCTTGCTTGAATAGCTGCTGAGTCCCCCTCCCTTATGCACTTCCTAACCCCTGAGGTGTTCTCTTGGTTGTATACTCTATCTTCACGGGCCCCCTGCGGGGGTCTCGTCTGAGCTCACTGGAAGGGTGCACTTCTTCCCGCATCGACCCCAAGGCCACCCCACTACCCCAACATCTCGGCAGTCTGCCCGCTCGACTCCTCTTACGACCCCGCACGGCGCGGCGTAACCATCGGGAGCGCCTGGCTCTCCTCCCTCAGGCCGCTTGGTCACACGGCACGGGGGCTTCACCCTATTCGCCTATCGCAGGTCTGCTGTCTGCCGCGGGCGACGTCCCTCGATTCGTCTGCAAGAGGCCTGCACGGATGACGCTGCCCACCCGGTCCTCTGTCGAACGCCAATAAGAAGACAGTCGCTTTCGCGACCGGGCTAATTGGGTCACTCCACCAGTCAGCGACACAGCCATGACGATCAGCTCACGCCTGTGTCCCCCGTCCCCAGGGCCTTGGGTACGGAGCGCTATCCCTCTGGTTACGCCTGCATAGCGTTGACACTCGGCTAAGTGACTATGCGTCCGCGGACGCGTTATGGACGCGATACCCGCCCTACGTGCGGCATCCCCCTATCGCCTACTGTTAGGCGCAACGTACAATCCCCGCAATGCCTTGCCTACCTGTCGCGCCTCAGCTCGGCCACCTCCCTGCCCACGTAAAAAGAGTCCGCTATGGCTCAGCCCCCGCTCCGCGTCCGCCACTTGCAGCACCCTCAAGTGTGTCTGGTGCTAGACGACCTAGTGCTCCTCCCCAAACCCTTATTCAAACAGTTCGCCACACACGCGCTTCCCGCGCCATGTCTCTCCCCACTCGACCGCAGCATCATGTTGGTCGCCTTAGGGGGAACGTTCCGATGCCGTAAAAAGCCCCCGAACCAACCCTACCCTCACCCGTGTCAGCCCCCCCCCCCGCACTCACCCCCTTGATAAGACTGGGTCTGCACGACTCTGGCAGAACCAGTGCGCTAGATTTAATTTTCTTGGATGCACCCCCGTACAACGCCAAATTCCGGTACGTCTTCCGTTCCTCTCTCACATTTCCACGGCGTGGCTCTTACCTCCGCTGCGGTCCCGGGCATACGGCCCCCTTGTACACAGACGCTACCAGACAGACACCAGTTATCGTCAACGGGGTGCCTACCCGTTAGCAACATCTGTTTGGTCATCAAAGCGCGCTCACCTCAGACCGGTTCCTTTGAACCTCTCTTTGCTCCGCGAAAGTAACGGGACCAGGGATCTTCCCCGCCTATAGAGCTCGGCCTGCCCGCGTAGGCAGTGGTCCGCACCGTCGCTTAAATTCTCTCCGGGCATCGCCAGGGTCTGAACCTGACGTTAGCGCGCGCGCTCCCATTCTTCCGTCGCCCGCCACCATCCGGGCGCGAACCCCTTGTGTCCTAGATCCCAGTGCTCACAGTCACTGCCAGAGGCAGCCCCAGCTCCCTTCCCCACAACCCAAACTTCCCCCGCACCCCTGGCCACACGGCCTGACGAACTAACATCGCATGCGTCCCCCCAACTGTCTGCTCGCTGGATTCTAAGGGTCGTCCTCAGGCCGTCCCCGCAGTTTCGAGCCGAGCTCCCGCTTGACTTATACCTCGTCCAATAACCGCGCAACGACTCTATCCGGCAAGCCCTCGTATATCGTTTGCCCACACCACCCCTAGGGCCGGTATTACCACAGTTGCGCCCCCTGTTACCTAAACTTCCAACACCGATCTCGGACGGTGGCGCGCGCTACACCCTAGCTACAGTCATATTAAGTTGCCCCCACGGCCCCGGGCTCCCCACCCTCTCCCTCCGTGTTGTCCTACTCTTGCGAACTTTTGCTAAAGCCGAGCCCCGAAGTACCCCCTGCAAGTTAACCGCCTCCTTCGTCCAACCAAGGCGCGTTCCAGCCCCTCAACCCTACCAGGCGTTGCGTGACCGTCCGCCATCGCTCGGAGCGGATGCTCGGTTAAGATAGAAGCCGCGCATGCTCGGAGTGGTGGGTCAAGGGGCCGGCGCAATGACAAATGATGCCAGCAAGAGCGGGCGTGAATCAACTCAGCGACGGTCTACCCACCCGGAAGCAGATGGGGTCGGAGGAATTGGGCCGGAGAGTACGGGAAGCGCGTCGCCGCGCGCGCGACAGCAGGCCAGCCCGAGGCCGATCCCTAGCAACCCCCTACGAGGATCCAGCGAAGTAGAAGAACATGTTGGTAGCCGTGTCTGTCTTAGGCGCAGGGTGGCTCGGCCTTTTCGGCTCTAGTCTGGGCGACCGGACAGCAGTGGGAGAGCAACGTGGCGGGGTGCAACGTACGATTGTAGAGGATTCACGTGAGGTCCACCGTGTCAATGGCGGGGGGCAAAGGCAGGTACGCTAATGTCGGTGCTGGCGAAGAGGGTACGCAAGGGCCGAGGAGTTACGGCCTTCAAAAAAGCGATAACAGGAAGATGCTACGATGCAGTTGGGGCGGTCGGCCAGGTCGGCGGGGCGATAGGGGACATGGCTCGCGTGGTTAATGGGATGTGGAAGCCGGCCGGGACGGCAGTAAAGATAGGTATAGCTTGAGAAGCGACTAGACGTGGATCAAGCGTTAGTCGATGAGAGCCGCATAAAAGCATGACCAGTTGGGTACAGTTCAGGTCGACTATTGTAAAAATGGCCCCGCGCCTTGAACGGCCGGTACTAGAGCGGGGCGCGGAGAAAGCTGTTCCCAAGGCGCGGCGCACGATTATAGAGCGGGGAGCAGACCAAGTAGACAGCTCCATCGCGCTGTAGGACATGTCGAGCGTCAACCCTGAATGCCCAGGCCTGAGCGGATCCACTTGGAGTAGCGCTACGCGGGACGAATTGCGCCTAGATCTGCGGCACGGCTGTAAGGCGCCGCTGCCGACCCCGTGTCCATTGACTCGGGCGCCGGCGACGGTCGTCGAATGAAACCGTCTAGCAAGAGCTGAGTCGGGACGGGCCGCGCAGATAAAGGGCCGAGGTTCCTAGCCTTAACGGCCATATAACGGCGACCCAAGGGTGTGGCGGAGAGACCGAGGCTCACCTGTACGTGCTTGCGGCGTTAAACGCGGTGGGGGCGCGTGGCCGATCGGTAGTACAAGTCCCTGGAGCGACCAGGGGCGCCGTGTGGTGCGGCGCCTGGTACGCCGGCGGCCTGTAGAGTCGGGCCCGTGCGCAACAAGCCCACGGCAGGGTTGGTGCAGAGGGGACATGCAGCGGCATTAAAAGGGGCATTGGCGATTACAATCGCGACGTCTATGCAAACAAGCGACCAGCAGAGAAAACGGATTCATCAGGGGCTTACGGATCTGGAGGACCTCGCGTGTTATTGATCGGAGGGTAGGCGGGGTGGGTTGCAAGCCGTAGGCTTCTAACTTGCCGCGGTTACAATAGCAGAGTTGAACGTACGCCCCAGGGGCACTCTGGGCGAACGCGCAGGCGCAAAAGCCGAGGGAGACGCAGGCCGCTGTGAGGGCGGCGGGGGAAGTTGTAGCCATGCCTCCTCAAGTATGAGGAAGCAATCTACCCGACTATTAAGGCGAAACGCCGGACTTCTGCTAAGGATCCCTAGTGTTTAACTGGCAAGTCTTGTGCAACGACGCGATAAAAATCGTTCAGTTCAAAAGGTGGAGAGCTGGGGCAGGCCGCCGCCGAAGATATGGGGGCAAAGGCGATGTCAATGCCCATACTGAATCGATGCGGGCAGCCCAAAAGTTACTAGTCTGGTCAACGGGTGGGCGGCTGCTGATCGGGTCACATAAGATTGGACGTGCGTTAATCGATATGGGGCAATGGAGAATAAGCCAGGGCCAGGTCGCACGTTGAGACAGGTTAGGCAGAGAAAATGGGGACCTTAACAAAAACATACGAAATGACATGTGCCCTGGGCCTACGTTC"/>
                                
        <sequence id="seq_ITM_071924_2007" taxon="ITM_071924_2007" totalcount="4" value="GCCCCGCTCGTGTGGGGGCTCGGCCTCGAAACTTCTTGCTTGAATAGTTGCTGAGTCCCCCTCCCTTATGCACTTCCTACCCCTTGAGGTGTTCTCTTGGTTGTATACTCTGTTTTCACGGGCCCCCTGTGGGGGTCTCGTCTGAGCTTCCTGGAAGAGTGCACTTCGTCCCGCATCGACCCCAAGGCTACCCCACTACCCCAACATCTCGGCAGTCTGCCCGCTCGACTCCTCTTACGACCCCGCACGGCGCGGCGTAACCATCGGGAGCGCCTGGCTCTCTTCCCTCAGGCCGCTTGGTCACACGGCACGGGGTCTTCACGCTATTCGCCTATCGCAGGTCTGCCGTCTGCCGCGGGCGACGTCCCTCAATCCGTCTGCAAGAGGCCTGCTTAAATGACGCTGCCCACCCGATGATCTGTCGAACGCCAATAAGAAGACAGTCGCCTTCACGACCGGGCTAATTCGGTCACTCCACCAATCAGCGACACAGCCATGACGATCAGCTCACGCCTGTGTCCCCCGTCCCCAGGGCCTTGGGTCCGGAGCGCCATCCCTCTGGTTAGGCCTGAATAGCGTTGACACTCGGCTAAGTGACTATGCGTCCGCGGACGCGTTGTGGACGGGATATCCGCCCTACGTGCGGCATCCCCCTATCGCCTACTGCCAGGCGCAACGTACAATCCCAGCAATGCCTTGCCTACCTGTCGCGCCTCAGCTCGGCCACCTCCCTCCCCACGTAAAAAGAGCCCGCTATGGCTCAGCCCCCGCTCCGCGTCCGCCACTTGCAGCACCCTCAAGTGTGTCTGGTGCGAGACGACCTAGTGCTCCTCCCTAAATACTTATTCAAACAGTTCGCCATACACGCGATTCTCGCGCCATGTCTCTCCCCACTCGACCGCAGCATCATGTTGGTCGCCTTAGGGGGAACGTTCCGATGCCGCAAAAAACCCCCGAACCAGCCCTACCCTCACCTGTGTCAGCCCCCCCCCCCGCACTCACCCCCTTGATAAGACTGTGTCTGCCCGACTCTGGCAGAACCGGTGCGCTAGATTCAGTCTTCTTGGATGCACCCCCGTACAACGCCAAATTCCGATACGTCTTCCGTTCCTCTCTCACATTTCCACGGCGTGGCTCCTACCTCTGCTGCGGTCCCGGCCATATGACCCCCTTGTACACAGACGCTACCAGACAGAAACCAGTTATCGTCAACGGGGTGACTACCCGTTAGCAGCGTCCGTTTGGTCATCGAAGCGCGCTCACCTCAGACCGGTTCCCTTGAACCTCTCTTTGCTCCGCGAAAGTAACGGGACCAGGGGTCTTCCCCGCCTATAGAGCTCGGCCTGCCCGCGTAGGCAGTGGTCCGCACCGTCGCTTAAATTCTCTCCGCGCACCGCCAGGGTCTGAACCTGACGTTAGCGCGCGCGCTCCGATTTTTCGATCGCCCGCCACCATCCGGGTGCGAACCCCTTGTGTCCTAGATCTTAGTGCTCACAGTCACTGCCAGAGGCCGCACCAGCTCGCTTCCCCACAACCCAAACTTCCCCCGCACCCCTGGGCGCACGGCCTGACGAACTAACATCGCATGCGTCCCCCCAATTGTCTGCTCGTTGGATTCGAAGGGTCGTCCTCAGGCCGTCCCCGCAGTTTCGAGCCGAGCTCCCGCCTGACCTATACCTCGTCCAATAACCGCGCAACGACTCTATCCGTCAAGCCCTCCTATATCGTCTGCCCACACCACCCCTAGGGCCGTTATTACCACAGTTGCGCCCCCTGTTACCTAAACTTCCAACACTGATCTCGGACGGTGGCGCGCGCTACACCCTAGCTACAGTCATATTAAGTTGCCCCCACGGCCCCGGCCTCCCCACCCTCTCCCCCCGTGTTGTCCTACTCTTACGAACCTTTGCTAAAGCCGAGCCCCGAAGTACCCCCTGCAAGTTAACCGCCTCCTTCGTCCAACCAACGCGCGTTCCAGCCCCTCAACCCTATCAGGCGTTGCGTGACCGTCCGCCATCGCTCGGAGCGGATGCCCGGTGAAGATAGAAGCCGCGCATGCTGGGAGTGCTGGGTCAAGGGGCCAGCGCAATGACAAATGATGCCAGCAAGAGCGGGCGTGAGTCAACTTAGTGACGGTCTACCCACCCGGAAGCGGATGGGGTCGGAAGAACTGGGCCGGAGAGTACGGGAAGCGCGTCGCCACGCGTCCGACAGCAGGCCAGCCTGAGGCCGATCCGTAGCAGCCCCCTACGAGGATCCCGCGAGGTAGAAGAACATGTTGGTAGCCGTGTCTGTCTTACGCGCAGGGTGGCTCGGCCCTCTTGGCTCTAGTCTGGGCGACCGGACAGCAGGAGGAGAGCAACGTGGCGGGGTGCAACGTACGATTGTAGAGGATTCACGTGAGGTCCACCGCGTCAATGGCGGGAGGCAAAGGCAGGTACGCTAATGTCAGTGCTGGCGAAGAGGGTGCATAGGAGCCGAGGAGTTACGGCCTTCAAAAAAGCGATAATAGGAAGATGCTACGATGCAGTTGGGGCGGTCGGCCAGGCCGGCGGGGCGACAGGGGACATGGCTCACGTGGTTAGTGGGATGTGGAAGCCGGCCGGGACGGCAGTGAAAATAGGTATAGCTTGAGAAACAACTAGGCGTAGATCAAGCGTTAGTCGACGAGACCCGCATAAAAGCATGACCAGTTGGGTACAGTTCAGGTCGGCTATTGTAAAAGTGGCCCAGGGCCTTGAACGGCCGGTACTAGAGCAAGGCACGGCGAAAGCTGTTCCCAAGGCGCGGCGCACGATTATAGAACGGGGAGCAAACCAAGTAGACATCTCCATCGCGCTGTAGGACATGTCGAGCGTCAACCCTGAATGCCCAGGCCTGCGCCGGTCCACTTAGAGTAGCGCTACGCGGGGCGAATTGCGCCTAGATCTGCGGCATAAGTGTAAGGCGCCGCCGCCAACCCAGTGTCCATTGACTCGGGCGCCGGCGACGGTCGTCGAGTGAAACCGTCTAGCAAGAGCTGAGTCGGGACGGGCCGCGGAGATAAAGTACCGACGTACCTAGCCTTAACGGCCATATAACGGCGACCCAAGGGTGTGGCGGAGAGACCGAGGCTCACCTGTACGTGCTTGCGGCGTTAAACGCGGTGGGGGCGCGTGGCCGGTCGGTAGTACAAGCCCCTGGAACGACCAGGGGCGCCGTGTGGTGCGGCGCCTAGTACGCCGGCGGCCTGTAGAGTCGGGCCCGAGCGCAACAGGCCCACGGCGGGGTTGATGCAGAGGGGACATGCAGCGGCATTAAAAGGGGCACTGGCGATTACAGTCGCCACGTCTATGCAAACAAGCGACCAGCAAGGAAAGCGGATTCATCAGGGGCTTACGGATCTGGAGGACCTCGCGTGTTATTGATCGGAGGGTAGGCAGGGTGGGTTGCAAGCCGTAGGCTTCTAACTTGCCGCGGTTACAATAGCAGAGTTGAACGTATGCCCCAGGGGCACTCTGGGCGAACGGGCAGGCGCAAAGGCCGAAGGAGACGCAAGCCGCTGTGAGGGCGGCGGGGGGAGTCGTAGCCATGCCTCCTCAAATATGAGGAAGCAATCTACCCGACTATTAAAGCGAAGCGCCGGACCTCTGCTAAGGATCGCTAGTGTTTAACTGGCAAGTCTTGTGCAACAATGCGATAAAAATCGTTCAGTTCAAAAGGTGGATTGCTGGAACAGGTTGCCGCCGAAGATATGGGGGCAAATGCGATGTCGATGCCCATACTGAATCGATGCGGGCAGCCCAAACGTTAGTATTCTGGTCAACGGGTGGGCGGCTGCTGATCGGGTCACATAAGATTGGACGTGCGTTAATCGACATGGGGCAATGGAGAATAAGCCAGAGCCAGGTCGCACGTTGAGACAGGTTAGGCAGAGAAAATGGAGACCTTAACAAAAACATACGAAATGACGCGTGCTCCGGGCCTACGTTC"/>
                                
        <sequence id="seq_ITM_071925_2007" taxon="ITM_071925_2007" totalcount="4" value="GCCCCGCTCGTGTGGGGGCTCGGCCTCGAAACTTCTTGCTTGAATAGTTGCTGAGTCCCCCTCCCTTATGCACTTCCTACCCCTTGAGGTGTTCTCTTGGTTGTATACTCTGTTTTCACGGGCCCCCTGTGGGGGTCTCGTCTGAGCTTCCTGGAAGAGTGCACTTCGTCCCGCATCGACCCCAAGGCTACCCCACTACCCCAACATCTCGGCAGTCTGCCCGCTCGACTCCTCTTACGACCCCGCACGGCGCGGCGTAACCATCGGGAGCGCCTGGCTCTCTTCCCTCAGGCCGCTTGGTCACACGGCACGGGGTCTTCACGCTATTCGCCTATCGCAGGTCTGCCGTCTGCCGCGGGCGACGTCCCTCAATCCGTCTGCAAGAGGCCTGCTTAAATGACGCTGCCCACCCGATGATCTGTCGAACGCCAATAAGAAGACAGTCGCCTTCACGACCGGGCTAATTCGGTCACTCCACCAATCAGCGACACAGCCATGACGATCAGCTCACGCCTGTGTCCCCCGTCCCCAGGGCCTTGGGTCCGGAGCGCCATCCCTCTGGTTAGGCCTGAATAGCGTTGACACTCGGCTAAGTGACTATGCGTCCGCGGACGCGTTGTGGACGGGATATCCGCCCTACGTGCGGCATCCCCCTATCGCCTACTGCCAGGCGCAACGTACAATCCCAGCAATGCCTTGCCTACCTGTCGCGCCTCAGCTCGGCCACCTCCCTCCCCACGTAAAAAGAGCCCGCTATGGCTCAGCCCCCGCTCCGCGTCCGCCACTTGCAGCACCCTCAAGTGTGTCTGGTGCGAGACGACCTAGTGCTCCTCCCTAAATACTTATTCAAACAGTTCGCCATACACGCGATTCTCGCGCCATGTCTCTCCCCACTCGACCGCAGCATCATGTTGGTCGCCTTAGGGGGAACGTTCCGATGCCGCAAAAAACCCCCGAACCAGCCCTACCCTCACCTGTGTCAGCCCCCCCCCCCGCACTCACCCCCTTGATAAGACTGTGTCTGCCCGACTCTGGCAGAACCGGTGCGCTAGATTCAGTCTTCTTGGATGCACCCCCGTACAACGCCAAATTCCGATACGTCTTCCGTTCCTCTCTCACATTTCCACGGCGTGGCTCCTACCTCTGCTGCGGTCCCGGCCATATGACCCCCTTGTACACAGACGCTACCAGACAGAAACCAGTTATCGTCAACGGGGTGACTACCCGTTAGCAGCGTCCGTTTGGTCATCGAAGCGCGCTCACCTCAGACCGGTTCCCTTGAACCTCTCTTTGCTCCGCGAAAGTAACGGGACCAGGGGTCTTCCCCGCCTATAGAGCTCGGCCTGCCCGCGTAGGCAGTGGTCCGCACCGTCGCTTAAATTCTCTCCGCGCACCGCCAGGGTCTGAACCTGACGTTAGCGCGCGCGCTCCGATTTTTCGATCGCCCGCCACCATCCGGGTGCGAACCCCTTGTGTCCTAGATCTTAGTGCTCACAGTCACTGCCAGAGGCCGCACCAGCTCGCTTCCCCACAACCCAAACTTCCCCCGCACCCCTGGGCGCACGGCCTGACGAACTAACATCGCATGCGTCCCCCCAATTGTCTGCTCGTTGGATTCGAAGGGTCGTCCTCAGGCCGTCCCCGCAGTTTCGAGCCGAGCTCCCGCCTGACCTATACCTCGTCCAATAACCGCGCAACGACTCTATCCGTCAAGCCCTCCTATATCGTCTGCCCACACCACCCCTAGGGCCGTTATTACCACAGTTGCGCCCCCTGTTACCTAAACTTCCAACACTGATCTCGGACGGTGGCGCGCGCTACACCCTAGCTACAGTCATATTAAGTTGCCCCCACGGCCCCGGCCTCCCCACCCTCTCCCCCCGTGTTGTCCTACTCTTACGAACCTTTGCTAAAGCCGAGCCCCGAAGTACCCCCTGCAAGTTAACCGCCTCCTTCGTCCAACCAACGCGCGTTCCAGCCCCTCAACCCTATCAGGCGTTGCGTGACCGTCCGCCATCGCTCGGAGCGGATGCCCGGTGAAGATAGAAGCCGCGCATGCTGGGAGTGCTGGGTCAAGGGGCCAGCGCAATGACAAATGATGCCAGCAAGAGCGGGCGTGAGTCAACTTAGTGACGGTCTACCCACCCGGAAGCGGATGGGGTCGGAAGAACTGGGCCGGAGAGTACGGGAAGCGCGTCGCCACGCGTCCGACAGCAGGCCAGCCTGAGGCCGATCCGTAGCAGCCCCCTACGAGGATCCCGCGAGGTAGAAGAACATGTTGGTAGCCGTGTCTGTCTTACGCGCAGGGTGGCTCGGCCCTCTTGGCTCTAGTCTGGGCGACCGGACAGCAGGAGGAGAGCAACGTGGCGGGGTGCAACGTACGATTGTAGAGGATTCACGTGAGGTCCACCGCGTCAATGGCGGGAGGCAAAGGCAGGTACGCTAATGTCAGTGCTGGCGAAGAGGGTGCATAGGAGCCGAGGAGTTACGGCCTTCAAAAAAGCGATAATAGGAAGATGCTACGATGCAGTTGGGGCGGTCGGCCAGGCCGGCGGGGCGACAGGGGACATGGCTCACGTGGTTAGTGGGATGTGGAAGCCGGCCGGGACGGCAGTGAAAATAGGTATAGCTTGAGAAACAACTAGGCGTAGATCAAGCGTTAGTCGACGAGACCCGCATAAAAGCATGACCAGTTGGGTACAGTTCAGGTCGGCTATTGTAAAAGTGGCCCAGGGCCTTGAACGGCCGGTACTAGAGCAAGGCACGGCGAAAGCTGTTCCCAAGGCGCGGCGCACGATTATAGAACGGGGAGCAAACCAAGTAGACATCTCCATCGCGCTGTAGGACATGTCGAGCGTCAACCCTGAATGCCCAGGCCTGCGCCGGTCCACTTAGAGTAGCGCTACGCGGGGCGAATTGCGCCTAGATCTGCGGCATAAGTGTAAGGCGCCGCCGCCAACCCAGTGTCCATTGACTCGGGCGCCGGCGACGGTCGTCGAGTGAAACCGTCTAGCAAGAGCTGAGTCGGGACGGGCCGCGGAGATAAAGTACCGACGTACCTAGCCTTAACGGCCATATAACGGCGACCCAAGGGTGTGGCGGAGAGACCGAGGCTCACCTGTACGTGCTTGCGGCGTTAAACGCGGTGGGGGCGCGTGGCCGGTCGGTAGTACAAGCCCCTGGAACGACCAGGGGCGCCGTGTGGTGCGGCGCCTAGTACGCCGGCGGCCTGTAGAGTCGGGCCCGAGCGCAACAGGCCCACGGCGGGGTTGATGCAGAGGGGACATGCAGCGGCATTAAAAGGGGCACTGGCGATTACAGTCGCCACGTCTATGCAAACAAGCGACCAGCAAGGAAAGCGGATTCATCAGGGGCTTACGGATCTGGAGGACCTCGCGTGTTATTGATCGGAGGGTAGGCAGGGTGGGTTGCAAGCCGTAGGCTTCTAACTTGCCGCGGTTACAATAGCAGAGTTGAACGTATGCCCCAGGGGCACTCTGGGCGAACGGGCAGGCGCAAAGGCCGAAGGAGACGCAAGCCGCTGTGAGGGCGGCGGGGGGAGTCGTAGCCATGCCTCCTCAAATATGAGGAAGCAATCTACCCGACTATTAAAGCGAAGCGCCGGACCTCTGCTAAGGATCGCTAGTGTTTAACTGGCAAGTCTTGTGCAACAATGCGATAAAAATCGTTCAGTTCAAAAGGTGGATTGCTGGAACAGGTTGCCGCCGAAGATATGGGGGCAAATGCGATGTCGATGCCCATACTGAATCGATGCGGGCAGCCCAAACGTTAGTATTCTGGTCAACGGGTGGGCGGCTGCTGATCGGGTCACATAAGATTGGACGTGCGTTAATCGACATGGGGCAATGGAGAATAAGCCAGAGCCAGGTCGCACGTTGAGACAGGTTAGGCAGAGAAAATGGAGACCTTAACAAAAACATACGAAATGACGCGTGCTCCGGGCCTACGTTC"/>
                                
        <sequence id="seq_ITM_071938_2007" taxon="ITM_071938_2007" totalcount="4" value="GCCCCGCTCGTGTCGGGGCTCGGCCTCGAAACTTCTTGCTTGAATAGCTGCTGAGCCCCCCTCCCTTATGCACTTCCTAACCCCTGAGGTGTTCTCTTGGTTGTATACTCTATCTTCACGGGCCCCCTGCGGGGGTCTCGTCTGAGCTCACTGGAAGGGTGCACTTCTTCCCGCATCGACCCCAAGGCCACCCCACTACCCCAACATCTCGGCAGTCTGCCCGCTCGACTCCTCTTACGACCCCGCACGGCGCGGCGTAACCATCGGGAGCGCCTGGCTCTCCTCCCTCAGGCCGCTTGGTCACACGGCACGGGGGCTTCACCCTATTCGCCTATCGCAGGTCTGCTGTCTGCCGCGGGCGACGTCCCTCGATTCGTCTGCAAGAGGCCTGCACGGATGACGCTGCCCACCCGGTCCTCTGTCGAACGCCAATAAGAAGACAGTCGCTTTCGCGACCGGGCTAATTGGGTCACTCCACCAGTCAGCGACACAGCCATGACGATCAGCTCACGCCTGTGTCCCCCGTCCCCAGGGCCTTGGGTACGGAGCGCTATCCCTCTGGTTACGCCTGCATAGCGTTGACACTCGGCTAAGTGACTATGCGTCCGCGGACGCGTTATGGACGCGATACCCGCCCTACGTGCGGCATCCCCCTATCGCCTACTGTTAGGCGCAACGTACAATCCCCGCAATGCCTTGCCTACCTGTCGCGCCTCAGCTCGGCCACCTCCCTGCCCACGTAAAAAGAGTCCGCTATGGCTCAGCCCCCGCTCCGCGTCCGCCACTTGCAGCACCCTCAAGTGTGTCTGGTGCTAGACGACCTAGTGCTCCTCCCCAAACCCTTATTCAAACAGTTCGCCACACACGCGCTTCCCGCGCCATGTCTCTCCCCACTCGACCGCAGCATCATGTTGGTCGCCTTAGGGGGAACGTTCCGATGCCGTAAAAAGCCCCCGAACCAACCCTACCCTCACCCGTGTCAGCCCCCCCCCCCGCACTCACCCCCTTGATAAGACTGGGTCTGCACGACTCTGGCAGAACCAGTGCGCTAGATTTAATTTTCTTGGATGCACCCCCGTACAACGCCAAATTCCGGTACGTCTTCCGTTCCTCTCTCACATTTCCACGGCGTGGCTCTTACCTCCGCTGCGGTCCCGGGCATACGGCCCCCTTGTACACAGACGCTATCAGACAGACACCAGTTATCGTCAACGGGGTGCCTACCCGTTAGCAACATCTGTTTGGTCATCAAAGCGCGCTCACCTCAGACCGGTTCCTTTGAACCTCTCTTTGCTCCGCGAAAGTAACGGGACCAGGGATCTTCCCCGCCTATAGAGCTCGGCCTGCCCGCGTAGGCAGTGGTCCGCACCGTCGCTTAAATTCTCTCCGGGCATCGCCAGGGTCTGAACCTGACGTTAGCGCGCGCGCTCCCATTCTTCCGTCGCCCGCCACCATCCGGGCGCGAACCCCTTGTGTCCTAGATCCTAGTGCTCACAGTCACTGCCAGAGGCAGCCCCAGCTCCCTTCCCCACAACCCAAACTTCCCCCGCACCCCTGGCCACACGGCCTGACGAACTAACATCGCATGCGTCCCCCCAACTGTCTGCTCGCTGGATTCTAAGGGTCGTCCTCAGGCCGTCCCCGCAGTTTCGAGCCGAGCTCCCGCTTGACTTATACCTCGTCCAATAACCGCGCAACGACTCTATCCGGCAAGCCCTCGTATATCGTTTGCCCACACCACCCCTAGGGCCGGTATTACCACAGTTGCGCCCCCTGTTACCTAAACTTCCAACACCGATCTCGGACGGTGGCGCGCGCTACACCCTAGCTACAGTCATATTAAGTTGCCCCCACGGCCCCGGGCTCCCCACCCTCTCCCTCCGTGTTGTCCTACTCTTGCGAACCTTTGCTAAAGCCGAGCCCCGAAGTACCCCCTGCAAGTTAACCGCCTCCTTCGTCCAACCAAGGCGCGTTCCAGCCCCTCAACCCTACCAGGCGTTGCGTGACCGTCCGCCATCGCTCGGAGCGGATGCTCGGTTAAGATAGAAGCCGCGCATGCTCGGAGTGGTGGGTCAAGGGGCCGGCGCAATGACAAATGATGCCAGCAAGAGCGGGCGTGAATCAACTCAGCGACGGTCTACCCACCCGGAAGCAGATGGGGTCGGAGGAATTGGGCCGGAGAGTACGGGAAGCGCGTCGCCGCGCGCGCGACAGCAGGCCAGCCCGAGGCCGATCCCTAGCAACCCCCTACGAGGATCCAGCGAAGTAGAAGAACATGTTGGTAGCCGTGTCTGTCTTAGGCGCAGGGTGGCTCGGCCTTTTCGGCTCTAGTCTGGGCGACCGGACAGCAGGGGGAGAGCAACGTGGCGGGGTGCAACGTACGATTGTAGAGAATTCACGTGAGGTCCACCGTGTCAATGGCGGGGGGCAAAGGCAGGTACGCTAATGTCGGTGCTGGCGAAGAGGGTACGCAAGGGCCGAGGAGTTACGGCCTTCAAAAAAGCGATAACAGGAAGATGCTACGATGCAGTTGGGGCGGTCGGCCAGGTCGGCGGGGCGATAGGGGACATGGCTCGCGTGGTTAATGGGATGTGGAAGCCGGCCGGGACGGCAGTAAAGATAGGTATAGCTTGAGAAGCGACTAGACGTGGATCAAGCGTTAGTCGATGAGAGCCGCATAAAAGCATGACCAGTTGGGTACAGTTCAGGTCGACTATTGTAAAAATGGCCCCGCGCCTTGAACGGCCGGTACTAGAGCGGGGCGCGGAGAAAGCTGTTCCCAAGGCGCGGCGCACGATTATAGAGCGGGGAGCAGACCAAGTAGACAGCTCCATCGCGCTGTAGGACATGTCGAGCGTCAACCCTGAATGCCCAGGCCTGAGCGGATCCACTTGGAGTAGCGCTACGCGGGACGAATTGCACCTAGATCTGCGGCACGGCTGTAAGGCGCCGCTGCCGACCCCGTGTCCATTGACTCGGGCGCCGGCGACGGTCGTCGAATGAAACCGTCTAGCAAGAGCTGAGTCGGGACGGGCCGCGCAGATAAAGGGCCGAGGTTCCTAGCCTTAACGGCCATATAACGGCGACCCAAGGGTGTGGCGGAGAGACCGAGGCTCACCTGTACGTGCTTGCGGCGTTAAACGCGGTGGGGGCGCGTGGCCGATCGGTAGTACAAGTCCCTGGAGCGACCAGGGGCGCCGTGTGGTGCGGCGCCTGGTACGCCGGCGGCCTGTAGAGTCGGGCCCGTGCGCAACAAGCCCACGGCAGGGTTGGTGCAGAGGGGACATGCAGCGGCATTAAAAGGGGCATTGGCGATTACAATCGCGACGTCTATGCAAACAAGCGACCAGCAGAGAAAGCGGATTCATCAGGGGCTTACGGATCTGGAGGACCTCGCGTGTTATTGATCGGAGGGTAGGCGGGGTGGGTTGCAAGCCGTAGGCTTCTAACTTGCCGCGGTTACAATAGCAGAGTTGAACGTACGCCCCAGGGGCACTCTGGGCGAACGCGCAGGCGCAAAAGCCGAGGGAGACGCAGGCCGCTGTGAGGGCGGCGGGGGAAGTTGTAGCCATGCCTCCTCAAGTATGAGGAAGCAATCTACCCGACTATTAAGGCGAAACGCCGGACTTCTGCTAAGGATCCCTAGTGTTTAACTGGCAAGTCTTGTGCAACGACGCGATAAAAATCGTTCAGTTCAAAAGGTGGAGAGCTGGGGCAGGCCGCCGCCGAAGATATGGGGGCAAAGGCGATGTCAATGCCCATACTGAATCGATGCGGGCAGCCCAAAAGTTACTAGTCTGGTCAACGGGTGGGCGGCTGCTGATCGGGTCACATAAGATTGGACGTGCGTTAATCGATATGGGGCAATGGAGAATAAGCCAGGGCCAGGTCGCACGTTGAGACAGGTTAGGCAGAGAAAATGGGGACCTTAACAAAAACATACGAAATGACATGTGCCCTGGGCCTACGTTC"/>
                                
        <sequence id="seq_ITM_072398_2006" taxon="ITM_072398_2006" totalcount="4" value="GCCCCGCTCGTGTCCGGGCTCGGCCTCGAAACTTCTTGCTTAAATAGTTGCTGAGTCCCCCTCCCTTATGCACTTCCTAACTCCTGAAGTGTCCTCTTGGTTGTATACTCTATCTTCACGGGCCCCCTGTGGGGGTCTCGTCCGAGCTTACTGGAAGGGTGCACTTCGTCCCGCATCGACCCCAAGGCCACCCCACTACCCCAACATCTCGGCAGTCTGCCCGCTCGACTCCTCTTACGACCCCGCACGGCGCGGCGTAACCATCGGGAGCGCCTGGCTCTCTTCCCTCAAGCCGCTTGGTCACACGACACGGGGTCTTCACCCTATTCGCCTATCGCAGGTCCGCCGTCTGCCGCGGACGACGTCCCTCGATTCGTCTGTAAGAGGCCTGCACGGATGACGCTGCCCACCCGGTCCTCTGTCGAATGCCAATAAGAAGACAATCGCTTTCACGACCGGGCTAATTCGGCCACTTCACCAGTCAGCGACACAGCCATGACGATCAGCTCACGACTGCGTCCCCCGTCCCCAGCGCCTTGGGTACGGAGCGCTATCCCTCTGGTTACGCCTGCATAGCGTTGACACTCGGCTAAGTGACTATGCGTCCGCGCACGCGTTATGGACGCGATACCCGCCCTACGTGCGGCATCCCCCTATCGCCTACTGCTAGGCGCAACGTACAATCCCCGCAATGCCTTGCCTACCTGCCGCGCCTCAGCTTGGCCACCTCCCTGCTCACGTAAAAAGAGCCCGCTATGGCTCAGCCCCCCCTCCGCGCCTGCCACTTGCAGCACCCTAAAGTGTGTCTGGTGCTATACGACCTAGTACTCCTCCCTAAACCCTTATTCAAACAGTTCGCCACACACGCGATTCCCGCGCCATGTCTCTCCCCACTCGACCGCAGCATCATGTTGGTCGCCTTAGGGGGAACGTTCCGATGCCGTAAAAAGCCCCTGAACCAACCCTACCCTCACCTGTGTCAGCCCCCCCCCCCACACTCACCCTCTTGATAAGACTGGGTCTGCCCGACTCCGGCAGAACCAGTGCGCTAGTTTTAATTTTCTTGGATACACCCCTGTACAACGCCAAATTCCGATACGTCTTCCGCTCCTCTCTCACATTTCCACGGCGTGGCTCCTACCTCTGCTGCGGTCCCGGCCATACGACCCCCTTGTAGATAGACGCTACCAGACAGACACCAGTTACCGTCAACGGGGTGCCTACCCGTTAGCAGCATCCGTTTGGTCATCAAAACGCGCTCACCTCAGACCGGTTCCTTTGAACCTCTCTTTGCTCCGCGAAAGTAACGGGACCAGAGATCTTCCCCGCCTATAGAGCTCGGCCTGCCCGCGTAGGCACTGGTCCGCGCCGTCGCTTAAATTCTCTCCGCGCACCGCCAGGGTCTGAACCTGACGTTAGCGCGCGCGCTCCCATTCTTCCGTCGCCCGCCACCATCCGGGCGCGAACCCCTTGTGTCCTAGATCTTAGTGTTCACAGTCACTGCCAGAGGCCGCCCTAGCTCCCTTCCCCACAACCCAAACTTCTCCCGCACCCCTGGCCACACGGCCTGACGAACTAACATCGCATGCGTCCCCCCAACTGTCTGCTCGTTGGATTCTAAGGGTCGTCCTCAGGCCGTCCCCGCAGTTTCGAGCCGAGCTCCCGCCTGACCTATACCTCGTCCAATAACCGCGCAACGGCTCTATCCGTCAAGCCCTCGTATATCGTTTGCCCACACCACCCCTAGGGCCGTTATTGCCACAGTTGCGCCCCCTGTTACCTAAACTTCCAACACTGATCTCGGACGTTGGCGCGCACTACGTCCTAGCTACAGTCATATTAAGTTGCCCCCACGGCCCCGGCCTCCCCACCCTCTCCCCCCGTGTTGTCGGACTCTTACGAACCTTTGCTAAAGCCGAGCCCCGAAGTACCCCCTGCAAGTTAACCGCCTCTTTCGTCCAACCAACGCGCGTTCCAGCCCCTCAACCCTACCAGGCGTTGCGTGACCGTTCGCCATCGCTCGGAGCGTATGCTCGGTTAAGATAGAAGCCGCGCATGCTCGGAGTGGTAGGTCAAGGGGCCGGCGCAATGACAAATGATGCCAGCAAGAACGGGCGTGAATCAACTTAGCGACGGCCTACTCACCTGAAAGCAGGTGAGGTCGGAAGAACTGGGCCGGAGAGTACAGGAAGCGCGTCGCCACGCGTGCGACAGCAGGCCAGCCCGAGGCCGATCCCTAGGAACCCCCTACGAGGATCCCGCGAAGTAGAAGAACATATTGGTAGCCGTGTCTGTCTTAGGCGCAGGGTGGCTCGGCCTTCTCGGCTCTAGTCTGGGCGGCCGGACAGCAGGGGAAGAGCAACGTGGCGGGGTGCAACGTACGATTGTAGAGGATTCACGTGAGGTCCACCGTGTCAATGGCGGGGGGCAAAGGCAGGTACGCTAATGTCGGTGCTGGCGAAGAGGGTACGCAAGGGCCGAGGAGTTACGGCCTTCAGAAAAGCGATAACAGGAAAATGCTACGGTGCAGTTGGGGCGGTCGGCCAGGTCGGCGGGGCGATAGGGCACATGGCTCGCGTGGTTAGTGGGATGTGGAAGCCGGCCGGGACGGCAGTAAAGATAGGTATAGCTTGAGAAGCGACTAGGCATGGATCAAGCGTTAGTCGATGAGAGCCGCATAAAAACATGACCAGTTGGGTACAGTTCAGGTCGACCATTGTAAAAATGGCCTAGCGCCTTGAACGGCCGGTACTAGAGCGGGGCACGGCGAAAGCTGTTCCCAAGGCGCGGCGCACAATTATAGAGCGGGGAGCAGACCAAGTAGACAGCTCCATTGCGCTGTAGGACATGTCGAGCGTCAACCCTGAATGCCCAGGCCGGAGCGGGTCCACTTGGAGTAGCGCTACGCGGGACGAATTGCGCCTAGATGTGCGGCATGGGGGTAAGGCACCGCCGCCGACCCAGTGTCCATTGACTCGGGCGCCGGCGACGGCCGTCAAGTGAAACTGTCTAGCAAGAGCTGAGTCGGGACGGGCCGCGGAGATAAAGGGCCGAGGTACCTATCCTTAACGGCCATATAACGGCGACCCAAGGGTGTGGCGGAGAGACCGAGGCTCACCTGTACGTGCTTGCGGCGTTAAACGCGGTGGGGGCACGTGGCCGATCGGTAGTACAAGCCCCTGGAGCGACCAGGGGCGCCGTGTGGCGCGGCGCCTGGTGAGCCGGCGGCCTGTAGAGTCGGGCCCGTGCGCAACAGGCCCACGACAGGGTTGGTGCAGAGGGGACATGCAGCGGCATTAAAAGGGGCGCTGGCGATTACAATCGCGACGTCTATGCAAACAAGCGACCAGCAGGGAAAGCGGATTCATCAGGGGCTTACGGATCTGGAGGACCTCGCGTGTTATTGATCCGATGGTAGGCGGGGTGGGTTGCAAGCCGTAGGCTTCTAACTTGCCGCGGTTACAATAGCAGAGTTGAACGTACGCCCCAGGGGCACACTGGGCGAACCCGCAGGCGCAAAGGCCGAGGGAGACGCAGGCCGCTGTGAAGGCGGCGGGGGAAGTTGTAGCCATGCCTCCTCAAATATGAGGAGGCAATCTACCCGACTATTAAGACGAAACGCCGGACTTCTGCTAAGGATCCCTAGTGTTTAACTGGCAAGTCTTGTGCAACGTCGCGATAAAAATCGTTCAGTTCAAAAAGTGGAGAGCTGGGACAGGTTGCCGCCGAAGATATGGGGGCAAAGGCGATGTCAATGCCCATACTGAATCGATGCGGGCAGTCCAAACGTTAGTAGTCTGGTCCACGGGTGGGCGGCTGCTGATCGGGTCACATAACATTGGACGTGCGTTAATCGATACGGGGCAATGGAGAATAAGGCAAAGCCAGGTCGCACGTTGAGACAGGTTAAGCAGAGAAAATGGGGACCTTAACAAAAACATACCAAATGACGCGTGCCCCGGGCCTACGTTC"/>
                                
        <sequence id="seq_ITM_072401_2007" taxon="ITM_072401_2007" totalcount="4" value="GCCCCGCTCGTGTCCGGGCTCGGCCTCGAAACTTCTTGCTTAAATAGTTGCTGAGTCCCCCTCCCTTATGCACTTCCTAACTCCTGAAGTGTCCTCTTGGTTGTATACTCTATCTTCACGGGCCCCCTGTGGGGGTCTCGTCTGAGCTTACTGGAAGGGTGCACTTCGTCCCGCATCGACCCCAAGGCCACCCCACTACCCCAACATCTCGGCAGTCTGCCCGCTCGACTCCTCTTACGACCCCGCACGGCGCGGCGTAACCATCGGGAGCGCCTGGCTCTCTTCCCTTAAGCCGCTTGGTCACACGGCACGGGGTCTTCACCCTATTCGCCTATCGCAGGTCCGCCGTCTGCCGCGGACGACGTCCCTCGATTCGTCTGCAAGAGGCCTGCACGGATGACGCTGCCCACCTGGTCCTCTGTCGAATGCCAATAAGAAGACAGTCGCTTTCACGACCGGGCTAATTCGGCCACTTCACCAGTCAGCGACACAGCCATGACGATCAGCTCACGCCTGCGTCCCCCGTCCCCAGCGCCTTGGGTACGGAGCGCTATCCCTCTGGTTGCGCCTGCATAGCGTTGACACTCGGCTAAGTGACTATGCGTCCGCGCGCGCGTTATGGACGCGATACCCGCCCTACGTGCGGCATCCCCCTATCGCCTACTGCTAGGCGCAACGTACAATCCCCGCAATGCCTTGCCTACCTGCCGCGCCTCAGCTCGGCCACCTCCCTGCTCACGTAAAAATAGCCCGCTATGGCCCAGCCCCCCCTCCGCGCCTGCCACTTGCAGCACCCTCAAGTGTGTCTGGTGCTATACGACCTAGTACTCCTCCCTAAACCCTTATTCAAACAGTTCGCCACACACGCGATTCCCGCGCCATGTCTCTCCCCACTCGACCGCAGCATCATGTTGGTCGCCTTAGGGGGAACGTTCCGATGCCGTAAAAAGCCCCTGAACCAACCCTACCCTCACCTGTGTCAGCCCCCCCCCCCACACTCACCCCCTTGATAAGACTGGGTCTGCCCGACTCCGGCAGAACCAGTGCGCTAGTTTTAATTTTCTTGGATGCACCCCTGTACAACGCCAAATTCCGATACGTCTTCCGTTCCTCTCTCACATTTCCACGGCGTGGCTCCTACCTCTGCTGCGGTCCCGGCCATACGACCCCCTTGTAGATAGACGCTACCAGACAGACACCAGTTACCGTCAACGGGGTGCCTACCCGTCAGCAGCATCCGTTTGGTCATCAAAACGCGCTCACCTCAGACCGGTTCCTTTGAACCTCTCTTTGCTCCGCGAAAGTAACGGGACCAGAGATCTTCCCCGCCTATAGAGCTCGGCCTGCCCTCGTAGGCACTGGTTCGCACCGTCGCTTAAATTCTCTCCGCGCACCGCCAGGGTCTGAACCTGACGTTAGCGCGCGCGCTCCCATTCTTCCGTCGCCCGCCACCATCCGGGCGCGAACCCCTTGTGTCCTAGATCTTAGTGTTCACAGTCACTGCCAGAGACCGCCCTAGCTCCCTTCCCCACAACCCAAACTTCTCCCGCACCCCTGGCCACACGGCCTGACGAACTAACATCGCATGCGTCCCCCCAACTGTCTGCTCGTTGGATTCTAAGGGTCGTCCTCAGGCCGTCCCCGCAGTTTCGAGCCGAGCTCCCGCCTGACCTATACCTCGTCCAATAACCGCGCAACGGCTCTATCCGTCAAGCCCTCGTATATCGTTTGCCCACACCACCCCTAGGGCCGTTATTGCCACAGTTGCGCCCCCTGTTACCTAAACTTCCAACACTGATCTCGGACGTTGGCGCGCGCTACGTCCTAGCTACAGTCATATTAAGTTGCCCCCACGGCCCCGGCCTCCCCACCCTCTCCCCCCGTGTTGTCCGACTCTTACGAACCTTTGCTAAAGCCGAGCCCCGAAGTACCCCCTGCAAGTTAACCGCCTCTTTCGTCCAACCAACGCGCGTTCCAGCCCCTCAACCCTACCAGGCGTTGCGTGACCGTTCGCCATCGCTCGGAGCGTATGCTCGGTTAAGATAGAAGCCGCGCATGCTCGGAGTGGTAGGTCAAGGGGCCGGCGCAATGACAAATGATGCCAGCAAGAACGGGCGTGAATCAACTTAGCGACGGTCTACCCACCTGAAAGCAGATGGGGTCGGAAGAACTGGGCCGGAGAGTACAGGAAGCGCGTCGCCACGCGTGCGACAGCAGGCCAGCCCGAGGCCGATCCCTAGGAACCCCCTACGAGGATCCCGCGAAGTAGAAGAACATATTGGTAGCCGTGTCTGTCTTAGGCGCAGGGTGGCTCGGCCTTCTCGGCTCTAGTCTGGGCGACCGGACAGCAGGGGGAGAGCAACGTGGCAGGGTGCAACGTACGATTGTAGAGGATTCACGTGAGGTCCACCGTGTCAATGGCGGGGGGCAAAGGCAGGTACGCTAATGTCGGTGCTGGCGAAGAGGGTACGCAAGGGCCGAGGAGTTACGGCCTTCAGAAAAGCGATAACAGGAAAATGCTACGATGCAGTTGGGGCGGTCGGCCAGGTCGGCGGGGCGATAGGGCACATGGCTCGCGTGGTTAGCGGGATGTGGAAGCCGGCCGGGACGGCAGTAAAGATAGGTATAGCTTGAGAAGCGACTAGGCGTGGATCAAGCGTTAGTCGATGAGAGCCGCATAAAAACATGACCAGTTGGGTACAGTTCAGGTCGACCATTGTATAAATGGCCTAGCGCCTTGAACGGCCGGTACTAGAGCGGGGCACGGCGAAAGCTGTTCCCAAGGCGCGGCGCACAATTATAGAGCGGGGAGCAGACCAAGTAGACAGCTCCATCGCGCTGTAGGACATGTCGAGCGTCAACCCTGAATGCCCAGGCCGGAGCGGGTCCGCTTGGAGTAGCGCTACGCGGGACGAATTGCGCCTAGATGTGCGGCATGGGGGTAAGGCGCTGCCGCCGACCCAGTGTCCACTGACTCGGGCGCCGGCGACGGCCGTCAAGTGAAACTGTCTAGCAAGAGCTGAGTCGGGACGGGCCGCGGAGATAAAGGGCCGAGGTACCTATCCTTAACGGCCATATAACGGCGACCCAAAGGTGTGGCGGAGAGACCGAGGCTCACCTGTACGTGCTTGCGGCGTTAAACGCGGTGGGGGCACGTGGCCGATCGGTAGTACAAGCCCCTGGAGCGACCAGGGGCGCCGTGTGGTGCAGCGCCTGGTGCGCCGGCGGCCTGTAGAGTCGGGCCCATGCGCAACAGGCCCACGGCAGGGTTGGTGCAGAGGGGACATGCAGCGGCATTAAAAGGGGCGCTGGCGATTACAATCGCGACGTCTATGCAAACAACCGACCAGCAGGGAAAGCGGATTCATTAGGGGCTTACGGATCTGGAGGACCTCGCGTGTTATTGATCCGATGGTAGGCGGGGTGGGTTGCAAGCCGTAAGCTTCTAACTTGCCGCGGTTACAATAGCAGAGTTGAACGTACGCCCCAGGGGCACACTGGGCGAACGCGCAGGCGCAAAGGCCGAGGGAGACGCAGGCCGCTGTGAAGGCGGCGGGGGAAGTTGTAGCCATGCCTCCTCAAATATGAGGAAGCAATCTACCCGACTATTAAGACGAAACGCCGGACTTCTGCTAAGGACCCCTAGTGTTTAACTGGCAAGTCTTGTGCAACGTCGCGATAGAAATCGTTCAGTTCAAAAAGTGGAGAGCTGGGACAGGTTGCCGCCGAAGATATGGGGGCAAAGGCGATGTCAATGCCCATACTGAATCGATGCGGGCAGTTCAAACATTAGTAGTCTGGTCCACGCGTGGGCGGCTGCTGATCGGGTCACATAACATTGGACGTGCGTTAATCGATATGGGGCAATGGAGAATAAACCAGAGCCAGGTCGCACGTTGAGACAGGTTAGGCAGAGAAAATGGGGACCTTAACAAAAACATACGAAATGACGCGTGCCCCGGGCCTACGTTC"/>
                                
        <sequence id="seq_ITM_072630_2007" taxon="ITM_072630_2007" totalcount="4" value="GCTCCGCTCGTGTCGGGGCTCGGCCTCGAAACTTCTTGCTTGAATAGCTGCTGAGTCCCCCTCCCTTATGCACTTCCTAACCCCTGAGGTGTTCTCTTGGTTGTATACTCTATCTTCACGGGCCCCCTGTGGGGGTCTCGTCTGAGCTCACTGGAAGGGTGCACTTCGTCCCGCATCGACCCCAAGGCCACCCCACTACCCCAACATCTCGGCAGTCTGCCCGCTCGACTCCTCTTACGACCCCGCACGGCGCGGCGTAACCATCGGGAGCGCCTGGCTCTCTTCCCTCAGGCCGCTTGGTCACACGGCACGGGGGCTTCACCCTATTCGCCTATCGCAGGTTTGCCGTCTGCCGCGGGCGACGTCCCTCGATTCGTCTGCAAGAGGCCTGCACGGATGACGCTGCCCACCCGGTCCCCTGTCGAACGCCAATAAGAAGACAGTCGCTTTCACGACCGGGCTAATTGGGTCACTCCACCAGTCAGCGACACAGCCATGACGATCAGCTCACGCCTGTGTCCCCCGTCCCCAGGGTCTTGGGTACGGAGCGCTATCCCTCTGGTTACGCCTGCATAGCGTTGACACTCGGCTAAGTGACTATGCGTCCGCGGACGCGTTATGGACGCGATACCCGCCCTACGTGCGGCATCCCCCTATCGCCTACTGTTAGGCGCAACGTACAATCCCCGCAGTGCCTTGCCTACCTGTCGCGCCTCAGCTCGGCCACCTCCCTGCCCACGTAAAAAGAGTCCGTTATGGCTCAGCCCCCGCTCCGCGTCCGTCACTTGCAGCACCCTCAAGTGTGTCTGGTGCTAGACGACCTAGTGCTCCTCCCCAAACCCTTATTCAAACAGTTCGCCACACACGCGCTTCCCGCGCCATGTCTCTCCCCACTCGACCGCAGCATCATGTTGGTCGCCTTAGGGGGAACGTTCCGATACCGTAAAAAGCCCCCGAACCAACCCTACCCTCACCCGTGTCAGCCCCCCCCCCCGCACTCACCCCCGTGATAAGACTGGGTCTGCACGACTCTGGCAGAACCAGTGCGCTAGATTTAATTTTCTTGGATGCACCCCCGTACAACGCCAAATTCCGGTACGTCTTCCGTTCCTCTCTCACATTTCCACGGCGTGGCTCTTACCTCCGCTGCGGTCCCGGCCATACGACCCCCTTGTACACGGACGCTACCAGACAGACACCAGTTATCGTCAACGGGGTGCCTACCCGTTAGCAACATCCCTTTGGTCATCAAAGCGCGCTCACCTCAGACCGGTTCCTTTGAACCTCTCTTTGCTCCGCGAAAGTAACGGGACCAGGGATCTTCCCCGCCTATAGAGCTCGGCCTGCCCGCGTAGGCAGTGGTCCGCACCGTCGCTTAAATTCTCTCCGCGCACCGCCAGGGTACGACCCTGACGTTAGCGCGCGCGCTCCCATTCTTCCGTCGCCCGCCACCATCCGGGCGCGAACCCCTTGTGTCCTAGATCCTAGTGCTCACAGTCACCGCCAGAGGCAGCCCCAGCACCCTTCCCCACAACCCAAACTTCCCCCGCACCCCTGGCCACACGGCCTGACGAACTAACATCGCATGCGTCCCCCCAACTGTCTGCTCGCTGGATTCTAAGGGTCGTCCTCAGGCCGTCCCCGCAGTTTCGAGCCGAGCTCCCGCTTGACTTATACCTCGTCCAATAACCGCGCAACGACTCTATCCGTCAAGCCCTCGTATATCGTTTGCCCACACCACCCCTAGGGCCGGTATTACCACAGTTGCGCCCCCTGTTACCTAAACTTCCAACACCGATCTCGGACGGTGGCGCGCGCTACACCCTAGCTACAGTCATATTAAGTTGCCCCCACGGCCCCGGGCTCCCCACCCTCTCCCTACGTGTTGTCCTACTCTTACGAACCTTTGTTAAAGCCGAGCCCCGAAGTACCCCCTGCAAGTCAACCGCCTCCTTCGTCCAACCAAGGCGCGTTCCAGCCCCTCAACCCTACCAGGCGTTGCGTGACCGTCCGCCATCGCTCGGAGCGGATGCTCGGTTAAGATAGAAGCCGCGCATGCTCGGAGTGGTGGGTCAAGGGGCCGGCGCAATGACAAATGATGCCAGCAAGAGCGGGCGTGAATCAACTCAGCGACGGTCTACCCACCCGGAAGCAGATGGGGTCGGAAGAACTGGGCCGGAGAGTACGGGAAGCGCGTCGCCGCGCGTGCGACAGCAGGCCAGTCCGAGGCCGATCCCTAGCAATCCCCTACGAGGATCCAGCGAAGTAGAAGAACATGTCGGTAGCCGTGTCTGTCTTAGGCGCAGGGTGGCTCGGCCTTTTCGGCTCTAGTCTGGGCGACCGGACAGCAGGGGGAGAGCAACGTGGCGGGGTGCAACGTACGATTGTAGAGGACTCACGTGAGGTCCACCGTGTCAATGGCGGGGGGCAAAGGCAGGTACGCTAATGTCGGTGCTGGCGAAGAGGGTACGCAAGGGCCGAGGAGTTACGGCCTTCGAAAAAGCGATAACAGGAAGATGCTACGATGCAGTTGGGGCGGTCGGCCAGGTCGGCGGGGCGATAGGGGACATGGCTCGCGTGGTTAGTGGGATGTGGAAGCGGGCCGGGACGGCAGTAAAGATAGGTATAGCTTGAGAAGCGACTAGGCGTGGATCAAGCGTTAGTCGATGAGAGCCGCATAAAAGCATGACCAGTTGGGTACAGTTCAGGTCGACTATTGTAAAAATGGCCCAGCGCCTTGAACGGCCGGTACTAGAGCGGGGCGCGGCGAAAGCTGTTCCCAAGGCGCGGCGCACGATTATAGAGCGGGGAGCAGACCAAGTAGACAGCTCCATCGCGCTGTAGGACATGTCGAGCGTCAACCCTGAATGCCCAGGCCTGAGCGGATCCACTTGGAGTAGCGCTACGCGGGACGAATTGCGCCTAGATCTGCGGCATGGGTGTAAGGCGCCGCCGCCGACCCCGTGTCCATTGACTCGGGCGCCGGCGACGGTCGTCGAGTGAAACCGTCTAGCAAGAGCTGAGTCGGGACGGGCCGCGCAGATAAAGGGCCGAGGTACCTAGCCTTAACGGCCATATAACGGCGACCCAAGGGTGTGGCGGAGAGACCGAGGCTCACCTGTACGTGCTTGCGGCGTTAAACGCGGTGGGGGCGCGTGGCCGATCGGTAGTACAAGCCCCTGGAGCGACCAGGGGCGCCGTGTGGTGCGGCGCCTGGTACGCCGGCGGCCTGTAGAGTCGGGCCCGTGCGCAACAAGCCCACGGCAGGGTTGGTGCAGAGGGGACATGCAGCGGCATTAAAAGGGGCACTGGCGATTACAATCGCGACGTCTATGCAAACAAGCGACCAGCAGAGAAAGCGGATTCATCAGGGGCTTACGGATCTGGAGGACCTCGCGTGTTATTGATCGGAGGGTAGGCGGGGTGGGTTGCAAGCCGTAGGCTTCTAACTTGCCGCGGTTACAATAGCAGAGTTGAACGTACGCCCCAGGGGCACTCTGGGCGAACGCGCAGGCGCAAAAGCCGAGGGAGACGCAGGCCGCTGTGAGGGCGGCGGCGGAAGCTGTAGCCATGCCTCCTCAAATATGAGGAAGCAATCTACCCGACTATTAAGGCGAAACGCCGGACTTCTGCTAAGGATCCCTAGTGTTTAACTTGCAAGTCTTGTGCAACGACGCGATAAAAATCGTTCAGTTCAAAAGGTGGAGAGCTGGGACAGGTTGCCGCCGAAGATATGTGGGCAAAGGCGATGTCAATGCCCATACTGAATCGATGCGGGCAGCCCAAACGTTACTAGTCTGGTCAACGGGTGGGCGGCTGCTGATCGGGTCACATAAGATTGGACGTGCGTTAATCGATATGCGGCAATGGAGAATAAGCCAGAGCCAGGTCGCACGTTGAGACAGGTTAGGCAGAGAAAATGGGGACCTTAACAAAAACATACGAAATGACGTGTGCCCTGGGCCTACGTTC"/>
                                
        <sequence id="seq_ITM_072634_2007" taxon="ITM_072634_2007" totalcount="4" value="GCCCCGCTCGTGTCGGGGCTCGGCCTTGAAACTTCTTGCTTGAATAGCTGCTGAGTCCCCCTCCCTTATGCACTTCCTAACCCCTGAGGTGTTCTCTTGGTTGTATACTCTATCTTCACGGGCCCCCTGTGGGGGTCTCGTCTGAGCTCACTGGAAGGGTGCACTTCGTCCCGCATCGACCCCAAGGCCACCCCACTACCCCAACATCTCGGCAGTCTGCCCGCTCGACTCCTCTTACGACCCCGCACGGCGCGGCGTAACCATCGGGAGCGCCTGGCTCTCTTCCCTCAGGCCGCTTGGTCACACGGCACGGGGGCTTCACCCTATTCGCCTATCGCAGGTCTGCCGTCTGCCGCGGGCGACGTCCCTCGATTCGTCTGCAAGAGGCCTGCACGGATGACGCTGCCCACCCGGTCCCCTGTCGAACGCCAATAAGAAGACAGTCGCTTTCACGACCGGGCTAATTGGGTCACTCCACCAGTCAGCGACACAGCCATGACGATCAGCTCACGCCTGTGTCCCCCGTCCCCAGGGTCTTGGGTACGGAGCGCTATCCCTCTGGTTACGCCTGCATAGCGTTGACACTCGGCTAAGTGACTATGCGTCCGCGGACGCGTTATGGACGCGATACCCGCCCTACGTGCGGCATCCCCCTATCGCCTACTGTTAGGCGCAACGTACAATCCCCGTAATGCCTTGCCTACCTGTCGCGCCTCAGCTCGGCCACCTCCCTGCCCACGTAAAAAGAGTCCGCTGTGGCTCAGCCCCCGCTCCGCGTCCGCCACTTGCAGCACCCTCAAGTGTGTCTGGTGCTAGAGGGCCTAGTGCTCCTCCCCAAACCCTTATTCAAACAGTTCGCCACACACGCGCTTCCCGCGCCATGTCTCTCCCCACTCGACCGCAGCATCATGTTGGTCGCCTTAGGGGGAACGTTCCGATGCCGTAAAACGCCCCCGAACCAACCCTACCCTCACCCGTGTCAGCCCCCCCCCCCGCACTCACCCCCTTGATAAGACTGGGTCTGCACGACTCTGGCAGAACCAGTGCGCTAGATTTAATTTTTTTGGATGCACCCCCGTACAACGCCAAATTCCGGTACGTCTTCCGTTCCTCTCTCACATTTCCACGGCGTGGCTCTTACCTCCGCTGCGGTCCCGGCCATACGACCCCCTTGTACACAGACGCTACCAGACAGACACCAGTTATCGTCAACGGGGTGCCTACCCGTTAGCAACATCCGTTTGGTCATCAAAGCGCGCTCACCTCAGACCGGTTCCTTTGAACCTCTCTTTGCTCCGCGAAAGTAACGGGACCAGGGATCTTCCCCGCCTATAGAGCTCGGCCTGCCCGCGTAGGCAGTGGTCCGCACCGTCGCTTAAATTCTCTCCGCGCACCGCCAGGGTCTAAACCTGACGTTAGCGCGCGCGCTCCCATTCTTCCGTCGCCCGCCACCATCCGGGCGCGAACCCCTTGTGTCCTAGATCCTAGTGCTCACAGTCACTGCCAGAGGCAGCCCCAGCTCCCTTCCCCACAACCCAAACTTCCCCCGCACCCCTGGCCACACGGCCTGACGAACTAACATCACATGCGTCCCCCCAACTGTCTGCTCGCTGGATTCTAAGGGTCGTCCTCAGGCCGTCCCCGCAGTTTCGAGCCGAGCTCCCGCTTGACTTATACCTCGTCCAATAACCGCGCAACGACTCTATCCGTCAAGCCCTCGTATATCGTTTGCCCACGCCACCCCTAGGGCCGGTATTACCACAGTTGCGCCCCCTGTTACCTAAACTTCCAACACCGATCTCGAATGGTGGCGCGCGCTACACCCTAGCTACAGTCATATTAAGTTGCCCCCACGGCCCCGGGCTCCCCACCCTCTCCCTACGTGTTGTCCTACTCTTACGAGCCTTTGCTAAAGCCGAGCCCCGAAGTACCCCCTGCAAGTCAACCGCCTCCTTCGTCCAACCAAGGCGCGTTCCAGCCCCTCAACCCTACCAGGCGTTGCGTGACCGTCCGCCATCGCTCGGAGCGGATGCTCGGTTAAGATAGAAGCCGCGCATGCTCGGAGTGGTGGGTCAAGGGGCCGGCGCAATGGCAAATGATGCCAGCAAGAGCGGGCGTGAATCAACTCAGCGACGGTCTACCCACCCGGAAGCAGATGGGGTCGGAAGAACTGGGCCGGAGAGTACGGGAAGCGCGTCGCCGCGCGTGCGACAGCAGGCCAGCCCGAGGCCGATCCCTAGCAACCCCCTACGAGGATCCAGCGAAGTAGAAGAACATGTCGGTAGCCGTGTCTGTCTTAGGCGCAGGGTGGCTTGGCCTTTTCGGCTCTAGTCTGGGCGACCGGACAGCAGGGGGAGAGCAACGTGGCGGGGTGCAACGTACGATTGTAGAGGATTCACGTGAGGTCCACCGTGTCAATGGCGGGGGGCAAAGGCAGGTACGCTAATGTCGGTGCTGGCGAAGAGGGTACGCAAGGGCCGAGGAGTTACGGCCTTCAAAAAAGCGATAACAGGAAGATGCTACGATGCAGTTGGGGCCGTCGGCCAGGTCGGCGGGGCGATAGGGGACATGGCTCGCGTGGTTAGTGGGATGTGGAAGCGGGTCGGGACGGCAGTAAAGATAGGTATAGCTTGAGAAGCGACTAGGCGTGGATCAAGCGTTAGTCGATGAGAGCCGCATAAAAGCATGACCAGTTGGGTACAGTTCAGGTCGACTATTGTAAAAATGGCCCAGCGCCTTGAACGGCCGGTACTAGAGCGGGGCGCGGCGAAAGCTGTTCCCAAGGCGCGGCGCACGATTATAGAGCGGGGAGCAGACCAAGTAGACAGCTCCATCGCGCTGTAGGACATGTCGAGCGTCAACCCTGAATACCCAGGCCTGAGCGGATCCACTTGGAGTAGCGCTACGCGGGACGAATTGCGCCTAGATCTGCGGCATGGGTGTAAGGCGCCGCCGCCGACCCCGTGTCCATTGACTCGGGCGCCGGCGACGGTCGTCGAGTGAAACCGTCTAGCAAGAGCTGAGTCGGGACGGGCCGCGCAGATAAAGGGCCGAGGTACCTAGCCTTAACGGCCATATAACGGCGACCCAAGGGTGTGGCGGAGAGACCGAGGCTCACCTGTACGTGCTTGCGGCGTTAAACGCGGTGGGGGCGCGTGGCCGATCGGTAGTACAAGCCCCTGGAGCGACCAGGGGCGCCGTGTGGTGCGGCGCCTGGTACGCCGGCGGCCTGTAGAGTCGGGCCCGTGCGCAACAAGCCCACGGCAGGGTTGGTGCAGAGGGGACATGCAGCGGCATTAAAAGGGGCACTGGCGATTACAATCGCGACATCTATGCAAACAAGCGACCAGCAGAGAAAGCGGATTCATCAGGGGCTTACGGATCTGGAGGACCTCGCGTGTTATTGATCGGAGGGTAGGCGGGGTGGGTTGCAAGCCGTAGGCTTCTAACTTGCCGCGGTTACAATAGCAGAGTTGAACGTACGCCGCAGGGGCACTCTGGGCGAACGCGCAGGCGCAAAAGCCGAGGGAAACGCAGGCCGCTGTGAGGGCGGCGGGGGAAGTTGTAGCCATGCCTCCTCAAACATGAGGAAGCAATCTACCCGACTATTAAGGCGAAACGCCGGACTTCTGTTAAGGATCCCTAGTGTTTAACTTGCAAGTCTTGTGCAACGACGCGATAAAAATCGTTCAGTTCAAAAGGTGAAGAGCTGGGACAGGTTGCCGCCGAAGATATGGGGGCAAAGGCGATGTCAATGCCCATACTGAATCGATGCGGGCAGCCCAAACGTTACTAGTCTGGTCAACGGGTGGGCGGCTGCTGATCGGGTCACATAAGATTGGACGTGCGTTAATCGATATGGGGCAATGGAGAATAAGCCAGAGCCAGGTCGCACGTTGAGACAGGCTAGGCAGAAAAAATGGGGACCTTAACAAAAACATACGAAATGACGTGTGCCCTGGGCCTACGTTC"/>
                                
        <sequence id="seq_ITM_072645_2007" taxon="ITM_072645_2007" totalcount="4" value="GCTCCGCTCGTGTCGGGGCTCGGCCTCGAAACTTCTTGCTTGAATAGCTGCTGAGTCCCCCTCCCTTATGCACTTCCTAACCCCTGAGGTGTTCTCTTGGTTGTATACTCTATCTTCACGGGCCCCCTGTGGGGGTCTCGTCTGAGCTCACTGGAAGGGTGCACTTCGTCCCGCATCGACCCCAAGGCCACCCCACTACCCCAACATCTCGGCAGTCTGCCCGCTCGACTCCTCTTACGACCCCGCACGGCGCGGCGTAACCATCGGGAGCGCCTGGCTCTCTTCCCTCAGGCCGCTTGGTCACACGGCACGGGGGCTTCACCCTATTCGCCTATCGCAGGTCTGCCGTCTGCCGCGGGCGACGTCCCTCGATTCGTCTGCAAGAGGCCTGCACGGATGACGCTGCCCACCCGGTCCCCTGTCGAACGCCAATAAGAAGACAGTCGCTTTCACGACCGGGCTAATTGGGTCACTCCACCAGTCAGCGACACAGCCATGACGATCAGCTCACGCCTGTGTCCCCCGTCCCCAGGGTCTTGGGTACGGAGCGCTATCCCTCTGGTTACGCCTGCATAGCGTTGACACTCGGCTAAGTGACTATGCGTCCGCGGACGCGTTATGGACGCGATACCCGCCCTACGTGCGGCATCCCCCTATCGCCTACTGTTAGGCGCAACGTACAATCCCCGCAATGCCTTGCCTACCTGTCGCGCCTCAGCTCGGCCACCTCCCTGCCCACGTAAAAAGAGTCCGTTATGGCTCAGCCCCCGCTCCGCGTCCGTCACTTGCAGCACCCTCAAGTGTGTCTGGTGCTAGACGACCTAGTGCTCCTCCCCAAACCCTTATTCAAACAGTTCGCCACACACGCGCTTCCCGCGCCATGTCTCTCCCCACTCGACCGCAGCATCATGTTGGTCGCCTTAGGGGGAACGTTCCGATACCGTAAAAAGCCCCCGAACCAACCCTACCCTCACCCGTGTCAGCCCCCCCCCCCGCACTCACCCCCGTGATAAGACTGGGTCTGCACGACTCTGGCAGAACCAGTGCGCTAGATTTAATTTTCTTGGATGCACCCCCGTACAACGCCAAATTCCGGTACGTCTTCCGTTCCTCTCTCACATTTCCACGGCGTGGCTCTTACCTCCGCTGCGGTCCCGGCCATACGACCCCCTTGTACACGGACGCTACCAGACAGACACCGGTTATCGTCAACGGGGTGCCTACCCGTTAGCAACATCCCTTTGGTCATCAAAGCGCGCTCACCTCAGACCGGTTCCTTTGAACCTCTCTTTGCTCCGCGAAAGTAACGGGACCAGGGATCTTCCCCGCCTATAGAGCTCGGCCTGCCCGCGTAGGCAGTGGTCCGCACCGTCGCTTAAATTCTCTCCGCGCACCGCCAGGGTCTGACCCTGACGTTAGCGCGCGCGCTCCCATTCTTCCGTCGCCCGCCACCATCCGGGCGCGAACCCCTTGTGTCCTAGAGCCTAGTGCTCACAGTCACTGCCAGAGGCAGCCCCAGCTCCCTTCCCCACAACCCAAACTTCCCCCGCACCCCTGGCCACACGGCCTGACGAACTAACATCGCATGCGTCCCCCCAACTGTCTGCTCGCTGGATTCTAAGGGTCGTCCTCAGGCCGTCCCCGCAGTTTCGAGCCGAGCTCCCGCTTGACTTATACCTCGTCCAATAACCGCGCAACGACTCTATCCGTCAAGCCCTCGTATATCGTTTGCCCACACCACCCCTAGGGCCGGTATTACCACAGTTGCGTCCCCTGTTACCTAAACTTCCAACACCGATCTCGGACGGTGGCGCGCGCTACACCCTAGCTACAGTCATATTAAGTTGCCCCCACGGCCCCGGGCTCCCCACCCTCTCCCTACGTGTTGTCCTACTCTTACGAACCTTTGTTAAAGCCGAGCCCCGAAGTACCCCCTGCAAGTCAACCGCCTCCTTCGTCCAACCAAGGCGCGTTCCAGCCCCTCAACCCTACCAGGCGTTGCGTGACCGTCCGCCATCGCTCGGAGCGGATGCTCGGTTAAGATAGAAGCCGCGCATGCTCGGAGTGGTGGGTCAAGGGGCCGGCGCAATGACAAATGATGCCAGCAAGAGCGGGCGTAAATCAACTCAGCGACGGTCTACCCACCCGGAAGCAGATGGGGTCGGAAGAACTGGGCCGGAGAGTACGGGAAGCGCGTCGCCGCGCGTGCGACAGCAGGCCAGCCCGAGGCCGATCCCTAGCAATCCCCTACGAGGATCCAGCGAAGTAGAAGAACATGTCGGTAGCCGTGTCTGTCTTAGGCGCAGGGTGGCTCGGCCTTTTCGGCTCTAGTCTGGGCGACCTGACAGCAGGGGGAGAGCAACGTGGCGGGGTGCAACGTACGATTGTAGAGGATTCACGTGAGGTCCACCGTGTCAATGGCGGGGGGCAAAGGCAGGTACGCTAATGTCGGTGCTGGCGAAGAGGGTACGCAAGGGCCGAGGAGTTACGGCCTTCGAAAAAGCGATAACAGGAAGATGCTACGATGCAGTTGGGGCGGTCGGCCAGGTCGGCGGGGCGATAGGGGACATGGCTCGCGTGGTTAGTGGGATGTGGAAGCGGGCCGGGACGGCAGTAAAGATAGGTATAGCTTGAGAAGCGACTAGGCGTGGACCAAGCGTTAGTCGATGAGAGCCGCATAAAAGCATGACCAGTTGGGTACAGTTCAGGTCGACTATTGTAAAAATGGCCCAGCGCCTTGAACGGCCGGTACTAGAGCGGGGCGCGGCGAAAGCTGTTCCCAAGGCGCGGCGCACGATTATAGAGCGGGGAGCAGACCAAGTAGACAGCTCCATCGCGCTGTAGGACATGTCGAGCGTCAACCCTGAATGCCCAGGCCTGAGCGGATCCACTTGGAGTAGCGCTACGCGGGACGAATTGCGCCTAGATCTGCGGCATGGGTGTAAGGCGCCGCCGCCGACCCCGTGTCCATTGACTCGGGCGCCGGCGACGGTCGTCGAGTGAAACCGTCTAGCAAGAGCTGAGTCGGGACGGGCCGCGCAGATAAAGGGCCGAGGTACCTAGCCTTAACGGCCATATAACGGCGACCCAAGGGTGTGGCGGAGAGACCGAGGCTCACCTGTACGTGCTTGCGGCGTTAAACGCGGTGGGGGCGCGCGGCCGATCGGTAGTACAAGCCCCTGGAGCGACCAGGGGCGCCGTGTGGTGCGGCGCCTGGTACGCCGGCGGCCTGTAGAGTTGGGCCCGTGCGCAACAAGCCCACGGCAGGGTTGGTGCAGAGGGGACATGCAGCGGCATTAAAAGGGGCACTGGCGATTACAATCGCGACGTCTATGCGAACAAGCGACCAGCAGAGAAAGCGGATTCATCAGGGGCTTATGGATCTGGAGGACCTCGCGTGTTATTGATCGGAGGGTAGGCGGGGTGGGTTGCAAGCCGTAGGCTTCTAACTTGCCGCGGTTACAATAGCAGAGTTGAACGTACGCCCCAGGGGCACTCTGGGCGAACGCGCAGGCGCAAAAGCCGAGGGAGACGCAGGCCGCTGTGAGGGCGGCGGGGGAAGTTGTAGCCATGCCTCCTCAAATATGAGGAAGCAATCTACCCGACTATTAAGGCGAAACGCCGGACTTCTGCTAAGGATCCCTAGTGTTTAACTTGCAAGTCTTGTGCAACGACGCGATAAAAATCGTTCAGTTCAAAAGGTGGAGAGTTGGGACAGGTTGCCGCCGAAGATATGTGGGCAAAGGCGATGTCAATGCCCATACTGAATCGATGCGGGCAGCCCAAACGTTACTAGTCTGGTCAACGGGTGGGCGGCTGCTGATCGGGTCACATAAGATTGGACGTGCGTTAATCGATATGGGGCAATGGAGAATAAGCCAGAGCCAGGTCGCACGTTGAGACAGGTTAGGCAGAGAAAATGGGGACCTTAACAAAAACATACGAAATGACGTGTGCCCTGGGCCTACGTTC"/>
                                
        <sequence id="seq_ITM_072646_2007" taxon="ITM_072646_2007" totalcount="4" value="GCCCCGCTCGTGTCGGGGCTCGGCCTCGAAACTTTTTGCTTGAATAGCTGCTGAGTCCCCCTCCCTTATGCACTTCCTAACCCCTGAGGTGTTCTCTTGGTTGTATACTCTATCTTCACGGGCCCCCTGTGGGGGTCTCTTCTGAGCTCACTGGAAGGGTGCACTTCGTCCCGCATCGACCCCAAGGCCACCCCACTACCCCAACATCTCGGCAGTCTGCCCGCTCGACTCCTCTTACGACCCCGCACGGCGCGGCGTAACCATCGGGAGCGCCTGGCTCTCTTCCCTCAGGCCGCTTGGTCACACGGCACGGGGGCTTCACCCTATTCGCCTATCGCAGGTCTGCCGTCTGCCGCGGGCGACGTCCCTCGATTCGTCTGCAAGAGGCCTGCACGGATGACGCTGCCCACCCGGTCCTTTGTCGAACGCCAATAAGAAGACAGTCGCTTTCAGGACCGGGCTAATTGGGTCACTCCACCAGTCAGCGACACAGCCATGACGATCAGCTCACGCCTGTGTCCCCCGTCCCCAGGGCCTTGGGTACGGAGCGCTATCCCTCTGGTTACGCCTGCATAGCGTTGACACTCGGCTAAGTGACTATGCGTCCGCGGACGCGTTACGGACGCGATACCCGCCCTACGTGCGGCATCCCCCTATCGCCTACTGTTAGGCGCAACGTACAATCCCCGCAATGCCTTGCCTACCTGTCGCGCCTCAGCTCGGCCACCTCCCTGCCCACGTAAAAAGAGTCCGCTATGGCTCAGCCCCCGCTCCGCGTCCGCCACTTGCAGCACCCTCAAGTGTGTCTGGTGCTAGACGACCTAGTGCTCCTCCCCAAACCCTTATTCAAACAGTTCGCCACACACGCGCTTCCCGCGCCATATCTCTTCCCACTCGACCGCAGCATCATGTTGGTCGCCTCAGGGGGAACGTTCCAATGCCGTAAAAAGCCCCCGAACCAACCTTACCCTCACCCGTGTCAGCCCCCCCCCCCGCACTCACCCCCTTGATAAGACTGGGTCTGCACGACTCTGGCAGAACCAGTGCGCTAGATTTAATTTTCTTGGATGCACCCCCGTACAACGCCAAATTCCGGTACGTCTTCCGTTCCTCTCTCACATTTCCACGGCGTGGCTCTTACCTCCGCTGCGGTCCCGGCCATACGACCCCCTTGTACACAGACGCTACCAGACAGACACCAGTTATCGTCAACGGGGTGCCTACCCGTTAGCAACATCCGTTTGGTCATCAAAGCGCGCTCACCTCAGACCGGTTCCTTTGAACCTCTCTTTGCTCTGCGAAAGTAACGGGACCAGGGATCTTCCCCGCCTATAGAGCTCGGCCTGCCCGCGTAGGCAGTGGTCCGCACCGTCGCTTAAATTCTCTCCGCGCACCGCCAGGGTCTGAACCTGACGTTAGCGCGCGCGCTCCCATTCTTCCGTCGCCCGCCACCATCCGGGCGCGAACCCCTTGTGTCCTAGATCCTAGTGCTCACAGTCACTGCCAGAGGCAGCCCCAGCTCCCTTCCCCACAACCCAAACTTCCCCCGCACCCCTGGCCACACGGCCTGACGAACTAACATCGCATGCGTCCCCCCAACTGTATGCTCGCTGGATTCTAAGGGTCGTCCTCAGGCTGTCCCCGCAGTTTCGAGCCGAGCTCCCGCTTGACTTATACCTCGTCCAATAACTGCGCAACGACTCTATCCGTCAAGCCCTCGTATATCGTTTGCCCACACCACCCCTAGGGCCGGTATTACCACAGTTGCGCCCCCTGTTACCTAAACTTCCAACACCGATCTCTGACAGTGGCGCGCGCTACACCCTAGCTACAGTCATATTAAGTTGCCCCCACGGCCCCGGGCTCCCCACCCTCTCCCTCCGTGTTGTCCTCCTCTTACGAACCTTTGCTAAAGCCGAGCCCCGAAGTACCCCCTGCAAGTTAACCGCCTCCTTCGTCCAGCCAAGGCGCGTTCCAGCCCCTCAACCCTACCAGGCGTTGCGTGACCGTCCGCCATCGCTCGGAGCGGATGCTCGGTTAAGATAGAAGCCGTGCATGCTCGGAGTGGTGGGTCAAGGGGCCGGCGCAATGACAAATGATGCCAGCAAGAGCGGGCGTGAATCAACTCAGCGACGGTCTACCCACCCGGAAGCAGATGGGGTCGGAAGAACTGGGCCGGAGAGTACGGGAAGCGCGTCGCCGCGCGTGCGACAGCAGGCCAGCCCGAGGCCGATCCCTAGCAACCCCCTACGAGGATCCAGCGAAGTAGAAGAACATGTTGGTAGCCGTGTCTGTCTTAGGCGCAGGGTGGCTCGGCCTTTTCGGCTCTAGTCTGGGCGACCGGACAGCAGGGGGAGAGCAACGTGGCGGGGTGCAACGTACGATTGTAGAGGATTCACGTGAGGTCCACCGTGTCAATGGCGGGGGGCAAAGGCAGGTACGCTAATGTCGGTGCTGGCGAAGAGGGTACGCAAGGGCCGAGGAGTTACGGCCTTCAAAAAAGCGATAACAGGAAGATGCTACGATGCAGTTGGGGCGGTCGGCCAGGTCGGCGGGGCGATAGGGGACATGGCTCGCGTGGTTAGTGGGATATGGAAGCCGGCCGGGACGGCAGTAAAGATAGGTATAGCTTGAGAAGCGACTAGGCGTGGATCAAGCGTTAGACGATGAGAGCCGCATAAAAGCATGACCAGTCGGGTGCACTTCAGGTCGACTATTGTAAAAATGGCCCAGCGCCTTGAACGGCCGGTACTAGAGCGGGGCGCGGCGAAAGCTGTTCCCAAGGCGCGGCGCACGATTATAGAGCGGGGAGCAGACCAAGTAGACAGCTCCATCGCGCTGTAGGACATGTCGAGCGTCAACCCTGAATGCCCAGGCCTGAGCGGATCCACTTGGAGTAGCGCTACGCGGGACGAATTGCGCCTAGATCTGCGGCATGGGTGTAAGGCGCCGCCGCCGACCCCGTGTCCATTGAGTCGGGCGCCGGCGACGGTCGTCGAGTGAAACCGTCTAGCAAGAGCTGAGTCGGGACGGGCCGCGCAGATAAAGGGCCGAGGTACCTAGCCTTAACGGCCATATAACGGCGACCCAAGGGTGTGGCGGAGAGACCGAGGCTCACCTGTACGTGCTTGCGGCGTTAAACGCGGTGGGGGCGCGTGGCCGATCGGTAGTACAAGCCCCTGGAGCGACCAGGGGCGCCGTGTGGTGCGGCGCCTGGTACGCCGGCGGCCTGTAGAGTCGGGCCCGTGCGCAACAAGCCCACGGCAGGGTTGGTGCAGAAGGGACATGCAGCGGCATTAAAAGGGGCACTGGCGATTACAATCGCGACGTCTATGCAAACAAGCGACCAGCAGAGAAGGCGGATTCATCAGGGGCTTACGGATCTGGAGGACCTCGCGTGTTATTGATCGGAGGGTAGGCGGGGTGGGTTGCAAGCCGTAGGCTTCTAACTTGCCGCGGTTACAATAGCAGAGTTGAACGTACGCCCCAGGGGCACTCTGGGCGAACGCGCAGGCGCAAAAGCCGAGGGAGACGCAGGCCGCTATGAGGGCGGCGGGGGAAGTTGTAGCCATGCCTCCTCAAATATGAGGAAGCAATCTACCCGACTATTAAGGCGAAACGCCGGACTTCTGCTAAGGATCCCTAGTGTTTAACTGGCAAGTCTTGTGCAACGACGTGATAAAAATCGTTCAGTTCAAAAGGTGGAGAGCTGGGACAGGTTGCCGCCGAAGATATGGGGGCAAAGGCGATGTCAATGCCCATACTGAATCGATGCGAGCAGCCCAAACGTTACTGGTCTGGTCAACGGGTGGGCGGCTGCTGATCGGGTCACATAAGATTGGACGTGCGTTAATCGATATGGGGCAATGGAGAATAAGCCAGAGCCAGGTCGCACGTTGAGACAGGTTAGGCAGGGAAAATGGGGACCTTAACAAAAACATACGAAATGACGTGCGCCCTGGGCCTACGTTC"/>
                                
        <sequence id="seq_ITM_072650_2007" taxon="ITM_072650_2007" totalcount="4" value="GCTCCGCTCGTGTCGGGGCTCGGCCTCGAAACTTCTTGCTTGAATAGCTGCTGAGTCCCCCTCCCTTATGCACTTCCTAACCCCTGAGGTGTTCTCTTGGTTGTATACTCTATCTTCACGGGCCCCCTGTGGGGGTCTCGTCTGAGCTCACTGGAAGGGTGCACTTCGTCCCGCATCGACCCCAAGGCCACCCCACTACCCCAACATCTCGGCAGTCTGCCCGCTCGACTCCTCTTACGACCCCGCACGGCGCGGCGTAACCATCGGGAGCGCCTGGCTCTCTTCCCTCAGGCCGCTTGGTCACACGGCACGGGGGCTTCACCCTATTCGCCTATCGCAGGTCTGCCGTCTGCCGCGGGCGACGTCCCTCGATTCGTCTGCAAGAGGCCTGCACGGATGACGCTGCCCACCCGGTCCCCTGTCGAACGCCAATAAGAAGACAGTCGCTTTCACGACCGGGCTAATTGGGTCACTCCACCAGTCAGCGACACAGCCATGACGATTAGCTCACGCCTGTGTCCCCCGTCCCCAGGGTCTTGGGTACGGAGCGCTATCCCTCTGGTTACGCCTGCATAGCGTTGACACTCGGCTAAGTGACTATGCGTCCGCGGACGCGTTATGGACGCGATACCCGCCCTACGTGCGGCATCCCCCTATCGCCTACTGTTAGGCGCAACGTACAATCCCCGCAATGCCTTGCCTACCTGTCGCGCCTCAGCTCGGCCACCTCCCTGCCCACGTAAAAAGAGTCCGTTATGGCTCAGCCCCCGCTCCGCGTCCGTCACTTGCAGCACCCTCAAGTGTGTCTGGTGCTAGACGACCTAGTGCTCCTCCCCAAACCCTTATTCAAACAGTTCGCCACACACGCGCTTCCCGCGCCATGTCTCTCCCCACTCGACCGCAGCATCATGTTGGTCGCCTTAGGGGGAACGTTCCGATACCGTAAAAAGCCCCCGAACCAACCCTACCCTCACCCGTGTCAGCCCCCCCCCCCGCACTCACCCCCGTGATAAGACTGGGTCTGCACGACTCTGGCAGAACCAGTGCGCTAGATTTAATTTTCTTGGATGCACCCCCGTACAACGCCAAATTCCGGTACGTCTTCCGTTCCTCTCTCACATTTCCACGGCGTGGCTCTTACCTCCGCTGCGGTCCCGGCCATACGACCCCCTTGTACACGGACGCTACCAGACAGACACCAGTTATCGTCAACGGGGTGCCTACCCGTTAGCAACATCCCTTTGGTCATCAAAGCGCGCTCACCTCAGACCGGTTCCTTTGAACCTCTCTTTGCTCCGCGAAAGTAACGGGACCAGGGATCTTCCCCGCCTATAGAGCTCGGCCTGCCCGCGTAGGCAGTGGTCCGCACCGTCGCTTAAATTCTCTCCGCGCACCGCCAGGGTCTGACCCTGACGTTAGCGCGCGCGCTCCCATTCTTCCGTCGCCCGCCACCATCCGGGCGCGAACCCCTTGTGTCCTAGATCCTAGTGCTCACAGTCACTGCCAGAGGCAGCCCCAGCTCCCTTCCCCACAACCCAAACTTCCCCCGCACCCCTGGCCACACGGCCTGACGAACTAACATCGCATGCGTCCCCCCAACTGTCTGCTCGCTGGATTCTAAGGGTCGTCCTCAGGCCGTCCCCGCAGTTTCGAGCCGAGCTCCCGCTTGACTTATACCTCGTCCAATAACCGCGCAACGACTCTATCCGTCAAGCCCTCGTATATCGTTTGCCCACACCACCCCTAGGGCCGGTATTACCACAGTTGCGCCCCCTGTTACCTAAACTTCCAACACCGATCTCGGACGGTGGCGCGCGCTACACCCTAGCTACAGTCATATTAAGTTGCCCCCACGGCCCCGGGCTCCCCACCCTCTCCCTACGTGTTGTCCTACTCTTACGAACCTTTGTTAAAGCCGAGCCCCGAAGTACCCCCTGCAAGTCAACCGCCTCCTTCGTCCAACCAAGGCGCGTTCCAGCCCCTCAACCCTACCAGGCGTTGCGTGACCGTCCGCCATCGCTCGGAGCGGATGCTCGGTTAAGATAGAAGCCGCGCATGCTCGGAGTGGTGGGTCAAGGGGCCGGCGCAATGACAAATGATGCCAGCAAGAGCGGGCGTGAATCAACTCAGCGACGGTCTACCCACCCGGAAGCAGATGGGGTCGGAAGAACTGGGCCGGAGAGTACGGGAAGCGCGTCGCCGCGCGTGCGACAGCAGGCCAGCCCGAGGCCGATCCCTAGCAATCCCCTACGAGGATCCAGCGAAGTAGAAGAACATGTCGGTAGCCGTGTCTGTCTTAGGCGCAGGGTGGCTCGGCCTTTTCGGCTCTAGTCTGGGCGACCGGACAGCAGGGGGAGAGCAACGTGGCGGGGTGCAACGTACGATTGTAGAGGATTCACGTGAGGTCCACCGTGTCAATGGCGGGGGGCAAAGGCAGGTACGCTAATGTCGGTGCTGGCGAAGAGGGTACGCAAGGGCCGAGGAGTTACGGCCTTCGAAAAAGCGATAACAGGAAGATGCTACGATGCAGTTGGGGCGGTCGGCCAGGTCGGCGGGGCGATAGGGGACATGGCTCGCGTGGTTAGTGGGATGTGGAAGCGGGCCGGGACGGCAGTAAAGATAGGTATAGCTTGAGAAGCGACTAGGCGTGGATCAAGCGTTAGTCGATGAGAGCCGCATAAAGGCATGACCAGTTGGGTACAGTTCAGGTCGACTATTGTAAAAATGGCCCAGCGCCTTGAACGGCCGGTACTAGAGCGGGGCGCGGCGAAAGCTGTTCCCAAGGCGCGGCGCACGATTATAGAGCGGGGAGCAGACCGAGTAGACAGCTCCATCGCGCTGTAGGACATGTCGAGCGTCAACCCTGAATGCCCAGGCCTGAACGGATCCACTTGGAGTAGCGCTACGCGGGACGAATTGCGCCTGGATCTGCGGCATGGGTGTAAGGCGCCGCCGCCGACCCCGTGTCCATTGACTCGGGCGCCGGCGACGGTCGTCGAGTGAAACCGTCTAGCAAGAGCTGAGTCGGGACGGGCCGCGCAGATAAAGGGCCGAGGTACCTAGCCTTAACGGCCATATAACGGCGACCCAAGGGTGTGGCGGAGAGACCGAGGCTCACCTGTACGTGCTTGCGGCGTTAAACGCGGTGGGGGCGCGTGGCCGATCGGTAGTACAAGCCCCTGGAGCGACCAGGGGCGCCGTGTGGTGCGGCGCCTGGTACGCCGGCGGCCTGTAGAGTCGGGCCCGTGCGCAACAAGCCCACGGCAGGGTTGGTGCAGAGGGGACATGCAGCGGCATTAAAAGGGGCACTGGCGATTACAATCGCGACGTCTATGCAAACAAGCGACCAGCAGAGAAAGCGGATTCATCAGGGGCTTACGGATCTGGAGGACCTCGCGTGTTATTGATCGGAGGGTAGGCGGGGTGGGTTGCAAGCCGTAGGCTTCTAACTTGCCGCGGTTACAATAGCAGAGTTGAACGTACGCCCCAGGGGCACTCTGGGCGAACGCGCAGGCGCAAAAGCCGAGGGAGACGCAGGCCGCTGTGAGGGCGGCGGGGGAAGTTGTAGCCATGCCTCCTCAAATATGAGGCAGCAATCTACCCGACTATTAAGGCGAAACGCCGGACTTCTGCTAAGGATCCCTAGTGTTTAACTTGCAAGTCTTGTGCAACGACGCGATAAAAATCGTTCAGTTCAAAAGGTGGAGAGCTGGGACAGGTTGCCGCCGAAGATATGTGGGCAAAGGCGATGTCAATGCCCATACTGAATCGATGCGGGCAGCCCAAACGTTACTAGTCTGGTCAACGGGTGGGCGGCTGCTGATCGGGTCACATAAGATTGGACGTGCGTTAATCGATATGGGGCAATGGAGAATAAGCCAGAGCCAGGTCGCACGTTGAGACAGGTTAGGCAGAGAAAATGGGGACCTTGACAAAAACATACGAAATGACGTGTGCCCTGGGCCTACGTTC"/>
                                
        <sequence id="seq_ITM_072651_2007" taxon="ITM_072651_2007" totalcount="4" value="GCCCCGCTCGTGTCGGGGCTCAGCCTCGAAACTTCTTGCTTGAATAGCTGCTGAGTCCCCCTCCCTTATGCACTTCCTAACCCCTGAGGTGTTCTCTTGGTTGTATACTCTATCTTCACGGGCCCCCTGTGGGGGTCTCTTCTGAGCTCACTGGAAGGGTGCACTTCGTCCCGCATCGACCCCAAGGCCACCCCACTACCCCAACATCTCGGCAGTCTGCCCGCTCGACTCCTCTTACGACCCCGCACGGCGCGGCGTAACCATCGGGAGCGCCTGGCTCTCTTCCCTCAGGCCGCTTGGTCACACGGCACGGGGGCTTCACCCTATTCGCCTATCGCAGGTCTGCCGTCTGCCGCGGGCGACGTCCCTCGATTCGTCTGCAAGAGGCCTGCACGGATGACGCTGCCCACCCGGTCCTCTGTCGAACGCCAATAAGAAGACAGTCGCTTTCAGGACCGGGTTAATTGGGTCACTCCACCAGTCAGCGACACAGCCATGACGATCAGCTCACGCCTGTGTCCCCCGTCCCCAGGGCCTTGGGTACGGAGCGCTATCCCTCTGGTTACGCCTGCATAGCGTTGACACTCGGCTAAGTGACTATGCGTCCGCGGACGCGTTACGGACGCGATACCCGCCCTACGTGCGGCATCCCCCTATCGCCTACTGTTAGGCGCAACGTACAATCCCCGCAATGCCTTGCCTACCTGTCGCGCCTCAGCTCGGCCACCTCCCTGCCCACGTAAAAAGAGTCCGCTATGGCTCAGCCCCCGCTCCGCGTCCGCCACTTGCAGCACCCTCAAGTGTGTCTGGTGCTAGACGACCTAGTGCTCCTCCCCAAACCCTTATTCAAACAGTTCGCCACACACGCGCTTCCCGCGCCATATCTCTCCCCGCTCGACCGCAGCATCATGTTGGTCGCCTCAGGGGGAACGTTCCAATGCCGTAAAGAGCCCCCGAACCAACCCTACCCTCACCCGTGTCAGCCCCCCCCCCCGCACTCACCCCCTTGATAAGACTGGGTCTGCACGACTCTGGCAGAACCAGTGCGCTAGATTTAATTTTCTTGGATGCACCCCCGTACAACGCCAAATTCCGGTACGTCTTCCGTTCCTCTCTCACATTTCCACGGCGTGGCTCTTACCTCCGCTGTGGTCCCGGCCATACGACCCCCTTGTACACAGACGCTACCAGACAGACACCAGTTATCGTCAACGGGGTGCCTACCCGTTAGCAACATCCGTTTGGTCATCAAAGCGCGCTCACCTCAGACCGGTTCCTTTGAACCTCTCTTTGCTCCGCGAAAGTAACGGGACCAGGGATCTTCCCCGCCTATAGAGCTCGGCCTGCCCGCGTAGGCAGTGGTCCGCACCGTCGCTTAAATTCTCTCCGCGCACCGCCAGGGTCTGAACCTGACGTTAGCGCGCGCGCTCCCATTCTTCCGTCGCCCGCCACCATCCGGGCGCGAACCCCTTGTGTCCTAGATCCTAGTGCTCACAGTCACTGCCAGAGGCAGCCCCAGCTCCCTTCCCCACAACCCAAACTTCCCCCGCACCCCTGGCCACACGGCCTGACGAACTAACATCGCATGCGTCCCCCCAACTGTCTGCTCGCTGGATTCTAAGGGTCGTCCTCAGGCCGTCCCCGCAGTTTCGAGCCGAGCTCCCGCTTGACTTATACCTCGTCCAATAACCGCGCAACGACTCTATCCGTCAAGCTCTCGTATATCGTTTGCCCACACCACCCCTAGGGCCGGTATTAGCACAGTTGCGCCACCTGTTACCTAAACTTCCAACACCGATCTCTGACGGTGGCGCGCGCTACACCCTAGCTACAGTCATATTAAGTTGCCCCCACGGCCCCGGGCTCCCCACCCTCTCCCTCCGTGTTGTCCTCCTCTTACGAACCTTTGCTAAAGCCGAGCCCCGAAGTACCCCCTGCAAGTTAACCGCCTCCTTCGTCCAGCCAAGGCGCGTTCCAGCCCCTCAACCCTACCAGGCGTTGCGTGACCGTCCGCCATCGCTCGGAGCGGATGCTCGGTTAAGATAGAAGCCGTGCATACTCGGAGTGGTGGGTCAAGGGGCCGGCGCAATGACAAATGATGCCAGCAAGAGCGGGCGTGAATCAACTCAGCGACGGTCTACCCACCCGGAAGCAGATGGGGTCGGAAGAACTGGGCCGGAGAGTACGGGAAGCGCGTCGCCGCGCGTGCGACAGCAGGCCAGCCCGAGGCCGATCCCTAGCAACCCCCTACGAGGATCCAGCGAAGTAGAAGAACATGTTGGTAGCCGTGTCTGTCTTAGGCGCAGGGTGGCTCGGCCTTTTCGGCTCTAGTCTGGGCGACCGGACAGCAGGGGGAGAGCAACGTGGCGGGGTGCAACGTACGATTGTAGAGGATTCACGTGAGGTCCACCGTGTCAATGGCAGGGGGCAAACGCAGGTACGCTAATGTCGGTGCTGGCGAAGAGGGTACGCAAGGGCCGAGGAGTTACGGCCTTCAAAAAAGCGATAACAGGAAGATGCTACGATGCAGTTGGGGCGGTCGGCCAGGTCGGCGGGGCGATAGGGGACATGGCTCGCGTGGTTAGTGGGATGTGGAAGCCGGCCGGGACGGCAGTAAAGATAGGTATAGCTTGAGAAGCGACTAGGCGTGGATCAAGCGTTAGACGATGAGAGCCGCATAAAAGCATGACCAGTTGGGTGCACTTCAGGTCGACTATTGTAAAAATGGCCCAGCGCCTTGAACGGCCGGTACTAGAGCGGGGCGCGGCGAAAGCTGTTCCCAAGGCACGGCGCACGATTATAGAGCGGGGAGCAGACCAAGTAGACAGCTCCATCGCGCTGTAGGACATGTCGAGCGTCAACCCTGAATGCCCAGGCCTGAGCGGATCCACTTGGAGTAGCGCTACGCGGGACGAATTGCGCCTAGATCTGCGGCATGGGTGTAAGGCGCCGCCGCCGACCCCGTGTCCATTGAGTCGGGCGCCGGCGACGGTCGTCGAGTGAAACCGTCTAGCAAGAGCTGAGTCGGGACGGGCCGCGCAGATAAAGGGCCGAGGTACCTAGCCTTAACGGCCATATAACGGCGACCCAAGGGTGTGGCGGAGAGACCGAGGCTCACCTGTACGTGCTTGCGGCGTTAAACGCGGTGGGGGCGCGTGGCCGATCGGTAGTACAAGCCCCTGGAGCGACCAGGGGCGCCGTGTGGTGCGGCGCCTGGTACGCCGGCGGCCTGTAGAGTCGGGCCCGTGCGCAACAAGCCCACGGCAGGGTTGGTGCAGAGGGGACATGCAGCGGCATTAAAAGGGGCACTGGCGATTACAATCGCGACGTCTATGCAAACAAGCGACCAGCAGAGAAAGCGGATTCATCAGGGGCTTACGGATCTGGAGGACCTCACGTGTTATTGATCGGAGGGTAGGCGGGGTGGGTTGCAAGCCGTAGGCTTCTAACTTGCCGCGGTTACAATAGCAGAGTTGAACGTACGCCCCAGGGGCACTCTGGGCGAACGCGCAGGCGCAAAAGCCGAGGGAGACGCAGGCCGCTATGAGGGCGGCGGGGGAAGTTGTAGCCATGCCTCCTCAAATATGAGGAAGCAATCTACCCGACTATTAAGGCGAAACGCCGGACTTCTGCTAAGGATCCCTAGTGTTTAACTGGCAAGTCTTGTGCAACGACGCGATAAAAATCGTTCAGTTCAAAAGGTGGAGAGCTGGGACAGGTTGCCGCCGAAGATATGGGGGCAAAGGCGATGTCAATGCCCATACTGAATCGATGCGGGCAGCCCAAACGTTACTAGTCTGGCCAACGGGTGGACGGCTGCTGATCGGGTCACATAAGATTGGACGTGCGTTAATCGATATGGGGCAATGGAGAATAAGCCAGAGCCAGGTCGCACGTTGAGACAGGTTAGGCAGGGAAAATGGGGACCTTAACAAAAACATACGAAATGACGTGCGCCCTGGGCCTACGTTC"/>
                                
        <sequence id="seq_ITM_072652_2007" taxon="ITM_072652_2007" totalcount="4" value="GCTCCGCTCGTGTCGGGGCTCGGCCTCGAAACTTCTTGCTTGAATAGCTGCTAAGTCCCCCTCCCTTATGCACTTCCTAACCCCTGAGGTGTTCTCTTGGTTGTATACTCTATCTTCACGGGCCCCCTGTGGGGGTCTCGTCTGAGCTCACTGGAAGGGTGCACTTCGTCCCGCATCGACCCCAAGGCCACCCCACTACCCCAACATCTCGGCAGTCTGCCCGCTCGACTCCTCTTACGACCCCGCACGGCGCGGCGTAACCATCGGGAGCGCCTGGCTCTCTTCCCTCAGGCCGCTTGGTCACACGGCACGGGGGCTTCACCCTATTCGCCTATCGCAGGTCTGCCGTCTGCCGCGGGCGACGTCCCTCGATTCGTCTGCAAGAGGCCTGCACGGATGACGCTGCCCACCCGGTCCCCTGTCGAACGCCAATAAGAAGACAGTCGCTTTCACGACCGGGCTAATTGGGTCACTCCACCAGTCAGCGACACAGCCATGACGATTAGCTCACGCCTGTGTCCCCCGTCCCCAGGGTCTTGGGTACGGAGCGCTATCCCTCTGGTTACGCCTGCATAGCGTTGACACTCGGCTAAGTGACTATGCGTCCGCGGACGCGTTATGGACGCGATACCCGCCCTACGTGCGGCATCCCCCTATCGCCTACTGTTAGGCGCAACGTACAATCCCCGCAATGCCTTGCCTACCTGTCGCGCCTCAGCTCGGCCACCTCCCTGCCCACGTAAAAAGAGTCCGTTATGGCTCAGCCCCCGCTCCGCGTCCGTCACTTGCAGCACCCTCAAGTGTGTCTGGTGCTAGACGACCTAGTGCTCCTCCCCAAACCCTTATTCAAACAGTTCGCCACACACGCGCTTCCCGCGCCATGTCTCTCCCCACTCGACCGCAGCATCATGTTGGTCGCCTTAGGGGGAACGTTCCGATACCGTAAAAAGCCCCCGAACCAACCCTACCCTCACCCGTGTCAGCCCCCCCCCCCGCGCTCACCCCCGTGATAAGACTGGGTCTGCACGACTCTGGCAGAACCAGTGCGCTAGATTTAATTTTCTTGGATGCACCCCCGTACAACGCCAAATTCCGGTACGTCTTCCGTTCCTCTCTCACATTTCCACGGCGTGGCTCTTACCTCCGCTGCGGTCCCGGCCATACGACCCCCTTGTACACGGACGCTACCAGACAGACACCAGTTATCGTCAACGGGGTGCCTACCCGTTAGCAACATCCCTTTGGTCATCAAAGCGCGCTCACCCCAGACCGGTTCCTTTGAACCTCTCTTTGCTCCGCGAAAGTAACGGGACCAGGGATCTTCCCCGCCTATAGAGCTCGGCCTGCCCGCGTAGGCAGTGGTCCGCACCGTCGCTTAAATTCTCTCCGCGCACCGCCAGGGTCTGACCCTGACGTTAGCGCGCGCGCTCCCATTCTTCCGTCGCCCGCCACCATCCGGGCGCGAACCCCTTGTGTCCTAGATCCTAGTGCTCACAGTCACTGCCAGAGGCAGCCCCAGCTCCCTTCCCCACAACCCAAACTTCCCCCGCACCCCTGGCCACACGGCCTGACGAACTAACATCGCATGCGTCCCCCCAACTGTCTGCTCGCTGGATTCTAAGGGTCGTCCTCAGGCCGTCCCCGCAGTTTCGAGCCGAGCTCCCGCTTGACTTATACCTCGTCCAATAACCGCGCAACGACTCTATCCGTCAAGCCCTCGTATATCGTTTGCCCACACCACCCCTAGGGCCGGTATTACCACAGTTGCGCCCCCTGTTACCTAAACTTCCAACACCGATCTCGGACGGTGGCGCGCGCTACACCCTAGCTACAGTCATATTAAGTTGCCCCCACGGCCCCGGGCTCCCCACCCTCTCCCTACGTGTTGTCCTACTCTTACGAACCTTTGTTAAAGCCGAGCCCCGAAGTACCCCCTGCAAGTCAACCGCCTCCTTCGTCCAACCAAGGCGCGTTCCAGCCCCTCAACCCTACCAGGCGTTGCGTGACCGTCCGCCATCGCTCGGAGCGGATGCTCGGTTAAGATAGAAGCCGCGCATGCTCGGAGTGGTGGGTCAAGGGGCCGGCGCAATGACAAATGATGCCAGCAAGAGCGGGCGTGAATCAACTCAGCGACGGTCTACCCACCCGGAAGCAGATGGGGTCGGAAGAACTGGGCCGGAGAGTACGGGAAGCGCGTCGCCGCGCGTGCGACAGCAGGCCAGCCCGAGGCCGATCCCTAGCAATCCCCTACGAGGATCCAGCGAAGTAGAAGAACATGTCGGTAGCCGTGTCTGTCTTAGGCGCAGGGTGGCTCGGCCTTTTCGGCTCTAGTCTGGGCGACCGGACAGCAGGGGGAGAGCAACGTGGCGGGGTGCAACGTACGATTGTAGAGGATTCACGTGAGGTCCACCGTGTCAATGGCGGGGGGCAAAGGCAGGTACGCTAATGTCGGTGCTGGCGAAGAGGGTACGCAAGGGCCGAGGAGTTACGGCCTTCGAAAAAGCGATAACAGGAAGATGCTACGATGCAGTTGGGGCGGTCGGCCAGGTCGGCGGGGCGATAGGGGACATGGCTCGCGTGGTTAGTGGGATGTGGAAGCGGGCCGGGACGGCAGTAAAGATAGGTATAGCTTGAGAAGCGACTAGGCGTGGATCAAGCGTTAGTCGATGAGAGCCGCATAAAGGCATGACCAGTTGGGTACAGTTCAGGTCGACTATTGTAAAAATGGCCCAGCGCCTTGAACGGCCGGTACTAGAGCGGGGCGCGGCGAAAGCTGTTCCCAAGGCGCGGCGCACGATTATAGAGCGGGGAGCAGACCAAGTAGACAGCTCCATCGCGCTGTAGGACATGTCGAGCGTCAACCCTGAATGCCCAGGCCTGAACGGATCCACTTGGAGTAGCGCTACGCGGGACGAATTGCGCCTGGATCTGCGGCATGGGTGTAAGGCGCCGCCGCCGACCCCGTGTCCATTGACTCGGGCGCCGGCGACGGTCGTCGAGTGAGACCGTCTAGCAAGAGCTGAGTCGGGACGGGCCGCGCAGATAAAGGGCCGAGGTACCTAGCCTTAACGGCCATATAACGGCGACCCAAGGGTGTGGCGGAGAGACCGAGGCTCACCTGTACGTGCTTGCGGCGTTAAACGCGGTGGGGGCGCGTGGCCGATCGGTAGTACAAGCCCCTGGAGCGACCAGGGGCGCCGTGTGGTGCGGCGCCTGGTACGCCGGCGGCCTGTAGAGTCGGGCCCGTGCGCAACAAGCCCACGGCAGGGTTGGTGCAGAGGGGACATGCAGCGGCATTAAAAGGGGCACTGGCGATTACAATCGCGACGTCTATGCAGACAAGCGACCAGCAGAGAAAGCGGATTCATCAGGGGCTTACGGATCTGGAGGACCTCGCGTGTTATTGATCGGAGGGTAGGCGGGGTGGGTTGCAAGCCGTAGGCTTCTAACTTGCCGCGGTTACAATAGCAGAGTTGAACGTACGCCCCAGGGGCACTCTGGGCGAACGCGCAGGCGCAAAAGCCGAGGGAGACGCAGGCCGCTGTGAGGGCGGCGGGGGAAGTTGTAGCCATGCCTCCTCAAATATGAGGAAGCAATCTACCCGACTATTAAGGCGAAACGCCGGACTTCTGCTAAGGATCCCTAGTGTTTAACTTGCAAGTCTTGTGCAACGACGCGATAAAAATCGTTCAGTTCAAAAGGTGGAGAGCTGGGACAGGTTGCCGCCGAAGATATGTGGGCAAAGGCGATGTCAATGCCCATACTGAATCGATGCGGGCAGCCCAAACGTTACTAGTCTGGTCAACGGGTGGGCGGCTGCTGATCGGGTCACATAAGATTGGACGTGCGTTAATCGATATGGGGCAATGGAGAATAAGCCAGAGCCAGGTCGCACGTTGAGACAGGTTAGGCAGAGAAAATGGGGACCTTAACAAAAACATACGAAATGACGTGTGCCCTGGGCCTACGTTC"/>
                                
        <sequence id="seq_ITM_072653_2007" taxon="ITM_072653_2007" totalcount="4" value="GCTCCGCTCGTGTCGGGGCTCGGCCTCGAAACTTCTTGCTTGAATAGCTGCTGAGTCCCCCTCCCTTATGCACTTCCTAACCCCTGAGGTGTTCTCTTGGTTGTATACTCTATCTTCACGGGCCCCCTGTGGGGGTCTCGTCTGAGCTCACTGGAAGGGTGCACTTCGTCCCGCATCGACCCCAAGGCCACCCCACTACCCCAACATCTCGGCAGTCTGCCCGCTCGACTCCTCTTACGACCCCGCACGGCGCGGCGTAACCATCGGGAGCGCCTGGCTCTCTTCCCTCAGGCCGCTTGGTCACACGGCACGGGGGCTTCACCCTATTCGCCTATCGCAGGTCTGCCGTCTGCCGCGGGCGACGTCCCTCGATTCGTCTGCAAGAGGCCTGCACGGATGACGCTGCCCACCCGGTCCCCTGTCGAACGCCAATAAGAAGACAGTCGCTTTCACGACCGGGCTAATTGGGTCACTCCACCAGTCAGCGACACAGCCATGACGATTAGCTCACGCCTGTGTCCCCCGTCCCCAGGGTCTTGGGTACGGAGCGCTATCCCTCTGGTTACGCCTGCATAGCGTTGACACTCGGCTAAGTGACTATGCGTCCGCGGACGCGTTATGGACGCGATACCCGCCCTACGTGCGGCATCCCCCTATCGCCTACTGTTAGGCGCAACGTACAATCCCCGCAATGCCTTGCCTACCTGTCGCGCCTCAGCTCGGCCACCTCCCTGCCCACGTAAAAAGAGTCCGTTATGGCTCAGCCCCCGCTCCGCGTCCGTCACTTGCAGCACCCTCAAGTGTGTCTGGTGCTAGACGACCTAGTGCTCCTCCCCAAACCCTTATTCAAACAGTTCGCCACACACGCGCTTCCCGCGCCATGTCTCTCCCCACTCGACCGCAGCATCATGTTGGTCGCCTTAGGGGGAACGTTCCGATACCGTAAAAAGCCCCCGAACCAACCCTACCCTCACCCGTGTCAGCCCCCCCCCCCGCACTCACCCCCGTGATAAGACTGGGTCTGCACGACTCTGGCAGAACCAGTGCGCTAGATTTAATTTTCTTGGATGCACCCCCGTACAACGCCAAATTCCGGTACGTCGTCCGTTCCTCTCTCACATTTCCACGGCGTGGCTCTTACCTCCGCTGCGGTCCCGGCCATACGACCCCCTTGTACACGGACGCTACCAGACAGACACCAGTTATCGTCAACGGGGTGCCTACCCGTTAGCAACATCCCTTTGGTCATCAAAGCGCGCTCACCTCAGACCGGTTCCTTTGAACCTCTCTTTGCTCCGCGAAAGTAACGGGACCAGGGATCTTCCCCGCCTATAGAGCTCGGCCTGCCCGCGTAGGCAGTGGTCCGCACCGTCGCTTAAATTCTCTCCGCGCACCGCCAGGGTCTGACCCTGACGTTAGCGCGCGCGCTCCCATTCTTCCGTCGCCCGCCACCATCCGGGCGCGAACCCCTTGTGTCCTAGATCCTAGTGCTCACAGTCACTGCCAGAGGCAGCCCCAGCTCCCTTCCCCACAACCCAAACTTCCCCCGCACCCCTGGCCACACAGCCTGACGAACTAACATCGCATGCGTCCCCCCAACTGTCTGCTCGCTGGATTCTAAGGGTCGTCCTCAGGCCGTCCCCGCAGTTTCGAGCCGAGCTCCCGCTTGACTTATACCTCGTCCAATAACCGCGCAACGACTCTATCCGTCAAGCCCTCGTATATCGTTTGCCCACACCACCCCTAGGGCCGGTATTACCACAGTTGCGCCCCCTGTTACCTAAACTTCCAACACCGATCTCGGACGGTGGCGCGCGCTACACCCTAGCTACAGTCATATTAAGTTGCCCCCACGGCCCCGGGCTCCCCACCCTCTCCCTACGTGTTGTCCTACTCTTACGAACCTTTGTTAAAGCCGAGCCCCGAAGTACCCCCTGCAAGTCAACCGCCTCCTTCGTCCAACCAAGGCGCGTTCCAGCCCCTCAACCCTACCAGGCGTTGCGTGACCGTCCGCCATCGCTCGGAGCGGATGCTCGGTTAAGATAGAAGCCGCGCATGCTCGGAGTGGTGGGTCAAGGGGCCGGCGCAATGACAAATGATGCCAGCAAGAGCGGGCGTGAATCAACTCAGCGACGGTCTACCCACCCGGAAGCAGATGGGGTCGGAAGAACTGGGCCGGAGAGTACGGGAAGCGCGTCGCCGCGCGTGCGACAGCAGGCCAGCCCGAGGCCGATCCCTAGCAATCCCCTACGAAGATCCAGCGAAGTAGAAGAACATGTCGGTAGCCGTGTCTGTCTTAGGCGCAGGGTGGCTCGGCCTTTTCGGCTCTAGTCTGGGCGACCGGACAGCAGGGGGAGAGCAACGTGGCGGGGTGCAACGTACGATTGTAGAGGATTCACGTGAGGTCCACCGTGTCAATGGCGGGGGGCAAAGGCAGGTACGCTAATGTCGGTGCTGGCGAAGAGGGTACGCAAGGGGCGAGGAGTTACGGCCTTCGAAAAAGCGATAACAGGAAGATGCTACGATGCAATTGGGGCGGTCGGCCAGGTCGGCGGGGCGATAGGGGACATGGCTCGCGTGGTTAGTGGGATGTGGAAGCGGGCCGGGACGGCAGTAAAGATAGGTATAGCTTGAGAAGCGACTAGGCGTGGATCAAGCGTTAGTCGATGAGAGCCGCGTAAAGGCATGACCAGTTGGGTACAGTTCAGGTCGACTATTGTAAAAATGGCCCAGCGCCTTGAACGGCCGGTACTAGAGCGGGGCGCGGCGAAAGCTGTTCCCAAGGCGCGGCGCACGATTATAGAGCGGGGAGCAGACCAAGTAGACAGCTCCATCGCGCTGTAGGACATGTCGAGCGTCAACCCTGAATGCCCAGGCCTGAACGGATCCACTTGGAGTAGCGCTACGCGGGACGAATTGCGCCTGGATCTGCGGCATGGGTGTAAGGCGCCACCGCCGACCCCGTGTCCATTGACTCGGGCGCCGGCGACGGTCGTCGAGTGAAACCGTCTAGCAAGAGCTGAGTCGGGACGGGCCGCGCAGATAAAGGGCCGAGGTACCTAGCCTTAACGGCCATATAACGGCGACCCAAGGGTGTGGCGGAGAGACCGAGGCTCACCTGTACGTGCTTGCGGCGTTAAACGCGGTGGGGGCGCGTGGCCGATCGGTAGTACAAGCCCCTGGAGCGACCAGGGGCGCCGTGTGGTGCGGCGCCTGGTACGCCGGCGGCCTGTAGAGTCGGGCCCGTGCGCAACAAGCCCACGGCAGGGTTGGTGCAGAGGGGACATGCAGCGGCATTAAAAGGGGCACTGGCGATTACAATCGCGACGTCTATGCAAACAAGCGACCAGCAGAGAAAGCGGATTCATCAGGGGCTTACGGATCTGGAGGACCTCGCGTGTTATTGATCGGAGGGTAGGCGGGGTGGGTTGCAAGCCGTAGGCTTCTAACTTGCCGCGGTTACAATAGCAGAGTTGAACGTACGCCCCAGGGGCACTCTGGGCGAACGCGCAGGCGCAAAAGCCGAGGGAGACGCAGGCCGCTGTGAGGGCGGCGGGGGAAGTTGTAGCCATGCCTCCTCAAATATGAGGAAGCAATCTACCCGACTATTAAGGCGAAACGCCGGACTTCTGCTAAGGATCCCTAGTGTTTAACTTGCAAGTCTTGTGCAACGACGCGATAAAAATCGTTCAGTTCAAAAGGTGGAGAGCTGGGACAGGTTGCCGCCGAAGATATGTGGGCAAAGGCGATGTCAATGCCCATACTGAATCGATGCGGGCAGCCCAAACGTTACTAGTCTGGTCAACGGGTGGGCGGCTGCTGATCGGGTCACATAAGATTGGACGTGCGTTAATCGATATGGGGCAATGGAGAATAAGCCAGAGCCAGGTCGCACGTTGAGACAGGTTAGGCAGAGAAAATGGGGACCTTAACAAAAACATACGAAATGACGTGTGCCCTGGGCCTACGTTC"/>
                                
        <sequence id="seq_ITM_072654_2007" taxon="ITM_072654_2007" totalcount="4" value="GCTCCGCTCGTGTCGGGGCTCGGCCTCGAAACTTCTTGCTTGAATAGCTGCTGAGTCCCCCTCCCTTATGCACTTCCTAACCCCTGAGGTGTTCTCTTGGTTGTATACTCTATCTTCATGGGCCCCCTGTGGGGGTCTCGTCTGAGCTCACTGGAAGGGTGCACTTCGCCCCGCATCGACCCCAAGGCCACCCCACTACCCCAACATCTCGGCAGTCTGCCCGCTCGACTCCTCTTACGACCCCGCACGGCGCGGCGTAACCATCGGGAGCGCCTGGCTCTCTTCCCTCAGGCCGCTTGGTCACACGGCACGGGGGCTTCACCCTATTCGCCTATCGCAGGTCTGCCGTCTGCCGCGGGCGACGTCCCTCGATTCGTCTGCAAGAGGCCTGCACGGATGACGCTGCCCACCCGGTCCCCTGTCGAACGCCAATAAGAAGACAGTCGCTTTCACGACCGGGCTAATTGGGTCACTCCACCAGTCAGCGACACAGCCATGACGATTAGCTCACGCCTGTGTCCCCCGTCCCCAGGGTCTTGGGTACGGAGCGCTATCCCTCTGGTTACGCCTGCATAGCGTTGACACTCGGCTAAGTGACTATGCGTCCGCGGACGCGTTATGGACGCGATACCCGCCCTACGTGCGGCATCCCCCTATCGCCTACTGTTAGGCGCAACGTACAATCCCCGCAATGCCTTGCCTACCTGTCGCGCCTCAGCTCGGCCACCTCCCTGCCCACGTAAAAAGAGTCCGTTATGGCTCAGCCCCCGCTCCGCGTCCGTCACTTGCAGCACCCTCAAGTGTGTCTGGTGCTAGACGACCTAGTGCTCCTCCCCAAACCCTTATTCAAACAGTTCGCCACACACGCGCTTCCCGCGCCATGTCTCTCCCCACTCGACCGCAGCATCATGTTGGTCGCCTTAGGGGGAACGTTCCGATACCGTAAAAAGCCCCCGAACCAACCCTACCCTCACCCGTGTCAGCCCCCCCCCCCGCACTCACCCCCGTGATAAGACTGGGTCTGCACGACTCTGGCAGAACCAGTGCGCTAGATTTAATTTTCTTGGATGCACCCCCGTACAACGCCAAATTCCGGTACGTCTTCCGTTCCTCTCTCACATTTCCACGGCGTGGCTCTTACCTCCGCTGCGGTCCCGGCCATACGACCCCCTTGTACACGGACGCTACCAGACAGACACCAGTTATCGTCAACGGGGTGCCTACCCGTTAGCAACATCCCTTTGGTCATCAAAGCGCGCTCACCTCAGACCGGTTCCTTTGAACCTCTCTTTGCTCCGCGAAAGTAACGGGACCAGGGATCTTCCCCGCCTATAGAGCTCGGCCTGCCCGCGTAGGCAGTGGTCCGCACCGTCGCTTAAATTCTCTCCGCGCACCGCCAGGGTCTGACCCTGACGTTAGCGCGCGCGCTCCCATTCTTCCGTCGCCCGCCACCATCCGGGCGCGAACCCCTTGTGTCCTAGATCCTAGTGCTCACAGTCACTGCCAGAGGCAGCCCCAGCTCCCTTCCCCACAACCCAAACTTCCCCCGCACCCCTGGCCACACGGCCTGACGAACTAACATCGCATGCGTCCCCCCAACTGTCTGCTCGCTGGATTCTAAGGGTCGTCCTCAGGCCGTCCCCGCAGTTTCGAGCCGAGCTCCCGCTTGACTTATATCTCGTCCAATAACCGCGCAACGACTCTATCCGTCAAGCCCTCGTATATCGTTTGCCCACACCACCCCTAGGGCCGGTATTACCACAGTTGCGCCCCCTGTTACCTAAACTTCCAACACCGATCTCGGACGGTGGCGCGCGCTACACCCTAGCTACAGTCATATTAAGTTGCCCCCACGGCCCCGGGCTCCCCACCCTCTCCCTACGTGTTGTCCTACTCTTACGAACCTTTGTTAAAGCCGAGCCCCGAAGTACCCCCTGCAAGTCAACCGCCTCCTTCGTCCAACCAAGGCGCGTTCCAGCCCCTCAACCCTACCAGGCGTTGCGTGACCGTCCGCCATCGCTCGGAGCGGATGCTCGGTTAAGATAGAAGCCGCGCATGCTCGGAGTGGTGGGTCAAGGGGCCGGCGCAATGACAAATGATGCCAGCAAGAGCGGGCGTGAATCAACTCAGCGACGGTCTACCCACCCGGAAGCAGATGGGGTCGGAAGAACTGGGCCGGAGAGTACGGGAAGCGCGTCGCCGCGCGTGCGACAACAGGCCAGCCCGAGGCCGATCCCTAGCAATCCCCTACGAGGATCCAGCGAAGTAGAAGAACATGTCGGTAGCCGTGTCTGTCTTAGGCGCAGGGTGGCTCGGCCTTTTCGGCTCTAGTCTGGGCGACCGGACAGCAGGGGGAGAGCAACGTGGCGGGGTGCAACGTACGATTGTAGAGGATTCACGTGAGGTCCACCGTGTCAATGGCGGGGGGCAAAGGCAGGTACGCTAATGTCGGTGCTGGCGAAGAGGGTACGCAAGGGCCGAGGAGTTACGGCCTTCGAAAAAGCGATAACAGGAAGATGCTACGATGCAGTTGGGGCGGTCGGCCAGGTCGGCGGGGCGATAGGGGACATGGCTCGCGTGGTTAGTGGGATGTGGAAGCGGGCCGGGACGGCAGTAAAGATAGGTATAGCTTGAGAAGCGACTAGGCGTGGATCAAGCGTTAGTCGATGAGAGCCGCATAAAGGCATGACCAGTTGGGTACAGTTCAGGTCGACTATTGTAAAAATGGCCCAGCGCCTTGAACGGCCGGTACTAGAGCGGGGCGCGGCGAAAGCTGTTCCCAAGGCGCGGCGCACGATTATAGAGCGGGGAGCAGACCAAGTAGACAGCTCCATCGCGCTGTAGGACATGTCGAGCGTCAACCCTGAATGCCCAGGCCTGAACGGATCCACTTGGAGTAGCGCTACGCGGGACGAATTGCGCCTGGATCTGCGGCATGGGTGTAAGGCGCCGCCGCCGACCCCGTGTCCATTGACTCGGGCGCCGGCGACGGTCGTCGAGTGAAACCGTCTAGCAAGAGCTGAGTCGGGACGGGCCGCGCAGATAAAGGGCCGAGGTACCTAGCCTTAACGGCCATATAACGGCGACCCAAGGGTGTGGCGGAGAGACCGAGGCTCACCTGTACGTGCTTGCGGCGTTAAACGCGGTGGGGGCGCGTGGCCGATCGGTAGTACAAGCCCCTGGAGCGACCAGGGGCGCCGTGTGGTGCGGCGCCTGGTACGCCGGCGGCCTGTAGAGTCGGGCCCGTGCGCAACAAGCCCACGGCAGGGTTGGTGCAGAGGGGACATGCAGCGGCATTAAAAGGGGCACTGGCGATTACAATCGCGACGTCTATGCAAACAAGCGACCAGCAGAGAAAGCGGATTCATCAGGGGCTTACGGATCTGGAGGACCTCGCGTGTTATTGATCGGAGGGTCGGCGGGGTGGGTTGCAAGCCGTAGGCTTCTAACTTGCCGCGGTTACAATAGCAGAGTTGAACGTACGCCCCAGGGGCACTCTGGGCGAACGCGCAGGCGCAAAAGCCGAGGGAGACGCAGGCCGCTGTGAGGGCGGCGGGGGAAGTTGCAGCCATGCCTCCTCAAATATGAGGAAGCAATCTACCCGACTATTAAGGCGAAACGCCGGACTTCTGCTAAGGATCCCTAGTGTTTAACTTGCAAGTCTTGTGCAACGACGCGATAAAAATCGTTCAGTTCAAAAGGTGGAGAGCTGGGACAGGTTGCCGCCGAAGATATGTGGGCAAAGGCGATGTCAATGCCCATACTGAATCGATGCGGGCAGCCCAAACGTTACTAGTCTGGTCAACGGGTGGGCGGCTGCTGATCGGGTCACATAAGATTGGACGTGCGTTAATCGATATGGGGCAATGGAGAATAAGCCAGAGCCAGGTCGCACGTTGAGACAGGTTAGGCAGAGAAAATGGGGACCTTAACAAAAACATACGAAATGACGTGTGCCCTGGGCCTACGTTC"/>
                                
        <sequence id="seq_ITM_072655_2007" taxon="ITM_072655_2007" totalcount="4" value="GCTCCGCTCGTGTCGGGGCTCGGCCTCGAAACTTCTTGCTTGAATAGCTGCTGAGTCCCCCTCCCTTATGCACTTCCTAACCCCTGAGGTGTTCTCTTGGTTGTATACTCTATCTTCACGGGCCCCCTGTGGGGGTCTCGTCTGAGCTCACTGGAAGGGTGCACTTCGTCCCGCATCGACCCCAAGGCCACCCCACTACCCCAACATCTCGGCAGTCTGCCCGCTCGACTCCTCTTACGACCCCGCACGGCGCGGCGTAACCATCGGGAGCGCCTGGCTCTCTTCCCTCAGGCCGCTTGGTCACACGGCACGGGGGCTTCACCCTATTCGCCTATCGCAGGTCTGCCGTCTGCCGCGGGCGACGTCCCTCGATTCGTCTGCAAGAGGCCTGCACGGATGACGCTGCCCACCCGGTCCCCTGTCGAACGCCAATAAGAAGACAGTCGCTTTCACGACCGGGCTAATTGGGTCACTCCACCAGTCAGCGACACAGCCATGACGATCAGCTCACGCCTGTGTCCCCCGTCCCCAGGGTCTTGGGTACGGAGCGCTATCCCTCTGGTTACGCCTGCATAGCGTTGACACTCGGCTAAGTGACTATGCGTCCGCGGACGCGTTATGGACGCGATACCCGCCCTACGTGCGGCATCCCCCTATCGCCTACTGTTAGGCGCAACGTACAATCCCCGCAATGCCTTGCCTACCTGTCGCGCCTCAGCTCGGCCACCTCCCTGCCCACGTAAAAAGAGTCCGTTATGGCTCAGCCCCCGCTCCGCGTCCGTCACTTGCAGCACCCTCAAGTGTGTCTGGTGCTAGACGACCTAGTGCTCCTCCCCAAACCCTTATTCAAACAGTTCGCCACACACGCGCTTCCCGCGCCATGTCTCTCCCCACTCGACCGCAGCATCATGTTGGTCGCCTTAGGGGGAACGTTCCGATACCGTAAAAAGCCCCCGAACCAACCCTACCCTCACCCGTGTCAGCCCCCCCCCCCGCACTCACCCCCGTGATAAGACTGGGTCTGCACGACTCTGGCAGAACCAGTGCGCTAGATTTAATTTTCTTGGATGCACCCCCGTACAACGCCAAATTCCGGTACGTCTTCCGTTCCTCTCTCACATTTCCACGGCGTGGCTCTTACCTCCGCTGCGGTCCCGGCCATACGACCCCCTTGTACACGGACGCTACCAGACAGACACCGGTTATCGTCAACGGGGTGCCTACCCGTTAGCAACATCCCTTTGGTCATCAAAGCGCGCTCACCTCAGACCGGTTCCTTTGAACCTCTCTTTGCTCCGCGAAAGTAACGGGACCAGGGATCTTCCCCGCCTATAGAGCTCGGCCTGCCCGCGTAGGCAGTGGTCCGCACCGTCGCTTAAATTCTCTCCGCGCACCGCCAGGGTCTGACCCTGACGTTAGCGCGCGCGCTCCCATTCTTCCGTCGCCCGCCACCATCCGGGCGCGAACCCCTTGTGTCCTAGAGCCTAGTGCTCACAGTCACTGCCAGAGGCAGCCCCAGCTCCCTTCCCCACAACCCAAACTTCCCCCGCACCCCTGGCCACACGGCCTGACGAACTAACATCGCATGCGTCCCCCCAACTGTCTGCTCGCTGGATTCTAAGGGTCGTCCTCAGGCCGTCCCCGCAGTTTCGAGCCGAGCTCCCGCTTGACTTATACCTCGTCCAATAACCGCGCAACGACTCTATCCGTCAAGCCCTCGTATATCGTTTGCCCACACCACCCCTAGGGCCGGTATTACCACAGTTGCGTCCCCTGTTACCTAAACTTCCAACACCGATCTCGGACGGTGGCGCGCGCTACACCCTAGCTACAGTCATATTAAGTTGCCCCCACGGCCCCGGGCTCCCCACCCTCTCCCTACGTGTTGTCCTACTCTTACGAACCTTTGTTAAAGCCGAGCCCCGAAGTACCCCCTGCAAGTCAACCGCCTCCTTCGTCCAACCAAGGCGCGTTCCAGCCCCTCAACCCTACCAGGCGTTGCGTGACCGTCCGCCATCGCTCGGAGCGGATGCTCGGTTAAGATAGAAGCCGCGCATGCTCGGAGTGGTGGGTCAAGGGGCCGGCGCAATGACAAATGATGCCAGCAAGAGCGGGCGTAAATCAACTCAGCGACGGTCTACCCACCCGGAAGCAGATGGGGTCGGAAGAACTGGGCCGGAGAGTACGGGAAGCGCGTCGCCGCGCGTGCGACAGCAGGCCAGCCCGAGGCCGATCCCTAGCAATCCCCTACGAGGATCCAGCGAAGTAGAAGAACATGTCGGTAGCCGTGTCTGTCTTAGGCGCAGGGTGGCTCGGCCTTTTCGGCTCTAGTCTGGGCGACCTGACAGCAGGGGGAGAGCAACGTGGCGGGGTGCAACGTACGATTGTAGAGGATTCACGTGAGGTCCACCGTGTCAATGGCGGGGGGCAAAGGCAGGTACGCTAATGTCGGTGCTGGCGAAGAGGGTACGCAAGGGCCGAGGAGTTACGGCCTTCGAAAAAGCGATAACAGGAAGATGCTACGATGCAGTTGGGGCGGTCGGCCAGGTCGGCGGGGCGATAGGGGACATGGCTCGCGTGGTTAGTGGGATGTGGAAGCGGGCCGGGACGGCAGTAAAGATAGGTATAGCTTGAGAAGCGACTAGGCGTGGACCAAGCGTTAGTCGATGAGAGCCGCATAAAAGCATGACCAGTTGGGTACAGTTCAGGTCGACTATTGTAAAAATGGCCCAGCGCCTTGAACGGCCGGTACTAGAGCGGGGCGCGGCGAAAGCTGTTCCCAAGGCGCGGCGCACGATTATAGAGCGGGGAGCAGACCAAGTAGACAGCTCCATCGCGCTGTAGGACATGTCGAGCGTCAACCCTGAATGCCCAGGCCTGAGCGGATCCACTTGGAGTAGCGCTACGCGGGACGAATTGCGCCTAGATCTGCGGCATGGGTGTAAGGCGCCGCCGCCGACCCCGTGTCCATTGACTCGGGCGCCGGCGACGGTCGTCGAGTGAAACCGTCTAGCAAGAGCTGAGTCGGGACGGGCCGCGCAGATAAAGGGCCGAGGTACCTAGCCTTAACGGCCATATAACGGCGACCCAAGGGTGTGGCGGAGAGACCGAGGCTCACCTGTACGTGCTTGCGGCGTTAAACGCGGTGGGGGCGCGCGGCCGATCGGTAGTACAAGCCCCTGGAGCGACCAGGGGCGCCGTGTGGTGCGGCGCCTGGTACGCCGGCGGCCTGTAGAGTTGGGCCCGTGCGCAACAAGCCCACGGCAGGGTTGGTGCAGAGGGGACATGCAGCGGCATTAAAAGGGGCACTGGCGATTACAATCGCGACGTCTATGCGAACAAGCGACCAGCAGAGAAAGCGGATTCATCAGGGGCTTATGGATCTGGAGGACCTCGCGTGTTATTGATCGGAGGGTAGGCGGGGTGGGTTGCAAGCCGTAGGCTTCTAACTTGCCGCGGTTACAATAGCAGAGTTGAACGTACGCCCCAGGGGCACTCTGGGCGAACGCGCAGGCGCAAAAGCCGAGGGAGACGCAGGCCGCTGTGAGGGCGGCGGGGGAAGTTGTAGCCATGCCTCCTCAAATATGAGGAAGCAATCTACCCGACTATTAAGGCGAAACGCCGGACTTCTGCTAAGGATCCCTAGTGTTTAACTTGCAAGTCTTGTGCAACGACGCGATAAAAATCGTTCAGTTCAAAAGGTGGAGAGTTGGGACAGGTTGCCGCCGAAGATATGTGGGCAAAGGCGATGTCAATGCCCATACTGAATCGATGCGGGCAGCCCAAACGTTACTAGTCTGGTCAACGGGTGGGCGGCTGCTGATCGGGTCACATAAGATTGGACGTGCGTTAATCGATATGGGGCAATGGAGAATAAGCCAGAGCCAGGTCGCACGTTGAGACAGGTTAGGCAGAGAAAATGGGGACCTTAACAAAAACATACGAAATGACGTGTGCCCTGGGCCTACGTTC"/>
                                
        <sequence id="seq_ITM_072656_2007" taxon="ITM_072656_2007" totalcount="4" value="GCTCCGCTCGTGTCGGGGCTCGGCCTCGAAACTTCTTGCTTGAATAGCTGCTGAGTCCCCCTCCCTTATGCACTTCCTAACCCCTGAGGTGTTCTCTTGGTTGTATACTCTATCTTCACGGGCCCCCTGTGGGGGTCTCGTCTGAGCTCACTGGAAGGGTGCACTTCGCCCCGCATCGACCCCAAGGCCACCCCACTACCCCAACATCTCGGCAGTCTGCCCGCTCGACTCCTCTTACGACCCCGCACGGCGCGGCGTAACCATCGGGAGCGCCTGGCTCTCTTCCCTCAGGCCGCTTGGTCACACGGCACGGGGGCTTCACCCTATTCGCCTATCGCAGGTCTGCCGTCTGCCGCGGGCGACGTCCCTCGATTCGTCTGCAAGAGGCCTGCACGGATGACGCTGCCCACCCGGTCCCCTGTCGAACGCCAATAAGAAGACAGTCGCTTTCACGACCGGGCTAATTGGGTCACTCCACCAGTCAGCGACACAGCCATGACGATTAGCTCACGCCTGTGTCCCCCGTCCCCAGGGTCTTGGGTACGGAGCGCTATCCCTCTGGTTACGCCTGCATAGCGTTGACACTCGGCTAAGTGACTATGCGTCCGCGGACGCGTTATGGACGCGATACCCGCCCTACGTGCGGCATCCCCCTATCGCCTACTGTTAGGCGCAATGTACAATCCCCGCAATGCCTTGCCTACCTGTCGCGCCTCAGCTCGGCCACCTCCCTGCCCACGTAAAAAGAGTCCGTTATGGCTCAGCCCCCGCTCCGCGTCCGTCACTTGCAGCACCCTCAAGTGTGTCTGGTGCTAGACGACCTAGTGCTCCTCCCCAAACCCTTATTCAAACAGTTCGCCACACACGCGCTTCCCGCGCCATGTCTCTCCCCACTCGACCGCAGCATCATGTTGGTCGCCTTAGGGGGAACGTTCCGATACCGTAAAAAGCCCCCGAACCAACCCTACCCTCACCCGTGTCAGCCCCCCCCCCCGCACTCACCCCCGTGATAAGACTGGGTCTGCACGACTCTGGCAGAACCAGTGCGCTAGATTTAATTTTCTTGGATGCACCCCCGTACAACGCCAAATTCCGGTACGTCTTCCGTTCCTCTCTCGCATTTCCACGGCGTGGCTCTTACCTCCGCTGCGGTCCCGGCCATACGACCCCCTTGTACACGGACGCTACCAGACAGACACCAGTTATCGTCAACGGGGTGCCTACCCGTTAGCAACATCCCTTTGGTCATCAAAGCGCGCTCACCTCAGACCGGTTCCTTTGAACCTCTCTTTGCTCCGCGAAAGTAACGGGACCAGGGATCTTCCCCGCCTATAGAGCTCGGCCTGCCCGCGTAGGCAGTGGTCCGCACCGTCGCTTAAATTCTCTCCGCGCACCGCCAGGGTCTGACCCTGACGTTAGCGCGCGCGCTCCCATTCTTCCGTCGCCCGCCACCATCCGGGCGCGAACCCCTTGTGTCCTAGATCCTAGTGCTCACAGTCACTGCCAGAGGCAGCCCCAGCTCCCTTCCCCACAACCCAAACTTCCCCCGCACCCCTGGCCACACGGCCTGACGAACTAACATCGCATGCGTCCCCCCAACTGTCTGCTCGCTGGATTCTAAGGGTCGTCCTCAGGCCGTCCCCGCAGTTTCGAGCCGAGCTCCCGCTTGACTTATACCTCGTCCAATAACCGCGCAACGACTCTATCCGTCAAGCCCTCGTATATCGTTTGCCCACACCACCCCTAGGGCCGGTATTACCACAGTTGCGCCCCCTGTTACCTAAACTTCCAACACCGATCTCGGACGGTGGCGCGCGCTACACCCTAGCTACAGTCATATTAAGTTGCCCCCACGGCCCCAGGCTCCCCACCCTCTCCCTACGTGTTGTCCTACTCTTACGAACCTTTGTTAAAGCCGAGCCCCGAAGTACCCCCTGCAAGTCAACCGCCTCCTTCGTCCAACCAAGGCGCGTTCCAGCCCCTCAACCCTACCAGGCGTTGCGTGACCGTCCGCCATCGCTCGGAGCGGATGCTCGGTTAAGATAGAAGCCGCGCATGCTCGGAGTGGTGGGTCAAGGGGCCGGCGCAATGACAAATGATGCCAGCAAGAGCGGGCGTGAATCAACTCAGCGACGGTCTACCCACCCGGAAGCAGATGGGGTCGGAAGAACTGGGCCGGAGAGTACGGGAAGCGCGTCGCCGCGCGTGCGACAGCAGGCCAGCCCGAGGCCGATCCCTAGCAATCCCCTACGAGGATCCAGCGAAGTAGAAGAACATGTCGGTAGCCGTGTCTGTCTTAGGCGCAGGGTGGCTCGGCCTTTTCGGCTCTAGTCTGGGCGACCGGACAGCAGGGGGAGAGCAACGTGGCGGGGTGCAACGTACGATTGTAGAGGATTCACGTGAGGTCCACCGTGTCAATGGCGGGGGGCAAAGGCAGGTACGCTAATGTCGGTGCTGGCGAAGAGGGTACGCAAGGGCCGAGGAGTTACGGCCTTCGAAAAAGCGATAACAGGAAGATGCTACGATGCAGTTGGGGCGGTCGGCCAGGTCGGCGGGGCGATAGGGGACATGGCTCGCGTGGTTAGTGGGATGTGGAAGCGGGCCGGGACGGCAGTAAAGATAGGTATAGCTTGAGAAGCGACTAGGCGTGGATCAAGCGTTAGTCGATGAGAGCCGCATAAAGGCATGACCAGTTGGGTACAGTTCAGGTCGACTATTGTAAAAATGGCCCAGCGCCTTGAACGGCCGGTACTAGAGCGGGGCGCGGCGAAAGCTGTTCCCAAGGCGCGGCGCACGATTATAGAGCGGGGAGCAGACCAAGTAGACAGCTCCATCGCGCTGTAGGACATGTCGAGCGTCAACCCTGAATGCCCAGGCCTGAACGGATCCACTTGGAGTAGCGCTACGCGGGACGAATTGCGCCTGGATCTGCGGCATGGGTGTAAGGCGCCGCCGCCGACCCCGTGTCCATTGACTCGGGCGCCGGCGACGGTCGTCGAGTGAAACCGTCTAGCAAGAGCTGAGTCGGGACGGGCCGCGCAGATAAAGGGCCGAGGTACCTAGCCTTAACGGCCATATAACGGCGACCCAAGGGTGTGGCGGAGAGACCGAGGCTCACCTGTACGTGCTTGCGGCGTTAAACGCGGTGGGGGCGCGTGGCCGATCGGTAGTACAAGCCCCTGGAGCGACCAGGGGCGCCGTGTGGTGCGGCGCCTGGTACGCCGGCGGCCTGTAGAGTCGGGCCCGTGCGCAACAAGCCCACGGCAGGGTTGGTGCAGAGGGGACATGCAGCGGCATTAAAAGGGGCACTGGCGATTACAATCGCGACGTCTATGCAAACAAGCGACCAGCAGAGAAAGCGGATTCATCAGGGGCTTACGGATCTGGAGGACCTCGCGTGTTATTGATCGGAGGGTAGGCGGGGTGGGTTGCAAGCCGTAGGCTTCTAACTTGCCGCGGTTACAATAGCAGAGTTGAACGTACGCCCCAGGGGCACTCTGGGCGAACGCGCAGGCGCAAAAGCCGAGGGAGACGCAGGCCGCTGTGAGGGCGGCGGGGGAAGTTGTAGCCATGCCTCCTCAAATATGAGGAAGCAATCTACCCGACTATTAAGGCGAAACGCCGGACTTCTGCTAAGGATCCCTAGTGTTTAACTTGCAAGTCTTGTGCAACGACGCGATAAAAATCGTTCAGTTCAAAAGGTGGAGAGCTGGGACAGGTTGCCGCCGAAGATATGTGGGCAAAGGCGATGTCAATGCCCATACTGAATCGATGCGGGCAGCCCAAACGTTACTAGTCTGGTCAACGGGTGGGCGGCTGCTGATCGGGTCACATAAGATTGGACGTGCGTTAATCGATATGGGGCAATGGAGAATAAGCCAGAGCCAGGTCGCACGTTGAGACAGGTTAGGCAGAGAAAATGGGGACCTTAACAAAAACATACGAAATGACGTGTGCCCTGGGCCTACGTTC"/>
                                
        <sequence id="seq_ITM_072657_2007" taxon="ITM_072657_2007" totalcount="4" value="GCTCCGCTCGTGTCGGGGCTCGGCCTCGAAACTTCTTGCTTGAATAGCTGCTGAGTCCCCCTCCCTTATGCACTTCCTAACCCCTGAGGTGTTCTCTTGGTTGTATACTCTATCTTCATGGGCCCCCTGTGGGGGTCTCGTCTGAGCTCACTGGAAGGGTGCACTTCGCCCCGCATCGACCCCAAGGCCACCCCACTACCCCAACATCTCGGCAGTCTGCCCGCTCGACTCCTCTTACGACCCCGCACGGCGCGGCGTAACCATCGGGAGCGCCTGGCTCTCTTCCCTCAGGCCGCTTGGTCACACGGCACGGGGGCTTCACCCTATTCGCCTATCGCAGGTCTGCCGTCTGCCGCGGGCGACGTCCCTCGATTCGTCTGCAAGAGGCCTGCACGGATGACGCTGCCCACCCGGTCCCCTGTCGAACGCCAATAAGAAGACAGTCGCTTTCACGACCGGGCTAATTGGGTCACTCCACCAGTCAGCGACACAGCCATGACGATTAGCTCACGCCTGTGTCCCCCGTCCCCAGGGTCTTGGGTACGGAGCGCTATCCCTCTGGTTACGCCTGCATAGCGTTGACACTCGGCTAAGTGACTATGCGTCCGCGGACGCGTTATGGACGCGATACCCGCCCTACGTGCGGCATCCCCCTATCGCCTACTGTTAGGCGCAACGTACAATCCCCGCAATGCCTTGCCTACCTGTCGCGCCTCAGCTCGGCCACCTCCCTGCCCACGTAAAAAGAGTCCGTTATGGCTCAGCCCCCGCTCCGCGTCCGTCACTTGCAGCACCCTCAAGTGTGTCTGGTGCTAGACGACCTAGTGCTCCTCCCCAAACCCTTATTCAAACAGTTCGCCACACACGCGCTTCCCGCGCCATGTCTCTCCCCACTCGACCGCAGCATCATGTTGGTCGCCTTAGGGGGAACGTTCCGATACCGTAAAAAGCCCCCGAACCAACCCTACCCTCACCCGTGTCAGCCCCCCCCCCCGCACTCACCCCCGTGATAAGACTGGGTCTGCACGACTCTGGCAGAACCAGTGCGCTAGATTTAATTTTCTTGGATGCACCCCCGTACAACGCCAAATTCCGGTACGTCTTCCGTTCCTCTCTCACATTTCCACGGCGTGGCTCTTACCTCCGCTGCGGTCCCGGCCATACGACCCCCTTGTACACGGACGCTACCAGACAGACACCAGTTATCGTCAACGGGGTGCCTACCCGTTAGCAACATCCCTTTGGTCATCAAAGCGCGCTCACCTCAGACCGGTTCCTTTGAACCTCTCTTTGCTCCGCGAAAGTAACGGGACCAGGGATCTTCCCCGCCTATAGAGCTCGGCCTGCCCGCGTAGGCAGTGGTCCGCACCGTCGCTTAAATTCTCTCCGCGCACCGCCAGGGTCTGACCCTGACGTTAGCGCGCGCGCTCCCATTCTTCCGTCGCCCGCCACCATCCGGGCGCGAACCCCTTGTGTCCTAGATCCTAGTGCTCACAGTCACTGCCAGAGGCAGCCCCAGCTCCCTTCCCCACAACCCAAACTTCCCCCGCACCCCTGGCCACACGGCCTGACGAACTAACATCGCATGCGTCCCCCCAACTGTCTGCTCGCTGGATTCTAAGGGTCGTCCTCAGGCCGTCCCCGCAGTTTCGAGCCGAGCTCCCGCTTGACTTATATCTCGTCCAATAACCGCGCAACGACTCTATCCGTCAAGCCCTCGTATATCGTTTGCCCACACCACCCCTAGGGCCGGTATTACCACAGTTGCGCCCCCTGTTACCTAAACTTCCAACACCGATCTCGGACGGTGGCGCGCGCTACACCCTAGCTACAGTCATATTAAGTTGCCCCCACGGCCCCGGGCTCCCCACCCTCTCCCTACGTGTTGTCCTACTCTTACGAACCTTTGTTAAAGCCGAGCCCCGAAGTACCCCCTGCAAGTCAACCGCCTCCTTCGTCCAACCAAGGCGCGTTCCAGCCCCTCAACCCTACCAGGCGTTGCGTGACCGTCCGCCATCGCTCGGAGCGGATGCTCGGTTAAGATAGAAGCCGCGCATGCTCGGAGTGGTGGGTCAAGGGGCCGGCGCAATGACAAATGATGCCAGCAAGAGCGGGCGTGAATCAACTCAGCGACGGTCTACCCACCCGGAAGCAGATGGGGTCGGAAGAACTGGGCCGGAGAGTACGGGAAGCGCGTCGCCGCGCGTGCGACAGCAGGCCAGCCCGAGGCCGATCCCTAGCAATCCCCTACGAGGATCCAGCGAAGTAGAAGAACATGTCGGTAGCCGTGTCTGTCTTAGGCGCAGGGTGGCTCGGCCTTTTCGGCTCTAGTCTGGGCGACCGGACAGCAGGGGGAGAGCAACGTGGCGGGGTGCAACGTACGATTGTAGAGGATTCACGTGAGGTCCACCGTGTCAATGGCGGGGGGCAAAGGCAGGTACGCTAATGTCGGTGCTGGCGAAGAGGGTACGCAAGGGCCGAGGAGTTACGGCCTTCGAAAAAGCGATAACAGGAAGATGCTACGATGCAGTTGGGGCGGTCGGCCAGGTCGGCGGGGCGATAGGGGACATGGCTCGCGTGGTTAGTGGGATGTGGAAGCGGGCCGGGACGGCAGTAAAGATAGGTATAGCTTGAGAAGCGACTAGGCGTGGATCAAGCGTTAGTCGATGAGAGCCGCATAAAGGCATGACCAGTTGGGTACAGTTCAGGTCGACTATTGTAAAAATGGCCCAGCGCCTTGAACGGCCGGTACTAGAGCGGGGCGCGGCGAAAGCTGTTCCCAAGGCGCGGCGCACGATTATAGAGCGGGGAGCAGACCAAGTAGACAGCTCCATCGCGCTGTAGGACATGTCGAGCGTCAACCCTGAATGCCCAGGCCTGAACGGATCCACTTGGAGTAGCGCTACGCGGGACGAATTGCGCCTGGATCTGCGGCATGGGTGTAAGGCGCCGCCGCCGACCCCGTGTCCATTGACTCGGGCGCCGGCGACGGTCGTCGAGTGAAACCGTCTAGCAAGAGCTGAGTCGGGACGGGCCGCGCAGACAAAGGGCCGAGGTACCTAGCCTTAACGGCCATATAACGGCGACCCAAGGGTGTGGCGGAGAGACCGAGGCTCACCTGTACGTGCTTGCGGCGTTAAACGCGGTGGGGGCGCGTGGCCGATCGGTAGTACAAGCCCCTGGAGCGACCAGGGGCGCCGTGTGGTGCGGCGCCTGGTACGCCGGCGGCCTGTAGAGTCGGGCCCGTGCGCAACAAGCCCACGGCAGGGTTGGTGCAGAGGGGACATGCAGCGGCATTAAAAGGGGCACTGGCGATTACAATCGCGACGTCTATGCAAACAAGCGACCAGCAGAGAAAGCGGATTCATCAGGGGCTTACGGATCTGGAGGACCTCGCGTGTTATTGATCGGAGGGTAGGCGGGGTGGGTTGCAAGCCGTAGGCTTCTAACTTGCCGCGGTTACAATAGCAGAGTTGAACGTACGCCCCAGGGGCACTCTGGGCGAACGCGCAGGCGCAAAAGCCGAGGGAGACGCAGGCCGCTGTGAGGGCGGCGGGGGAAGTTGTAGCCATGCCTCCTCAAATATGAGGAAGCAATCTACCCGACTATTAAGGCGAAACGCCGGACTTCTGCTAAGGATCCCTAGTGTTTAACTTGCAAGTCTTGTGCAACGACGCGATAAAAATCGTTCAGTTCAAAAGGTGGAGAGCTGGGACAGGTTGCCGCCGAAGATATGTGGGCAAAGGCGATGTCAATGCCCATACTGAATCGATGCGGGCAGCCCAAACGTTACTAGTCTGGTCAACGGGTGGGCGGCTGCTGATCGGGTCACATAAGATTGGACGTGCGTTAATCGATATGGGGCAATGGAGAATAAGCCAGAGCCAGGTCGCACGTTGAGACAGGTTAGGCAGAGAAAATGGGGACCTTAACAAAAACATACGAAATGACGTGTGCCCTGGGCCTACGTTC"/>
                                
        <sequence id="seq_ITM_072658_2007" taxon="ITM_072658_2007" totalcount="4" value="GCTCCGCTCGTGTCGGGGCTCGGCCTCGAAACTTCTTGCTTGAATAGCTGCTGAGTCCCCCTCCCTTATGCACTTCCTAACCCCTGAGGTGTTCTCTTGGTTGTATACTCTATCTTCACGGGCCCCCTGTGGGGGTCTCGTCTGAGCTCACTGGAAGGGTGCACTTCGCCCCGCATCGACCCCAAGGCCACCCCACTACCCCAACATCTCGGCAGTCTGCCCGCTCGACTCCTCTTACGACCCCGCACGGCGCGGCGTAACCATCGGGAGCGCCTGGCTCTCTTCCCTCAGGCCGCTTGGTCACACGGCACGGGGGCTTCACCCTATTCGCCTATCGCAGGTCTGCCGTCTGCCGCGGGCGACGTCCCTCGATTCGTCTGCAAGAGGCCTGCACGGATGACGCTGCCCACCCGGTCCCCTGTCGAACGCCAATAAGAAGACAGTCGCTTTCACGACCGGGCTAATTGGGTCACTCCACCAGTCAGCGACACAGCCATGACGATTAGCTCACGCCTGTGTCCCCCGTCCCCAGGGTCTTGGGTACGGAGCGCTATCCCTCTGGTTACGCCTGCATAGCGTTGACACTCGGCTAAGTGACTATGCGTCCGCGGACGCGTTATGGACGCGATACCCGCCCTACGTGCGGCATCCCCCTATCGCCTACTGTTAGGCGCAATGTACAATCCCCGCAATGCCTTGCCTACCTGTCGCGCCTCAGCTCGGCCACCTCCCTGCCCACGTAAAAAGAGTCCGTTATGGCTCAGCCCCCGCTCCGCGTCCGTCACTTGCAGCACCCTCAAGTGTGTCTGGTGCTAGACGACCTAGTGCTCCTCCCCAAACCCTTATTCAAACAGTTCGCCACACACGCGCTTCCCGCGCCATGTCTCTCCCCACTCGACCGCAGCATCATGTTGGTCGCCTTAGGGGGAACGTTCCGATACCGTAAAAAGCCCCCGAACCAACCCTACCCTCACCCGTGTCAGCCCCCCCCCCCGCACTCACCCCCGTGATAAGACTGGGTCTGCACGACTCTGGCAGAACCAGTGCGCTAGATTTAATTTTCTTGGATGCACCCCCGTACAACGCCAAATTCCGGTACGTCTTCCGTTCCTCTCTCGCATTTCCACGGCGTGGCTCTTACCTCCGCTGCGGTCCCGGCCATACGACCCCCTTGTACACGGACGCTACCAGACAGACACCAGTTATCGTCAACGGGGTGCCTACCCGTTAGCAACATCCCTTTGGTCATCAAAGCGCGCTCACCTCAGACCGGTTCCTTTGAACCTCTCTTTGCTCCGCGAAAGTAACGGGACCAGGGATCTTCCCCGCCTATAGAGCTCGGCCTGCCCGCGTAGGCAGTGGTCCGCACCGTCGCTTAAATTCTCTCCGCGCACCGCCAGGGTCTGACCCTGACGTTAGCGCGCGCGCTCCCATTCTTCCGTCGCCCGCCACCATCCGGGCGCGAACCCCTTGTGTCCTAGATCCTAGTGCTCACAGTCACTGCCAGAGGCAGCCCCAGCTCCCTTCCCCACAACCCAAACTTCCCCCGCACCCCTGGCCACACGGCCTGACGAACTAACATCGCATGCGTCCCCCCAACTGTCTGCTCGCTGGATTCTAAGGGTCGTCCTCAGGCCGTCCCCGCAGTTTCGAGCCGAGCTCCCGCTTGACTTATACCTCGTCCAATAACCGCGCAACGACTCTATCCGTCAAGCCCTCGTATATCGTTTGCCCACACCACCCCTAGGGCCGGTATTACCACAGTTGCGCCCCCTGTTACCTAAACTTCCAACACCGATCTCGGACGGTGGCGCGCGCTACACCCTAGCTACAGTCATATTAAGTTGCCCCCACGGCCCCAGGCTCCCCACCCTCTCCCTACGTGTTGTCCTACTCTTACGAACCTTTGTTAAAGCCGAGCCCCGAAGTACCCCCTGCAAGTCAACCGCCTCCTTCGTCCAACCAAGGCGCGTTCCAGCCCCTCAACCCTACCAGGCGTTGCGTGACCGTCCGCCATCGCTCGGAGCGGATGCTCGGTTAAGATAGAAGCCGCGCATGCTCGGAGTGGTGGGTCAAGGGGCCGGCGCAATGACAAATGATGCCAGCAAGAGCGGGCGTGAATCAACTCAGCGACGGTCTACCCACCCGGAAGCAGATGGGGTCGGAAGAACTGGGCCGGAGAGTACGGGAAGCGCGTCGCCGCGCGTGCGACAGCAGGCCAGCCCGAGGCCGATCCCTAGCAATCCCCTACGAGGATCCAGCGAAGTAGAAGAACATGTCGGTAGCCGTGTCTGTCTTAGGCGCAGGGTGGCTCGGCCTTTTCGGCTCTAGTCTGGGCGACCGGACAGCAGGGGGAGAGCAACGTGGCGGGGTGCAACGTACGATTGTAGAGGATTCACGTGAGGTCCACCGTGTCAATGGCGGGGGGCAAAGGCAGGTACGCTAATGTCGGTGCTGGCGAAGAGGGTACGCAAGGGCCGAGGAGTTACGGCCTTCGAAAAAGCGATAACAGGAAGATGCTACGATGCAGTTGGGGCGGTCGGCCAGGTCGGCGGGGCGATAGGGGACATGGCTCGCGTGGTTAGTGGGATGTGGAAGCGGGCCGGGACGGCAGTAAAGATAGGTATAGCTTGAGAAGCGACTAGGCGTGGATCAAGCGTTAGTCGATGAGAGCCGCATAAAGGCATGACCAGTTGGGTACAGTTCAGGTCGACTATTGTAAAAATGGCCCAGCGCCTTGAACGGCCGGTACTAGAGCGGGGCGCGGCGAAAGCTGTTCCCAAGGCGCGGCGCACGATTATAGAGCGGGGAGCAGACCAAGTAGACAGCTCCATCGCGCTGTAGGACATGTCGAGCGTCAACCCTGAATGCCCAGGCCTGAACGGATCCACTTGGAGTAGCGCTACGCGGGACGAATTGCGCCTGGATCTGCGGCATGGGTGTAAGGCGCCGCCGCCGACCCCGTGTCCATTGACTCGGGCGCCGGCGACGGTCGTCGAGTGAAACCGTCTAGCAAGAGCTGAGTCGGGACGGGCCGCGCAGATAAAGGGCCGAGGTACCTAGCCTTAACGGCCATATAACGGCGACCCAAGGGTGTGGCGGAGAGACCGAGGCTCACCTGTACGTGCTTGCGGCGTTAAACGCGGTGGGGGCGCGTGGCCGATCGGTAGTACAAGCCCCTGGAGCGACCAGGGGCGCCGTGTGGTGCGGCGCCTGGTACGCCGGCGGCCTGTAGAGTCGGGCCCGTGCGCAACAAGCCCACGGCAGGGTTGGTGCAGAGGGGACATGCAGCGGCATTAAAAGGGGCACTGGCGATTACAATCGCGACGTCTATGCAAACAAGCGACCAGCAGAGAAAGCGGATTCATCAGGGGCTTACGGATCTGGAGGACCTCGCGTGTTATTGATCGGAGGGTAGGCGGGGTGGGTTGCAAGCCGTAGGCTTCTAACTTGCCGCGGTTACAATAGCAGAGTTGAACGTACGCCCCAGGGGCACTCTGGGCGAACGCGCAGGCGCAAAAGCCGAGGGAGACGCAGGCCGCTGTGAGGGCGGCGGGGGAAGTTGTAGCCATGCCTCCTCAAATATGAGGAAGCAATCTACCCGACTATTAAGGCGAAACGCCGGACTTCTGCTAAGGATCCCTAGTGTTTAACTTGCAAGTCTTGTGCAACGACGCGATAAAAATCGTTCAGTTCAAAAGGTGGAGAGCTGGGACAGGTTGCCGCCGAAGATATGTGGGCAAAGGCGATGTCAATGCCCATACTGAATCGATGCGGGCAGCCCAAACGTTACTAGTCTGGTCAACGGGTGGGCGGCTGCTGATCGGGTCACATAAGATTGGACGTGCGTTAATCGATATGGGGCAATGGAGAATAAGCCAGAGCCAGGTCGCACGTTGAGACAGGTTAGGCAGAGAAAATGGGGACCTTAACAAAAACATACGAAATGACGTGTGCCCTGGGCCTACGTTC"/>
                                
        <sequence id="seq_ITM_072732_2007" taxon="ITM_072732_2007" totalcount="4" value="GCCCCGCTCGTGTCCGGGCTCGGCCTCGAAACTTCTTGCTTAAATAGTTGCTGAGTCCCCCTCCCTTATGCACTTCCTAACTCCTGAAGTGTCCTCTTGGTTGTATACTCTATCTTCACGGGCCCCCTGTGGGGGTCTCGTCTGAGCTTACTGGAAGGGTGCACTTCGTCCCGCATCGACCCCAAGGCCACCCCACTACCCCAACATCTCGGCAGTCTGCCCGCTCGACTCCTCTTACGACCCCGCACGGCGCGGCGTAACCATCGGGAGCGCCTGGCTCTCTTCCCTTAAGCCGCTTGGTCCCACGGCACGGGGTCTTCACCCTATTCGCCTATCGCAGGTCCGCCGTCTGCCGCGGACGACGTCCCTCGATTCGTCTGCAAGAGGCCTGCACGGATGACGCTGCCCACCTGGTCCTCTGTCGAATGCCAATAAGAAGACAGTCGCTTTCACGACCGGGCTAATTCGGCCACTTCACCAGTCAGCGACACAGCCATGACGATCAGCTCACGCCTGCGTCCCCCGTCCCCAGCGCCTTGGGTACGGAGCGCTATCCCTCTGGTTGCGCCTGCATAGCGTTGACACTCGGCTAAGTGACTATGCGTCCGCGCGCGCGTTATGGACGCGATACCCGCCCTACGTGCGGCATCCCCCTATCGCCTACTGCTAGGCGCAACGTACAATCCCCGCAATGCCTTGCCTACCTGCCGCGCCTCAGCTCGGCCACCTCCCTGCTCACGTAAAAATAGCCCGCTATGGCCCAGCCCCCCCTCCGCGCCTGCCACTTGCAGCACCCTCAAGTGTGTCTGGTGCTATACGACCTAGTACTCCTCCCTAAACCCTTATTCAAACAGTTCGCCACACACGCGATTCCCGCGCCATGTCTCTCCCCACTCGACCGCAGCATCATGTTGGTCGCCTTAGGGGGAACGTTCCGATGCCGTAAAAAGCCCCTGAACCAACCCTACCCTCACCTGTGTCAGCCCCCCCCCCCACACTCACCCCCTTGATAAGACTGGGTCTGCCCGACTCCGGCAGAACCAGTGCGCTAGTTTTAATTTTCTTGGATGCACCCCTGTACAACGCCAAATTCCGATACGTCTTCCGTTCCTCTCTCACATTTCCACGGCGTGGCTCCTACCTCTGCTGCGGTCCCGGCCATACGACCCCCTTGTAGATAGACGCTACCAGACAGACACCAGTTACCGTCAACGGGGTGCCTACCCGTTAGCAGCATCCGTTTGGTCATCAAAACGCGCTCACCTCAGACCGGTTCCTTTGAACCTCTCTTTGCTCCGCGAAAGTAACGGGACCAGAGATCTTCCCCGCCTATAGAGCTCGGCCTGCCCTCGTAGGCACTGGTTCGCACCGTCGCTTAAATTCTCTCCGCGCACCGCCAGGGTCTGAACCTGACGTTAGCGCGCGCGCTCCCATTCTTCCGTCGCCCGCCACCATCCGGGCGCGAACCCCTTGTGTCCTAGATCTTAGTGTTCACAGTCACTGCCAGAGGCCGCCCTAGCTCCCTTCCCCACAACCCAAACTTCTCCCGCACCCCTGGCCACACGGCCTGACGAACTAACATCGCATGCGTCCCCCCAACTGTCTGCTCGTTGGATTCTAAGGGTCGTCCTCAGGCCGTCCCCGCAGTTTCGAGCCGAGCTCCCGCCTGACCTATACCTCGTCCAATAACCGCGCAACGGCTCTATCCGTCAAGCCCTCGTATATCGTTTGCCCACACCACCCCTAGGGCCGTTATTGCCACAGTTGCGCCCCCTGTTACCTAAACTTCCAACACTGATCTCGGACGTTGGCGCGCGCTACGTCCTAGCTACAGTCATATTAAGTTGCCCCCACGGCCCCGGCCTCCCCACCCTCTCCCCCCGTGTTGTCCGACTCTTACGAACCTTTGCTAAAGCCGAGCCCCCAAGTACCCCCTGCAAGTTAACCGCCTCTTTCGTCCAACCAACGCGCGTTCCAGCCCCTCAACCCTACCAGGCGTTGCGTGACCGTTCGCCATCGCTCGGAGCGTATGCTCGGTTAAGATAGAAGCCGCGCATGCTCGGAGTGGTAGGTCAAGGGGCCGGCGCAATGACAAATGATGCCAGCAAGAACGGGCGTGAATCAACTTAGCGACGGTCTACCCACCTGAAAGCAGATGGGGTCGGAAGAACTGGGCCGGAGAGTACAGGAAGCGCGTCGCCACGCGTGCGACAGCAGGCCAGCCCGAGGCCGATCCCTAGGAACCCCCTACGAGGATCCCGCGAAGTAGAAGAACATATTGGTAGCCGTGTCTGTCTTAGGCGCAGGGTGGCTCGGCCTTCTCGGCTCTAGTCTGGGCGACCGGACAGCAGGGGGAGAGCAACGTGGCAGGGTGCAACGTACGATTGTAGAGGATTCACGTGAGGTCCACCGTGTCAATGGCGGGGGGCAAAGGCAGGTACGCTAATGTCGGTGCTGGCGAAGAGGGTACGCAAGGACCGAGGAGTTACGGCCTTCAGAAAAGCGATAACAGGAAAATGCTACGATGCAGTTGGGGCGGTCGGCCAGGTCGGCGGGGCGATAGGGCACATGGCTCGCGTGGTTAGCGGGATGTGGAAGCCGGCCGGGACGGCAGTAAAGATAGGTATAGCTTGAGAAGCGACTAGGCGTGGATCAAGCGTTAGTCGATGAGAGCCGCATAAAAACATGACCAGTTGGGTACAGTTCAGGTCGACCATTGTATAAATGGCCTAGCGCCTTGAACGGCCGGTACTAGAGCGGGGCACGGCGAAAGCTGTTCCCAAGGCGCGGCGCACAATTATAGAGCGGGGAGCAGACCAAGTAGACAGCTCCATCGCGCTGTAGGACATGTCGAGCGTCAACCCTGAATGCCCAGGCCGGAGCGGGTCCGCTTGGAGTAGCGCTACGCGGGACGAATTGCGCCTAGATGTGCGGCATGGGGGTAAGGCGCTGCCGCCGACCCAGTGTCCACTGACTCGGGCGCCGGCGACGGCCGTCAAGTGAAACTGTCTAGCAAGAGCTGAGTCGGGACGGGCCGCGGAGATAAAGGGCCGAGGTACCTATCCTTAACGGCCATATAACGGCGACCCAAGGGTGTGGCGGAGAGACCGAGGCTCACCTGTACGTGCTTGCGGCGTTAAACGCGGTGGGGGCACGTGGCCGATCGGTAGTACAAGCCCCTGGAGCGACCAGGGGCGCCGTGTGGTGCAGCGCCTGGTGCGCCGGCGGCCTGTAGAGTCGGGCCCATGCGCAACAGGCCCACGGCAGGGTTGGTGCAGAGGGGACATGCAGCGGCATTAAAAGGGGCGCTGGCGATTACAATCGCGACGTCTATGCAAACAAGCGACCAGCAGGGAAAGCGGATTCATCAGGGGCTTACGGATCTGGAGGACCTCGCGTGTTATTGATCCGATGGTAGGCGGGGTGGGTTGCAAGCCGTAAGCTTCTAACTTGCCGCGGTTACAATAGCAGAGTTGAACGTACGCCCCAGGGGCACACTGGGCGAACGCGCAGGCGCAAAGGCCGAGGGAGACGCAGGCCGCTGTGAAGGCGGCGGGGGAAGTTGTAGCCATGCCTCCTCAAATATGAGGAAGCAATCTACCCGACTATTAAGACGAAACGCCGGACTTCTGCTAAGGACCCCTAGTGTTTAACTGGCAAGTCTTGTGCAACGTCGCGATAGAAATCGTTCAGTTCAAAAAGTGGAGAGCTGGGACAGGTTGCCGCCGAAGATATGGGGGCAAAGGCGATGTCAATGCCCATACTGAATCGATGCGGGCAGTCCAAACATTAGTAGTCTGGTCCACGCGTGGGCGGCTGCTGATCGGGTCACATAACATTGGACGTGCGTTAATCGATATGGGGCAATGGAGAATAAACCAGAGCCAGGTCGCACGTTGAGACAGGTTAGGCAGAGAAAATGGGGACCTTAACAAAAACATACGAAATGACGCGTGCCCCGGGCCTACGTTC"/>
                                
        <sequence id="seq_ITM_072733_2007" taxon="ITM_072733_2007" totalcount="4" value="GCCCCGCTCGTGTCCGGGCTCGGCCTCGAAACTTCTTGCTTAAATAGTTGCTGAGTCCCCCTCCCTTATGCACTTCCTAACTCCTGAAGTGTCCTCTTGGTTGTATACTCTATCTTCACGGGCCCCCTGTGGGGGTCTCGTCTGAGCTTACTGGAAGGGTGCACTTCGTCCCGCATCGACCCCAAGGCCACCCCACTACCCCAACATCTCGGCAGTCTGCCCGCTCGACTCCTCTTACGACCCCGCACGGCGCGGCGTAACCAGCGGGAGCGCCTGGCTCTCTTCCCTCAAGCCGCTTGGTCACACGGCACGGAGTCTTCACCCTATACGCCTATCGCAGGTCCGCCGTCTGCCGCGGACGACGTCCCTCGATTCGTCTGCAAGAGGCCTGCACGGATGACGCTGCCCACCTGGTCCTCTGTCGAATGCCAATAAGAAGACAGTCGCTTTCACGACCGGGCTAATTCGGCCACTTCACCAGTCAGCGACACAGCCATGACGATCAGCTCACGCCTGCGTCCCCCGTCCCCAGCGCCTTGGGTACGGAGCGCTATCCCTCTGGTCGCGCCTGCATAGCGTTGACACTCGGCTAAGTGACTATGCGTCCGCGCACGCGTTATGGACGCGATACCCGCCCTACGTGCGGCATCCCCCTATCGCCTACTGCTAGGCGCAACGTACAATCCCCGCAATGCCTTGCCTACCTGCCGCGCCTCAGCTCGGCCACCTCCCTGCTCACGTAAAAAGAGCCCGCTATGGCTCAGCCCCCCCTCCGCGCCTGCCACTTGCAGCACCCTCAAGTGTGTCTGGTGCTATACGACCTAGTACTCCTCCCTAAACCCTTATTCAAACAGTTCGCCACACACGCGATTCCCGCGCCATGTCTCTCCCCACTCGACCGCAGCATCATGTTGGTCGCCTTAGGGGGAACGTTCCGATGCCGTAAAAAGCCCCTGAACCAACCCTACCCTCACCTGTGTCAGCCCCCCCCCACACACTCACCCCCTTGATAAGACTGGGTCTGCCCGACTCCGGCAGAACCAGTGTGCTAGTTTTAATTTTCTTGGATGCACCCCTGTACAACGCCAAATTCCGATACGTCTTCCGTTCCTCTCTCACATTTCCACGGCGTGGCTCCTACCTCTGCTGCGGTCCCGGCCATACGACCCCCTTGTAGATAGACGCTACCAGACAGACACCAGTTACCGTCAACGGGGTGCCTACCCGTTACCAGCATCCGTTTGGTCATCAAAACGCGCTCACCTCAGACCGGTTCCTTTGAACCTCTCTTTACTCCGCGAAAGTAACGGGACCAGAGATCTTCCCCGCCTATAGAGCTCGGCCTGCCCGCGTAGGCACTGGTCCGCACCGTCGCTTAAATTCTCTCCGCGCACCGCCAGGGTCTGAACCTGACGTTAGCGCGCGCGCTCCCATTCTTCCGTCGCCCGCCACCATCCGGGCGCGAACCCCTTGTGTCCTAGATCTTAGTGTTCACAGTCACTGCCAGAGGCCGCCCTAGCTCCCTTCCCCACAACCCAAACTTCTCCCGCACCCCTGGCCACACGGCCTGACGAACTAACATCGCATGCGTCCCCCCAACTGTCTGCTCGTTGGATTCTAAGGGTCGTCCTCAGGCCGTCCCCGCAGTTTCGAGCCGAGCTCCCGACTGACCTATACCTCGTCCAATAACCGCGCAACGGCTCTATCCGTCAAGCCCTCGTATATCGTTTGCCCACACCACCCCTAGGGCCGTTATTGCCACAGTTGCGCCCCCTGTTACCTAAACTTCCAACACTGATCTCGGACGTTGGCGCGCGCTACGTCCTGGCTACAGTCATATTAAGTTGCCCCCACGGCCCCGGCCTCCCCACCCTCTCCCCCCGTGTTGTCCGACTCTTACGAACCTTTGCTAAAGCCGAGCCCCGAAGTACCCCCTGCAAGTTAACCGCCTCTTTCGTCCAACCAACGCGCGTTCCAGCCCCTCAACCCTACCAGGCGTTGCGTGACCGTTCGCCATCGCTCGGAGCGTATGCTCGGTTAAGATAGAAGCCGCGCATGCTCGGAGTGGTAGGTCAAGGGGCCGGCGCAATGACGAATGATGCCAGCAAGAACGGGCGTGAATCAACTTAGCGACGGTCTACCCACCTGAAAGCAGATGGGGTCGGAAGAACTGGGCCGGAGAGTACAGGAAGCGCGTCGCCACGCGTGTGACAGCAGGCCAGCCCGAGGCCGATCCCTAGGAACCCCCTACGAGGATCCCGCGAAGTAGAAGAACATATTGGTAGCCGTGTCTGTCTTAGGCGCAGGGTGGCTCGGCCTTCTCGGCTCTAGTCTGGGCAACCGGACAGCAGGGGGAGAGCAACGTGGCGGGGTGCAACGTACGATTGTAGAGGATTCACGTGAGGTCCACCGTGTCAATGGCGGGGGGCAAAGGCAGGTACGCTAATGTCGGTGCTGGCGAAGAGGGTACGCAAGGGCCGAGGAGTTACGGCCTTCAGAAAAGCGATAACAGGAAAATGCTACGATGCAGTTGGGGCGGTTGGCCAGGTCGGCGGGGCGATAGGGCACATGGCTCGCGTGGTTAGTGGGATGTGGAAGCCGGCCGGGACGGCAGTAAAGATAGGTATAGCTTGAGAAGCGACTAGGCGTGGATCAAGCGTTAGTCGATGAGAGCCGCATAAAAACATGACCAGTTGGGTACAGTTCAGGTCGACCATTGCATAAATGGCCTAGCGCCTTGAACGGCCGGTACTAGAGCGGGGCACGGCGAAAGCTGTTCCCAAGGCGCGGCGCACAATTATAGAGCGGGGAGCAGACCAAGTAGACAGCTCCATCGCGCTGTAGGACATGTCGAGCGTCAACCCTGAATGCCCAGGCCGGAGCGGGTCCACTTGGAGTAGCGCTACGCGGGACGAATTGCGCCTAGATGTGCGGCATGGGGGTAAGGGGCTGCCGCCGACCCAGTGTCCATTGACTCGGGCGCAGGCGACGGCCGTCAAGTGAAACTGTCTAGCAAGAGCTGAGTCGGGACGGGCCGCGGAGATAAAGGGCCGAGGTACCTATCCTTAACGGCCATATAACGGCGACCCAAGGGTGTGGCGGAGAGACCGAGGCTCACCTGTACGTGCTTGCGGCGTTAAACGCGGTGGGGGCACGTGGCCGATCGGTAGTACAAGCCCCTGGAGCGACCAGGGGCGCCGTGTGGTGCGGCGCCTGGTGCGCCGGCAGCCTGTAGAGTCAGGCCCATGCGCAACAGGCCCACGGCAGGGTTGGTGCAGAGGGGACATGCAGCGGCATTAAAAGGGGCGCTGGCGATTACAATCGCGACGTCTATGCAAACAAGCGACCAGCAGGGAAAGCGGATTCATCAGGGGCTTACGGATCTGGAGGACCTCGCGTGTTATTGATCCGATGGTAGGCGGGGTGGGTTGCAAGCCGTAAGCTTCTAACTTGCCGCGGTTACAATAGCAGAGTTGAACGTACGCCCCAGGGGCACACTGGGCGAACGCGCAGGCGCAAAGGCCGAGGGAGACGCAGGCCGCTGTGAAGGCGGCGGGGGAAGTTGTAGCCATGCCTCCTCAAATATGAGGAAGCAATCTACCCGACTATTAAGACGAAACGCCGGACTTCTGCTAAGGATCCCTAGTGTTTAACTGGCAAGTCTTGTGCAACGTCGCGATAGAAATCGTTCAGTTCAAAAAGTGGAGAGCTGGGACAGGTTGCCGCCGAAGATATGGGGGCAAAGGCGATGTCAATGCCCATACTGAATCGATGCGGGCAGTCCAAACGTTAGTAGTCTGGTCCACGGGTGGGCGGCTGCTGATCGGGTCGCATAACATTGGACGTGCGTTAATCGATATGGGGCAATGGAGAATAAGCCAGAGCCAGGTCGCACGTTGAGACAGGTTAGGCAGAGAAAATGGGGACCTTAACAAAAACATACGAAATGACGCGTGCCCCGGGCCTACGTTC"/>
                                
        <sequence id="seq_ITM_072734_2007" taxon="ITM_072734_2007" totalcount="4" value="GCCCCGCTCGTGTCCGGGCTCGGCCTCGAAACTTCTTGCTTAAATAGTTGCTGAGTCCCCCTCCCTTATGCACTTCCTAACTCCTGAAGTGTCCTCTTGGTCGTATACTCTATCTTCACGGGCCCCCTGTGGGGGTCTCGTCTGAGCTTACTGGAAGGGTGCACTTCGTCCCGCATCGACCCCAAGGCCACCCCACTACCCCAACATCTCGGCAGTCTGCCCGCTCGACTCCTCTTACGACCCCGCACGGCGCGGCGTAACCAGCGGGAGCGCCTGGCTCTCTTCCCTCAAGCCGCTTGGTCACACGGCACGGAGTCTTCACCCTATACGCCTATCGCAGGTCCGCCGTCTGCCGCGGACGACGTCCCTCGATTCGTCTGCAAGAGGCCTGCACGGATGACGCTGCCCACCTGGTCCTCTGTCGAATGCCAATAAGAAGACAGTCGCTTTCACGACCGGGCTAATTCGGCCACTTCACCAGTCAGCGACACAGCCATGACGATCAGCTCACGCCTGCGTCCCCCGTCCCCAGCGCCTTGGGTACGGAGCGCTATCCCTCTGGTTGCGCCTGCATAGCATTGACACTCGGCTAAGTGACTATGCGTCCGCGCACGCGTTATGGACGCGATACCCGCCCTACGTGCGGCATCCCCCTATCGCCTACTGCTAGGCGCAACGTACAATCCCCGCAATGCCCTGCCTACCTGCCGCGCCTCAGCTCGGCCACCTCCCTGCTCACGTAAAAAGAGCCCGCTATGGCTCAGCCCCCCCTCCGCGCCTGCCACTTGCAGCACCCTCAAGTGTGTCTGGTGCTGTACGACCTAGTACTCCTCCCTAAACCCTTATTCAAACAGTTCGCCACACACGCGATTCCCGCGCCATGTCTCTCCCCACTCGACCGCAGCATCATGTCGGTCGCCTTAGGGGGAACGTTCCGATGCCGTAAAAAGCCCCTGAACCAACCCTACCCTCACCTGTGTCAGCCCCCCCCCCCACACTCACCCCCTTGATGAGACTGGGTCTGCCCGACTCCGGCAGAACCAGTGCGCTAGTTTTAATTTTCTTGGATGCACCCCTGTACAACGCCAAATTCCGATACGTCTTCCGTTCCTCTCTCACATTTCCACGGCGTGGCTCCTACCTCTGCTGCGGTCCCGGCCATACGACCCCCTTGTAGATAGACGCCACCAGACAGACACCAGTTACCGTCAACGGAGTGCCTACCCGTTAGCAGCATCCGTTTGGTCATCAAAACGCGCTCACCTCAGACCGGTTCCTTTGAACCTCTCTTTGCTCCGCGAAAGTAACGGGACCAGAGATCTTCCCCGCCTATAGAGCTCGGCCTGCCCGCGTAGGCACTGGTCCGCACCGTCGCTTAAATTCTCTCCACGCACCGCCAGGGTCTGAACCTGACGTTAGCGCGCGCGCTCCCATTCTTCCGTCGCCCGCCACCATCCGGGCGCGAACCCCTTGTGTCCTAGATCTTAGTGTTCACAGTCACTGCCAGAGGCCGCCCTAGCTCCCTTCCCCACAACCCAAACTTCTCCCGCACCCCTGGCCACACGGCCTGACGAACTAACATCGCATGCGTCCCCCCAACTGTCTGCTCGTTGGATTCTAAGGGTCGTCCTCAGGCCGTCCCCGCAGTTTCGAGCCGAGCTCCCGCCTGACCTATACCTCGTCCAATAACCGCGCAACGGCTCTATCCGTCAAGCCCTCGTATATCGTTTGCCCACACCACCCCTAGGGCCGTTATTGCCACAGTTGCGCCCCCTGTTACCTAAACTTCCAACACTGATCTCGGACGTTGGCGCGCGCTACGTCCTAGCTACAGTCATATTAAGTTGCCCCCACGGCCCCGGCCTCCCCACCCTCTCCCCCCGTGTTGTCCGACTCTTACGAACCTTTGCTAAAGCCGAGCCCCGAAGTACCCCCTGCAAGTTAACCGCCTCTTTCGTCCAACCAACGCGCGTTCCAGCCCCTCAACCCTACCAGGCGTTGCGTGACCGTTCGCCATCGCTCGGAGCGTATGCTCGGTTAAGATAGAAGCCGCGCATGCTCGGAGTGGTAGGTCAAGGGGCCGGCGCAATGACAAATGATGCCAGCAAGAACGGGCGTGAACCAACTTAGCGACGGTCTACCCACCTGAAAGCAGATGGGGTCGGAAGAACTGGGCCGGAGAGTACAGGAAGCGCGTCGCCACGCGTGTGACAGCAGGCCAGCCCGAGGCCGATCCCTAGGAACCCCCTACGAGGATCCCGCGAAGTAGAAGAACATATTGGTAGCCGTGTCTGTCTTAGGCGCAGGGTGGCTCGGCCTTCTCGGCTCTAGTCTGGGCGACCGGACAGCAGGGGGAGAGCAACGTGGCGGGGTGCAACGTACGATTGTAGAGGATTCACGTGAGGTCCACCGTGTCAATGGCGGGGGGCAAAGGCAGGTACGCTAATGTCGGTGCTGGCGAAGAGGGTACGCAAGGGCCGAGGAGTTACGGCCTTCAGAAAAGCGATAACAGGAAAATGCTACGATGCAGTTGGGGCGGTTGGCCAGGTCGGCGGGGCGATAGGGCACATGGCTCGCGTGGTTAGTGGGATGTGGAAGCCGGCCGGGACGGCAGTAAAGATAGGTATAGCTTGAGAAGCGACTAGGCGTGGATCAAGCGTTAGTCGATGAGAGCCGCATAAAAACATGACCAGTTGGGTACAGTTCAGGTCGACCATTGTATAAATGGCCTAGCGCCTTGAACGGCCGGTACTAGAGCGGGGCACGGCGAAAGCTGTTCCCAAGGCGCGGCGCACAATTATAGAGCGGGGAGCAGACCAAGTAGACAGCTCCATCGCGCTGTAGGACATGTCGAGCGTCAACCCTGAATGCCCAGGCCGGAGCGGGTCCACTTGGAGTAGCGCTACGCGGGACGAATTGGGCCTAGATGTGCGGCATGGGGGTAAGGGGCTGCCGCCGACCCAGTGTCCATTGACTCGGGCGCCGGCGACGGCCGTCAAGTGAAACTGTCTAGCAAGAGCTGAGTCGGGACGGGCCGCGGAGATAAAGGGCCGAGGTACCTATCCTTAACGGCCATATAACGGCGACCCAAGGGTGTGGCGGAGAGACCGAGGCTCACTTGTACGTGCTTGCGGCGTTAAACGCGGTGGGGGCACGTGGCCGATCGGTAGTACAAGCCCCTGGAGCGACCAGGGGCGCCGTGTGGTGCGGCGCCTGGTGCGCCGGCGGCCTGTAGAGTCAGGCCCATGCGCAACAGGCCCACGGCAGGGTTGGTGCAGAGGGGACATGCAGCGGCATTAAAAGGGGCGCTGGCGATTACAATCGCGACGTCTATGCAAACAAGCGACCAGCAGGGAAAGCGGATTCATCAGGGGCTTACGGATCTGGAGGACCTCGCGTGTTATTGATCCGATGGTAGGCGGGGTGGGTTGCAAGCCGTAAGCTTCTAACTTGCCGCGGTTACAATAGCAGAGTTGAACGTACGCCCCAGGGGCACACTGGGCGAACGCGCAGGCGCAAAGGCCGAGGAAGACGCAGGCCGCTGTGAAGGCGGCGGGGGAAGTTGTAGCCATGCCTCCTCAAATATGAGGAAGCAATCTACCCGACTATTAAGACGAAACGCCGGACTTCTGCTAAGGATCCCTAGTGTTTGACTGGCAAGTCTTGTGCAACGTCGCGATAGAAATCGTTCAGTTCAAAAAGTGGAGAGCTGGGACAGGTTGCCGCCGAAGATATGGGGGCAAAGGCGATGTCAATGCCCATACTGAATCGATGCGGGCAGTCCAAACGTTAGTAGTCTGGTCCACGGGTGGGCGGCTGCTGATCGGGTCACATAACATTGGACGTGCGTTAATCGATATGGGGCAATGGAGAATAAGCCAGAGCCAGGTCGCACGTTGAGACAGGTTAGGCAGAGAAAATGGGGACCTTAACAAAAACATACGAAATGACGCGTGCCCCGGGCCTACGTTC"/>
                                
        <sequence id="seq_ITM_072735_2007" taxon="ITM_072735_2007" totalcount="4" value="GCCCCGCTCGTGTCCGGGCTCGGCCTCGAAACTTCTTGCTTAAATAGTTGCTGAGTCCCCCTCCCTTATGCACTTCCTAACTCCTGAAGTGTCCTCTTGGTTGTATACTCTATCTTCACGGGCCCCCTGTGGGGGTCTCGTCTGAGCTTACTGGAAGGGTGCACTTCGTCCCGCATCGACCCCAAGGCCACCCCACTACCCCAACATCTCGGCAGTCTGCCCGCTCGACTCCTCTTACGACCCCGCACGGCGCGGCGTAACCAGCGGGAGCGCCTGGCTCTCTTCCCTCAAGCCGCTTGGTCACACGGCACGGAGTCTTCACCCTATTCGCCTATCGCAGGTCCGCCGTCTGCCGCGGACGACGTCCCTCGATTCGTCTGCAAGAGGCCTGCACGGATGACGCTGCCCACCTGGTCCTCTGTCGAATGCCAATAAGAAGACAGTCGCTTTCACGACCGGGCTAATTCGGCCACTTCACCAGTCAGCGACACAGCCATGACGATCAGCTCACGCCTGCGTCCCCCGTCCCCAGCGCCTTGGGTACGGAGCGCTATCCCTCTGGTTGCGCCTGCATAGCGTTGACACTCGGCTAAGTGACTATGCGTCCGCGCACGCGTTATGGACGCGATACCCGCCCTACGTGCGGCATCCTCCTATCGCCTACTGCTAGGCGCAACGTACAATCCCCGCAATGCCTTGCCTACCTGCCGCGCCCCAGCTCGGCCACCTCCCTGCTCACGTAAAAAGAGCCCGCTATGGCTCAGCCCCCCCTCCGCGCCTGCCACTTGCAGCACCCTCAAGTGTGTCTGGTGCTATACGACCTAGTACTCCTCCCTAAACCCTTATTCAAACAGTTCGCCACACACGCGATTCCCGCGCCATGTCTCTCCCCACTCGACCGCAGCACCATGTTGGTCGCCTTAGGGGGAACGTTCCGATGCCGTAAAAAGCCCCTGAACCAACCCTACCCTCACCTGTGTCAGCCCCCCCCCCCACACTCACCCCCTTGATAAGACTGGGTCTGCCCGACTCCGGCAGAACCAGTGCGCTAGTTTTAATTTTCTTGGATGCACCCCTGTACAACGCCAAATTCCGATACGTCTTCCGTTCCTCTCTCACATTTCCACGGCGTGGCTCCTACCTCTGCTGCGGTCCCGGCCATACGACCCCCTTGTAGATAGACGCTACCAGACAGACACCAGTTACCGTCAACGGGGTGCCTACCCGCTAGCAGCATCCGTTTGGTCATCAAAACGCGCTCACCTCAGACCGGTTCCTTTGAACCTCTCTTTGCTCCGCGAAAGTAACGGGACCAGAGATCTTCCCCGCCTATAGAGCTCGGCCTGCCCGCGTAGGCACTGGTCCGCACCGTCGCTTAAATTCTCTCCGCGCACCGCCAGGGTCTGAACCTGACGTTAGCGCGCGCGCTCCCATTCTTCCGTCGCCCGCCACCATCCGGGCGCGAACCCCTTGTGTCCTAGATCTTAGTGTTCACAGTCACTGCCAAAGGCCGCCCTAGCTCCCTTCCCCACAACCCAAACTTCTCCCGCACCCCTGGCCACACGGCCTGACGAACTAACATCGCATGCGTCCCCCCAACTGTCTGCTCGTTGGATTCTAAGGGTCGTCCTCAGGCCGTCCCCGCAGTTTCGAGCCGAGCTCCCGCCTGACCTATACCTCGTCCAATAACCGCGCAACGGCTCTATCCGTCAAGCCCTCGTATATCGTTTGCCCACACCACCCCTAGGGCCGTTATTGCCACAGTTGCGCCCCCTGTTACCTAAACTTCCAACACTGATCTCGGACGTTGGCGCGCGCTACGTCCTAGCTACAGTCATATTAAGTTGCCCCCACGGCCCCGGCCTCCCCACCCTCTCCCCCCGTGTTGTCCGACTCTTACGAACCTTTGCTAAAGCCGAGCCCCGAAGTACCCCCTGCAAGTTAACCGCCTCTTTCGTCCAACCAACGCGCGTTCCAGCCCCTCAACCCTACCAGGCGTTGCGTGACCGTTCGCCATCGCTCGGAGCGTATGCTCGGTTAAGATAGAAGCCGCGCATGCTCGGAGTGGTAGGTCAAGGGGCCGGCGCAATGACAAATGATGCCAGCAAGAACGGGCGTGAATCAACTTAGCGACGGTCTACCCACCTGAAAGCAGATGGGGTCGGAAGAACTGGGCCGGAGAGTACAGGAAGCGCGTCGCCACGCGTGCGACAGCAGGCCAGCCCGAGGTCGATCCCTAGGAACCCCCTACGAGGATCCCGCGAAGTAGAAGAACATATTGGTAGCCGTGTCTGTCTTAGGCGCAGGGTGGCTCGGCCTTCTCGGCTCTAGTCTGGGCGACCGGACAGCAGGGGGAGAGCAACGTGGCGGGGTGCAACGTACGATTGTAGAGGATTCACGTGAGGTCCACCGTGTCAATGGCGGGGGGCAAAGGCAGGTACGCTAATGTCGGTGCTGGCGAAGAGGGTACGCAAGGGCCGGGGAGTTTCGGCCTTCAGAAAAGCGATAACAGGAAAATGCTACGATGCAGTTGGGGCGGTTGGCCAGGTCGGCGGGGCGATAGGGCACATGGCTCGCGTGGTTAGTGGGGTGTGGAAGCCGGCCGGGACGGCAGTAAAGATAGGTATAGCTTGAGAAGCGACTAGGCGTGGATCAAGCGTTAGTCGATGAGAGCCGCATAAAAACATGACCAGTTGGGTACAGTTCAGGTCGACCATTGTATAAATGGCCTAGCGCCTTGAACGGCCGGTACTAGAGCGGGGCACGGCGAAAGCTGTTCCCAAGGCGCGGCGCACAATTATAGAGCGGGGAGCAGACCAAGTAGACAGCTCCATCGCGCTGTAGGACATGTCGAGCGTCAACCCTGAATGCCCAGGCCGGAGCGGGTCCACTTGGAGTAGCGCTACGCGGGACGAATCGCGCCTAGATGTGCGGCATGGGGGTAAGGGGCTGCCGCCGACCCAGTGTCCATTGACTCGGGCGCCGGCGACGGCCGTCAAGTGAAACTGTCTAGCAAGAGCTGAGTCGGGACGGGCCGCGGAGATAAAGGGCCGAGGTACCTATCCTTAACGGCCATATAACGGCGACCCAAGGGTGTGGCGGAGAGACCGAGGCTCACCTGTACGTGCTTGCGGCGTTAAACGCGGTGGGGGCACGTGGCCGATCGGTAGTACAAGCCCCTGGAGCGACCAGGGGCGCCGTGTGGTGCGGCGCCTGGTGCGCCGGCGGCCTGTAGAGTCAGGCCCATGCGCAACAGGCCCACGGCAGGGTTGGTGCAGAGGGGACATGCAGCGGCATTAAAAGGGGCGCTGGCGATTACAATCGCGACGTCTATGCAAACAAGCGACCAGCAGGGAAAGCGGATTCATCAGGGGCTTACGGATCTGGAGGACCTCGCGTGTTATTGATCCGATGGTAGGCGGGGTGGGTTGCAAGCCGTAAGCTTCTAACTTGCCGCGGTTACAATAGCAGAGTTGAACGTACGCCCCAGGGGCACACTGGGCGAACGCGCAGGCGCAAAGGCCGAGGGAGACGCAGGTCGCTGTAAAGGCGGCGGGGGAAGTTGTAGCCATGCCTCCTCAAATATGAGGAAGCAATCTACCCGACTATTAAGACGAAACGCCGGACTTCTGCTAAGGATCCCTAGTGTTTAACTGGCAAGTCTTGTGCAACGTCGCGATAGAAATCGTTCAGTTCAAAAAGTGGAGAGCTGGGACAGGTTGCCGCCGAAGATATGGGGGCAAAGGCGATGTCAATGCTCATACTGAATCGATGCGGGCAGTCCAAACGTTAGTAGTCTGGTCCACGGGTTGGCGGCTGCTGATCGGGTCACATAACATTGGACGTGCGTTAATCGATATGGGGCAATGGAGAATAAGCCAGAGCCAGGTCGCACGTTGAGACAGGTTAGGCAGAGAAAATGGGGACCTTAACAAAAACATACGAAATGACGCGTGCCCCGGGCCTACGTTC"/>
[truncated: 433,870 more chars]
